# Supplementary material for: Gpnmb and Spp1 mark a conserved macrophage injury response masking fibrosis-specific programming in the lung
Source: JCI Insight. 2024 Dec 20;9(24):e182700. doi: 10.1172/jci.insight.182700 (PMC11665561; doi:10.1172/jci.insight.182700)
Supplement: Supplemental table 1 [file jciinsight-9-182700-s176.xlsx]

## Sheet: Description
Conserved marker genes were calculated for the 7 macrophage clusters in the macrophage UMAP.
Genes had to be significant (Bonferroni adjusted p < 0.05), have non-zero expression in greater than 10% of cells in the cluster, and have a log fold change greater than 0.5 in >80% of the samples to be included in the conserved marker lists.
Cluster 3 was excluded from further analysis due to low gene expression relative to other clusters.

## Sheet: Cluster_0
Homeostasisrep1D00_p_val	Homeostasisrep1D00_avg_log2FC	Homeostasisrep1D00_pct.1	Homeostasisrep1D00_pct.2	Homeostasisrep1D00_p_val_adj	bleorep1D07_p_val	bleorep1D07_avg_log2FC	bleorep1D07_pct.1	bleorep1D07_pct.2	bleorep1D07_p_val_adj	bleorep2D03_p_val	bleorep2D03_avg_log2FC	bleorep2D03_pct.1	bleorep2D03_pct.2	bleorep2D03_p_val_adj	Homeostasisrep2D00_p_val	Homeostasisrep2D00_avg_log2FC	Homeostasisrep2D00_pct.1	Homeostasisrep2D00_pct.2	Homeostasisrep2D00_p_val_adj	bleorep3D14_p_val	bleorep3D14_avg_log2FC	bleorep3D14_pct.1	bleorep3D14_pct.2	bleorep3D14_p_val_adj	LPSrep2D06_p_val	LPSrep2D06_avg_log2FC	LPSrep2D06_pct.1	LPSrep2D06_pct.2	LPSrep2D06_p_val_adj	bleorep2D14_p_val	bleorep2D14_avg_log2FC	bleorep2D14_pct.1	bleorep2D14_pct.2	bleorep2D14_p_val_adj	LPSrep3D03_p_val	LPSrep3D03_avg_log2FC	LPSrep3D03_pct.1	LPSrep3D03_pct.2	LPSrep3D03_p_val_adj	LPSrep2D03_p_val	LPSrep2D03_avg_log2FC	LPSrep2D03_pct.1	LPSrep2D03_pct.2	LPSrep2D03_p_val_adj	bleorep1D14_p_val	bleorep1D14_avg_log2FC	bleorep1D14_pct.1	bleorep1D14_pct.2	bleorep1D14_p_val_adj
2.95825e-53	1.48253	1	1	9.18626e-49	2.6679e-113	0.83479	1	0.999	8.28463e-109	3.80906e-38	0.589946	1	0.999	1.18283e-33	1.06779e-48	0.966413	1	1	3.3158e-44	1.48803e-140	1.01489	1	1	4.62079e-136	1.1001e-196	1.18798	1	1	3.41615e-192	6.55521e-53	0.740827	1	1	2.03559e-48	1.23314e-241	1.1955	1	1	3.82928e-237	1.56657e-212	1.30406	1	1	4.86468e-208	5.37286e-53	0.41639	1	1	1.66843e-48
2.50203e-50	1.0643	0.622	0.159	7.76955e-46	1.22507e-85	0.686437	0.516	0.178	3.80421e-81	1.86233e-153	1.08925	0.716	0.236	5.78309e-149	5.771e-54	0.885023	0.489	0.135	1.79207e-49	1.13766e-170	0.997867	0.833	0.395	3.53277e-166	0	1.5941	0.859	0.189	0	2.74427e-110	0.88828	0.625	0.225	8.5218e-106	1.27659e-258	1.36358	0.9	0.5	3.96419e-254	1.18977e-231	1.41345	0.951	0.56	3.69459e-227	1.4627e-109	0.694766	0.737	0.391	4.54213e-105
2.00928e-47	1.30558	1	0.942	6.23941e-43	3.10491e-123	0.929399	0.975	0.839	9.64168e-119	1.56084e-149	1.21953	0.994	0.927	4.84687e-145	1.10663e-57	1.15074	0.991	0.903	3.4364e-53	5.17065e-193	1.15033	0.99	0.928	1.60564e-188	1.17889e-176	1.26763	0.991	0.878	3.6608e-172	1.01603e-114	1.18477	0.951	0.791	3.15508e-110	1.17123e-174	0.875701	0.99	0.966	3.63701e-170	6.45507e-151	1.06434	1	0.981	2.00449e-146	4.09683e-109	0.661732	0.983	0.911	1.27219e-104
1.52613e-34	2.18145	0.889	0.734	4.73909e-30	1.37713e-181	2.1706	0.917	0.555	4.27639e-177	1.97871e-79	2.14776	0.74	0.456	6.14449e-75	2.92e-07	1.76163	0.599	0.579	0.00906748	5.79937e-134	1.9329	0.89	0.696	1.80088e-129	3.51688e-184	2.90831	0.821	0.385	1.0921e-179	5.22217e-80	1.53224	0.802	0.498	1.62164e-75	6.92485e-143	1.48351	0.851	0.551	2.15037e-138	2.7871e-125	1.52156	0.909	0.649	8.65478e-121	1.38048e-154	1.44512	0.954	0.794	4.28679e-150
3.14257e-24	1.44904	0.822	0.553	9.75863e-20	1.51017e-169	2.169	0.693	0.208	4.68953e-165	5.05702e-88	1.54077	0.527	0.173	1.57036e-83	2.85466e-06	1.06002	0.445	0.365	0.0886456	1.97245e-117	1.79059	0.533	0.177	6.12504e-113	1.8502e-240	3.09264	0.728	0.184	5.74543e-236	7.29204e-70	1.8798	0.444	0.162	2.2644e-65	5.11387e-100	1.28542	0.612	0.29	1.58801e-95	3.34903e-98	1.49955	0.705	0.358	1.03997e-93	9.59623e-151	1.95831	0.781	0.459	2.97992e-146
1.53099e-23	0.91576	1	0.924	4.75418e-19	3.37505e-187	1.6586	0.995	0.885	1.04806e-182	5.76761e-112	1.2217	0.982	0.83	1.79102e-107	2.1884e-07	0.560538	0.969	0.886	0.00679563	4.44996e-112	1.14578	0.998	0.952	1.38185e-107	8.79649e-183	2.04775	1	0.908	2.73157e-178	1.15739e-93	1.21071	0.994	0.933	3.59405e-89	1.67622e-150	0.950473	0.988	0.972	5.20517e-146	1.33081e-127	0.970484	0.999	0.979	4.13256e-123	2.1588e-109	0.846684	0.999	0.981	6.70373e-105
4.03792e-15	0.529217	0.904	0.774	1.2539e-10	1.11741e-67	0.678346	0.857	0.673	3.46988e-63	2.73193e-94	0.794372	0.901	0.688	8.48346e-90	6.9173e-09	0.347439	0.824	0.721	0.000214803	3.6017e-110	0.699619	0.946	0.783	1.11844e-105	1.01664e-142	0.930384	0.935	0.672	3.15696e-138	5.64358e-60	0.68213	0.84	0.594	1.7525e-55	8.52976e-195	0.957856	0.956	0.863	2.64875e-190	2.44156e-179	0.952788	0.981	0.886	7.58177e-175	1.03885e-95	0.604391	0.925	0.758	3.22595e-91
3.19365e-09	0.662146	1	0.974	9.91723e-05	2.83657e-135	0.993369	0.995	0.955	8.80841e-131	1.55524e-147	1.59406	0.994	0.931	4.82948e-143	6.49055e-26	0.947931	0.991	0.94	2.01551e-21	3.93884e-208	1.54713	0.996	0.949	1.22313e-203	3.61248e-224	1.6496	0.997	0.91	1.12178e-219	2.14977e-150	1.64842	0.989	0.865	6.67569e-146	2.28079e-201	0.944349	0.998	0.976	7.08253e-197	7.58759e-145	0.873388	1	0.99	2.35617e-140	1.00942e-153	0.926458	0.997	0.962	3.13456e-149
4.9249e-49	1.47861	1	1	1.52933e-44	4.12948e-184	1.11449	1	0.996	1.28233e-179	4.9224e-133	0.98809	1	0.999	1.52855e-128	1.19544e-55	1.07998	1	1	3.71221e-51	4.54876e-170	1.02868	1	0.998	1.41253e-165	2.2283e-172	0.846117	1	0.999	6.91954e-168	3.92208e-97	0.948002	1	0.999	1.21792e-92	1.63438e-161	0.74807	0.999	0.999	5.07525e-157	5.51845e-148	0.844242	1	1	1.71364e-143	3.65447e-110	0.636527	1	1	1.13482e-105
2.87656e-34	0.755013	1	0.994	8.93259e-30	7.10294e-118	0.716184	0.994	0.974	2.20568e-113	1.60248e-75	0.618825	0.992	0.985	4.97617e-71	4.25493e-37	0.617279	1	0.994	1.32128e-32	1.62537e-127	0.626712	0.997	0.989	5.04725e-123	2.91054e-168	0.920914	0.998	0.994	9.03811e-164	7.80274e-92	0.66187	0.994	0.977	2.42299e-87	3.79138e-105	0.427954	0.99	0.991	1.17734e-100	3.2661e-134	0.600439	1	0.996	1.01422e-129	9.3851e-108	0.502795	0.998	0.983	2.91436e-103
2.28753e-24	0.989116	0.985	0.953	7.10347e-20	3.8369e-53	0.525892	0.944	0.835	1.19147e-48	6.3015e-79	0.714004	0.984	0.914	1.9568e-74	3.21649e-18	0.663748	0.996	0.933	9.98817e-14	4.43713e-106	0.815203	0.988	0.923	1.37786e-101	4.02736e-79	0.663845	0.983	0.888	1.25061e-74	3.75938e-56	0.784911	0.934	0.765	1.1674e-51	3.72968e-113	0.598763	0.979	0.965	1.15818e-108	2.76625e-108	0.676292	0.996	0.976	8.59003e-104	4.34188e-25	0.298644	0.961	0.892	1.34828e-20
4.43303e-70	1.90513	0.622	0.112	1.37659e-65	1.88771e-11	0.348781	0.3	0.191	5.8619e-07	2.77785e-40	0.594421	0.37	0.15	8.62605e-36	3.05822e-37	1.04178	0.374	0.105	9.49668e-33	5.54772e-46	0.858301	0.573	0.333	1.72273e-41	1.89884e-133	1.01697	0.571	0.153	5.89646e-129	4.1264e-25	0.615065	0.38	0.199	1.28137e-20	9.56814e-186	1.4681	0.768	0.352	2.97119e-181	2.30347e-145	1.24714	0.863	0.49	7.15295e-141	8.01386e-12	0.235653	0.428	0.315	2.48855e-07
1.6368e-22	0.77636	1	0.999	5.08275e-18	8.85169e-109	0.713284	1	0.996	2.74871e-104	2.29506e-25	0.504472	0.997	0.995	7.12686e-21	0.000132321	0.476333	1	0.999	1	5.67181e-84	0.775311	0.998	0.998	1.76127e-79	4.0685e-150	1.20133	1	1	1.26339e-145	1.6656e-44	0.675152	1	0.999	5.17218e-40	1.08946e-133	0.700217	0.999	0.998	3.38311e-129	9.25792e-69	0.584861	1	1	2.87486e-64	1.08787e-102	0.607156	1	0.999	3.37817e-98
4.78818e-27	1.24521	0.948	0.83	1.48687e-22	2.27569e-75	0.855768	0.903	0.716	7.0667e-71	4.44826e-67	0.91734	0.928	0.841	1.38132e-62	1.79103e-18	0.784585	0.899	0.835	5.56169e-14	1.67732e-134	1.20336	0.975	0.869	5.20858e-130	2.57725e-58	0.575989	0.95	0.824	8.00315e-54	3.20466e-61	0.940365	0.873	0.675	9.95142e-57	6.38355e-124	0.751695	0.966	0.929	1.98228e-119	3.73765e-120	0.822848	0.99	0.96	1.16065e-115	7.85366e-78	0.713882	0.925	0.807	2.4388e-73
3.61729e-29	0.960027	0.933	0.705	1.12328e-24	5.98102e-105	0.851898	0.761	0.39	1.85729e-100	1.11899e-119	0.87004	0.808	0.394	3.4748e-115	2.43441e-15	0.571757	0.802	0.596	7.55956e-11	2.04834e-132	0.760238	0.889	0.587	6.36069e-128	4.43803e-150	0.918272	0.898	0.437	1.37814e-145	1.26149e-92	0.795095	0.816	0.455	3.91732e-88	1.12949e-80	0.534754	0.796	0.557	3.50741e-76	4.6972e-65	0.481983	0.848	0.587	1.45862e-60	7.58125e-95	0.626235	0.857	0.607	2.35421e-90
0.000163038	0.304147	0.948	0.878	1	8.42646e-73	0.771127	0.789	0.474	2.61667e-68	6.89846e-50	0.680476	0.739	0.445	2.14218e-45	0.308817	0.106649	0.811	0.75	1	2.59424e-44	0.545745	0.842	0.636	8.05591e-40	8.71839e-84	0.946826	0.889	0.625	2.70732e-79	1.04778e-33	0.535609	0.745	0.495	3.25369e-29	5.07245e-77	0.592745	0.902	0.739	1.57515e-72	8.07e-57	0.513095	0.938	0.8	2.50598e-52	9.21912e-17	0.221062	0.896	0.769	2.86281e-12
3.45675e-08	0.368603	0.956	0.924	0.00107342	2.22833e-65	0.619838	0.953	0.832	6.91962e-61	9.03258e-120	0.901337	0.978	0.855	2.80489e-115	2.01387e-17	0.533764	0.987	0.904	6.25367e-13	8.12116e-129	0.890226	0.972	0.834	2.52187e-124	4.90809e-135	0.947131	0.982	0.745	1.52411e-130	1.00945e-91	0.912517	0.92	0.668	3.13464e-87	3.28914e-83	0.43409	0.961	0.924	1.02138e-78	2.85554e-100	0.545162	0.994	0.963	8.86732e-96	5.35359e-67	0.495137	0.971	0.874	1.66245e-62
6.11877e-26	1.15424	0.933	0.765	1.90006e-21	7.26129e-158	1.30613	0.963	0.748	2.25485e-153	4.0829e-114	1.21374	0.954	0.721	1.26786e-109	3.50589e-30	1.03513	0.894	0.731	1.08868e-25	1.18047e-124	0.844239	0.975	0.927	3.66573e-120	1.59693e-92	0.911233	0.968	0.856	4.95894e-88	3.22975e-109	0.829844	0.981	0.943	1.00293e-104	3.74536e-08	0.31401	0.83	0.776	0.00116305	2.09871e-17	0.642189	0.848	0.728	6.51714e-13	7.22974e-154	0.826228	0.983	0.92	2.24505e-149
8.19286e-39	1.94218	0.993	0.985	2.54413e-34	8.66788e-86	0.837167	0.979	0.914	2.69164e-81	1.59621e-61	0.913011	0.986	0.962	4.95671e-57	2.04973e-26	1.1386	1	0.983	6.36503e-22	4.60085e-166	1.80284	0.997	0.975	1.4287e-161	4.74803e-83	0.889265	0.994	0.968	1.4744e-78	4.33613e-90	1.36861	0.985	0.912	1.3465e-85	1.79617e-35	0.579771	0.987	0.981	5.57763e-31	1.14771e-28	0.526994	0.989	0.988	3.56399e-24	5.11716e-57	0.706479	0.981	0.947	1.58903e-52
[truncated: 53 more columns]

## Sheet: Cluster_1
Homeostasisrep1D00_p_val	Homeostasisrep1D00_avg_log2FC	Homeostasisrep1D00_pct.1	Homeostasisrep1D00_pct.2	Homeostasisrep1D00_p_val_adj	bleorep1D07_p_val	bleorep1D07_avg_log2FC	bleorep1D07_pct.1	bleorep1D07_pct.2	bleorep1D07_p_val_adj	bleorep2D03_p_val	bleorep2D03_avg_log2FC	bleorep2D03_pct.1	bleorep2D03_pct.2	bleorep2D03_p_val_adj	Homeostasisrep2D00_p_val	Homeostasisrep2D00_avg_log2FC	Homeostasisrep2D00_pct.1	Homeostasisrep2D00_pct.2	Homeostasisrep2D00_p_val_adj	bleorep3D14_p_val	bleorep3D14_avg_log2FC	bleorep3D14_pct.1	bleorep3D14_pct.2	bleorep3D14_p_val_adj	LPSrep2D06_p_val	LPSrep2D06_avg_log2FC	LPSrep2D06_pct.1	LPSrep2D06_pct.2	LPSrep2D06_p_val_adj	bleorep2D14_p_val	bleorep2D14_avg_log2FC	bleorep2D14_pct.1	bleorep2D14_pct.2	bleorep2D14_p_val_adj	LPSrep3D03_p_val	LPSrep3D03_avg_log2FC	LPSrep3D03_pct.1	LPSrep3D03_pct.2	LPSrep3D03_p_val_adj	LPSrep2D03_p_val	LPSrep2D03_avg_log2FC	LPSrep2D03_pct.1	LPSrep2D03_pct.2	LPSrep2D03_p_val_adj	bleorep1D14_p_val	bleorep1D14_avg_log2FC	bleorep1D14_pct.1	bleorep1D14_pct.2	bleorep1D14_p_val_adj
2.65103e-35	1.42342	1	0.885	8.23226e-31	1.09111e-111	0.848712	1	0.918	3.38821e-107	4.24677e-115	0.971883	0.998	0.937	1.31875e-110	2.47421e-297	2.48604	0.991	0.802	7.68316e-293	1.09574e-64	0.800336	0.984	0.977	3.40261e-60	4.68851e-150	1.12153	1	0.943	1.45592e-145	1.0849e-171	1.08346	1	0.985	3.36893e-167	2.3179e-109	1.18565	1	0.926	7.19777e-105	1.72306e-130	1.09132	0.998	0.955	5.35063e-126	9.07797e-103	1.44751	0.993	0.895	2.81898e-98
7.74243e-32	1.29001	0.961	0.638	2.40426e-27	1.54541e-113	0.90083	0.988	0.752	4.79897e-109	8.27183e-95	0.968201	0.964	0.827	2.56865e-90	1.89994e-284	2.5498	0.978	0.643	5.89987e-280	2.32462e-68	0.935963	0.951	0.884	7.21863e-64	3.38163e-142	1.15828	0.999	0.848	1.0501e-137	1.14615e-150	1.11929	0.982	0.907	3.55914e-146	1.4327e-95	1.22816	0.987	0.832	4.44896e-91	2.16246e-106	1.10519	0.995	0.888	6.71509e-102	1.31997e-98	1.61357	0.944	0.713	4.09892e-94
2.17157e-35	1.4745	0.992	0.785	6.74338e-31	5.41801e-129	1.00362	0.997	0.828	1.68245e-124	3.56786e-83	0.867343	0.978	0.896	1.10793e-78	2.0753e-292	2.44834	0.991	0.723	6.44443e-288	1.17389e-62	0.858313	0.963	0.919	3.64528e-58	7.30725e-135	1.07926	1	0.911	2.26912e-130	7.6857e-144	1.0449	0.987	0.926	2.38664e-139	3.00264e-85	1.01612	0.994	0.905	9.3241e-81	1.70378e-89	0.898161	0.997	0.954	5.29074e-85	1.3871e-103	1.64725	0.96	0.797	4.30735e-99
4.56722e-32	1.38505	0.977	0.742	1.41826e-27	1.72556e-104	0.82219	0.993	0.813	5.35837e-100	3.84902e-84	0.868046	0.968	0.86	1.19524e-79	3.0297e-274	2.27138	0.986	0.716	9.40812e-270	2.3905e-55	0.781748	0.945	0.909	7.42321e-51	6.83975e-131	1.03686	0.997	0.897	2.12395e-126	9.17321e-140	1.01825	0.985	0.938	2.84856e-135	1.6173e-85	1.03714	0.992	0.865	5.0222e-81	2.54267e-101	0.970573	0.998	0.92	7.89575e-97	1.8777e-95	1.49693	0.967	0.785	5.83082e-91
1.22825e-08	1.16101	0.295	0.126	0.000381409	1.9674e-97	1.18035	0.656	0.295	6.10938e-93	2.80464e-34	1.04693	0.419	0.229	8.70926e-30	2.43253e-269	2.30577	0.726	0.136	7.55374e-265	6.73552e-18	0.210013	0.607	0.477	2.09158e-13	2.39611e-69	1.29725	0.531	0.232	7.44063e-65	2.02986e-41	0.49684	0.601	0.416	6.30333e-37	3.51447e-59	1.42823	0.555	0.255	1.09135e-54	2.9398e-34	1.27484	0.484	0.272	9.12895e-30	9.00846e-15	0.908551	0.464	0.318	2.7974e-10
4.76823e-10	1.14641	0.349	0.151	1.48068e-05	1.73328e-87	1.15608	0.708	0.374	5.38234e-83	6.92079e-104	1.54765	0.657	0.303	2.14911e-99	1.93182e-249	1.95322	0.837	0.228	5.99887e-245	1.18983e-55	1.09861	0.618	0.333	3.69477e-51	2.1505e-86	1.32568	0.57	0.226	6.67796e-82	3.12452e-138	1.37337	0.781	0.424	9.70257e-134	1.48668e-90	1.59799	0.546	0.185	4.6166e-86	7.04665e-63	1.10491	0.535	0.233	2.1882e-58	7.3786e-53	1.25256	0.348	0.102	2.29128e-48
1.05621e-36	1.21396	0.977	0.836	3.27985e-32	3.11594e-143	1.0101	0.921	0.654	9.67593e-139	7.21334e-60	0.693465	0.891	0.784	2.23996e-55	7.77011e-248	1.49201	0.989	0.836	2.41285e-243	5.97008e-42	0.575547	0.893	0.859	1.85389e-37	9.22363e-115	0.859029	0.977	0.909	2.86421e-110	3.9743e-58	0.608668	0.864	0.799	1.23414e-53	3.67556e-106	1.01128	0.943	0.854	1.14137e-101	1.123e-130	0.97046	0.984	0.909	3.48724e-126	1.20935e-69	1.06713	0.866	0.732	3.7554e-65
2.4721e-29	0.835639	0.977	0.938	7.67662e-25	6.6745e-119	0.897343	0.937	0.808	2.07263e-114	8.53678e-76	0.681317	0.943	0.882	2.65093e-71	4.78709e-226	1.1805	0.985	0.94	1.48654e-221	8.47422e-52	0.621859	0.91	0.895	2.6315e-47	3.17641e-100	0.727697	0.991	0.945	9.86371e-96	2.80966e-92	0.7212	0.933	0.856	8.72485e-88	1.13358e-89	0.913156	0.941	0.921	3.5201e-85	6.04893e-143	0.977684	0.991	0.946	1.87837e-138	2.13444e-64	0.945783	0.913	0.842	6.62807e-60
3.67699e-53	1.53365	0.752	0.22	1.14182e-48	9.75301e-56	0.621875	0.716	0.463	3.0286e-51	4.7018e-30	0.410656	0.806	0.646	1.46005e-25	4.41456e-215	1.18751	0.863	0.277	1.37085e-210	1.45751e-68	0.814398	0.711	0.404	4.526e-64	1.78015e-63	0.631347	0.837	0.547	5.5279e-59	3.14827e-80	0.73323	0.681	0.428	9.77632e-76	4.98764e-63	0.762735	0.874	0.645	1.54881e-58	5.03858e-95	0.75843	0.955	0.717	1.56463e-90	5.05179e-62	0.99073	0.556	0.234	1.56873e-57
2.63889e-42	1.13212	0.736	0.243	8.19453e-38	1.17368e-85	0.86372	0.658	0.316	3.64463e-81	1.67189e-22	0.394305	0.544	0.391	5.19173e-18	2.86829e-188	1.06516	0.772	0.26	8.90691e-184	6.97711e-32	0.557203	0.639	0.478	2.1666e-27	4.57066e-73	0.729047	0.832	0.516	1.41933e-68	9.4074e-51	0.708412	0.618	0.448	2.92128e-46	1.11004e-50	0.73576	0.782	0.524	3.447e-46	1.3323e-96	0.838922	0.906	0.615	4.13719e-92	3.38143e-59	0.965558	0.547	0.236	1.05004e-54
2.89628e-69	2.06467	0.837	0.225	8.99381e-65	1.9639e-106	0.903034	0.941	0.668	6.0985e-102	1.50904e-07	0.265282	0.666	0.6	0.00468602	1.98941e-142	0.980909	0.697	0.235	6.17771e-138	7.05065e-36	1.0235	0.661	0.534	2.18944e-31	4.53508e-39	0.820491	0.631	0.412	1.40828e-34	1.77509e-16	0.660937	0.562	0.49	5.51218e-12	4.41982e-71	1.1391	0.794	0.477	1.37249e-66	5.43053e-159	1.51167	0.958	0.585	1.68634e-154	5.34639e-86	1.41425	0.868	0.545	1.66022e-81
3.03081e-41	2.07622	0.93	0.649	9.41156e-37	1.82346e-72	0.694422	0.984	0.914	5.66241e-68	2.15164e-32	0.528716	0.977	0.93	6.6815e-28	1.37955e-158	1.4368	0.965	0.656	4.28391e-154	2.35969e-39	0.541392	0.975	0.927	7.32755e-35	3.1101e-95	1.10342	0.988	0.878	9.6578e-91	3.25599e-29	0.338516	0.956	0.891	1.01108e-24	2.51281e-56	0.965762	0.985	0.951	7.80302e-52	1.85968e-44	0.71781	0.984	0.966	5.77485e-40	2.81292e-22	0.546041	0.942	0.912	8.73496e-18
1.52176e-23	0.697033	0.279	0.056	4.72553e-19	1.06231e-78	1.0728	0.472	0.174	3.2988e-74	2.96698e-12	0.420981	0.359	0.261	9.21337e-08	1.13466e-155	1.17564	0.489	0.093	3.52347e-151	7.37425e-14	0.593787	0.381	0.272	2.28993e-09	1.59208e-23	0.700122	0.319	0.17	4.94388e-19	2.09169e-11	0.784285	0.251	0.173	6.49533e-07	2.10955e-08	0.468964	0.498	0.43	0.000655079	8.05801e-22	0.699613	0.594	0.47	2.50225e-17	4.3497e-29	1.13637	0.35	0.161	1.35071e-24
7.22382e-20	0.721765	0.643	0.261	2.24321e-15	5.96728e-25	0.586308	0.568	0.394	1.85302e-20	2.46864e-11	0.667251	0.612	0.535	7.66586e-07	6.65109e-154	1.39105	0.853	0.371	2.06536e-149	0.00149462	0.293454	0.313	0.26	1	2.45106e-19	0.55941	0.65	0.486	7.61126e-15	7.18769e-24	0.849215	0.591	0.466	2.23199e-19	1.25004e-22	0.964898	0.599	0.433	3.88175e-18	2.82684e-40	0.836221	0.724	0.491	8.77818e-36	2.74792e-09	0.673573	0.522	0.41	8.53312e-05
8.6338e-21	0.9507	0.915	0.842	2.68105e-16	2.1071e-34	0.650095	0.768	0.637	6.54318e-30	5.07627e-30	0.649008	0.933	0.901	1.57633e-25	3.65427e-126	1.04821	0.985	0.926	1.13476e-121	4.91804e-17	0.480392	0.867	0.836	1.5272e-12	1.5197e-28	0.508388	0.929	0.908	4.71911e-24	1.42072e-43	0.737797	0.876	0.832	4.41175e-39	1.51133e-52	0.903127	0.922	0.874	4.69314e-48	1.74331e-85	0.933748	0.972	0.899	5.41351e-81	4.30863e-35	1.01474	0.821	0.726	1.33796e-30
3.40179e-69	2.49669	0.922	0.306	1.05636e-64	1.82403e-72	0.68476	0.964	0.78	5.66415e-68	2.17731e-06	0.300438	0.763	0.736	0.0676121	2.26066e-46	0.828353	0.601	0.358	7.02004e-42	2.02565e-22	0.642148	0.824	0.767	6.29026e-18	7.07572e-23	0.681011	0.617	0.465	2.19722e-18	0.142773	-0.01179	0.604	0.673	1	2.78353e-43	1.05971	0.84	0.736	8.64371e-39	5.48468e-118	1.39891	0.953	0.838	1.70316e-113	2.36546e-40	0.785811	0.913	0.777	7.34545e-36
[truncated: 53 more columns]

## Sheet: Cluster_2
Homeostasisrep1D00_p_val	Homeostasisrep1D00_avg_log2FC	Homeostasisrep1D00_pct.1	Homeostasisrep1D00_pct.2	Homeostasisrep1D00_p_val_adj	bleorep1D07_p_val	bleorep1D07_avg_log2FC	bleorep1D07_pct.1	bleorep1D07_pct.2	bleorep1D07_p_val_adj	bleorep2D03_p_val	bleorep2D03_avg_log2FC	bleorep2D03_pct.1	bleorep2D03_pct.2	bleorep2D03_p_val_adj	Homeostasisrep2D00_p_val	Homeostasisrep2D00_avg_log2FC	Homeostasisrep2D00_pct.1	Homeostasisrep2D00_pct.2	Homeostasisrep2D00_p_val_adj	bleorep3D14_p_val	bleorep3D14_avg_log2FC	bleorep3D14_pct.1	bleorep3D14_pct.2	bleorep3D14_p_val_adj	LPSrep2D06_p_val	LPSrep2D06_avg_log2FC	LPSrep2D06_pct.1	LPSrep2D06_pct.2	LPSrep2D06_p_val_adj	bleorep2D14_p_val	bleorep2D14_avg_log2FC	bleorep2D14_pct.1	bleorep2D14_pct.2	bleorep2D14_p_val_adj	LPSrep3D03_p_val	LPSrep3D03_avg_log2FC	LPSrep3D03_pct.1	LPSrep3D03_pct.2	LPSrep3D03_p_val_adj	LPSrep2D03_p_val	LPSrep2D03_avg_log2FC	LPSrep2D03_pct.1	LPSrep2D03_pct.2	LPSrep2D03_p_val_adj	bleorep1D14_p_val	bleorep1D14_avg_log2FC	bleorep1D14_pct.1	bleorep1D14_pct.2	bleorep1D14_p_val_adj
3.72678e-296	3.41605	0.981	0.092	1.15728e-291	2.46534e-147	1.03138	0.994	0.777	7.65561e-143	4.16552e-55	0.779182	0.979	0.753	1.29352e-50	2.40889e-128	1.54929	0.997	0.382	7.48032e-124	1.22863e-152	1.06132	0.999	0.809	3.81527e-148	5.61208e-122	0.934256	0.999	0.611	1.74272e-117	1.35258e-21	0.413765	1	0.881	4.20016e-17	1.32051e-156	1.19711	0.986	0.67	4.10057e-152	1.55052e-219	1.47754	0.99	0.683	4.81483e-215	1.34018e-158	1.53133	0.996	0.704	4.16165e-154
1.98314e-288	3.63013	0.987	0.109	6.15825e-284	1.73609e-137	0.949382	0.996	0.828	5.39108e-133	1.78109e-72	0.870686	0.972	0.795	5.5308e-68	8.00472e-121	1.51533	0.997	0.394	2.48571e-116	4.20575e-157	1.00743	1	0.886	1.30601e-152	1.67078e-179	1.10452	0.997	0.63	5.18826e-175	5.99752e-49	0.556299	1	0.938	1.86241e-44	4.6456e-169	1.21441	0.985	0.713	1.4426e-164	1.59729e-228	1.44097	0.991	0.74	4.96006e-224	4.27766e-148	1.35248	0.998	0.81	1.32834e-143
4.68745e-285	3.55137	0.984	0.103	1.4556e-280	2.19569e-134	0.971698	0.993	0.8	6.81828e-130	1.01441e-67	0.885492	0.972	0.771	3.15005e-63	6.24146e-121	1.52755	0.995	0.39	1.93816e-116	5.87955e-155	1.04881	1	0.831	1.82578e-150	3.30574e-144	1.02858	0.996	0.601	1.02653e-139	8.11528e-34	0.486567	1	0.911	2.52004e-29	4.40458e-155	1.23856	0.98	0.667	1.36776e-150	1.07741e-211	1.52088	0.985	0.695	3.34569e-207	1.81643e-154	1.48132	0.992	0.767	5.64056e-150
3.42491e-265	1.96497	0.776	0.049	1.06354e-260	4.43749e-132	1.19986	0.682	0.237	1.37797e-127	1.28398e-47	0.737287	0.868	0.549	3.98714e-43	5.22752e-86	0.929009	0.769	0.264	1.6233e-81	4.84577e-184	1.19638	0.91	0.414	1.50476e-179	4.38897e-215	1.2837	0.9	0.376	1.36291e-210	8.86958e-30	0.440548	0.78	0.495	2.75427e-25	1.01164e-131	0.966494	0.88	0.456	3.14144e-127	6.90487e-130	1.08167	0.831	0.45	2.14417e-125	1.97407e-117	1.21618	0.574	0.16	6.13008e-113
1.01893e-188	2.54212	0.919	0.224	3.16407e-184	2.50015e-147	1.46798	0.867	0.423	7.76373e-143	1.31429e-56	0.850326	0.962	0.724	4.08126e-52	2.53596e-114	1.47593	0.944	0.424	7.87493e-110	2.5412e-155	1.29185	0.968	0.647	7.8912e-151	3.50812e-205	1.23654	0.994	0.64	1.08938e-200	1.12624e-26	0.468765	0.958	0.774	3.49731e-22	1.14479e-134	1.1563	0.966	0.708	3.55492e-130	7.23135e-193	1.48623	0.982	0.7	2.24555e-188	2.13035e-158	1.99465	0.912	0.501	6.61537e-154
1.36731e-172	2.18011	0.99	0.399	4.2459e-168	1.1394e-96	0.814299	0.934	0.66	3.53817e-92	1.41383e-53	0.591943	0.974	0.871	4.39037e-49	9.07919e-107	1.25762	0.989	0.626	2.81936e-102	7.17634e-133	0.777776	0.981	0.887	2.22847e-128	1.55945e-147	0.827849	0.992	0.78	4.84255e-143	7.46372e-26	0.318132	0.969	0.854	2.31771e-21	1.75061e-186	1.02152	0.987	0.823	5.43616e-182	1.05776e-217	1.11841	0.995	0.868	3.28467e-213	7.48587e-88	0.94378	0.887	0.72	2.32459e-83
2.18236e-168	1.32028	0.731	0.096	6.77687e-164	2.22108e-110	1.04358	0.774	0.371	6.89713e-106	1.66569e-39	0.548242	0.862	0.557	5.17248e-35	6.13655e-82	0.954665	0.812	0.315	1.90558e-77	5.87243e-134	0.980952	0.93	0.518	1.82357e-129	9.53762e-123	0.740403	0.896	0.453	2.96172e-118	9.06602e-25	0.397179	0.85	0.591	2.81527e-20	1.99357e-167	1.006	0.941	0.463	6.19062e-163	2.64154e-187	1.10793	0.947	0.491	8.20277e-183	7.36396e-138	1.295	0.796	0.305	2.28673e-133
1.36498e-147	2.16668	1	0.992	4.23866e-143	2.18672e-116	0.817157	1	0.983	6.79042e-112	2.43552e-43	0.520197	0.998	0.993	7.56303e-39	5.25612e-89	1.16657	0.997	0.998	1.63218e-84	1.63996e-127	0.740372	1	0.994	5.09258e-123	5.47555e-129	0.763118	1	0.997	1.70032e-124	3.60074e-25	0.32466	1	0.997	1.11814e-20	6.73685e-164	0.987971	1	0.988	2.09199e-159	5.09612e-196	1.09511	0.999	0.992	1.5825e-191	1.61685e-141	1.1607	1	0.986	5.02081e-137
9.35318e-216	2.4289	0.99	0.188	2.90444e-211	7.29916e-114	1.05524	0.895	0.505	2.26661e-109	2.35903e-48	0.68605	0.951	0.683	7.32549e-44	2.73233e-105	1.2293	0.995	0.414	8.48469e-101	1.16269e-177	1.13844	0.991	0.598	3.6105e-173	1.50107e-137	0.91176	0.994	0.539	4.66126e-133	8.26292e-42	0.537234	0.967	0.735	2.56589e-37	1.03705e-180	1.23726	0.937	0.413	3.22034e-176	9.89933e-197	1.29379	0.95	0.448	3.07404e-192	1.16913e-200	1.7944	0.87	0.289	3.63048e-196
4.74018e-208	2.32305	0.974	0.187	1.47197e-203	1.31391e-103	1.00956	0.861	0.474	4.08007e-99	5.60242e-42	0.671104	0.911	0.651	1.73972e-37	5.34796e-98	1.156	0.989	0.408	1.6607e-93	8.86141e-171	1.12421	0.979	0.576	2.75173e-166	1.1755e-125	0.859178	0.985	0.517	3.65028e-121	1.46894e-44	0.581945	0.967	0.729	4.56151e-40	1.07307e-161	1.08445	0.909	0.38	3.3322e-157	2.59406e-183	1.22932	0.927	0.424	8.05534e-179	5.76383e-200	1.76408	0.84	0.257	1.78984e-195
1.04567e-126	1.92908	0.955	0.824	3.24713e-122	2.60734e-100	1.04409	0.823	0.499	8.09659e-96	9.30675e-25	0.584292	0.811	0.645	2.89002e-20	1.02845e-103	1.19431	0.992	0.887	3.19364e-99	1.48175e-158	1.04189	0.981	0.807	4.60129e-154	3.13085e-116	0.746921	0.982	0.778	9.72222e-112	1.26031e-16	0.288241	0.952	0.864	3.91363e-12	7.55545e-105	0.972097	0.863	0.527	2.3462e-100	1.25296e-121	1.14952	0.854	0.543	3.89081e-117	5.2921e-44	1.13982	0.702	0.575	1.64336e-39
5.90222e-162	3.74877	0.994	0.605	1.83282e-157	7.78937e-70	1.00085	0.934	0.786	2.41883e-65	1.6432e-60	1.04468	0.953	0.846	5.10262e-56	6.19955e-78	1.33365	0.979	0.686	1.92515e-73	5.54038e-97	1.09449	0.955	0.88	1.72045e-92	4.93596e-184	1.23296	0.999	0.826	1.53276e-179	1.35833e-79	1.07943	0.983	0.923	4.21801e-75	3.63435e-125	1.15366	0.977	0.822	1.12858e-120	1.05014e-97	0.956156	0.982	0.884	3.26101e-93	2.38709e-67	1.70803	0.86	0.721	7.41263e-63
1.701e-154	3.29309	1	0.876	5.28211e-150	5.54901e-82	0.91832	0.993	0.927	1.72313e-77	1.21463e-54	0.886442	0.991	0.945	3.77179e-50	2.63992e-72	1.25833	0.992	0.826	8.19775e-68	4.67828e-100	0.946854	0.999	0.972	1.45275e-95	1.64604e-188	1.18706	0.999	0.935	5.11145e-184	2.77347e-78	0.947269	0.998	0.988	8.61246e-74	1.13752e-131	1.05383	0.996	0.921	3.53236e-127	1.20912e-110	0.907053	1	0.951	3.75469e-106	1.98392e-70	1.50656	0.965	0.897	6.16066e-66
1.06884e-153	3.18636	0.994	0.72	3.31908e-149	8.05757e-67	0.927336	0.947	0.84	2.50212e-62	2.61363e-55	0.895167	0.964	0.874	8.1161e-51	8.18897e-78	1.35169	0.979	0.752	2.54292e-73	5.18608e-85	0.945811	0.968	0.902	1.61043e-80	2.97436e-174	1.13204	0.998	0.882	9.23626e-170	5.58512e-74	0.959576	0.987	0.947	1.73435e-69	5.12043e-118	1.04691	0.98	0.858	1.59005e-113	5.97449e-84	0.809227	0.989	0.918	1.85526e-79	9.57581e-61	1.54131	0.891	0.792	2.97358e-56
1.83699e-148	2.10751	0.994	0.747	5.70441e-144	1.67481e-65	0.664527	0.948	0.808	5.20079e-61	1.43313e-46	0.570609	0.991	0.912	4.45031e-42	2.15118e-95	1.19239	0.976	0.846	6.68006e-91	5.698e-82	0.651721	0.988	0.946	1.7694e-77	7.52412e-175	0.932029	0.998	0.935	2.33646e-170	2.48459e-15	0.235553	0.983	0.948	7.71541e-11	4.15912e-126	0.814301	0.994	0.929	1.29153e-121	8.63715e-176	0.910438	0.997	0.961	2.6821e-171	1.44828e-97	1.00115	0.973	0.892	4.49735e-93
3.98032e-152	3.23715	0.994	0.767	1.23601e-147	3.68277e-51	0.761055	0.962	0.851	1.14361e-46	6.45696e-50	0.872774	0.974	0.907	2.00508e-45	3.43305e-73	1.27342	0.981	0.759	1.06606e-68	1.41497e-76	0.877337	0.981	0.912	4.3939e-72	1.67515e-184	1.17559	1	0.898	5.20184e-180	7.86596e-74	0.978695	0.988	0.938	2.44262e-69	1.89666e-93	0.886315	0.989	0.899	5.88971e-89	2.43225e-54	0.597458	0.996	0.952	7.55288e-50	4.60512e-56	1.35892	0.903	0.802	1.43003e-51
3.46494e-177	1.36211	0.643	0.064	1.07597e-172	6.20855e-158	1.11701	0.468	0.07	1.92794e-153	8.5007e-17	0.276665	0.477	0.269	2.63972e-12	2.90237e-109	1.09157	0.753	0.239	9.01272e-105	2.23399e-144	0.997498	0.738	0.255	6.9372e-140	2.68954e-88	0.632979	0.631	0.284	8.35183e-84	3.22662e-05	0.00539779	0.647	0.481	1	6.54508e-100	1.00969	0.554	0.203	2.03244e-95	1.29067e-153	1.22265	0.539	0.137	4.00792e-149	1.02311e-101	1.03616	0.327	0.052	3.17707e-97
6.36981e-185	1.59755	0.834	0.142	1.97802e-180	3.01124e-80	0.853681	0.616	0.273	9.3508e-76	9.20274e-40	0.598899	0.866	0.592	2.85773e-35	9.3381e-105	1.05918	0.886	0.344	2.89976e-100	4.70439e-120	0.799091	0.854	0.479	1.46086e-115	1.31926e-142	0.815292	0.893	0.472	4.0967e-138	1.28322e-17	0.253306	0.713	0.496	3.98479e-13	4.66511e-166	0.90972	0.89	0.412	1.44866e-161	6.16245e-204	1.04735	0.925	0.442	1.91363e-199	6.87879e-60	0.788642	0.516	0.221	2.13607e-55
1.60542e-183	1.07312	0.562	0.034	4.98531e-179	3.69162e-117	0.923922	0.546	0.16	1.14636e-112	2.00471e-61	0.736904	0.621	0.273	6.22524e-57	1.77067e-98	0.864473	0.621	0.166	5.49847e-94	9.34063e-135	0.697414	0.661	0.221	2.90055e-130	1.04792e-188	0.884138	0.756	0.257	3.25412e-184	5.41258e-43	0.504044	0.724	0.392	1.68077e-38	2.4311e-161	0.839228	0.778	0.326	7.54929e-157	2.15957e-183	0.802737	0.762	0.28	6.7061e-179	7.24703e-112	0.950847	0.516	0.131	2.25042e-107
1.747e-189	1.85987	0.945	0.178	5.42496e-185	3.45782e-82	0.753134	0.926	0.614	1.07376e-77	4.2633e-25	0.402141	0.989	0.833	1.32388e-20	2.14137e-98	1.11358	0.963	0.412	6.64959e-94	1.37094e-135	0.926373	0.985	0.697	4.25719e-131	7.87407e-156	0.906205	0.984	0.566	2.44513e-151	1.31034e-25	0.378799	0.933	0.719	4.06901e-21	3.51202e-107	0.745893	0.995	0.752	1.09059e-102	3.28871e-107	0.764219	0.994	0.77	1.02124e-102	4.48094e-124	1.22198	0.881	0.455	1.39147e-119
1.4046e-220	2.53102	0.974	0.17	4.36171e-216	1.4004e-104	0.976744	0.938	0.617	4.34866e-100	5.62911e-21	0.396169	0.972	0.845	1.74801e-16	2.28628e-127	1.51532	0.997	0.406	7.09959e-123	7.39785e-119	0.862565	0.996	0.824	2.29725e-114	2.16007e-123	0.8666	0.985	0.64	6.70767e-119	9.07158e-11	0.173661	0.988	0.881	2.817e-06	1.70154e-116	0.915077	0.994	0.764	5.28378e-112	4.98723e-160	1.1304	0.996	0.735	1.54868e-155	6.6902e-119	1.33022	0.94	0.661	2.07751e-114
7.86005e-157	1.5745	0.932	0.197	2.44078e-152	8.66816e-85	0.840624	0.896	0.607	2.69172e-80	3.11536e-18	0.329693	0.949	0.787	9.67413e-14	3.19906e-71	0.763095	0.905	0.396	9.93403e-67	9.71589e-122	0.871833	0.979	0.793	3.01708e-117	8.87517e-159	0.895495	0.975	0.672	2.75601e-154	3.2328e-37	0.517179	0.973	0.79	1.00388e-32	1.29506e-55	0.491464	0.994	0.865	4.02155e-51	4.64029e-66	0.520283	0.997	0.84	1.44095e-61	1.36597e-110	1.2437	0.883	0.561	4.24176e-106
2.99801e-70	1.09376	0.903	0.755	9.30971e-66	2.87311e-46	0.641856	0.675	0.448	8.92186e-42	6.31838e-40	0.555137	0.928	0.747	1.96205e-35	3.03629e-51	0.715317	0.928	0.838	9.42859e-47	4.6113e-93	0.712839	0.902	0.728	1.43195e-88	1.26665e-92	0.67272	0.908	0.732	3.93332e-88	3.75658e-11	0.199994	0.809	0.702	1.16653e-06	3.06124e-99	0.764807	0.91	0.676	9.50608e-95	7.21932e-113	0.810778	0.943	0.765	2.24182e-108	5.68296e-16	0.508738	0.613	0.532	1.76473e-11
1.09223e-111	0.858426	0.503	0.065	3.39169e-107	2.21741e-40	0.510012	0.575	0.32	6.88573e-36	9.48039e-18	0.362822	0.568	0.364	2.94395e-13	8.54669e-112	1.01834	0.66	0.172	2.654e-107	9.62932e-66	0.58738	0.701	0.394	2.99019e-61	3.17658e-122	0.732802	0.775	0.38	9.86423e-118	2.67998e-09	0.160062	0.671	0.487	8.32213e-05	2.60896e-125	0.76814	0.875	0.471	8.10161e-121	7.29672e-152	0.82129	0.852	0.444	2.26585e-147	1.56332e-68	0.835492	0.663	0.325	4.85457e-64
7.8888e-142	2.7051	0.987	0.427	2.44971e-137	1.00039e-83	1.34774	0.971	0.846	3.10652e-79	5.90759e-72	1.23286	0.994	0.912	1.83448e-67	8.28017e-105	1.74912	0.947	0.537	2.57124e-100	2.56141e-117	1.09673	0.996	0.957	7.95395e-113	3.78637e-154	1.12148	0.998	0.87	1.17578e-149	1.49003e-43	0.769244	1	0.986	4.627e-39	2.24867e-162	1.44319	0.997	0.862	6.9828e-158	1.05445e-158	1.65841	0.996	0.876	3.27438e-154	3.48152e-128	1.72071	0.998	0.976	1.08112e-123
1.17646e-144	1.75694	0.984	0.406	3.65325e-140	1.68677e-82	0.798523	0.896	0.647	5.23793e-78	1.93146e-28	0.425157	0.989	0.867	5.99775e-24	8.86164e-83	1.01074	0.979	0.599	2.7518e-78	2.22249e-157	0.94171	0.983	0.772	6.90149e-153	2.43578e-149	0.790439	0.994	0.832	7.56384e-145	4.53901e-57	0.617441	0.975	0.819	1.4095e-52	1.01032e-161	0.92465	1	0.797	3.13736e-157	7.85507e-169	0.931085	0.996	0.828	2.43923e-164	2.59379e-140	1.33726	0.93	0.627	8.0545e-136
2.14525e-103	1.33019	0.942	0.492	6.66164e-99	6.36253e-55	0.596871	0.854	0.651	1.97576e-50	1.18454e-30	0.430665	0.966	0.848	3.67834e-26	5.56758e-77	0.889071	0.984	0.645	1.7289e-72	7.44681e-106	0.657844	0.963	0.89	2.31246e-101	3.36454e-115	0.645916	0.984	0.853	1.04479e-110	6.11473e-21	0.319409	0.921	0.835	1.89881e-16	1.27648e-132	0.757824	0.987	0.841	3.96384e-128	2.44474e-152	0.813749	0.997	0.867	7.59166e-148	1.5975e-63	0.797827	0.856	0.709	4.96071e-59
1.73809e-108	2.79496	0.864	0.443	5.39729e-104	3.71953e-12	0.537224	0.604	0.483	1.15503e-07	8.39158e-05	0.249096	0.706	0.63	1	1.75477e-59	1.31204	0.865	0.634	5.4491e-55	7.51324e-16	0.469688	0.751	0.656	2.33309e-11	1.08479e-71	0.826364	0.85	0.654	3.36859e-67	4.68897e-12	0.303482	0.786	0.656	1.45607e-07	6.70873e-42	0.642921	0.879	0.724	2.08326e-37	2.63084e-64	0.905453	0.898	0.728	8.16955e-60	4.69287e-21	0.753757	0.784	0.674	1.45728e-16
[truncated: 53 more columns]

## Sheet: Cluster_4
Homeostasisrep1D00_p_val	Homeostasisrep1D00_avg_log2FC	Homeostasisrep1D00_pct.1	Homeostasisrep1D00_pct.2	Homeostasisrep1D00_p_val_adj	bleorep1D07_p_val	bleorep1D07_avg_log2FC	bleorep1D07_pct.1	bleorep1D07_pct.2	bleorep1D07_p_val_adj	bleorep2D03_p_val	bleorep2D03_avg_log2FC	bleorep2D03_pct.1	bleorep2D03_pct.2	bleorep2D03_p_val_adj	Homeostasisrep2D00_p_val	Homeostasisrep2D00_avg_log2FC	Homeostasisrep2D00_pct.1	Homeostasisrep2D00_pct.2	Homeostasisrep2D00_p_val_adj	bleorep3D14_p_val	bleorep3D14_avg_log2FC	bleorep3D14_pct.1	bleorep3D14_pct.2	bleorep3D14_p_val_adj	LPSrep2D06_p_val	LPSrep2D06_avg_log2FC	LPSrep2D06_pct.1	LPSrep2D06_pct.2	LPSrep2D06_p_val_adj	bleorep2D14_p_val	bleorep2D14_avg_log2FC	bleorep2D14_pct.1	bleorep2D14_pct.2	bleorep2D14_p_val_adj	LPSrep3D03_p_val	LPSrep3D03_avg_log2FC	LPSrep3D03_pct.1	LPSrep3D03_pct.2	LPSrep3D03_p_val_adj	LPSrep2D03_p_val	LPSrep2D03_avg_log2FC	LPSrep2D03_pct.1	LPSrep2D03_pct.2	LPSrep2D03_p_val_adj	bleorep1D14_p_val	bleorep1D14_avg_log2FC	bleorep1D14_pct.1	bleorep1D14_pct.2	bleorep1D14_p_val_adj
8.99414e-86	0.729935	1	0.888	2.79295e-81	8.03725e-113	1.70416	0.996	0.832	2.49581e-108	1.06082e-180	2.11391	1	0.792	3.29416e-176	2.19113e-107	0.873462	1	0.899	6.80411e-103	9.93856e-141	1.53791	1	0.91	3.08622e-136	1.20737e-251	1.77876	1	0.88	3.74926e-247	2.80198e-160	1.96851	1	0.826	8.70099e-156	5.78958e-211	2.45563	1	0.87	1.79784e-206	8.31167e-272	2.2912	1	0.898	2.58102e-267	5.00056e-195	1.16547	1	0.94	1.55282e-190
3.64777e-77	0.945341	1	0.643	1.13274e-72	0	1.52972	0.564	0.01	0	0	2.7541	0.896	0.028	0	8.82131e-154	1.18828	0.996	0.432	2.73928e-149	7.1845e-274	1.53549	0.749	0.08	2.231e-269	0	3.19361	0.993	0.093	0	7.69946e-282	1.62792	0.741	0.07	2.39091e-277	0	3.38085	0.989	0.06	0	0	3.08585	0.988	0.114	0	9.4488e-266	1.59237	0.65	0.092	2.93414e-261
2.9667e-75	0.74168	1	0.774	9.21248e-71	1.27687e-104	1.5089	0.944	0.458	3.96505e-100	6.09748e-200	2.07852	0.992	0.586	1.89345e-195	1.37686e-138	1.05703	1	0.6	4.27557e-134	4.77981e-153	1.47124	0.984	0.581	1.48427e-148	0	2.40774	1	0.451	0	1.37232e-164	1.64199	0.991	0.524	4.26148e-160	1.79473e-211	2.30569	1	0.707	5.57318e-207	4.77624e-281	2.28836	0.998	0.723	1.48317e-276	3.70993e-201	1.34769	0.976	0.682	1.15204e-196
3.82455e-69	0.649776	0.847	0.439	1.18764e-64	1.93514e-290	1.04068	0.528	0.011	6.00919e-286	0	1.29053	0.803	0.019	0	1.14663e-111	0.680485	0.834	0.353	3.56063e-107	3.45806e-119	0.335121	0.298	0.022	1.07383e-114	0	1.27933	0.888	0.061	0	3.71376e-139	0.47462	0.303	0.017	1.15323e-134	0	1.19155	0.854	0.019	0	0	1.05098	0.876	0.033	0	4.48971e-242	0.859132	0.479	0.039	1.39419e-237
4.49896e-69	0.825336	0.998	0.756	1.39706e-64	5.51955e-108	1.75473	0.92	0.326	1.71399e-103	0	3.36335	0.978	0.152	0	2.12212e-154	1.2385	1	0.52	6.58983e-150	7.94888e-152	1.74548	1	0.464	2.46837e-147	0	3.18503	1	0.18	0	2.23224e-194	2.27525	1	0.336	6.93176e-190	0	3.6737	1	0.164	0	0	3.43602	1	0.243	0	5.72632e-199	1.67785	0.997	0.554	1.77819e-194
1.16636e-66	0.582774	0.953	0.543	3.62191e-62	4.18398e-142	0.688459	0.384	0.024	1.29925e-137	0	0.981328	0.767	0.033	0	3.26646e-123	0.657777	0.919	0.397	1.01433e-118	3.21279e-159	0.561688	0.574	0.087	9.97668e-155	0	1.36558	0.915	0.083	0	5.29207e-187	0.644941	0.585	0.069	1.64335e-182	0	1.01526	0.846	0.034	0	0	1.04783	0.901	0.052	0	4.15887e-215	0.797915	0.616	0.104	1.29145e-210
2.49321e-64	0.746415	1	0.794	7.74217e-60	2.35655e-85	1.35888	0.96	0.589	7.31779e-81	8.01791e-189	2.23339	0.995	0.628	2.4898e-184	2.65981e-148	1.18943	1	0.657	8.25952e-144	1.67656e-148	1.53669	0.989	0.666	5.20621e-144	4.93858e-289	2.55087	1	0.628	1.53358e-284	2.11649e-165	1.80708	1	0.579	6.57232e-161	5.40735e-201	2.2368	1	0.834	1.67914e-196	3.08749e-266	2.32372	0.994	0.86	9.58757e-262	5.44444e-179	1.30071	0.995	0.79	1.69066e-174
1.47344e-60	0.580389	0.98	0.632	4.57546e-56	9.53406e-144	1.12213	0.7	0.115	2.96061e-139	0	1.56568	0.942	0.116	0	3.86674e-133	0.850974	0.979	0.435	1.20074e-128	1.58795e-62	0.54149	0.421	0.113	4.93107e-58	0	1.65692	0.982	0.117	0	1.67911e-71	0.417985	0.386	0.08	5.21414e-67	0	1.40774	0.957	0.089	0	0	1.50204	0.969	0.143	0	3.75554e-138	0.926566	0.659	0.212	1.16621e-133
9.36973e-60	0.72321	0.973	0.618	2.90958e-55	0	1.57277	0.66	0.011	0	0	1.68724	0.825	0.021	0	1.24509e-125	0.953839	0.97	0.425	3.86638e-121	1.41375e-114	0.566251	0.249	0.014	4.3901e-110	0	2.19214	0.97	0.08	0	4.8782e-166	0.706318	0.363	0.021	1.51483e-161	0	2.07727	0.922	0.034	0	0	2.1343	0.94	0.061	0	3.98149e-256	1.22518	0.529	0.049	1.23637e-251
1.99252e-59	0.497331	0.909	0.493	6.18738e-55	0	1.28552	0.68	0.012	0	0	1.10183	0.833	0.013	0	1.76139e-133	0.683938	0.908	0.384	5.46963e-129	3.23586e-306	0.92102	0.839	0.094	1.00483e-301	0	1.32292	0.936	0.075	0	0	1.06578	0.83	0.077	0	0	1.1945	0.927	0.031	0	0	1.13353	0.952	0.04	0	4.00435e-281	1.07498	0.791	0.146	1.24347e-276
4.36271e-57	0.570704	0.958	0.597	1.35475e-52	3.74092e-166	1.47132	0.832	0.153	1.16167e-161	3.46013e-298	1.45498	0.899	0.128	1.07447e-293	1.85878e-134	0.81818	0.976	0.422	5.77208e-130	5.82196e-169	1.31223	0.956	0.323	1.80789e-164	0	1.79082	0.982	0.145	0	1.53873e-259	1.88693	0.98	0.197	4.77822e-255	4.88303e-279	1.87295	0.995	0.257	1.51633e-274	0	1.78302	0.988	0.289	0	7.82375e-154	1.07507	0.957	0.485	2.42951e-149
1.13165e-56	0.627919	1	0.783	3.5141e-52	2.89727e-80	1.26691	0.884	0.448	8.9969e-76	6.72218e-208	1.78925	0.986	0.447	2.08744e-203	8.51498e-137	0.986015	1	0.636	2.64416e-132	2.38916e-150	1.28966	0.989	0.614	7.41906e-146	1.65223e-285	1.93883	0.995	0.482	5.13068e-281	1.90728e-173	1.58909	0.997	0.508	5.92269e-169	3.73768e-203	1.94112	1	0.68	1.16066e-198	1.959e-274	1.93165	0.998	0.71	6.08329e-270	3.86282e-187	1.13568	0.986	0.647	1.19952e-182
3.05851e-55	0.569396	0.931	0.541	9.49758e-51	0	1.22621	0.664	0.023	0	0	1.2212	0.795	0.039	0	1.11225e-119	0.712803	0.899	0.39	3.45387e-115	2.97383e-203	0.959793	0.866	0.172	9.23465e-199	0	1.64649	0.968	0.13	0	0	1.1805	0.885	0.094	0	1.56757e-147	1.0557	0.932	0.346	4.86778e-143	1.98657e-224	1.06679	0.917	0.298	6.16891e-220	1.62701e-253	1.04315	0.777	0.159	5.05237e-249
4.87245e-55	0.589391	0.984	0.637	1.51304e-50	3.29212e-123	1.20596	0.74	0.166	1.0223e-118	0	1.78137	0.951	0.107	0	3.529e-140	0.890064	0.983	0.44	1.09586e-135	2.42776e-218	1.20386	0.929	0.242	7.53893e-214	0	1.82991	0.979	0.139	0	3.51433e-254	1.35011	0.931	0.181	1.0913e-249	0	1.74154	0.992	0.174	0	0	1.77763	0.986	0.229	0	6.68765e-228	1.28208	0.904	0.335	2.07672e-223
1.59532e-54	0.614833	0.98	0.615	4.95394e-50	2.12505e-202	0.510152	0.328	0.003	6.59892e-198	0	0.932424	0.737	0.014	0	2.1202e-142	0.9174	0.99	0.421	6.58386e-138	3.20409e-129	0.247963	0.243	0.009	9.94966e-125	0	1.83514	0.975	0.075	0	2.11835e-154	0.352862	0.305	0.013	6.57812e-150	0	1.37751	0.911	0.022	0	0	1.19865	0.899	0.035	0	2.7767e-216	0.676312	0.437	0.036	8.62248e-212
1.20725e-53	0.704986	0.949	0.586	3.74888e-49	8.69139e-247	1.06135	0.408	0.005	2.69894e-242	0	1.38632	0.647	0.013	0	2.48159e-113	0.925843	0.912	0.395	7.70607e-109	2.44831e-184	0.541761	0.333	0.011	7.60272e-180	0	2.54155	0.94	0.077	0	3.54704e-150	0.512423	0.285	0.011	1.10146e-145	0	2.68524	0.951	0.039	0	0	2.43744	0.919	0.064	0	3.4631e-157	0.71441	0.299	0.02	1.0754e-152
2.35891e-53	0.586681	1	0.944	7.32512e-49	1.67959e-59	0.979375	0.972	0.8	5.21565e-55	2.42943e-140	1.3997	0.995	0.848	7.54412e-136	7.54729e-136	1.01151	1	0.852	2.34366e-131	4.03466e-131	1.32082	0.995	0.871	1.25288e-126	1.05914e-274	2.09852	0.998	0.848	3.28896e-270	1.65471e-151	1.60455	1	0.785	5.13836e-147	3.27339e-187	1.69663	1	0.938	1.01648e-182	2.49406e-257	1.79069	0.998	0.944	7.74481e-253	2.62106e-169	1.07082	1	0.906	8.13917e-165
1.31093e-51	0.509186	0.883	0.5	4.07082e-47	5.08664e-202	0.774693	0.468	0.021	1.57955e-197	0	0.850657	0.718	0.044	0	1.30614e-112	0.707084	0.863	0.379	4.05595e-108	4.21177e-158	0.800981	0.806	0.201	1.30788e-153	0	1.2384	0.872	0.119	0	1.52121e-146	0.705564	0.749	0.16	4.72382e-142	0	1.36239	0.919	0.084	0	0	1.32606	0.917	0.08	0	3.65815e-192	0.816206	0.667	0.151	1.13597e-187
2.78368e-51	0.571259	0.995	0.786	8.64416e-47	1.91255e-57	0.965733	0.9	0.57	5.93904e-53	1.66301e-168	1.52819	0.981	0.511	5.16416e-164	1.60151e-127	0.925118	1	0.681	4.97318e-123	9.10523e-130	1.1065	0.989	0.716	2.82745e-125	7.44981e-275	1.743	0.998	0.626	2.31339e-270	1.5024e-126	1.19048	0.997	0.63	4.66541e-122	4.2182e-189	1.68095	1	0.736	1.30988e-184	1.54868e-253	1.71085	0.992	0.789	4.8091e-249	1.22722e-119	0.86993	0.976	0.772	3.81089e-115
6.98065e-51	0.528298	0.974	0.657	2.1677e-46	1.20223e-104	1.0515	0.76	0.202	3.73328e-100	7.04017e-220	1.12507	0.879	0.185	2.18618e-215	5.28719e-136	0.831044	0.983	0.522	1.64183e-131	2.06013e-117	0.931229	0.951	0.481	6.39734e-113	0	1.45313	0.986	0.269	0	2.79146e-160	1.15162	0.968	0.338	8.66831e-156	4.9455e-206	1.44212	0.995	0.482	1.53573e-201	1.35321e-279	1.47364	0.99	0.476	4.20213e-275	1.0329e-130	0.882533	0.894	0.487	3.20746e-126
7.51567e-49	0.520543	0.923	0.548	2.33384e-44	2.48833e-136	0.832348	0.504	0.053	7.72702e-132	1.61551e-304	0.896691	0.674	0.045	5.01665e-300	1.46395e-113	0.654145	0.888	0.38	4.54601e-109	4.28021e-159	0.605967	0.601	0.097	1.32913e-154	0	0.885862	0.73	0.072	0	1.93316e-215	0.719493	0.669	0.078	6.00305e-211	0	1.147	0.881	0.042	0	0	1.29045	0.925	0.063	0	1.87782e-185	0.766135	0.625	0.132	5.83118e-181
9.62738e-49	0.639116	0.978	0.618	2.98959e-44	0	2.8153	0.968	0.094	0	0	2.86711	0.937	0.046	0	1.42723e-116	0.865395	0.929	0.401	4.43198e-112	3.1687e-248	2.46262	0.975	0.23	9.83975e-244	0	2.49703	0.996	0.118	0	5.21738e-291	2.51745	0.96	0.152	1.62015e-286	1.61769e-250	2.33489	0.995	0.28	5.02341e-246	0	2.35819	0.996	0.308	0	2.09076e-266	1.86346	0.961	0.312	6.49244e-262
1.19047e-48	0.628951	0.996	0.652	3.69676e-44	0	2.71413	0.948	0.056	0	0	2.87062	0.995	0.038	0	6.09023e-118	1.02164	0.999	0.436	1.8912e-113	0	2.45281	0.986	0.16	0	0	2.80123	1	0.094	0	0	2.77084	0.997	0.131	0	0	3.14492	1	0.042	0	0	2.94065	0.994	0.076	0	0	2.17581	0.994	0.278	0
2.32153e-48	0.515955	0.974	0.596	7.20906e-44	0	1.65427	0.812	0.032	0	0	1.20507	0.844	0.023	0	3.71502e-114	0.704656	0.941	0.409	1.15362e-109	1.04462e-254	1.05991	0.773	0.104	3.24387e-250	0	1.57549	0.966	0.135	0	0	1.48255	0.824	0.086	0	0	1.78076	0.989	0.207	0	0	1.69386	0.99	0.244	0	2.24164e-302	1.38475	0.815	0.152	6.96096e-298
5.37962e-48	0.530339	0.996	0.686	1.67053e-43	4.7647e-156	1.48452	0.888	0.207	1.47958e-151	0	1.67496	0.945	0.109	0	4.05969e-142	0.894831	0.989	0.457	1.26066e-137	3.24577e-194	1.34274	0.986	0.364	1.00791e-189	0	1.57426	0.991	0.209	0	1.63771e-253	1.67985	0.991	0.227	5.08558e-249	1.1754e-290	1.73708	0.997	0.269	3.64997e-286	0	1.79491	0.996	0.305	0	3.75755e-190	1.12298	0.973	0.514	1.16683e-185
1.86125e-47	0.520695	0.985	0.698	5.77973e-43	1.51812e-220	1.44774	0.828	0.106	4.71422e-216	0	1.61576	0.942	0.16	0	2.22187e-124	0.783999	0.979	0.463	6.89956e-120	3.90381e-209	1.30786	0.934	0.256	1.21225e-204	0	1.83961	0.988	0.144	0	1.00422e-252	1.40494	0.905	0.158	3.11841e-248	0	1.71446	0.984	0.211	0	0	1.56539	0.99	0.25	0	7.15531e-254	1.29957	0.904	0.287	2.22194e-249
3.41801e-47	0.415959	0.934	0.535	1.0614e-42	7.53594e-303	0.814676	0.512	0.008	2.34014e-298	0	1.19733	0.847	0.018	0	2.43392e-126	0.644658	0.925	0.384	7.55804e-122	4.42609e-299	0.649689	0.697	0.053	1.37443e-294	0	1.05135	0.906	0.065	0	2.37094e-302	0.737096	0.723	0.056	7.36249e-298	0	1.06797	0.922	0.023	0	0	1.11699	0.952	0.039	0	1.49166e-273	0.734287	0.614	0.069	4.63204e-269
1.14216e-46	0.524797	0.996	0.685	3.54674e-42	6.17597e-64	0.94655	0.84	0.39	1.91782e-59	4.43999e-207	1.50179	0.97	0.295	1.37875e-202	1.95166e-128	0.850836	0.987	0.469	6.0605e-124	2.72444e-120	0.937874	0.967	0.539	8.46022e-116	6.7753e-286	1.51519	0.989	0.342	2.10394e-281	1.4851e-148	1.2043	0.988	0.431	4.61167e-144	1.03311e-155	1.25717	1	0.656	3.20813e-151	1.41367e-215	1.30506	0.994	0.681	4.38986e-211	3.92608e-81	0.631751	0.96	0.682	1.21917e-76
8.75572e-46	0.56292	0.912	0.549	2.71891e-41	1.81925e-205	0.94209	0.336	0.004	5.64931e-201	0	1.97445	0.751	0.02	0	8.30568e-118	0.9061	0.926	0.395	2.57916e-113	1.8864e-108	0.258622	0.251	0.016	5.85784e-104	0	1.58103	0.785	0.049	0	4.51431e-89	0.288938	0.242	0.02	1.40183e-84	0	1.39535	0.676	0.014	0	0	0.695555	0.569	0.019	0	4.68705e-173	0.685476	0.322	0.02	1.45547e-168
1.47021e-45	0.525825	1	0.923	4.56546e-41	1.92828e-49	0.805971	0.996	0.86	5.98788e-45	4.24775e-83	1.00737	0.995	0.81	1.31905e-78	3.01537e-118	0.935874	1	0.851	9.36362e-114	6.60217e-109	1.09943	0.997	0.852	2.05017e-104	7.93647e-267	1.92884	1	0.743	2.46451e-262	1.02993e-141	1.58978	1	0.694	3.19823e-137	7.7422e-178	1.6242	1	0.907	2.40419e-173	4.71795e-247	1.6442	0.994	0.924	1.46507e-242	1.79665e-122	0.813985	0.998	0.894	5.57913e-118
1.53678e-45	0.544641	0.993	0.724	4.77216e-41	1.07032e-63	0.868387	0.692	0.245	3.32368e-59	1.97543e-219	1.45539	0.942	0.246	6.13432e-215	4.9415e-123	0.864335	0.997	0.602	1.53448e-118	4.47293e-94	0.655213	0.888	0.398	1.38898e-89	1.54061e-274	1.49552	0.986	0.398	4.78404e-270	1.94774e-69	0.664935	0.899	0.456	6.0483e-65	3.57233e-222	1.34813	0.962	0.307	1.10932e-217	1.01519e-244	1.17316	0.952	0.379	3.15247e-240	1.4061e-129	0.827012	0.883	0.467	4.36635e-125
2.96481e-45	0.492835	0.971	0.632	9.20663e-41	7.63099e-156	1.21644	0.72	0.116	2.36965e-151	7.98018e-277	1.07818	0.805	0.103	2.47808e-272	2.05996e-125	0.779287	0.965	0.448	6.39679e-121	9.32064e-160	0.821938	0.822	0.229	2.89434e-155	0	1.64694	0.979	0.201	0	5.102e-225	1.13052	0.87	0.164	1.58433e-220	4.75285e-253	1.65503	0.992	0.34	1.4759e-248	0	1.52474	0.986	0.356	0	9.21156e-204	0.998168	0.822	0.264	2.86047e-199
3.13689e-45	0.517612	0.96	0.618	9.74098e-41	0	1.42353	0.68	0.016	0	0	1.09098	0.781	0.02	0	3.81057e-131	0.778648	0.976	0.429	1.1833e-126	9.36139e-269	1.1653	0.795	0.101	2.90699e-264	0	1.61613	0.966	0.096	0	1.85007e-255	1.0465	0.778	0.093	5.74503e-251	0	1.60292	0.965	0.038	0	0	1.61971	0.975	0.062	0	1.34053e-258	0.987934	0.728	0.128	4.16276e-254
4.99482e-45	0.436334	0.881	0.52	1.55104e-40	1.61318e-137	0.799657	0.532	0.06	5.00941e-133	1.01757e-260	0.744365	0.704	0.071	3.15985e-256	1.4865e-113	0.61056	0.912	0.412	4.61604e-109	1.42069e-128	0.515615	0.639	0.142	4.41168e-124	0	1.03336	0.894	0.13	0	6.69393e-148	0.676079	0.712	0.147	2.07867e-143	0	1.01008	0.889	0.115	0	0	0.985144	0.925	0.129	0	5.53754e-177	0.781541	0.65	0.158	1.71957e-172
5.95578e-45	0.606762	0.947	0.636	1.84945e-40	1.24919e-150	1.661	0.624	0.08	3.87912e-146	0	2.4482	0.948	0.112	0	1.40719e-111	0.913991	0.936	0.432	4.36974e-107	1.24625e-95	0.958037	0.705	0.216	3.86999e-91	0	1.88582	0.954	0.185	0	2.70728e-142	1.16478	0.669	0.128	8.4069e-138	1.25274e-107	1.05153	0.905	0.382	3.89013e-103	1.65248e-178	1.28169	0.959	0.412	5.13144e-174	8.2806e-102	1.09589	0.699	0.295	2.57137e-97
6.69598e-45	0.647443	1	0.804	2.0793e-40	2.61484e-111	1.95908	0.996	0.664	8.11986e-107	2.88568e-163	2.50343	0.992	0.598	8.96091e-159	2.60954e-131	1.131	1	0.769	8.10342e-127	2.02603e-103	1.36724	1	0.815	6.29143e-99	4.66544e-278	2.8141	1	0.614	1.44876e-273	1.26856e-147	2.07249	1	0.595	3.93925e-143	1.18651e-218	3.45478	1	0.663	3.68447e-214	8.48802e-289	3.55156	1	0.706	2.63579e-284	2.82282e-130	1.14267	0.998	0.807	8.7657e-126
7.99713e-45	0.445566	0.936	0.598	2.48335e-40	1.93386e-63	0.824852	0.696	0.241	6.00522e-59	2.29501e-160	0.956202	0.882	0.252	7.1267e-156	1.55168e-111	0.634357	0.907	0.414	4.81844e-107	5.87441e-138	0.995282	0.929	0.366	1.82418e-133	7.4175e-264	0.976559	0.89	0.207	2.30336e-259	7.61956e-196	1.32418	0.951	0.245	2.3661e-191	3.86453e-119	0.731701	0.922	0.393	1.20005e-114	1.7292e-131	0.58811	0.901	0.424	5.3697e-127	3.38322e-87	0.682118	0.863	0.525	1.05059e-82
1.89346e-44	0.516805	0.998	0.805	5.87976e-40	1.04853e-44	0.81722	0.864	0.555	3.25601e-40	5.70594e-149	1.3303	0.948	0.521	1.77187e-144	7.89827e-151	1.02192	1	0.602	2.45265e-146	1.87123e-132	1.22322	0.978	0.674	5.81074e-128	3.66659e-306	2.08367	0.998	0.463	1.13859e-301	1.88948e-169	1.52233	0.994	0.498	5.86739e-165	1.43705e-209	1.92902	1	0.704	4.46248e-205	1.52323e-266	1.69103	0.986	0.716	4.73009e-262	1.24527e-140	0.924138	0.974	0.726	3.86693e-136
3.63404e-44	0.463288	0.993	0.769	1.12848e-39	2.05185e-96	1.29666	0.856	0.346	6.37162e-92	5.5422e-158	1.2283	0.964	0.438	1.72102e-153	1.15327e-119	0.768027	0.989	0.624	3.58124e-115	5.02859e-124	0.986069	0.967	0.615	1.56153e-119	1.19481e-273	1.48828	0.998	0.483	3.71025e-269	3.27484e-119	1.06229	0.988	0.585	1.01694e-114	3.32716e-195	1.56363	0.997	0.664	1.03318e-190	3.53164e-267	1.51706	0.998	0.71	1.09668e-262	1.37981e-181	1.04761	0.955	0.535	4.28472e-177
2.86103e-43	0.529452	0.991	0.635	8.88437e-39	1.81742e-99	1.34164	0.872	0.287	5.64363e-95	3.29756e-299	1.8445	0.959	0.158	1.02399e-294	2.56432e-144	0.92504	0.992	0.428	7.96299e-140	5.31098e-176	1.56081	0.992	0.373	1.64922e-171	3.22384e-306	1.82597	1	0.236	1.0011e-301	6.06295e-245	2.02845	0.994	0.249	1.88273e-240	3.24238e-127	1.26401	1	0.458	1.00686e-122	5.78779e-189	1.42541	0.998	0.492	1.79728e-184	5.88083e-144	1.03434	0.986	0.595	1.82618e-139
1.66336e-41	0.502433	0.92	0.586	5.16524e-37	3.91127e-194	1.01479	0.568	0.042	1.21457e-189	1.58915e-203	0.999217	0.74	0.115	4.93478e-199	1.43754e-122	0.748664	0.895	0.387	4.46401e-118	2.52958e-119	0.690514	0.795	0.229	7.85509e-115	0	1.86295	0.988	0.199	0	1.36445e-203	0.933932	0.706	0.099	4.23704e-199	2.72667e-81	0.791285	0.959	0.549	8.46713e-77	1.08795e-118	0.926826	0.973	0.571	3.3784e-114	5.8813e-167	0.914407	0.622	0.142	1.82632e-162
2.11846e-40	0.520581	0.998	0.745	6.57846e-36	4.16212e-98	1.39987	0.884	0.35	1.29246e-93	7.29165e-245	1.86273	0.989	0.307	2.26428e-240	6.44909e-138	0.989999	0.993	0.534	2.00264e-133	7.94611e-159	1.41088	0.989	0.559	2.46751e-154	0	2.0638	0.996	0.386	0	2.28389e-184	1.73538	0.997	0.436	7.09216e-180	5.01018e-219	1.97816	1	0.546	1.55581e-214	7.72287e-298	1.90198	0.994	0.474	2.39818e-293	1.46074e-183	1.13208	0.997	0.69	4.53603e-179
3.00572e-40	0.470962	0.982	0.748	9.33365e-36	3.77216e-176	1.47212	0.844	0.154	1.17137e-171	7.05654e-166	1.30135	0.923	0.342	2.19127e-161	8.03709e-96	0.691947	0.983	0.596	2.49576e-91	8.53002e-175	1.36314	0.973	0.411	2.64883e-170	0	1.62153	0.988	0.326	0	2.73217e-201	1.47915	0.963	0.287	8.4842e-197	1.93971e-232	1.43543	0.976	0.351	6.02338e-228	3.18301e-259	1.32125	0.971	0.418	9.8842e-255	1.2192e-255	1.3141	0.944	0.343	3.78597e-251
1.23979e-39	0.452281	0.993	0.797	3.84992e-35	6.31749e-47	0.849087	0.792	0.438	1.96177e-42	8.36609e-124	1.11117	0.948	0.514	2.59792e-119	2.40262e-109	0.747005	0.992	0.676	7.46086e-105	1.87097e-94	0.840793	0.962	0.673	5.80991e-90	1.49956e-269	1.50942	0.989	0.454	4.6566e-265	1.78378e-101	0.920485	0.977	0.541	5.53917e-97	5.28768e-195	1.6346	1	0.702	1.64198e-190	8.17343e-260	1.54499	0.996	0.734	2.5381e-255	3.74531e-111	0.828932	0.904	0.583	1.16303e-106
1.72179e-39	0.430441	0.976	0.742	5.34668e-35	1.04921e-59	0.846048	0.708	0.27	3.2581e-55	1.86014e-149	0.908494	0.893	0.296	5.77628e-145	1.59866e-109	0.686082	0.98	0.582	4.9643e-105	2.1635e-117	0.889814	0.948	0.485	6.71832e-113	5.11297e-285	1.42955	0.988	0.375	1.58773e-280	6.59165e-158	1.00816	0.957	0.325	2.0469e-153	4.27885e-197	1.25791	0.978	0.455	1.32871e-192	4.61116e-246	1.12891	0.981	0.536	1.4319e-241	1.60834e-145	0.845817	0.883	0.429	4.99439e-141
1.86305e-39	0.495915	0.991	0.702	5.78532e-35	1.73001e-107	1.04567	0.68	0.148	5.37219e-103	1.36657e-215	1.46967	0.929	0.231	4.24361e-211	1.90165e-99	0.726266	0.992	0.542	5.9052e-95	1.17747e-128	0.987688	0.921	0.374	3.6564e-124	3.56777e-272	1.50265	0.989	0.338	1.1079e-267	7.95188e-135	1.06554	0.942	0.329	2.4693e-130	9.722e-254	1.29521	0.951	0.227	3.01897e-249	7.79751e-269	1.09437	0.954	0.291	2.42136e-264	6.30374e-171	0.999548	0.899	0.379	1.9575e-166
7.54876e-39	0.615143	1	0.768	2.34412e-34	3.48523e-244	4.21225	1	0.202	1.08227e-239	4.85099e-282	4.83577	1	0.295	1.50638e-277	3.15433e-140	1.24003	1	0.575	9.79513e-136	1.24641e-211	3.53368	0.981	0.371	3.87048e-207	0	3.60232	1	0.282	0	2.35935e-224	3.5994	0.963	0.275	7.32649e-220	6.96343e-231	4.79471	1	0.54	2.16236e-226	1.95579e-287	4.25517	1	0.723	6.07331e-283	1.27446e-239	2.64718	0.981	0.607	3.95759e-235
1.08609e-38	0.399655	0.974	0.724	3.37264e-34	1.92806e-39	0.624789	0.652	0.289	5.98722e-35	7.19766e-149	0.925484	0.841	0.259	2.23509e-144	4.7457e-99	0.636486	0.963	0.561	1.47368e-94	3.5984e-119	0.751851	0.907	0.394	1.11741e-114	2.16337e-280	1.34009	0.986	0.358	6.71792e-276	7.77918e-133	0.894119	0.934	0.338	2.41567e-128	4.15236e-180	1.16043	0.978	0.463	1.28943e-175	1.57426e-244	1.13206	0.979	0.473	4.88856e-240	2.15611e-110	0.725917	0.873	0.486	6.69536e-106
1.39295e-38	0.547142	0.998	0.654	4.32553e-34	2.83333e-241	2.63213	0.976	0.168	8.79834e-237	0	2.9097	0.997	0.096	0	6.28587e-112	0.916151	0.997	0.438	1.95195e-107	2.72502e-197	1.82896	0.997	0.344	8.462e-193	0	2.27839	0.998	0.18	0	6.72621e-246	2.2029	0.997	0.234	2.08869e-241	0	2.82802	1	0.13	0	0	2.93201	0.998	0.151	0	8.05428e-190	1.34224	0.995	0.549	2.5011e-185
1.09735e-37	0.407743	0.993	0.822	3.4076e-33	5.00206e-98	1.22502	0.86	0.322	1.55329e-93	6.19809e-199	1.4852	0.967	0.375	1.92469e-194	1.694e-111	0.73297	0.986	0.615	5.26037e-107	1.08615e-139	1.1801	0.981	0.621	3.37282e-135	1.20556e-220	1.31822	0.986	0.549	3.74362e-216	6.17269e-153	1.40863	0.983	0.487	1.9168e-148	6.61817e-172	1.35139	0.984	0.634	2.05514e-167	2.46489e-241	1.27042	0.992	0.617	7.65423e-237	9.75576e-176	1.10649	0.96	0.565	3.02945e-171
1.57871e-37	0.365208	0.9	0.541	4.90236e-33	7.8263e-161	0.800118	0.54	0.049	2.4303e-156	0	0.824593	0.718	0.026	0	4.47408e-116	0.617274	0.905	0.389	1.38934e-111	1.18268e-199	0.725771	0.814	0.163	3.67259e-195	0	1.01275	0.853	0.096	0	3.26498e-261	0.922739	0.821	0.11	1.01387e-256	0	0.965766	0.892	0.079	0	0	0.865393	0.899	0.087	0	5.51337e-184	0.786334	0.767	0.223	1.71207e-179
3.15982e-37	0.450268	0.993	0.748	9.81218e-33	8.27776e-147	1.68363	0.896	0.244	2.57049e-142	3.24054e-233	1.63846	0.953	0.254	1.00629e-228	2.42804e-109	0.791102	0.99	0.539	7.5398e-105	1.82137e-173	1.50803	0.978	0.396	5.65589e-169	0	2.00022	0.998	0.261	0	3.11948e-264	1.8512	0.991	0.213	9.68691e-260	6.0507e-193	1.57846	0.997	0.501	1.87892e-188	2.1429e-228	1.38257	0.99	0.612	6.65435e-224	3.72645e-227	1.34187	0.994	0.504	1.15718e-222
1.2077e-36	0.453289	0.967	0.7	3.75028e-32	3.78098e-66	0.870097	0.652	0.218	1.17411e-61	4.53878e-156	0.995952	0.844	0.256	1.40943e-151	4.95411e-121	0.794627	0.982	0.508	1.5384e-116	5.17823e-169	1.10379	0.951	0.338	1.608e-164	0	1.61258	0.984	0.259	0	8.82327e-187	1.11657	0.896	0.221	2.73989e-182	2.91237e-242	1.61313	0.978	0.328	9.04379e-238	3.02227e-286	1.53808	0.979	0.397	9.38505e-282	7.00043e-121	0.818095	0.788	0.373	2.17384e-116
5.43717e-36	0.499171	0.989	0.712	1.6884e-31	6.41302e-132	1.55041	0.916	0.284	1.99143e-127	1.1505e-242	2.0171	0.981	0.303	3.57266e-238	3.4706e-136	0.989742	0.996	0.53	1.07772e-131	5.2493e-182	1.55326	0.986	0.459	1.63006e-177	0	2.01299	0.998	0.334	0	8.45509e-222	1.71546	0.994	0.301	2.62556e-217	5.50072e-229	2.05308	1	0.456	1.70814e-224	2.76178e-285	1.95807	1	0.505	8.57615e-281	6.51776e-191	1.20395	0.971	0.53	2.02396e-186
7.64911e-36	0.389528	0.841	0.523	2.37528e-31	1.4289e-20	0.42132	0.588	0.31	4.43716e-16	3.77487e-202	0.81414	0.8	0.15	1.17221e-197	1.28611e-108	0.576342	0.848	0.372	3.99377e-104	1.01044e-139	0.701025	0.847	0.261	3.13772e-135	1.87991e-291	0.897165	0.835	0.144	5.83768e-287	9.19762e-137	0.760058	0.816	0.223	2.85614e-132	1.6062e-207	0.757596	0.805	0.167	4.98773e-203	7.03143e-223	0.68824	0.88	0.261	2.18347e-218	2.9127e-75	0.538505	0.752	0.401	9.04482e-71
9.15078e-36	0.387655	0.905	0.564	2.84159e-31	7.58269e-144	1.07578	0.664	0.101	2.35465e-139	1.20009e-219	0.826533	0.751	0.108	3.72665e-215	5.81764e-115	0.647933	0.938	0.428	1.80655e-110	1.63232e-187	0.82507	0.828	0.179	5.06884e-183	0	1.05525	0.904	0.16	0	1.38931e-216	0.865814	0.798	0.127	4.31422e-212	0	0.98306	0.889	0.126	0	0	0.920099	0.936	0.141	0	2.88774e-158	0.736722	0.751	0.233	8.96731e-154
1.0655e-35	0.523316	0.907	0.574	3.30871e-31	0	2.74258	0.808	0.024	0	0	2.97346	0.858	0.031	0	4.49915e-91	0.74281	0.819	0.366	1.39712e-86	4.62559e-290	2.55319	0.844	0.107	1.43638e-285	0	2.23549	0.957	0.083	0	2.57018e-243	2.31086	0.752	0.095	7.98117e-239	0	2.68806	0.954	0.059	0	0	2.52102	0.952	0.099	0	0	2.23567	0.825	0.142	0
1.06718e-35	0.36051	0.878	0.532	3.31392e-31	1.10494e-143	0.69019	0.46	0.038	3.43117e-139	0	0.808585	0.786	0.046	0	1.06285e-76	0.447063	0.803	0.392	3.30047e-72	1.27245e-90	0.415334	0.637	0.186	3.95133e-86	0	0.980227	0.879	0.104	0	2.97472e-122	0.505362	0.686	0.152	9.23741e-118	0	0.867782	0.868	0.066	0	0	0.805251	0.878	0.075	0	2.83842e-145	0.613126	0.664	0.19	8.81416e-141
1.63285e-35	0.398247	0.967	0.695	5.07048e-31	6.84111e-21	0.410923	0.56	0.297	2.12437e-16	2.1792e-115	0.695548	0.863	0.329	6.76706e-111	2.24793e-131	0.773497	0.977	0.547	6.9805e-127	3.02031e-78	0.5769	0.907	0.507	9.37896e-74	4.64734e-292	1.39784	0.988	0.372	1.44314e-287	1.93669e-97	0.660688	0.888	0.362	6.014e-93	1.94294e-166	1.04945	0.986	0.605	6.03341e-162	8.27238e-235	0.949058	0.983	0.585	2.56882e-230	6.35893e-61	0.451172	0.73	0.433	1.97464e-56
4.43555e-35	0.357427	0.901	0.537	1.37737e-30	4.17346e-204	0.886476	0.512	0.028	1.29598e-199	0	1.0366	0.811	0.039	0	9.00319e-118	0.633861	0.922	0.412	2.79576e-113	4.53034e-133	0.462192	0.585	0.108	1.40681e-128	0	1.0217	0.881	0.099	0	4.39089e-171	0.604832	0.709	0.117	1.3635e-166	0	0.938551	0.865	0.071	0	0	0.824382	0.878	0.084	0	4.33542e-217	0.802363	0.686	0.136	1.34628e-212
3.72273e-34	0.384188	0.9	0.59	1.15602e-29	9.18355e-57	0.598159	0.456	0.111	2.85177e-52	5.08239e-149	0.688717	0.74	0.165	1.57823e-144	8.21748e-66	0.442775	0.834	0.459	2.55177e-61	3.23324e-91	0.569467	0.77	0.292	1.00402e-86	5.82405e-242	0.959045	0.904	0.234	1.80854e-237	7.18119e-170	0.797359	0.839	0.188	2.22997e-165	8.31298e-268	0.988688	0.886	0.16	2.58143e-263	0	1.12286	0.952	0.184	0	5.81385e-115	0.620869	0.674	0.242	1.80538e-110
1.67434e-33	0.397033	0.949	0.614	5.19933e-29	1.25183e-149	1.12211	0.636	0.084	3.8873e-145	6.25677e-260	1.16264	0.844	0.123	1.94292e-255	4.89187e-141	0.885849	0.969	0.451	1.51907e-136	1.94431e-210	0.77124	0.626	0.071	6.03765e-206	0	1.70897	0.977	0.106	0	2.91532e-173	0.690363	0.568	0.069	9.05294e-169	0	1.59096	0.965	0.12	0	0	1.69791	0.977	0.151	0	1.53496e-200	0.943805	0.725	0.171	4.7665e-196
5.28562e-33	0.379895	0.958	0.644	1.64134e-28	3.78744e-62	0.782273	0.6	0.179	1.17611e-57	2.23556e-228	1.01277	0.849	0.151	6.94208e-224	6.49431e-101	0.614784	0.919	0.459	2.01668e-96	2.99851e-77	0.614536	0.798	0.357	9.31126e-73	1.95396e-283	1.22264	0.963	0.275	6.06762e-279	1.03573e-130	0.718908	0.853	0.249	3.21625e-126	1.33517e-214	1.3483	0.995	0.393	4.14611e-210	8.5158e-295	1.39752	0.988	0.396	2.64441e-290	2.99882e-102	0.673782	0.796	0.379	9.31224e-98
1.23603e-32	0.399233	0.818	0.484	3.83823e-28	1.75196e-145	0.634582	0.376	0.021	5.44036e-141	0	0.782607	0.69	0.024	0	3.90378e-96	0.525778	0.795	0.34	1.21224e-91	1.8597e-103	0.345631	0.383	0.054	5.77491e-99	0	0.894575	0.803	0.08	0	4.86861e-116	0.434036	0.415	0.055	1.51185e-111	0	0.906582	0.795	0.023	0	0	0.885505	0.863	0.033	0	2.06045e-121	0.617652	0.534	0.14	6.39832e-117
3.74128e-32	0.305178	0.942	0.6	1.16178e-27	1.54835e-217	2.62885	0.9	0.138	4.80808e-213	0	2.34317	0.937	0.098	0	6.5776e-91	0.646047	0.894	0.406	2.04254e-86	4.34082e-160	1.66567	0.904	0.263	1.34796e-155	0	2.20308	0.982	0.165	0	1.55073e-206	1.91039	0.862	0.164	4.81549e-202	0	3.1695	0.989	0.191	0	0	3.17858	1	0.238	0	3.0341e-145	1.28667	0.875	0.379	9.42178e-141
1.12689e-31	0.308113	0.861	0.525	3.49935e-27	2.00083e-78	0.633507	0.492	0.096	6.21319e-74	5.2259e-217	0.623285	0.66	0.075	1.6228e-212	7.14439e-76	0.441306	0.844	0.423	2.21855e-71	2.95807e-149	0.904072	0.904	0.324	9.18571e-145	6.12318e-280	0.752466	0.785	0.121	1.90143e-275	1.13001e-184	0.947637	0.873	0.205	3.50903e-180	1.3129e-295	0.762828	0.797	0.096	4.07696e-291	0	0.850809	0.896	0.119	0	1.24828e-150	0.705244	0.732	0.244	3.87627e-146
1.78431e-29	0.397932	0.982	0.634	5.54081e-25	1.26407e-79	1.24243	0.96	0.436	3.92532e-75	2.71137e-296	1.86673	0.973	0.16	8.41963e-292	7.92367e-107	0.699202	0.973	0.427	2.46054e-102	5.54919e-130	1.286	0.989	0.453	1.72319e-125	0	1.57518	0.984	0.174	0	8.67407e-216	1.822	0.997	0.258	2.69356e-211	2.50495e-168	1.241	0.989	0.345	7.77864e-164	3.85833e-254	1.43158	0.977	0.336	1.19813e-249	2.26166e-98	0.793234	0.99	0.696	7.02312e-94
1.73733e-28	0.289519	0.794	0.464	5.39493e-24	9.97714e-287	0.7365	0.5	0.009	3.0982e-282	0	0.642803	0.66	0.014	0	1.98229e-93	0.452892	0.771	0.331	6.15562e-89	1.28048e-234	0.683643	0.768	0.109	3.97627e-230	0	1.07894	0.881	0.075	0	2.52543e-251	0.683269	0.671	0.064	7.84221e-247	0	0.963	0.884	0.043	0	0	0.881505	0.917	0.057	0	2.50368e-218	0.653959	0.614	0.099	7.77466e-214
1.97977e-28	0.340567	0.799	0.506	6.14776e-24	9.92788e-21	0.49682	0.508	0.254	3.08291e-16	2.29426e-133	0.65379	0.723	0.172	7.12437e-129	3.49126e-100	0.594661	0.84	0.384	1.08414e-95	3.80407e-90	0.650101	0.852	0.376	1.18128e-85	0	1.14356	0.918	0.167	0	3.4561e-115	0.737813	0.844	0.264	1.07322e-110	1.14463e-209	0.874483	0.876	0.211	3.55441e-205	9.84147e-279	0.87596	0.911	0.241	3.05607e-274	3.27924e-59	0.485853	0.783	0.471	1.0183e-54
1.41163e-27	0.300003	0.672	0.371	4.38353e-23	3.5249e-144	0.904965	0.456	0.037	1.09459e-139	5.37123e-287	0.834129	0.66	0.047	1.66793e-282	3.6448e-50	0.373349	0.575	0.274	1.13182e-45	1.71582e-134	0.565199	0.552	0.096	5.32814e-130	4.12144e-299	0.727142	0.652	0.058	1.27983e-294	3.07364e-156	0.588914	0.533	0.069	9.54458e-152	0	1.03525	0.816	0.046	0	0	1.14257	0.907	0.072	0	9.59657e-97	0.528033	0.469	0.131	2.98002e-92
2.59819e-26	0.299249	0.874	0.537	8.06815e-22	4.86988e-159	0.71524	0.432	0.026	1.51224e-154	0	0.748075	0.688	0.03	0	4.89927e-114	0.607299	0.867	0.37	1.52137e-109	9.31519e-156	0.411213	0.443	0.044	2.89265e-151	0	1.07714	0.892	0.092	0	2.25231e-135	0.313479	0.38	0.034	6.99409e-131	0	1.25845	0.916	0.072	0	0	1.24757	0.948	0.096	0	9.03984e-158	0.499878	0.404	0.05	2.80714e-153
4.78855e-26	0.319484	0.965	0.771	1.48699e-21	2.4546e-42	0.801828	0.832	0.5	7.62228e-38	3.92415e-107	0.892062	0.915	0.45	1.21857e-102	5.6584e-93	0.60758	0.963	0.599	1.7571e-88	2.0894e-96	0.875689	0.978	0.722	6.48822e-92	2.91269e-249	1.36277	0.991	0.501	9.04479e-245	6.51974e-132	1.20925	0.991	0.56	2.02458e-127	2.13879e-160	1.28083	0.997	0.71	6.64159e-156	5.81217e-234	1.2624	0.996	0.731	1.80485e-229	6.02457e-110	0.798426	0.961	0.699	1.87081e-105
1.08343e-20	0.221663	0.63	0.37	3.36439e-16	1.34085e-135	1.01638	0.536	0.06	4.16374e-131	1.30834e-247	0.78975	0.589	0.042	4.06278e-243	1.45035e-72	0.410162	0.626	0.258	4.50376e-68	2.40878e-139	1.06692	0.784	0.21	7.48e-135	0	1.24549	0.791	0.074	0	2.44704e-168	0.905423	0.686	0.116	7.59879e-164	0	1.07205	0.792	0.057	0	0	1.33551	0.872	0.083	0	6.05543e-91	0.775308	0.666	0.256	1.88039e-86
8.19548e-18	0.322487	1	0.897	2.54494e-13	4.83451e-53	0.881772	0.976	0.766	1.50126e-48	1.01172e-128	1.28546	0.995	0.74	3.14169e-124	3.30657e-81	0.731614	0.999	0.735	1.02679e-76	7.99349e-127	1.21304	1	0.803	2.48222e-122	9.4567e-246	1.69043	1	0.661	2.93659e-241	4.246e-163	1.69754	0.997	0.602	1.31851e-158	4.00833e-105	0.849027	0.997	0.885	1.24471e-100	3.46112e-102	0.555968	0.996	0.945	1.07478e-97	1.93617e-143	0.821237	0.994	0.874	6.0124e-139
3.12432e-17	0.347186	0.58	0.362	9.70196e-13	0	2.82381	0.612	0.016	0	2.04479e-307	1.98993	0.548	0.018	6.34968e-303	1.18208e-28	0.578441	0.388	0.193	3.67072e-24	1.3111e-80	1.3308	0.254	0.028	4.07137e-76	5.97866e-214	1.3775	0.44	0.031	1.85655e-209	8.86123e-78	1.11978	0.17	0.009	2.75168e-73	0	2.95664	0.846	0.083	0	1.58862e-283	2.10394	0.702	0.091	4.93313e-279	1.38671e-108	1.06022	0.268	0.03	4.30615e-104
7.381e-16	0.248146	0.577	0.36	2.29202e-11	6.0317e-123	1.4054	0.492	0.057	1.87302e-118	5.00285e-114	0.685311	0.403	0.052	1.55354e-109	2.7019e-48	0.537436	0.576	0.285	8.39023e-44	1.24609e-39	0.549026	0.402	0.135	3.86947e-35	1.73006e-202	1.05487	0.599	0.087	5.37234e-198	1.19974e-112	1.46631	0.602	0.131	3.72556e-108	6.25647e-308	1.48583	0.7	0.06	1.94282e-303	7.58093e-263	1.15406	0.673	0.091	2.35411e-258	9.44476e-41	0.605043	0.429	0.186	2.93288e-36
6.46841e-42	0.436248	0.98	0.751	2.00863e-37	6.36131e-42	0.599099	0.692	0.309	1.97538e-37	1.53327e-138	0.970919	0.912	0.375	4.76127e-134	1.88046e-111	0.674014	0.983	0.576	5.83939e-107	3.10673e-103	0.768922	0.932	0.528	9.64734e-99	1.46046e-273	1.39169	0.991	0.421	4.53515e-269	2.6178e-141	1.03773	0.957	0.426	8.12906e-137	2.03442e-181	1.18544	0.997	0.649	6.31748e-177	1.96909e-209	0.986447	0.975	0.668	6.11462e-205	4.72352e-110	0.747838	0.905	0.564	1.46679e-105
5.81525e-34	0.410568	0.995	0.865	1.80581e-29	2.18287e-34	0.702787	0.884	0.681	6.77847e-30	2.23426e-118	1.0843	0.973	0.691	6.93805e-114	1.35081e-105	0.738464	0.994	0.727	4.19466e-101	1.45155e-103	0.855403	0.981	0.748	4.50751e-99	3.24738e-244	1.37756	0.996	0.624	1.00841e-239	7.37709e-119	1.11569	0.991	0.642	2.29081e-114	9.04733e-155	1.17115	0.997	0.845	2.80947e-150	7.878e-212	1.15804	0.996	0.871	2.44635e-207	3.21446e-119	0.809557	0.976	0.777	9.98186e-115
1.29717e-46	0.524151	0.991	0.792	4.02809e-42	8.29271e-50	0.866621	0.84	0.431	2.57514e-45	2.22278e-206	1.78677	0.981	0.366	6.90238e-202	8.87612e-94	0.671782	0.979	0.53	2.7563e-89	1.79985e-98	0.977938	0.995	0.568	5.58908e-94	3.97271e-199	1.2182	0.995	0.387	1.23364e-194	2.12209e-143	1.28035	0.988	0.411	6.58973e-139	4.3578e-94	0.859094	0.986	0.585	1.35323e-89	1.65448e-110	0.76523	0.981	0.665	5.13765e-106	5.25105e-75	0.600039	0.982	0.74	1.63061e-70
3.32083e-48	0.494642	0.993	0.723	1.03122e-43	4.37476e-26	0.596467	0.772	0.509	1.3585e-21	1.89086e-203	1.37947	0.964	0.324	5.87168e-199	7.46156e-129	0.793058	0.987	0.494	2.31704e-124	1.32412e-114	0.855027	0.967	0.513	4.1118e-110	4.41511e-268	1.37546	0.993	0.361	1.37102e-263	2.5156e-156	1.12773	0.965	0.332	7.81169e-152	2.63813e-117	0.948651	0.997	0.664	8.19218e-113	1.98629e-169	0.989636	0.988	0.745	6.16803e-165	1.6056e-91	0.673664	0.945	0.671	4.98586e-87
1.02234e-27	0.332491	0.987	0.816	3.17468e-23	1.09815e-31	0.520188	0.656	0.309	3.41008e-27	1.71737e-90	0.547138	0.849	0.32	5.33295e-86	2.3247e-99	0.642984	0.98	0.535	7.21888e-95	7.05091e-86	0.625307	0.945	0.487	2.18952e-81	1.32214e-261	1.4142	0.996	0.399	4.10564e-257	2.81233e-175	1.17311	0.977	0.296	8.73312e-171	6.71532e-90	0.729648	0.992	0.715	2.08531e-85	1.11689e-123	0.668618	0.988	0.756	3.46828e-119	2.83083e-110	0.698444	0.949	0.57	8.79057e-106
4.61193e-10	0.126241	0.976	0.803	1.43214e-05	1.98877e-118	1.19103	0.84	0.22	6.17574e-114	1.67524e-176	1.21276	0.962	0.309	5.20213e-172	6.70446e-79	0.525938	0.98	0.556	2.08194e-74	6.59062e-117	0.974591	0.981	0.504	2.04658e-112	1.20257e-252	1.22764	0.979	0.332	3.73435e-248	2.38446e-184	1.37792	0.965	0.294	7.40448e-180	1.21024e-137	1.06197	0.992	0.588	3.75816e-133	1.42449e-165	0.903268	0.988	0.597	4.42347e-161	3.26936e-178	1.08426	0.95	0.451	1.01523e-173
5.3139e-48	0.453888	0.925	0.591	1.65013e-43	9.20227e-38	0.443299	0.384	0.109	2.85758e-33	9.90317e-208	0.937391	0.808	0.15	3.07523e-203	2.03768e-99	0.627034	0.929	0.502	6.32762e-95	2.88073e-79	0.438295	0.669	0.237	8.94554e-75	6.13367e-232	0.983761	0.904	0.267	1.90469e-227	1.52591e-136	0.647901	0.795	0.198	4.73842e-132	2.57247e-193	0.866171	0.884	0.252	7.98828e-189	8.32037e-224	0.791317	0.899	0.303	2.58372e-219	1.00099e-105	0.538403	0.643	0.232	3.10838e-101
2.6209e-50	0.553032	0.985	0.755	8.13869e-46	2.49934e-50	0.901029	0.776	0.385	7.76121e-46	7.62283e-136	1.11656	0.926	0.418	2.36712e-131	1.0349e-121	0.818661	0.982	0.578	3.21367e-117	1.23143e-82	0.781409	0.962	0.669	3.82397e-78	6.07853e-252	1.4088	0.986	0.458	1.88756e-247	2.5432e-109	1.08442	0.951	0.51	7.8974e-105	1.04066e-178	1.41251	0.995	0.704	3.23157e-174	9.2425e-247	1.36864	0.992	0.683	2.87007e-242	4.93626e-92	0.739921	0.91	0.612	1.53286e-87
2.70234e-28	0.373935	0.995	0.809	8.39157e-24	2.07451e-72	1.23192	0.96	0.574	6.44199e-68	3.99026e-159	1.64315	0.989	0.563	1.2391e-154	1.2005e-118	0.89939	0.999	0.692	3.7279e-114	7.65006e-92	1.0131	0.992	0.717	2.37557e-87	1.95142e-234	1.67095	0.996	0.607	6.05973e-230	5.4799e-115	1.28383	0.991	0.561	1.70167e-110	1.99397e-106	1.10869	1	0.834	6.19188e-102	3.09545e-140	1.00097	0.996	0.874	9.6123e-136	1.05916e-116	0.929117	0.989	0.793	3.28901e-112
7.89197e-38	0.406559	0.922	0.591	2.45069e-33	1.8113e-39	0.668611	0.604	0.242	5.62462e-35	3.32333e-140	0.772552	0.795	0.211	1.03199e-135	3.01608e-94	0.502308	0.854	0.391	9.36582e-90	1.56822e-86	0.67636	0.926	0.498	4.86979e-82	4.33205e-261	1.06679	0.941	0.268	1.34523e-256	3.55599e-124	0.881454	0.934	0.337	1.10424e-119	5.58337e-167	1.06192	0.981	0.452	1.7338e-162	2.69794e-225	1.04299	0.971	0.495	8.3779e-221	3.76925e-69	0.559047	0.852	0.524	1.17046e-64
4.36051e-32	0.373211	0.991	0.847	1.35407e-27	7.66498e-67	1.05344	0.86	0.442	2.38021e-62	1.76083e-159	1.27407	0.986	0.531	5.46789e-155	4.07676e-86	0.596684	0.99	0.668	1.26596e-81	1.91968e-141	1.24791	0.981	0.625	5.96117e-137	1.91039e-227	1.32736	0.986	0.563	5.93232e-223	3.26102e-146	1.45706	0.98	0.495	1.01265e-141	7.69993e-162	1.2244	0.992	0.751	2.39106e-157	1.59972e-208	1.14929	0.988	0.77	4.96761e-204	2.8427e-176	1.12848	0.982	0.696	8.82745e-172
7.20625e-52	0.507273	0.996	0.863	2.23776e-47	1.59337e-69	1.11943	0.912	0.52	4.9479e-65	2.47234e-125	1.15948	0.964	0.603	7.67735e-121	1.49316e-125	0.868164	0.997	0.638	4.63672e-121	1.58245e-110	0.937303	0.995	0.825	4.91398e-106	1.57581e-277	1.77	1	0.551	4.89335e-273	7.70713e-142	1.28085	0.997	0.658	2.3933e-137	7.63257e-212	1.90057	0.995	0.601	2.37014e-207	7.35546e-285	1.83963	0.996	0.591	2.28409e-280	3.7798e-135	0.869981	0.979	0.762	1.17374e-130
2.00747e-38	0.478241	1	0.782	6.23381e-34	5.20639e-18	0.523791	0.872	0.673	1.61674e-13	4.13332e-99	0.989201	0.962	0.58	1.28352e-94	2.14317e-123	0.872616	0.994	0.659	6.6552e-119	5.8804e-106	0.952689	0.989	0.722	1.82604e-101	7.24558e-243	1.49322	0.998	0.707	2.24997e-238	5.79872e-85	0.887148	0.997	0.732	1.80068e-80	2.57163e-150	1.14309	1	0.879	7.98568e-146	4.0573e-215	1.11801	0.994	0.903	1.25991e-210	4.85032e-56	0.503762	0.982	0.85	1.50617e-51
5.04347e-43	0.46142	0.996	0.909	1.56615e-38	8.36581e-30	0.569488	0.952	0.796	2.59783e-25	4.2624e-130	1.15348	0.995	0.76	1.3236e-125	1.12104e-113	0.734205	0.996	0.856	3.48116e-109	6.60145e-94	0.7512	0.992	0.91	2.04995e-89	6.25465e-246	1.3764	0.998	0.765	1.94226e-241	2.54804e-95	0.829417	1	0.886	7.91244e-91	1.54857e-172	1.28736	1	0.877	4.80878e-168	2.15979e-239	1.25875	0.998	0.889	6.70681e-235	9.56746e-105	0.659517	0.995	0.9	2.97098e-100
7.44994e-14	0.208034	0.991	0.929	2.31343e-09	5.76182e-16	0.361154	0.824	0.596	1.78922e-11	1.68092e-56	0.670576	0.926	0.656	5.21975e-52	1.86067e-54	0.429863	0.983	0.781	5.77795e-50	2.1577e-73	0.656059	0.973	0.744	6.70032e-69	1.69928e-204	1.13906	0.995	0.664	5.27676e-200	1.07793e-72	0.718837	0.988	0.741	3.34729e-68	7.8227e-153	1.12551	0.995	0.788	2.42918e-148	4.99703e-209	1.06835	0.998	0.828	1.55173e-204	3.25101e-83	0.625958	0.969	0.758	1.00954e-78
8.35288e-40	0.543815	0.962	0.652	2.59382e-35	1.31269e-39	0.837875	0.64	0.276	4.0763e-35	2.47949e-116	1.38837	0.948	0.458	7.69957e-112	2.04686e-78	0.681414	0.942	0.574	6.35612e-74	0.0201451	0.214278	0.281	0.233	1	3.49033e-227	1.23148	0.816	0.185	1.08385e-222	0.0144574	0.101275	0.311	0.243	1	2.02541e-204	2.05782	0.97	0.355	6.28951e-200	7.65518e-264	1.87442	0.965	0.357	2.37716e-259	6.93125e-59	0.781646	0.489	0.2	2.15236e-54
6.33508e-38	0.408863	0.993	0.906	1.96723e-33	7.98181e-18	0.433178	0.912	0.722	2.47859e-13	2.85072e-75	0.750416	0.984	0.774	8.85233e-71	6.49139e-109	0.650915	1	0.881	2.01577e-104	1.25685e-101	0.873172	0.992	0.825	3.9029e-97	7.20904e-241	1.32515	0.998	0.853	2.23862e-236	3.15633e-74	0.711222	0.994	0.82	9.80136e-70	4.25484e-138	1.04576	1	0.825	1.32126e-133	9.54498e-197	1.03496	0.994	0.88	2.964e-192	5.46176e-74	0.532613	0.99	0.86	1.69604e-69
4.11759e-58	0.476664	1	0.971	1.27864e-53	2.02625e-62	0.872634	0.984	0.834	6.29213e-58	3.3705e-115	0.944518	0.995	0.939	1.04664e-110	8.61393e-100	0.649023	0.999	0.941	2.67488e-95	2.49077e-107	0.792956	0.989	0.95	7.73458e-103	2.88596e-230	1.27075	0.998	0.939	8.96177e-226	8.08519e-133	1.10662	0.997	0.88	2.5107e-128	6.4749e-135	0.925164	0.997	0.96	2.01065e-130	1.39843e-179	0.855181	1	0.975	4.34255e-175	1.77463e-163	0.847397	1	0.933	5.51075e-159
2.21898e-31	0.406931	0.914	0.637	6.8906e-27	3.63949e-58	0.836159	0.74	0.296	1.13017e-53	7.35402e-91	0.838946	0.923	0.439	2.28364e-86	1.80142e-96	0.633978	0.924	0.473	5.59395e-92	2.01506e-56	0.571518	0.891	0.524	6.25738e-52	1.68549e-232	1.1032	0.918	0.281	5.23394e-228	5.11524e-97	0.781081	0.876	0.334	1.58844e-92	5.11026e-99	0.780697	0.976	0.581	1.58689e-94	6.4412e-93	0.532744	0.94	0.56	2.00018e-88	1.55849e-60	0.654927	0.815	0.546	4.83959e-56
3.95611e-46	0.514277	0.998	0.799	1.22849e-41	7.90722e-54	0.901462	0.94	0.598	2.45543e-49	1.48063e-134	1.24043	0.978	0.576	4.5978e-130	1.25786e-127	0.853682	0.997	0.705	3.90603e-123	2.88753e-74	0.770833	0.989	0.801	8.96665e-70	4.26565e-209	1.36202	0.998	0.654	1.32461e-204	2.16187e-90	0.955725	0.997	0.71	6.71325e-86	7.27259e-150	1.14297	0.997	0.769	2.25836e-145	6.39736e-225	1.26119	0.996	0.779	1.98657e-220	1.47448e-31	0.344195	0.992	0.845	4.57871e-27
5.2573e-44	0.423578	0.996	0.959	1.63255e-39	2.74935e-39	0.644761	0.98	0.821	8.53757e-35	2.04845e-66	0.682316	0.978	0.918	6.36106e-62	1.02732e-122	0.683529	0.999	0.931	3.19015e-118	6.62356e-82	0.630874	0.995	0.955	2.05682e-77	5.24987e-220	1.11846	1	0.924	1.63024e-215	1.03172e-105	0.874699	0.997	0.854	3.20381e-101	1.23724e-121	0.791015	0.997	0.948	3.842e-117	1.16737e-104	0.557298	0.99	0.961	3.62502e-100	6.14187e-109	0.672401	0.989	0.888	1.90723e-104
1.0397e-39	0.414621	1	0.966	3.22858e-35	1.97904e-31	0.59385	0.964	0.845	6.14552e-27	1.07518e-114	0.964809	0.992	0.911	3.33876e-110	5.56354e-122	0.730335	1	0.943	1.72765e-117	2.06877e-92	0.702354	0.992	0.962	6.42414e-88	5.28187e-241	1.29695	1	0.939	1.64018e-236	1.04285e-91	0.792994	0.997	0.923	3.23838e-87	9.92919e-172	1.10138	1	0.958	3.08331e-167	8.36523e-239	1.11874	1	0.972	2.59765e-234	5.40684e-115	0.655877	0.997	0.946	1.67899e-110
2.08593e-38	0.407577	0.901	0.566	6.47744e-34	1.78079e-60	0.711459	0.676	0.216	5.52989e-56	3.72967e-191	0.850342	0.827	0.163	1.15818e-186	1.5141e-96	0.553475	0.864	0.392	4.70172e-92	2.57247e-144	0.981934	0.926	0.33	7.98829e-140	6.31352e-212	0.914765	0.929	0.24	1.96054e-207	1.52901e-200	1.16899	0.908	0.204	4.74803e-196	8.46406e-151	0.911268	0.951	0.365	2.62834e-146	3.6408e-222	1.01733	0.977	0.39	1.13058e-217	1.85791e-74	0.602933	0.859	0.507	5.76936e-70
3.89729e-47	0.517355	0.984	0.723	1.21022e-42	1.54119e-53	0.904682	0.82	0.395	4.78587e-49	2.28967e-184	1.54084	0.973	0.371	7.11012e-180	1.7407e-118	0.791865	0.987	0.544	5.40541e-114	1.17543e-101	0.9443	0.973	0.597	3.65005e-97	1.01531e-202	1.19895	0.998	0.433	3.15284e-198	2.324e-137	1.13842	0.986	0.405	7.21673e-133	5.78341e-93	0.868027	0.992	0.712	1.79592e-88	1.52106e-160	1.08224	0.992	0.73	4.72336e-156	1.10024e-72	0.583981	0.963	0.678	3.41658e-68
4.2196e-23	0.301557	0.976	0.775	1.31031e-18	2.29157e-58	0.865498	0.828	0.416	7.116e-54	7.23363e-106	0.853321	0.929	0.492	2.24626e-101	1.2257e-89	0.596036	0.959	0.589	3.80617e-85	1.18832e-89	0.751271	0.951	0.622	3.69008e-85	8.09047e-205	1.0955	0.989	0.522	2.51233e-200	2.62464e-107	0.895262	0.957	0.484	8.15028e-103	1.4572e-123	0.89059	0.997	0.751	4.52504e-119	5.35712e-181	0.91783	0.988	0.774	1.66355e-176	1.20435e-98	0.725539	0.902	0.586	3.73987e-94
5.10487e-70	0.647721	1	0.933	1.58522e-65	7.08854e-47	0.888481	0.988	0.883	2.2012e-42	6.37538e-34	0.540052	0.981	0.888	1.97975e-29	1.63913e-97	0.717039	0.996	0.9	5.08999e-93	8.73487e-115	1.18232	0.997	0.89	2.71244e-110	5.36876e-234	1.61753	0.998	0.816	1.66716e-229	1.34177e-132	1.48149	1	0.744	4.16659e-128	3.67339e-59	0.634011	1	0.934	1.1407e-54	4.05727e-119	0.773812	0.994	0.95	1.2599e-114	2.04726e-89	0.722517	0.995	0.901	6.35735e-85
5.98436e-27	0.335844	0.984	0.808	1.85832e-22	1.49478e-47	0.926603	0.812	0.51	4.64175e-43	1.19899e-98	0.863199	0.959	0.614	3.72321e-94	3.29844e-97	0.635191	0.993	0.728	1.02426e-92	3.12963e-65	0.593491	0.967	0.793	9.71844e-61	1.33192e-232	1.25041	0.991	0.572	4.13602e-228	1.78637e-63	0.636211	0.971	0.641	5.54721e-59	1.84012e-168	1.19644	0.997	0.754	5.71414e-164	6.59371e-231	1.19414	0.992	0.782	2.04755e-226	6.90869e-119	0.81405	0.952	0.672	2.14536e-114
8.29963e-44	0.521523	1	0.839	2.57729e-39	2.866e-42	0.792023	0.792	0.425	8.89977e-38	6.17928e-100	1.08351	0.959	0.575	1.91885e-95	2.37346e-116	0.882213	0.999	0.749	7.37031e-112	1.69802e-17	0.443703	0.806	0.632	5.27287e-13	5.02646e-219	1.48304	0.993	0.647	1.56087e-214	3.63884e-67	0.75151	0.859	0.428	1.12997e-62	2.61868e-149	1.43723	1	0.812	8.13178e-145	5.07771e-198	1.41269	0.996	0.884	1.57678e-193	1.59259e-81	0.799814	0.815	0.499	4.94548e-77
4.54699e-42	0.554533	0.942	0.712	1.41198e-37	1.08607e-44	0.883016	0.768	0.394	3.37258e-40	8.69007e-114	0.927743	0.904	0.375	2.69853e-109	2.12212e-102	0.769089	0.95	0.555	6.58983e-98	7.71695e-106	1.00842	0.932	0.5	2.39635e-101	8.69573e-241	1.44602	0.95	0.357	2.70029e-236	6.78695e-136	1.42397	0.942	0.416	2.10755e-131	4.08253e-217	1.82033	0.997	0.428	1.26775e-212	7.09346e-263	1.64186	0.983	0.493	2.20273e-258	2.34636e-126	0.955737	0.904	0.52	7.28616e-122
8.15894e-34	0.411681	1	0.986	2.5336e-29	3.96455e-25	0.389791	0.996	0.977	1.23111e-20	2.87978e-93	0.897113	0.992	0.974	8.94259e-89	1.96632e-111	0.766709	0.997	0.978	6.10601e-107	1.83766e-77	0.642006	0.997	0.981	5.70647e-73	3.63585e-234	1.24342	1	0.972	1.12904e-229	5.10722e-100	0.817314	1	0.966	1.58594e-95	4.70028e-152	1.02138	1	0.987	1.45958e-147	1.31767e-235	1.21705	0.998	0.99	4.09177e-231	3.7871e-114	0.600816	1	0.984	1.17601e-109
1.6501e-20	0.297851	0.985	0.849	5.12406e-16	9.91117e-51	0.892787	0.884	0.558	3.07772e-46	1.08048e-124	1.01322	0.981	0.625	3.35522e-120	1.20069e-99	0.65309	0.992	0.711	3.72851e-95	2.9113e-110	0.84376	0.981	0.759	9.04046e-106	6.1712e-232	1.243	0.989	0.646	1.91634e-227	4.14054e-114	1.00452	0.988	0.666	1.28576e-109	7.81586e-130	0.910863	1	0.892	2.42706e-125	1.39536e-184	0.892391	0.998	0.913	4.33303e-180	3.32406e-110	0.701573	0.976	0.765	1.03222e-105
2.38539e-28	0.381858	0.996	0.82	7.40737e-24	3.42917e-23	0.556371	0.9	0.685	1.06486e-18	7.28683e-139	1.44348	0.989	0.589	2.26278e-134	1.38537e-112	0.77971	0.99	0.592	4.30199e-108	4.93525e-51	0.663593	0.975	0.745	1.53254e-46	5.94646e-254	1.53545	0.988	0.402	1.84655e-249	4.6383e-61	0.790455	0.986	0.663	1.44033e-56	4.31545e-138	1.30145	1	0.73	1.34008e-133	1.13663e-192	1.24349	0.994	0.753	3.52958e-188	1.57731e-71	0.682193	0.984	0.808	4.89801e-67
2.48181e-53	0.707515	1	0.931	7.70676e-49	2.41551e-78	1.60289	1	0.849	7.50087e-74	1.05129e-155	2.29779	0.997	0.773	3.26457e-151	1.38918e-97	0.876523	0.999	0.852	4.31381e-93	8.25772e-101	1.59221	1	0.854	2.56427e-96	1.43364e-222	2.05028	0.998	0.796	4.45188e-218	1.7427e-135	2.04181	1	0.78	5.4116e-131	2.45416e-181	2.56349	1	0.765	7.6209e-177	6.90954e-248	2.65922	0.998	0.788	2.14562e-243	3.15257e-116	1.10038	1	0.898	9.78968e-112
8.26035e-38	0.431063	0.901	0.609	2.56509e-33	3.87901e-35	0.59234	0.524	0.205	1.20455e-30	1.74303e-159	0.832847	0.778	0.189	5.41264e-155	1.34245e-110	0.654879	0.914	0.446	4.16873e-106	1.94559e-72	0.506222	0.749	0.324	6.04165e-68	1.22345e-228	0.828321	0.805	0.183	3.79917e-224	3.31474e-100	0.613443	0.738	0.219	1.02933e-95	1.83155e-192	0.875445	0.843	0.216	5.6875e-188	2.2855e-239	0.84682	0.896	0.272	7.09715e-235	3.53934e-111	0.677848	0.696	0.277	1.09907e-106
5.63286e-37	0.419496	0.916	0.63	1.74917e-32	3.11987e-27	0.422011	0.436	0.168	9.68814e-23	4.2691e-77	0.514238	0.66	0.224	1.32568e-72	1.12828e-99	0.641594	0.959	0.56	3.50364e-95	2.10454e-37	0.359384	0.746	0.428	6.53524e-33	1.30398e-253	1.23963	0.965	0.373	4.04924e-249	3.05094e-68	0.550966	0.767	0.311	9.47409e-64	4.76883e-149	0.816046	0.914	0.385	1.48086e-144	7.82251e-230	1.01172	0.965	0.454	2.42912e-225	5.69575e-75	0.537521	0.669	0.327	1.7687e-70
5.45837e-41	0.502455	0.985	0.705	1.69499e-36	4.92324e-21	0.551484	0.696	0.418	1.52881e-16	1.14128e-129	1.23959	0.94	0.443	3.544e-125	4.93499e-118	0.817791	0.986	0.592	1.53246e-113	2.35191e-87	0.795221	0.926	0.488	7.30339e-83	3.18373e-213	1.32309	0.979	0.507	9.88644e-209	2.37996e-82	0.79977	0.931	0.436	7.39048e-78	1.01649e-106	0.980377	0.986	0.721	3.1565e-102	2.89009e-210	1.28056	0.994	0.728	8.9746e-206	5.79404e-90	0.76945	0.85	0.514	1.79922e-85
3.72882e-36	0.327554	0.874	0.524	1.15791e-31	5.27263e-50	0.586687	0.572	0.19	1.63731e-45	4.18908e-249	0.726718	0.751	0.092	1.30083e-244	1.94034e-97	0.503251	0.841	0.389	6.02533e-93	1.81387e-108	0.6761	0.907	0.386	5.63261e-104	1.70159e-233	0.862822	0.879	0.227	5.28394e-229	3.53616e-111	0.686085	0.85	0.268	1.09808e-106	1.42638e-134	0.802435	0.946	0.429	4.42933e-130	1.89689e-228	0.891708	0.973	0.428	5.89041e-224	1.54638e-72	0.510736	0.809	0.457	4.80196e-68
1.40561e-26	0.30586	0.998	0.941	4.36485e-22	4.55784e-05	0.202694	0.912	0.783	1	7.2278e-67	0.657789	0.984	0.88	2.24445e-62	1.10335e-107	0.652188	0.999	0.876	3.42624e-103	1.52365e-50	0.500432	0.986	0.914	4.7314e-46	4.97412e-207	1.11757	0.998	0.819	1.54461e-202	8.00921e-55	0.573599	0.997	0.874	2.4871e-50	8.66883e-136	0.917781	1	0.952	2.69193e-131	2.06115e-222	1.07833	0.994	0.958	6.40048e-218	3.51755e-58	0.453122	0.99	0.904	1.0923e-53
1.25936e-48	0.466565	1	0.957	3.91069e-44	6.19024e-44	0.708003	0.968	0.888	1.92225e-39	6.93101e-122	1.13763	0.975	0.923	2.15229e-117	1.66607e-120	0.744935	1	0.913	5.17365e-116	2.89861e-84	0.669017	0.989	0.964	9.00106e-80	2.87088e-247	1.27215	1	0.911	8.91494e-243	7.81722e-78	0.670884	0.997	0.951	2.42748e-73	2.50522e-160	1.02892	1	0.964	7.77944e-156	2.04942e-247	1.20462	1	0.972	6.36407e-243	1.70781e-136	0.739271	0.998	0.951	5.30327e-132
1.64312e-39	0.551648	0.984	0.753	5.10238e-35	2.31999e-71	1.34731	0.924	0.542	7.20426e-67	1.85165e-157	1.78878	0.94	0.371	5.74994e-153	1.8823e-99	0.80873	0.972	0.626	5.8451e-95	1.19141e-92	1.1488	0.932	0.584	3.69969e-88	1.18876e-164	1.23279	0.959	0.486	3.69145e-160	2.72458e-110	1.43816	0.983	0.562	8.46063e-106	3.78256e-136	1.34366	0.973	0.497	1.1746e-131	8.28241e-180	1.38188	0.973	0.554	2.57194e-175	2.90847e-135	1.16833	0.957	0.646	9.03169e-131
6.48047e-34	0.378018	0.971	0.729	2.01238e-29	4.81599e-18	0.418786	0.588	0.326	1.49551e-13	2.13721e-89	0.587723	0.841	0.343	6.63669e-85	1.36957e-85	0.564279	0.973	0.67	4.25294e-81	6.45761e-74	0.606129	0.943	0.581	2.00528e-69	1.00377e-190	1.0257	0.988	0.522	3.11701e-186	7.79253e-84	0.642197	0.939	0.426	2.41981e-79	9.32476e-161	0.994422	0.962	0.436	2.89562e-156	1.20042e-173	0.885705	0.965	0.539	3.72766e-169	3.42146e-67	0.508278	0.834	0.509	1.06247e-62
1.41375e-58	0.548624	0.996	0.803	4.39012e-54	3.36772e-09	0.280058	0.824	0.608	0.000104578	2.19081e-97	0.945763	0.984	0.577	6.80312e-93	2.99385e-86	0.638602	0.987	0.697	9.2968e-82	3.51918e-44	0.544059	0.984	0.757	1.09281e-39	4.88399e-209	1.30878	0.991	0.526	1.51663e-204	5.51273e-48	0.60868	0.986	0.678	1.71187e-43	5.5787e-140	1.14814	0.989	0.538	1.73235e-135	3.11582e-232	1.49625	0.992	0.614	9.67554e-228	8.65092e-50	0.476137	0.979	0.755	2.68637e-45
7.08784e-13	0.20637	1	0.989	2.20099e-08	4.41801e-36	0.730196	0.992	0.921	1.37192e-31	5.62302e-37	0.594804	0.984	0.955	1.74612e-32	2.83174e-57	0.434335	0.997	0.984	8.79339e-53	1.38407e-31	0.438522	0.997	0.973	4.29794e-27	3.47136e-221	1.33097	1	0.984	1.07796e-216	2.88289e-47	0.647348	1	0.961	8.95223e-43	1.12077e-109	1.03866	1	0.984	3.48032e-105	5.53235e-171	1.09544	1	0.985	1.71796e-166	3.02866e-59	0.512207	0.998	0.968	9.40491e-55
1.18115e-37	0.513568	0.991	0.85	3.66783e-33	1.39426e-24	0.609366	0.836	0.524	4.32961e-20	4.43321e-108	1.34762	0.918	0.448	1.37665e-103	6.04001e-96	0.781508	0.999	0.695	1.8756e-91	1.62316e-99	1.16597	0.986	0.652	5.0404e-95	5.95888e-187	1.61371	0.993	0.614	1.85041e-182	1.57804e-132	1.55805	0.98	0.493	4.90028e-128	1.08676e-125	1.3869	1	0.767	3.37472e-121	3.19392e-148	1.14545	0.994	0.804	9.91808e-144	2.18417e-67	0.705789	0.968	0.78	6.7825e-63
3.13196e-36	0.419431	0.989	0.826	9.72567e-32	2.94875e-23	0.536643	0.808	0.578	9.15676e-19	1.41503e-85	0.866872	0.942	0.614	4.39409e-81	4.91156e-102	0.693904	0.986	0.704	1.52519e-97	4.23581e-62	0.661848	0.975	0.772	1.31534e-57	6.7435e-209	1.18864	0.984	0.629	2.09406e-204	5.74668e-52	0.583322	0.977	0.739	1.78452e-47	3.14801e-125	0.932313	1	0.85	9.77552e-121	1.34618e-206	1.07632	0.99	0.836	4.18031e-202	1.53891e-106	0.754938	0.952	0.721	4.77878e-102
8.58728e-38	0.394474	0.953	0.636	2.66661e-33	8.25574e-42	0.551014	0.604	0.229	2.56366e-37	9.68344e-155	0.707793	0.811	0.192	3.007e-150	2.28598e-102	0.631065	0.933	0.468	7.09865e-98	4.6737e-92	0.687179	0.899	0.445	1.45132e-87	7.02631e-230	1.07716	0.936	0.327	2.18188e-225	1.52576e-119	0.832087	0.942	0.363	4.73793e-115	1.00573e-152	1.00917	0.978	0.492	3.1231e-148	1.65361e-233	1.02543	0.973	0.465	5.13497e-229	1.55289e-88	0.604219	0.834	0.476	4.8222e-84
3.44046e-32	0.369141	0.991	0.83	1.06837e-27	3.36835e-52	0.895549	0.896	0.578	1.04597e-47	1.59595e-90	0.856674	0.973	0.675	4.95589e-86	2.02839e-94	0.618393	0.986	0.73	6.29875e-90	1.90753e-103	0.809611	0.981	0.757	5.92345e-99	4.66463e-210	1.10864	0.995	0.626	1.44851e-205	1.22024e-109	0.965432	0.974	0.543	3.7892e-105	6.07056e-145	0.962219	0.997	0.822	1.88509e-140	3.19711e-167	0.84922	0.986	0.862	9.92799e-163	8.173e-97	0.693877	0.932	0.685	2.53796e-92
1.54615e-22	0.315324	0.991	0.864	4.80127e-18	8.02663e-27	0.569024	0.828	0.566	2.49251e-22	4.62101e-53	0.617392	0.937	0.682	1.43496e-48	1.65044e-93	0.654919	0.987	0.733	5.12511e-89	4.42108e-61	0.573733	0.975	0.804	1.37288e-56	5.11207e-199	1.12588	0.995	0.678	1.58745e-194	1.06177e-75	0.772625	0.98	0.66	3.29712e-71	6.86348e-148	1.12027	1	0.844	2.13132e-143	9.93447e-226	1.2242	0.998	0.852	3.08495e-221	2.44928e-89	0.676091	0.953	0.716	7.60575e-85
3.2871e-40	0.564927	1	0.907	1.02074e-35	5.07504e-56	0.997075	1	0.903	1.57595e-51	6.03383e-168	2.07211	1	0.84	1.87369e-163	4.64187e-103	0.95363	1	0.865	1.44144e-98	6.06496e-90	1.19182	1	0.959	1.88335e-85	1.88388e-145	1.11351	1	0.911	5.85002e-141	7.30207e-122	1.62314	1	0.937	2.26751e-117	1.14905e-133	1.32727	1	0.974	3.56814e-129	2.51499e-197	1.43919	1	0.981	7.8098e-193	3.18738e-24	0.25767	1	0.984	9.89777e-20
7.76434e-17	0.219685	0.914	0.687	2.41106e-12	1.01976e-18	0.416337	0.672	0.401	3.16665e-14	7.81755e-72	0.571072	0.838	0.374	2.42758e-67	2.40865e-66	0.44135	0.907	0.522	7.47958e-62	1.01791e-104	0.766587	0.962	0.528	3.16091e-100	3.66904e-197	0.954148	0.931	0.364	1.13935e-192	1.25689e-106	0.787176	0.919	0.353	3.90303e-102	2.16649e-82	0.63321	0.938	0.605	6.72759e-78	5.75182e-122	0.672527	0.967	0.661	1.78611e-117	3.02682e-58	0.518561	0.838	0.563	9.39919e-54
1.08198e-33	0.38235	0.953	0.652	3.35986e-29	8.63585e-64	0.893028	0.716	0.27	2.68169e-59	6.98764e-178	0.980798	0.91	0.261	2.16987e-173	8.73771e-115	0.685485	0.965	0.511	2.71332e-110	2.43397e-89	0.698037	0.869	0.44	7.5582e-85	9.81137e-221	1.04873	0.963	0.364	3.04673e-216	5.20129e-116	0.856644	0.914	0.354	1.61516e-111	1.22298e-161	1.01836	0.973	0.504	3.79771e-157	1.67904e-211	0.926358	0.971	0.515	5.21391e-207	4.91714e-81	0.611482	0.859	0.511	1.52692e-76
7.55305e-63	0.59555	0.98	0.841	2.34545e-58	2.69878e-39	0.728655	0.856	0.551	8.38053e-35	1.1848e-115	1.10106	0.973	0.67	3.67917e-111	1.1043e-64	0.468578	0.983	0.839	3.42918e-60	1.39134e-63	0.620589	0.989	0.856	4.32052e-59	1.18744e-187	1.0541	0.993	0.786	3.68737e-183	5.90806e-104	0.924028	0.986	0.659	1.83463e-99	4.79776e-98	0.759824	0.992	0.871	1.48985e-93	2.04989e-128	0.684334	0.992	0.916	6.36553e-124	5.37548e-93	0.702499	0.966	0.756	1.66925e-88
4.12403e-31	0.353093	0.993	0.878	1.28064e-26	4.23697e-21	0.491736	0.864	0.649	1.31571e-16	6.81322e-84	0.703787	0.975	0.732	2.11571e-79	2.14408e-100	0.632017	0.992	0.788	6.658e-96	2.58533e-61	0.521412	0.986	0.854	8.02824e-57	1.65716e-226	1.17236	0.998	0.747	5.14599e-222	3.26911e-79	0.705139	0.991	0.757	1.01516e-74	1.0147e-152	0.948543	0.997	0.911	3.15094e-148	3.48279e-210	0.93796	0.994	0.924	1.08151e-205	5.07888e-75	0.546439	0.982	0.818	1.57714e-70
3.05914e-34	0.357722	1	0.987	9.49955e-30	7.22187e-46	0.794606	1	0.925	2.24261e-41	2.08952e-126	1.21987	1	0.933	6.48858e-122	4.25594e-96	0.619815	0.997	0.957	1.3216e-91	1.42979e-59	0.611292	1	0.976	4.43993e-55	4.08077e-221	1.10867	1	0.978	1.2672e-216	4.44413e-57	0.607079	1	0.976	1.38004e-52	1.41854e-72	0.574788	1	0.982	4.40499e-68	1.01346e-157	0.82656	1	0.985	3.14711e-153	5.78568e-57	0.455185	1	0.981	1.79663e-52
4.46987e-33	0.386348	0.887	0.612	1.38803e-28	1.26615e-50	0.71254	0.556	0.185	3.93177e-46	1.06663e-98	0.80832	0.792	0.334	3.3122e-94	1.78744e-61	0.50944	0.871	0.535	5.55054e-57	3.98406e-33	0.379603	0.691	0.398	1.23717e-28	3.89441e-189	0.949582	0.888	0.335	1.20933e-184	6.64433e-48	0.40805	0.683	0.297	2.06326e-43	5.31224e-185	1.17359	0.951	0.438	1.64961e-180	1.95076e-232	0.995853	0.963	0.492	6.05769e-228	5.26296e-70	0.591901	0.624	0.308	1.63431e-65
7.16231e-24	0.362133	1	0.93	2.22411e-19	1.77257e-13	0.367484	0.78	0.55	5.50436e-09	1.23453e-106	1.2814	0.97	0.568	3.83359e-102	5.4583e-40	0.443705	0.987	0.828	1.69497e-35	1.70226e-31	0.509647	0.902	0.627	5.28603e-27	4.41101e-139	1.16271	0.975	0.609	1.36975e-134	7.38662e-48	0.771554	0.942	0.617	2.29377e-43	1.95543e-138	1.46921	0.959	0.501	6.07219e-134	2.64705e-138	1.12384	0.979	0.604	8.21989e-134	8.37069e-67	0.72931	0.899	0.635	2.59935e-62
3.6177e-42	0.46684	0.996	0.847	1.12341e-37	1.05248e-28	0.608812	0.844	0.577	3.26828e-24	5.11521e-50	0.62872	0.967	0.794	1.58843e-45	6.07847e-108	0.720191	0.996	0.812	1.88755e-103	1.34057e-26	0.401625	0.954	0.821	4.16287e-22	1.03063e-229	1.39762	0.993	0.713	3.20041e-225	1.31688e-23	0.370985	0.948	0.733	4.08932e-19	4.22634e-128	1.02851	0.995	0.852	1.31241e-123	5.78899e-222	1.27779	0.996	0.854	1.79766e-217	3.75885e-88	0.690451	0.936	0.731	1.16724e-83
2.78287e-24	0.269526	0.998	0.888	8.64164e-20	1.8296e-62	1.14155	0.96	0.735	5.68146e-58	7.54807e-118	1.22317	0.984	0.711	2.3439e-113	3.62313e-88	0.619773	0.997	0.81	1.12509e-83	4.08859e-47	0.600479	1	0.899	1.26963e-42	4.46301e-157	0.94401	0.996	0.828	1.3859e-152	8.35173e-86	0.972756	0.994	0.802	2.59346e-81	3.11e-134	1.04903	1	0.913	9.65749e-130	6.04359e-232	1.36438	0.998	0.899	1.87672e-227	5.45136e-54	0.511479	0.994	0.871	1.69281e-49
4.23495e-31	0.424682	0.719	0.418	1.31508e-26	2.85454e-31	0.592062	0.64	0.284	8.8642e-27	1.31857e-117	0.811544	0.756	0.202	4.09455e-113	4.80548e-82	0.605219	0.744	0.343	1.49225e-77	1.1179e-147	1.20362	0.921	0.293	3.4714e-143	6.45421e-225	1.16287	0.851	0.191	2.00422e-220	1.83836e-222	1.46423	0.922	0.186	5.70865e-218	9.72522e-89	0.937865	0.886	0.406	3.01997e-84	3.81901e-142	1.01101	0.938	0.45	1.18592e-137	3.58973e-65	0.685586	0.839	0.507	1.11472e-60
6.89117e-29	0.339237	0.958	0.723	2.13991e-24	9.47449e-25	0.541629	0.736	0.474	2.94211e-20	3.02284e-103	0.872097	0.901	0.423	9.38683e-99	2.67053e-97	0.620683	0.959	0.565	8.29279e-93	7.43446e-75	0.674142	0.937	0.642	2.30862e-70	8.58231e-206	1.08608	0.968	0.467	2.66506e-201	1.11529e-79	0.796956	0.977	0.573	3.46331e-75	2.22495e-75	0.593457	0.968	0.714	6.90914e-71	5.35829e-120	0.663399	0.979	0.73	1.66391e-115	1.91673e-79	0.63101	0.905	0.638	5.95204e-75
3.66387e-34	0.370944	0.925	0.642	1.13774e-29	8.2295e-38	0.630075	0.612	0.267	2.55551e-33	6.63234e-150	0.798034	0.868	0.261	2.05954e-145	9.32864e-93	0.549114	0.926	0.506	2.89682e-88	2.43892e-88	0.613297	0.913	0.492	7.57358e-84	2.39514e-210	0.914186	0.915	0.328	7.43762e-206	7.91588e-112	0.827695	0.925	0.386	2.45812e-107	8.5816e-152	0.863869	0.954	0.481	2.66484e-147	2.44613e-228	0.942453	0.971	0.49	7.59597e-224	2.11843e-83	0.607039	0.833	0.486	6.57836e-79
3.4765e-29	0.345218	1	0.931	1.07956e-24	1.50952e-30	0.617849	0.932	0.779	4.68752e-26	2.46704e-71	0.764427	0.981	0.856	7.66089e-67	2.45285e-84	0.5599	1	0.924	7.61684e-80	7.13623e-54	0.487158	0.997	0.931	2.21601e-49	5.26742e-177	0.977621	1	0.831	1.63569e-172	1.17987e-81	0.75694	0.994	0.816	3.66384e-77	2.73608e-162	1.24106	0.997	0.912	8.49634e-158	2.33722e-227	1.23536	1	0.942	7.25777e-223	4.42025e-93	0.648519	0.987	0.859	1.37262e-88
9.4786e-30	0.355224	0.985	0.735	2.94339e-25	2.08348e-68	0.925473	0.844	0.368	6.46983e-64	1.49849e-190	1.23842	0.942	0.309	4.65327e-186	1.30896e-111	0.722307	0.986	0.59	4.06471e-107	5.36766e-79	0.735425	0.951	0.61	1.66682e-74	1.4947e-200	1.1208	0.986	0.54	4.64149e-196	1.78348e-125	1.05225	0.977	0.45	5.53825e-121	2.16115e-122	0.954909	0.989	0.699	6.71103e-118	1.54815e-195	1.05146	0.99	0.691	4.80746e-191	4.28031e-97	0.694426	0.957	0.639	1.32916e-92
3.47212e-48	0.438286	0.976	0.756	1.0782e-43	7.509e-40	0.655255	0.688	0.326	2.33177e-35	1.67756e-112	0.813733	0.871	0.352	5.20934e-108	1.73704e-89	0.571562	0.952	0.594	5.39404e-85	8.97492e-80	0.638521	0.883	0.489	2.78698e-75	2.33304e-195	0.983474	0.963	0.469	7.24478e-191	2.40933e-80	0.705159	0.951	0.499	7.4817e-76	5.05282e-130	0.859302	0.984	0.631	1.56905e-125	2.93561e-172	0.819345	0.977	0.658	9.11596e-168	5.5751e-99	0.679368	0.868	0.514	1.73123e-94
2.51118e-26	0.30297	0.87	0.594	7.79797e-22	2.88079e-35	0.561388	0.584	0.245	8.94572e-31	4.11846e-97	0.608528	0.822	0.312	1.27891e-92	2.14539e-80	0.490482	0.86	0.448	6.66208e-76	8.12565e-68	0.520067	0.831	0.432	2.52326e-63	3.1245e-219	0.933947	0.888	0.279	9.7025e-215	3.63341e-129	0.709722	0.856	0.262	1.12828e-124	2.36174e-165	0.927158	0.959	0.461	7.3339e-161	7.30353e-207	0.931424	0.963	0.518	2.26796e-202	4.23348e-59	0.458839	0.704	0.394	1.31462e-54
9.47175e-27	0.319551	0.991	0.893	2.94126e-22	5.53441e-15	0.431288	0.84	0.632	1.7186e-10	2.66335e-94	0.823528	0.984	0.749	8.2705e-90	7.056e-80	0.567615	0.994	0.791	2.1911e-75	1.60878e-40	0.486965	0.959	0.794	4.99575e-36	3.10717e-189	1.05401	0.998	0.679	9.64869e-185	5.69835e-61	0.631362	0.988	0.702	1.76951e-56	1.07575e-137	1.03045	0.997	0.87	3.34053e-133	4.87697e-180	0.920945	0.99	0.878	1.51445e-175	1.29582e-78	0.622517	0.953	0.772	4.02391e-74
3.94915e-22	0.271129	0.953	0.716	1.22633e-17	1.97973e-73	0.953314	0.744	0.261	6.14767e-69	6.20668e-114	0.870227	0.899	0.364	1.92736e-109	9.63101e-82	0.527638	0.945	0.569	2.99072e-77	5.83971e-68	0.574806	0.913	0.567	1.8134e-63	3.61826e-186	0.960508	0.95	0.443	1.12358e-181	4.32618e-96	0.784276	0.939	0.438	1.34341e-91	1.18128e-126	0.935233	0.981	0.658	3.66822e-122	4.29027e-187	0.945967	0.979	0.673	1.33226e-182	5.77276e-102	0.684775	0.873	0.494	1.79261e-97
9.95842e-36	0.424807	0.96	0.703	3.09239e-31	1.88907e-58	0.845002	0.748	0.322	5.86612e-54	4.5848e-108	0.831865	0.877	0.352	1.42372e-103	8.52447e-112	0.733893	0.984	0.585	2.6471e-107	1.86627e-10	0.161093	0.798	0.595	5.79534e-06	4.7613e-213	1.06822	0.956	0.388	1.47853e-208	2.11537e-37	0.377519	0.847	0.46	6.56887e-33	6.74806e-154	1.12692	0.981	0.546	2.09547e-149	1.98042e-214	1.2458	0.969	0.535	6.1498e-210	3.84246e-91	0.645158	0.786	0.415	1.1932e-86
6.29256e-31	0.368959	0.991	0.881	1.95403e-26	6.6665e-13	0.347375	0.764	0.58	2.07015e-08	1.74118e-65	0.617052	0.945	0.69	5.40689e-61	2.09041e-108	0.658336	0.997	0.848	6.49135e-104	1.27869e-80	0.670082	0.989	0.819	3.9707e-76	9.18012e-218	1.13876	1	0.797	2.8507e-213	2.27156e-61	0.611247	0.977	0.704	7.05388e-57	4.272e-132	0.897212	0.997	0.882	1.32658e-127	2.3076e-203	0.959793	0.99	0.892	7.16579e-199	2.23901e-57	0.465046	0.937	0.767	6.95281e-53
8.18882e-41	0.417064	0.969	0.7	2.54287e-36	8.49761e-28	0.525709	0.648	0.335	2.63876e-23	3.42259e-140	1.05029	0.948	0.375	1.06282e-135	2.94176e-72	0.517336	0.932	0.611	9.13503e-68	1.7339e-53	0.528911	0.921	0.62	5.38429e-49	2.45339e-195	0.990371	0.965	0.406	7.61852e-191	4.98386e-48	0.500634	0.931	0.568	1.54764e-43	1.34203e-145	1.07209	0.908	0.384	4.16741e-141	3.5289e-215	0.935379	0.956	0.397	1.09583e-210	3.95712e-74	0.551452	0.876	0.541	1.2288e-69
4.22745e-31	0.401816	0.982	0.813	1.31275e-26	2.51225e-52	1.06338	0.868	0.529	7.8013e-48	1.2861e-115	1.28285	0.937	0.556	3.99374e-111	5.12473e-53	0.464939	0.966	0.746	1.59138e-48	5.70553e-81	0.87834	0.986	0.767	1.77174e-76	6.07792e-166	1.08422	0.982	0.678	1.88738e-161	2.42963e-84	0.946316	0.968	0.615	7.54473e-80	2.24018e-143	1.14062	0.986	0.707	6.95642e-139	2.72928e-213	1.2482	0.992	0.793	8.47524e-209	4.00309e-103	0.88899	0.952	0.714	1.24308e-98
7.19385e-33	0.366111	0.991	0.881	2.23391e-28	4.7944e-38	0.724197	0.852	0.539	1.4888e-33	4.52606e-109	0.921603	0.956	0.597	1.40548e-104	9.06956e-109	0.69794	0.996	0.776	2.81637e-104	3.55713e-89	0.729978	0.986	0.785	1.1046e-84	1.36896e-209	1.17895	0.996	0.707	4.25105e-205	1.5272e-110	0.937528	1	0.682	4.74242e-106	6.27197e-148	1.04511	1	0.842	1.94764e-143	1.25215e-207	1.00372	0.996	0.888	3.88831e-203	1.8586e-95	0.680994	0.968	0.75	5.7715e-91
4.13164e-23	0.308682	0.993	0.878	1.283e-18	4.47589e-30	0.6346	0.88	0.642	1.3899e-25	1.83711e-96	0.878938	0.964	0.653	5.70478e-92	2.67812e-86	0.610279	0.984	0.761	8.31636e-82	3.60475e-60	0.649047	0.981	0.832	1.11938e-55	4.0563e-154	0.928444	0.989	0.714	1.2596e-149	3.31163e-92	0.909351	0.997	0.712	1.02836e-87	7.70032e-150	1.07029	0.995	0.847	2.39118e-145	2.96641e-210	1.08173	0.992	0.864	9.2116e-206	9.5211e-68	0.589029	0.976	0.813	2.95659e-63
1.98336e-18	0.228463	0.927	0.704	6.15892e-14	7.6408e-35	0.594612	0.716	0.356	2.3727e-30	8.89266e-86	0.627682	0.874	0.415	2.76144e-81	1.55939e-85	0.533793	0.931	0.528	4.84237e-81	2.23236e-64	0.564778	0.934	0.601	6.93214e-60	3.53605e-209	1.05719	0.961	0.446	1.09805e-204	5.67287e-93	0.760886	0.934	0.426	1.7616e-88	4.15881e-71	0.644725	0.981	0.762	1.29144e-66	1.71421e-106	0.639388	0.988	0.79	5.32314e-102	2.8353e-65	0.539348	0.86	0.562	8.80444e-61
5.9156e-48	0.583235	0.923	0.625	1.83697e-43	5.15221e-51	0.738011	0.616	0.226	1.59992e-46	2.31295e-124	0.921908	0.781	0.257	7.18242e-120	6.88328e-89	0.652053	0.888	0.514	2.13747e-84	1.22279e-37	0.449118	0.751	0.44	3.79712e-33	8.12042e-171	1.01401	0.885	0.369	2.52164e-166	7.78545e-51	0.587049	0.824	0.403	2.41762e-46	4.15222e-124	0.916857	0.938	0.498	1.28939e-119	5.59955e-167	1.03943	0.925	0.498	1.73883e-162	2.33911e-59	0.659091	0.68	0.394	7.26365e-55
1.79244e-31	0.347639	0.976	0.748	5.56605e-27	3.31957e-26	0.727005	0.832	0.543	1.03083e-21	4.25776e-138	1.13287	0.948	0.405	1.32216e-133	6.13356e-104	0.648662	0.966	0.538	1.90465e-99	1.62111e-71	0.704116	0.948	0.588	5.03404e-67	1.00151e-167	0.934566	0.979	0.437	3.11e-163	2.50948e-93	0.911445	0.983	0.497	7.79269e-89	7.20927e-81	0.70601	0.986	0.709	2.23869e-76	5.47596e-83	0.555853	0.986	0.774	1.70045e-78	1.13501e-30	0.305844	0.939	0.735	3.52453e-26
3.30651e-27	0.316579	0.982	0.855	1.02677e-22	5.96783e-22	0.509907	0.784	0.55	1.85319e-17	5.25457e-63	0.605137	0.94	0.656	1.6317e-58	5.81772e-79	0.532212	0.992	0.791	1.80658e-74	3.15471e-43	0.462539	0.951	0.799	9.79633e-39	1.49806e-161	0.827299	0.991	0.718	4.65192e-157	3.46588e-49	0.526209	0.968	0.662	1.07626e-44	3.71497e-155	1.06528	0.989	0.759	1.15361e-150	4.41917e-203	0.954801	0.988	0.769	1.37229e-198	1.15234e-62	0.519406	0.92	0.697	3.57836e-58
5.02163e-29	0.359442	0.954	0.768	1.55937e-24	8.18844e-26	0.511217	0.736	0.438	2.54276e-21	2.03524e-60	0.599086	0.844	0.489	6.32004e-56	6.37915e-93	0.59616	0.977	0.641	1.98092e-88	2.02898e-66	0.564263	0.934	0.631	6.30059e-62	1.4029e-176	0.971827	0.961	0.549	4.35641e-172	5.97898e-105	0.818645	0.957	0.472	1.85665e-100	3.80224e-126	0.860524	0.973	0.678	1.18071e-121	1.19152e-170	0.808928	0.981	0.751	3.70003e-166	2.67053e-61	0.522925	0.834	0.589	8.2928e-57
8.187e-21	0.246806	0.985	0.905	2.54231e-16	5.80042e-20	0.473397	0.844	0.628	1.80121e-15	7.67366e-67	0.674017	0.962	0.736	2.3829e-62	1.85485e-74	0.514056	0.99	0.853	5.75985e-70	8.55881e-60	0.59112	0.964	0.831	2.65777e-55	7.50122e-183	0.998054	0.993	0.815	2.32935e-178	5.4448e-85	0.796949	0.983	0.699	1.69077e-80	8.57252e-106	0.845085	1	0.891	2.66202e-101	5.34321e-182	0.896769	0.994	0.899	1.65923e-177	1.15892e-83	0.634703	0.958	0.77	3.59879e-79
1.40828e-22	0.186419	0.965	0.757	4.37315e-18	1.42437e-27	0.737717	0.556	0.264	4.42311e-23	9.16109e-91	0.84691	0.756	0.289	2.84479e-86	1.35127e-82	0.617494	0.955	0.615	4.19608e-78	2.12852e-26	0.613523	0.721	0.483	6.60969e-22	9.37708e-179	1.16109	0.975	0.517	2.91186e-174	1.42843e-50	0.789711	0.81	0.406	4.4357e-46	1.33389e-136	1.10624	0.97	0.549	4.14211e-132	8.32581e-179	1.00305	0.963	0.546	2.58542e-174	2.98782e-53	0.716125	0.768	0.49	9.27809e-49
1.10753e-16	0.242247	0.987	0.85	3.43923e-12	3.63921e-27	0.530611	0.944	0.696	1.13009e-22	1.01972e-107	0.948287	0.964	0.596	3.16653e-103	1.0278e-81	0.535412	0.992	0.754	3.19162e-77	1.05881e-59	0.539534	0.989	0.827	3.28793e-55	1.00321e-152	0.864931	0.979	0.676	3.11526e-148	2.76157e-63	0.640519	0.991	0.753	8.57551e-59	7.20131e-113	0.819948	0.997	0.862	2.23622e-108	5.54993e-175	0.853954	0.998	0.896	1.72342e-170	1.87468e-80	0.588525	0.973	0.772	5.82143e-76
2.138e-23	0.30014	0.947	0.704	6.63914e-19	1.908e-12	0.408846	0.656	0.449	5.92491e-08	2.36573e-113	0.950438	0.899	0.406	7.34629e-109	3.19432e-70	0.564282	0.938	0.592	9.91933e-66	6.55398e-42	0.551091	0.874	0.635	2.03521e-37	1.05309e-168	1.07973	0.94	0.459	3.27015e-164	1.09139e-38	0.486476	0.911	0.561	3.38908e-34	2.09384e-96	0.830927	0.922	0.55	6.50199e-92	2.17367e-131	0.751653	0.932	0.572	6.7499e-127	2.28033e-52	0.539152	0.849	0.587	7.0811e-48
4.4783e-24	0.308994	0.991	0.898	1.39065e-19	4.23348e-28	0.562589	0.944	0.753	1.31462e-23	5.4792e-97	0.929462	0.981	0.719	1.70146e-92	1.8471e-90	0.630567	0.993	0.759	5.73579e-86	1.37561e-74	0.754769	0.986	0.827	4.27167e-70	4.15721e-150	0.913941	0.995	0.72	1.29094e-145	3.93012e-92	0.932947	0.994	0.731	1.22042e-87	1.87539e-73	0.680323	1	0.898	5.82366e-69	1.31974e-98	0.64147	0.988	0.931	4.09819e-94	1.80805e-48	0.474208	0.979	0.868	5.61453e-44
1.3114e-27	0.32861	0.995	0.936	4.0723e-23	3.89239e-38	0.725197	0.932	0.766	1.2087e-33	6.03175e-54	0.643845	0.978	0.841	1.87304e-49	1.19631e-96	0.615715	0.999	0.881	3.71489e-92	3.00091e-59	0.639652	0.984	0.914	9.31872e-55	1.49929e-135	0.79781	0.998	0.884	4.65574e-131	2.16085e-60	0.691569	0.994	0.899	6.7101e-56	1.87225e-82	0.680382	1	0.949	5.81388e-78	1.62006e-117	0.685613	0.994	0.959	5.03078e-113	4.52025e-66	0.5618	0.99	0.919	1.40367e-61
7.67591e-18	0.258577	0.929	0.739	2.3836e-13	4.00436e-27	0.669	0.752	0.469	1.24347e-22	8.4174e-81	0.902372	0.91	0.494	2.61385e-76	3.35564e-50	0.364613	0.881	0.562	1.04203e-45	1.38073e-61	0.796766	0.943	0.67	4.28759e-57	3.66845e-104	0.692352	0.931	0.5	1.13917e-99	1.11526e-64	0.87268	0.942	0.576	3.46323e-60	1.52654e-43	0.407013	0.978	0.765	4.74037e-39	5.39299e-77	0.577469	0.986	0.775	1.67469e-72	7.92391e-48	0.51329	0.873	0.657	2.46061e-43
[truncated: 53 more columns]

## Sheet: Cluster_5
Homeostasisrep1D00_p_val	Homeostasisrep1D00_avg_log2FC	Homeostasisrep1D00_pct.1	Homeostasisrep1D00_pct.2	Homeostasisrep1D00_p_val_adj	bleorep1D07_p_val	bleorep1D07_avg_log2FC	bleorep1D07_pct.1	bleorep1D07_pct.2	bleorep1D07_p_val_adj	bleorep2D03_p_val	bleorep2D03_avg_log2FC	bleorep2D03_pct.1	bleorep2D03_pct.2	bleorep2D03_p_val_adj	Homeostasisrep2D00_p_val	Homeostasisrep2D00_avg_log2FC	Homeostasisrep2D00_pct.1	Homeostasisrep2D00_pct.2	Homeostasisrep2D00_p_val_adj	bleorep3D14_p_val	bleorep3D14_avg_log2FC	bleorep3D14_pct.1	bleorep3D14_pct.2	bleorep3D14_p_val_adj	LPSrep2D06_p_val	LPSrep2D06_avg_log2FC	LPSrep2D06_pct.1	LPSrep2D06_pct.2	LPSrep2D06_p_val_adj	bleorep2D14_p_val	bleorep2D14_avg_log2FC	bleorep2D14_pct.1	bleorep2D14_pct.2	bleorep2D14_p_val_adj	LPSrep3D03_p_val	LPSrep3D03_avg_log2FC	LPSrep3D03_pct.1	LPSrep3D03_pct.2	LPSrep3D03_p_val_adj	LPSrep2D03_p_val	LPSrep2D03_avg_log2FC	LPSrep2D03_pct.1	LPSrep2D03_pct.2	LPSrep2D03_p_val_adj	bleorep1D14_p_val	bleorep1D14_avg_log2FC	bleorep1D14_pct.1	bleorep1D14_pct.2	bleorep1D14_p_val_adj
9.09204e-249	2.47552	0.769	0.029	2.82335e-244	0	2.31695	0.685	0.035	0	0	2.35729	0.889	0.265	0	0	2.88716	0.806	0.021	0	1.43832e-143	1.77037	0.444	0.045	4.46643e-139	2.69368e-278	2.40501	0.69	0.037	8.36469e-274	1.04258e-150	1.85729	0.485	0.038	3.23753e-146	0	2.59436	0.846	0.124	0	0	2.30384	0.901	0.176	0	2.186e-260	2.02435	0.642	0.066	6.78819e-256
7.57103e-232	1.6611	0.804	0.04	2.35103e-227	2.25118e-237	1.57694	0.661	0.073	6.99058e-233	2.87799e-204	1.00791	0.774	0.293	8.93704e-200	0	1.78709	0.825	0.013	0	1.44746e-79	0.645394	0.423	0.085	4.49481e-75	9.74049e-285	1.5738	0.726	0.042	3.02471e-280	3.6348e-106	0.815489	0.449	0.05	1.12872e-101	0	1.4801	0.86	0.145	0	0	1.22762	0.911	0.236	0	1.02668e-162	1.13452	0.65	0.132	3.18816e-158
1.60858e-214	3.64434	0.86	0.059	4.99513e-210	1.40827e-103	2.89122	0.544	0.135	4.37311e-99	2.03704e-201	2.63867	0.761	0.295	6.32561e-197	0	4.08652	0.82	0.015	0	7.55062e-110	1.84216	0.341	0.033	2.34469e-105	8.95667e-92	3.2779	0.594	0.118	2.78131e-87	1.67384e-121	1.65659	0.367	0.025	5.19778e-117	5.59226e-150	1.9313	0.86	0.457	1.73657e-145	6.09396e-207	1.84273	0.924	0.528	1.89236e-202	1.97036e-111	2.2162	0.597	0.151	6.11856e-107
5.7907e-214	1.42011	0.706	0.03	1.79819e-209	8.72747e-193	1.49328	0.542	0.055	2.71014e-188	1.03276e-270	1.30796	0.817	0.249	3.20702e-266	0	1.28166	0.616	0.015	0	4.50431e-97	0.659708	0.362	0.045	1.39872e-92	1.11848e-191	1.09785	0.569	0.04	3.47323e-187	2.25758e-142	1.14935	0.52	0.048	7.01045e-138	0	1.66226	0.808	0.124	0	0	1.24069	0.86	0.19	0	8.38398e-199	1.27233	0.624	0.09	2.60348e-194
1.27414e-213	3.32898	0.923	0.078	3.95658e-209	2.84832e-228	2.70201	0.786	0.143	8.84489e-224	0	2.42145	0.937	0.42	0	0	3.87826	0.915	0.046	0	5.06027e-210	2.19394	0.747	0.111	1.57137e-205	1.81928e-155	3.18666	0.792	0.14	5.6494e-151	5.41238e-165	2.22938	0.719	0.096	1.68071e-160	0	2.6738	0.931	0.339	0	0	2.3083	0.948	0.462	0	5.7126e-223	2.32383	0.832	0.181	1.77393e-218
1.19001e-211	1.45676	0.664	0.025	3.69533e-207	4.2149e-178	1.0978	0.477	0.042	1.30885e-173	0	1.50082	0.867	0.255	0	0	1.6769	0.701	0.015	0	2.85014e-124	0.617725	0.365	0.032	8.85054e-120	1.21449e-230	1.15029	0.558	0.027	3.77137e-226	5.52076e-137	0.893993	0.439	0.033	1.71436e-132	0	1.63698	0.832	0.111	0	0	1.38712	0.885	0.2	0	2.03557e-217	1.01017	0.589	0.067	6.32106e-213
8.70534e-211	1.6635	0.636	0.021	2.70327e-206	7.29079e-150	1.94022	0.328	0.018	2.26401e-145	4.7214e-151	0.931576	0.317	0.023	1.46614e-146	0	1.9529	0.645	0.011	0	3.83551e-24	0.409924	0.092	0.011	1.19104e-19	1.49346e-241	1.53623	0.416	0.008	4.63764e-237	4.25697e-52	0.711024	0.214	0.022	1.32192e-47	1.66952e-92	0.516421	0.298	0.054	5.18436e-88	9.90533e-89	0.437348	0.268	0.048	3.0759e-84	7.18775e-43	0.575464	0.132	0.015	2.23201e-38
1.2911e-200	1.66366	0.608	0.02	4.00925e-196	1.68569e-286	2.47788	0.625	0.04	5.23456e-282	0	2.08399	0.792	0.177	0	0	1.62635	0.607	0.007	0	7.73646e-136	1.76189	0.403	0.037	2.4024e-131	9.66507e-257	1.52217	0.553	0.021	3.00129e-252	1.03659e-173	1.83363	0.459	0.025	3.21893e-169	0	2.62889	0.859	0.111	0	0	1.97779	0.874	0.153	0	4.6289e-275	1.94294	0.611	0.051	1.43741e-270
1.30524e-200	1.02973	0.552	0.013	4.05315e-196	1.50045e-182	1.09431	0.44	0.031	4.65935e-178	3.30024e-235	1.21329	0.676	0.163	1.02482e-230	0	1.09057	0.592	0.004	0	4.0804e-65	0.533958	0.239	0.028	1.26709e-60	4.87676e-197	0.94464	0.442	0.018	1.51438e-192	1.91129e-85	0.66884	0.316	0.029	5.93514e-81	0	1.86555	0.805	0.102	0	0	1.59323	0.864	0.152	0	6.28433e-183	1.01888	0.526	0.063	1.95147e-178
9.31896e-200	2.05997	0.881	0.074	2.89382e-195	5.61141e-194	1.88544	0.773	0.168	1.74251e-189	1.22318e-263	1.58167	0.907	0.419	3.79834e-259	0	2.3874	0.844	0.02	0	1.51107e-75	0.978877	0.468	0.114	4.69232e-71	4.45379e-169	1.76506	0.655	0.073	1.38304e-164	2.03432e-138	1.63512	0.653	0.091	6.31717e-134	0	1.78369	0.931	0.306	0	0	1.6398	0.953	0.41	0	4.70897e-174	1.52566	0.805	0.225	1.46228e-169
1.16403e-199	2.68765	0.944	0.096	3.61466e-195	2.21413e-257	2.3802	0.82	0.131	6.87554e-253	0	1.93291	0.973	0.524	0	0	3.05882	0.929	0.05	0	9.25797e-143	1.7054	0.686	0.147	2.87488e-138	1.10944e-200	2.64446	0.812	0.104	3.44515e-196	2.45314e-131	1.5262	0.653	0.095	7.61775e-127	0	2.33334	0.956	0.356	0	0	1.88372	0.971	0.469	0	2.82823e-184	1.70571	0.861	0.246	8.78249e-180
2.18855e-199	2.18972	0.972	0.103	6.7961e-195	1.3329e-195	1.86187	0.82	0.2	4.13904e-191	6.67772e-268	1.27502	0.961	0.537	2.07363e-263	0	2.30231	0.886	0.066	0	5.87746e-77	1.24602	0.642	0.239	1.82513e-72	3.13171e-125	1.92179	0.817	0.202	9.72489e-121	4.53896e-89	1.44904	0.73	0.198	1.40948e-84	0	1.94294	0.963	0.441	0	0	1.69183	0.985	0.524	0	4.53403e-176	1.59909	0.871	0.284	1.40795e-171
2.56624e-199	1.93904	0.622	0.022	7.96893e-195	4.30658e-279	2.52452	0.638	0.045	1.33732e-274	7.76006e-289	2.46763	0.79	0.214	2.40973e-284	0	2.49526	0.787	0.016	0	1.33447e-84	1.43589	0.382	0.063	4.14393e-80	3.35343e-203	2.14887	0.574	0.038	1.04134e-198	1.6228e-138	1.78959	0.474	0.04	5.03927e-134	0	3.3516	0.835	0.141	0	0	2.67305	0.845	0.196	0	3.74052e-203	2.12919	0.587	0.075	1.16154e-198
1.43348e-188	2.56853	0.916	0.096	4.4514e-184	1.07423e-177	2.40637	0.88	0.328	3.3358e-173	0	1.8455	0.967	0.531	0	4.99749e-263	2.67686	0.905	0.105	1.55187e-258	2.69473e-71	1.46407	0.727	0.372	8.36794e-67	9.83357e-83	2.06411	0.802	0.304	3.05362e-78	2.06751e-103	2.04557	0.878	0.309	6.42022e-99	0	2.04887	0.961	0.543	0	0	1.81651	0.98	0.578	0	1.32564e-168	1.88067	0.9	0.379	4.11652e-164
1.01922e-182	1.18052	0.566	0.02	3.16497e-178	2.22713e-229	1.69938	0.609	0.06	6.91592e-225	1.10218e-250	1.42819	0.785	0.249	3.42259e-246	0	1.51569	0.616	0.017	0	3.39284e-106	0.718031	0.413	0.056	1.05358e-101	2.90133e-258	1.39682	0.569	0.022	9.00951e-254	1.10697e-147	1.21735	0.459	0.033	3.43746e-143	0	1.73937	0.745	0.087	0	0	1.15131	0.756	0.121	0	9.73869e-210	1.29401	0.582	0.068	3.02415e-205
1.87002e-177	1.25271	0.441	0.007	5.80696e-173	7.19404e-176	0.999704	0.326	0.01	2.23396e-171	2.43897e-249	1.19569	0.599	0.089	7.57372e-245	0	1.31272	0.512	0.006	0	3.0615e-87	0.629844	0.205	0.012	9.50688e-83	2.05867e-214	1.00533	0.355	0.006	6.39277e-210	1.23883e-101	0.679553	0.235	0.01	3.84693e-97	0	1.06174	0.57	0.028	0	0	0.872808	0.552	0.039	0	5.39926e-185	0.770268	0.318	0.013	1.67663e-180
1.41918e-172	1.4686	0.573	0.023	4.40697e-168	6.17618e-232	1.32082	0.474	0.022	1.91789e-227	0	2.15801	0.825	0.2	0	0	2.1869	0.749	0.006	0	6.48712e-234	1.87483	0.532	0.032	2.01445e-229	7.15495e-228	1.59145	0.635	0.041	2.22183e-223	6.34021e-190	1.21617	0.423	0.017	1.96883e-185	0	2.212	0.884	0.219	0	0	2.01049	0.913	0.267	0	8.54264e-240	1.26067	0.553	0.047	2.65275e-235
3.82689e-172	1.74298	0.909	0.102	1.18837e-167	2.18271e-120	1.07573	0.617	0.145	6.77797e-116	1.46504e-212	1.04651	0.921	0.509	4.5494e-208	1.68029e-275	1.92783	0.882	0.085	5.21781e-271	1.14155e-77	0.871122	0.604	0.192	3.54484e-73	4.443e-173	1.60401	0.761	0.104	1.37969e-168	6.26074e-104	1.08606	0.684	0.135	1.94415e-99	0	1.41034	0.917	0.263	0	0	1.21181	0.957	0.385	0	1.80882e-150	1.07309	0.739	0.196	5.61692e-146
3.17907e-169	2.84126	0.902	0.112	9.87195e-165	1.49529e-265	2.79833	0.883	0.17	4.64334e-261	0	2.65687	0.988	0.525	0	0	3.04262	0.934	0.07	0	7.20697e-126	2.16587	0.751	0.235	2.23798e-121	9.39371e-172	2.70867	0.822	0.139	2.91703e-167	4.54008e-146	2.21905	0.73	0.117	1.40983e-141	0	3.37221	0.98	0.35	0	0	2.72566	0.971	0.369	0	2.3796e-227	2.26765	0.832	0.187	7.38937e-223
1.1783e-164	1.80459	0.573	0.026	3.65898e-160	2.016e-222	1.88009	0.581	0.053	6.26028e-218	1.0032e-280	1.88472	0.801	0.229	3.11525e-276	0	2.13151	0.607	0.012	0	5.58421e-99	1.30715	0.396	0.056	1.73406e-94	8.76632e-239	1.79281	0.558	0.025	2.72221e-234	6.40488e-175	1.78968	0.531	0.038	1.98891e-170	0	2.64262	0.863	0.121	0	0	2.31127	0.894	0.213	0	6.15901e-255	1.8249	0.642	0.068	1.91256e-250
3.43628e-163	1.23981	0.615	0.034	1.06707e-158	2.73575e-181	1.27911	0.547	0.063	8.49533e-177	5.80982e-235	1.28907	0.807	0.296	1.80412e-230	3.73219e-244	1.47886	0.682	0.047	1.15896e-239	4.04133e-58	0.557587	0.324	0.064	1.25495e-53	2.40867e-115	1.19447	0.513	0.063	7.47965e-111	3.89848e-94	0.827369	0.454	0.058	1.21059e-89	0	1.6082	0.844	0.133	0	0	1.32564	0.868	0.195	0	8.74313e-190	1.15104	0.605	0.087	2.715e-185
1.4344e-161	2.58524	0.937	0.137	4.45424e-157	2.71736e-246	1.82001	0.812	0.136	8.43822e-242	0	2.06061	0.964	0.501	0	6.92961e-304	3.22792	0.962	0.101	2.15185e-299	3.05646e-115	1.58004	0.754	0.262	9.49122e-111	6.38484e-117	2.36063	0.888	0.297	1.98269e-112	2.51451e-123	1.81249	0.816	0.196	7.8083e-119	0	2.22265	0.972	0.483	0	0	1.95099	0.98	0.591	0	2.70811e-201	1.67681	0.868	0.251	8.40949e-197
8.08868e-159	2.82837	0.874	0.109	2.51178e-154	7.30202e-59	1.18685	0.406	0.115	2.2675e-54	3.35592e-95	1.02085	0.343	0.078	1.04211e-90	0	2.63133	0.758	0.034	0	1.21746e-52	2.8924	0.645	0.337	3.78057e-48	7.08663e-77	2.0177	0.569	0.131	2.20061e-72	8.31681e-21	0.847745	0.413	0.173	2.58262e-16	4.57419e-68	0.932328	0.753	0.438	1.42042e-63	4.25535e-101	0.953984	0.808	0.487	1.32141e-96	1.1382e-09	0.504877	0.418	0.295	3.53447e-05
2.23034e-155	2.86289	0.944	0.146	6.92587e-151	1.00758e-181	2.6777	0.948	0.431	3.12883e-177	1.97844e-282	1.7788	0.981	0.678	6.14364e-278	1.73953e-192	3.09814	0.938	0.196	5.40177e-188	5.57375e-70	1.86573	0.805	0.472	1.73082e-65	2.14646e-108	2.51169	0.868	0.292	6.66541e-104	2.7056e-101	2.24639	0.939	0.394	8.4017e-97	0	2.31657	0.974	0.512	0	0	1.93264	0.982	0.573	0	3.17109e-181	2.26971	0.953	0.442	9.84719e-177
2.74017e-148	1.64719	0.853	0.105	8.50904e-144	4.71989e-162	1.66215	0.721	0.175	1.46567e-157	1.27855e-298	1.64334	0.947	0.505	3.97029e-294	5.46787e-174	2.02336	0.877	0.165	1.69794e-169	3.49166e-73	1.33441	0.693	0.301	1.08427e-68	6.35627e-90	1.78572	0.812	0.279	1.97381e-85	7.5712e-42	1.04506	0.531	0.183	2.35109e-37	9.58827e-283	1.65755	0.902	0.397	2.97744e-278	0	1.40873	0.927	0.486	0	1.08023e-155	1.30533	0.692	0.167	3.35444e-151
2.54077e-145	4.27583	0.923	0.152	7.88985e-141	1.82383e-160	3.64954	0.505	0.065	5.66352e-156	4.56053e-270	3.26041	0.799	0.266	1.41618e-265	0	5.46347	0.877	0.044	0	7.57409e-180	3.5413	0.556	0.06	2.35198e-175	1.88353e-246	4.9297	0.614	0.033	5.84893e-242	3.1166e-111	2.38831	0.423	0.041	9.67799e-107	4.94962e-270	2.71287	0.743	0.18	1.53701e-265	5.7419e-219	2.26764	0.764	0.281	1.78303e-214	4.88982e-178	2.86117	0.576	0.085	1.51843e-173
5.30005e-140	0.951469	0.462	0.018	1.64583e-135	2.50958e-190	1.15691	0.404	0.02	7.793e-186	3.56105e-174	0.991591	0.525	0.112	1.10581e-169	0	1.25497	0.583	0.013	0	1.3285e-52	0.537057	0.235	0.036	4.1254e-48	1.60863e-184	0.956331	0.447	0.021	4.99527e-180	6.37583e-125	0.949524	0.378	0.026	1.97989e-120	0	1.52052	0.667	0.078	0	1.90526e-293	0.977665	0.656	0.11	5.91641e-289	6.46505e-128	0.868479	0.358	0.039	2.00759e-123
6.146e-135	2.30425	0.93	0.176	1.90852e-130	3.11106e-183	1.76865	0.711	0.141	9.66078e-179	0	1.63778	0.887	0.33	0	8.42091e-259	2.41347	0.9	0.106	2.61494e-254	2.0293e-49	1.08292	0.563	0.26	6.30157e-45	2.07275e-113	2.06099	0.777	0.199	6.43652e-109	9.66411e-66	1.20027	0.571	0.15	3.001e-61	3.86095e-306	1.66417	0.931	0.416	1.19894e-301	0	1.4167	0.958	0.512	0	9.25446e-159	1.45742	0.729	0.185	2.87379e-154
7.13285e-135	1.36584	0.881	0.134	2.21496e-130	2.64938e-120	1.19603	0.669	0.186	8.22711e-116	6.51492e-230	1.07167	0.933	0.531	2.02308e-225	8.20627e-210	1.52348	0.886	0.131	2.54829e-205	1.23427e-45	0.778346	0.608	0.298	3.83278e-41	2.06908e-110	1.27089	0.772	0.184	6.42511e-106	1.74643e-61	0.876978	0.663	0.208	5.42319e-57	0	1.24368	0.922	0.366	0	0	1.15338	0.955	0.473	0	1.16636e-117	0.933164	0.724	0.232	3.62189e-113
5.82888e-133	1.89547	0.937	0.182	1.81004e-128	1.45047e-179	1.73094	0.826	0.226	4.50415e-175	2.10945e-297	1.53182	0.972	0.551	6.55047e-293	2.73251e-268	2.19082	0.938	0.115	8.48526e-264	1.08106e-100	1.30835	0.761	0.308	3.35701e-96	3.02143e-134	1.97489	0.858	0.218	9.38244e-130	9.21688e-106	1.34662	0.714	0.163	2.86212e-101	0	1.71503	0.962	0.481	0	0	1.44252	0.977	0.58	0	1.63356e-154	1.3702	0.805	0.264	5.07269e-150
5.09024e-126	1.1512	0.336	0.007	1.58067e-121	2.93014e-193	1.37144	0.32	0.005	9.09897e-189	1.22908e-183	0.995195	0.412	0.042	3.81665e-179	0	1.16888	0.469	0.002	0	6.66799e-81	0.378922	0.133	0.003	2.07061e-76	3.05178e-204	0.852862	0.284	0.001	9.4767e-200	2.71035e-98	0.626066	0.179	0.004	8.41645e-94	7.20538e-307	1.17003	0.473	0.018	2.23749e-302	7.84769e-272	0.793648	0.479	0.035	2.43694e-267	1.10133e-142	0.766862	0.224	0.006	3.41995e-138
2.88353e-106	0.525498	0.385	0.018	8.95422e-102	3.44689e-94	0.572533	0.299	0.033	1.07036e-89	2.14456e-206	0.948762	0.671	0.19	6.65949e-202	3.31203e-194	0.851239	0.464	0.022	1.02848e-189	7.94116e-59	0.520345	0.304	0.055	2.46597e-54	1.33966e-127	0.766178	0.457	0.04	4.16004e-123	7.75612e-35	0.396723	0.194	0.028	2.40851e-30	7.30102e-297	0.77916	0.637	0.085	2.26718e-292	3.48726e-305	0.662552	0.681	0.117	1.0829e-300	2.73067e-92	0.400958	0.292	0.036	8.47955e-88
3.65409e-98	4.1249	0.958	0.351	1.13471e-93	7.26493e-169	3.02831	0.971	0.516	2.25598e-164	0	2.0454	0.997	0.826	0	3.91183e-155	4.75815	0.962	0.323	1.21474e-150	3.62045e-131	2.92196	0.962	0.526	1.12426e-126	6.07591e-100	4.3193	0.914	0.451	1.88675e-95	2.19369e-90	2.80118	0.929	0.486	6.81208e-86	0	2.74029	0.99	0.741	0	0	2.34071	0.997	0.798	0	6.65253e-169	2.53601	0.937	0.417	2.06581e-164
7.00018e-98	2.49185	0.937	0.292	2.17376e-93	6.05398e-133	2.1523	0.883	0.465	1.87994e-128	1.64608e-272	1.64355	0.973	0.687	5.11159e-268	3.64996e-149	2.51662	0.929	0.27	1.13342e-144	6.36588e-57	1.49764	0.799	0.573	1.9768e-52	1.45793e-63	1.9102	0.893	0.555	4.52731e-59	5.0331e-66	1.84582	0.893	0.55	1.56293e-61	4.75391e-239	1.64843	0.956	0.709	1.47623e-234	3.62966e-235	1.30383	0.975	0.793	1.12712e-230	3.04676e-142	1.77408	0.932	0.508	9.46112e-138
1.02252e-92	0.796908	0.483	0.045	3.17522e-88	1.67859e-162	1.22256	0.487	0.055	5.21253e-158	1.65692e-290	1.5119	0.774	0.193	5.14522e-286	5.45967e-243	1.40262	0.678	0.047	1.69539e-238	7.22051e-78	0.541718	0.345	0.054	2.24218e-73	2.06355e-151	1.12999	0.487	0.038	6.40793e-147	1.01764e-52	0.450531	0.286	0.04	3.16008e-48	0	1.08543	0.666	0.086	0	0	1.08341	0.719	0.129	0	3.54384e-88	0.573362	0.3	0.041	1.10047e-83
7.95699e-91	2.31856	0.972	0.397	2.47089e-86	2.23119e-138	1.94547	0.901	0.465	6.92851e-134	6.3293e-259	1.54136	0.97	0.73	1.96544e-254	2.53914e-123	2.47406	0.953	0.407	7.88478e-119	5.63727e-49	1.3402	0.792	0.631	1.75054e-44	1.40666e-67	1.80898	0.919	0.649	4.3681e-63	4.06232e-39	1.30004	0.832	0.578	1.26147e-34	1.12154e-220	1.46726	0.957	0.781	3.48271e-216	3.35332e-215	1.13173	0.977	0.842	1.04131e-210	1.15682e-114	1.54453	0.889	0.525	3.59229e-110
2.24323e-88	1.77748	0.916	0.312	6.96589e-84	5.56047e-158	2.10053	0.906	0.409	1.72669e-153	2.48453e-183	1.07888	0.946	0.639	7.71522e-179	3.74488e-154	1.81321	0.938	0.271	1.1629e-149	2.78342e-65	1.31277	0.782	0.487	8.64334e-61	1.04248e-96	1.60106	0.888	0.355	3.23722e-92	5.99796e-56	1.5157	0.806	0.432	1.86255e-51	9.7185e-299	1.76154	0.979	0.696	3.01789e-294	0	1.40236	0.988	0.732	0	1.40138e-130	1.64692	0.9	0.488	4.3517e-126
3.54993e-88	2.45176	0.986	0.513	1.10236e-83	2.20115e-186	2.45757	0.948	0.422	6.83523e-182	0	1.81367	0.985	0.716	0	6.53449e-150	2.84513	0.981	0.372	2.02915e-145	2.88073e-83	1.72043	0.877	0.623	8.94552e-79	3.09884e-86	2.23841	0.934	0.555	9.62284e-82	1.17546e-88	2.1393	0.964	0.593	3.65016e-84	0	2.12779	0.98	0.744	0	0	1.77482	0.985	0.772	0	2.78875e-166	2.00023	0.961	0.57	8.65989e-162
6.89926e-84	1.90521	0.958	0.403	2.14243e-79	6.17168e-127	1.82243	0.867	0.438	1.91649e-122	1.02973e-242	1.18486	0.963	0.689	3.19761e-238	2.77742e-131	2.20854	0.957	0.397	8.62472e-127	4.37147e-51	1.08371	0.795	0.587	1.35747e-46	1.66294e-69	1.65741	0.878	0.471	5.16392e-65	2.83009e-53	1.15886	0.847	0.473	8.78828e-49	5.8483e-267	1.30822	0.971	0.703	1.81607e-262	1.79714e-272	1.0656	0.978	0.782	5.58066e-268	3.92696e-115	1.29049	0.884	0.474	1.21944e-110
7.83745e-83	1.14864	0.622	0.1	2.43376e-78	1.50701e-149	1.20739	0.576	0.097	4.67971e-145	2.38143e-262	1.45466	0.882	0.389	7.39506e-258	8.27463e-127	1.42659	0.673	0.119	2.56952e-122	1.50838e-47	0.984289	0.536	0.224	4.68399e-43	1.57547e-101	1.27792	0.68	0.148	4.8923e-97	6.13791e-41	0.946563	0.454	0.133	1.906e-36	2.70881e-289	1.51391	0.807	0.243	8.41168e-285	0	1.35623	0.873	0.316	0	1.18064e-141	1.08269	0.629	0.14	3.66623e-137
7.28256e-81	2.76014	0.972	0.511	2.26145e-76	2.40235e-111	1.48224	0.971	0.765	7.46002e-107	1.32445e-270	1.45572	0.988	0.858	4.11283e-266	1.43919e-123	2.91488	0.981	0.546	4.46911e-119	2.33374e-86	1.39136	0.959	0.904	7.24695e-82	1.26153e-66	1.84957	0.985	0.868	3.91742e-62	2.74212e-49	1.08875	0.974	0.886	8.5151e-45	5.67523e-198	1.18467	0.986	0.892	1.76233e-193	4.25899e-216	1.01975	0.98	0.918	1.32254e-211	2.21104e-99	1.23027	0.979	0.828	6.86595e-95
5.72541e-72	1.95576	1	0.919	1.77791e-67	1.84001e-112	1.81675	0.951	0.738	5.71378e-108	1.77066e-231	1.24865	0.986	0.833	5.49842e-227	2.49254e-104	2.29429	0.981	0.844	7.74009e-100	6.50325e-58	1.06124	0.945	0.895	2.01945e-53	1.12482e-75	1.82225	0.985	0.843	3.4929e-71	1.16753e-45	1.20385	0.954	0.794	3.62552e-41	1.27593e-224	1.21504	0.991	0.943	3.96213e-220	4.78953e-213	0.925697	0.995	0.961	1.48729e-208	6.22227e-65	1.04568	0.942	0.839	1.9322e-60
3.51858e-66	3.08497	0.238	0.011	1.09262e-61	1.58667e-117	2.882	0.406	0.054	4.92709e-113	3.61278e-233	3.47817	0.676	0.167	1.12188e-228	1.55462e-135	2.34775	0.374	0.022	4.82757e-131	1.41283e-58	2.18506	0.273	0.043	4.38726e-54	3.78332e-84	2.73356	0.457	0.067	1.17483e-79	1.03174e-96	3.01166	0.383	0.038	3.20386e-92	5.79418e-256	3.50936	0.719	0.18	1.79927e-251	1.89628e-273	3.00806	0.761	0.219	5.8885e-269	8.40827e-72	2.37137	0.347	0.073	2.61102e-67
3.96787e-64	1.19896	0.734	0.211	1.23214e-59	1.23839e-95	1.06997	0.57	0.16	3.84557e-91	2.91799e-181	0.951271	0.818	0.409	9.06123e-177	1.83695e-128	1.49228	0.844	0.228	5.70427e-124	1.497e-36	0.660563	0.512	0.243	4.64863e-32	1.90971e-72	1.21505	0.756	0.277	5.93022e-68	5.81719e-51	0.834586	0.622	0.216	1.80641e-46	1.69035e-263	1.18761	0.921	0.441	5.24904e-259	2.31829e-271	0.998888	0.953	0.547	7.19898e-267	2.96985e-113	1.02757	0.726	0.248	9.22227e-109
1.94496e-63	1.49118	0.881	0.378	6.03968e-59	1.91637e-121	1.66703	0.87	0.443	5.9509e-117	8.23028e-175	1.10228	0.942	0.683	2.55575e-170	1.94457e-106	1.53832	0.896	0.351	6.03848e-102	3.53959e-60	1.16773	0.853	0.546	1.09915e-55	7.2723e-54	1.29098	0.812	0.45	2.25827e-49	6.39912e-63	1.5526	0.908	0.542	1.98712e-58	2.96003e-275	1.50212	0.972	0.709	9.19178e-271	9.33541e-291	1.22461	0.982	0.761	2.89892e-286	1.90707e-109	1.40443	0.887	0.498	5.92202e-105
1.10676e-62	1.52354	0.958	0.64	3.43683e-58	2.68596e-111	1.55345	0.849	0.454	8.3407e-107	3.71774e-230	1.16612	0.956	0.688	1.15447e-225	4.08944e-97	1.63221	0.929	0.532	1.26989e-92	3.45057e-46	0.976714	0.802	0.634	1.07151e-41	2.73858e-63	1.50785	0.888	0.527	8.5041e-59	7.79769e-55	1.32623	0.857	0.533	2.42142e-50	1.20418e-293	1.51578	0.975	0.748	3.73933e-289	0	1.30545	0.988	0.785	0	2.39154e-100	1.26877	0.874	0.576	7.42645e-96
3.09007e-55	1.69595	0.958	0.831	9.59561e-51	1.2843e-80	1.16116	0.904	0.676	3.98813e-76	4.70276e-232	1.33458	0.97	0.777	1.46035e-227	2.2391e-91	1.91963	0.976	0.801	6.95308e-87	4.43998e-25	0.804903	0.86	0.835	1.37875e-20	3.78973e-58	1.62775	0.939	0.761	1.17682e-53	4.82558e-32	1.05389	0.827	0.645	1.49849e-27	3.27968e-268	1.57638	0.976	0.887	1.01844e-263	0	1.33152	0.986	0.934	0	4.15125e-58	0.99424	0.882	0.717	1.28909e-53
3.30956e-47	1.07757	0.748	0.313	1.02772e-42	1.26763e-98	1.09806	0.604	0.177	3.93637e-94	2.58439e-130	0.75655	0.794	0.449	8.02529e-126	8.00077e-67	0.94354	0.701	0.266	2.48448e-62	3.57025e-40	0.612451	0.587	0.295	1.10867e-35	3.9456e-37	0.769078	0.589	0.247	1.22523e-32	1.16417e-47	0.873298	0.663	0.252	3.61511e-43	2.97291e-255	1.07484	0.871	0.388	9.23176e-251	2.46164e-250	0.835906	0.888	0.446	7.64412e-246	7.02318e-85	0.786662	0.639	0.233	2.18091e-80
1.10722e-44	1.10663	0.664	0.236	3.43826e-40	2.54253e-120	1.49132	0.659	0.184	7.89532e-116	1.81812e-143	0.870962	0.738	0.341	5.64581e-139	8.86972e-70	1.13603	0.64	0.207	2.75432e-65	4.74552e-25	0.638322	0.485	0.273	1.47362e-20	1.05113e-43	0.920591	0.604	0.237	3.26408e-39	1.17933e-38	1.11489	0.592	0.25	3.66218e-34	2.44959e-279	1.55078	0.916	0.434	7.6067e-275	7.39814e-306	1.24363	0.932	0.502	2.29734e-301	4.87762e-80	1.13959	0.621	0.241	1.51465e-75
8.59509e-43	0.646084	0.266	0.029	2.66903e-38	9.25786e-70	0.929145	0.276	0.042	2.87484e-65	2.88751e-138	1.5446	0.597	0.199	8.96658e-134	1.82985e-105	0.640974	0.256	0.012	5.68224e-101	3.89717e-53	0.606132	0.181	0.019	1.21019e-48	3.25211e-27	0.515208	0.157	0.024	1.00988e-22	2.30728e-60	0.674739	0.265	0.029	7.16481e-56	3.36702e-251	2.1936	0.681	0.161	1.04556e-246	3.45603e-205	1.33046	0.627	0.173	1.0732e-200	1.34032e-118	1.43899	0.524	0.106	4.1621e-114
5.484e-42	0.695421	0.392	0.072	1.70295e-37	1.51879e-149	1.27102	0.534	0.08	4.71629e-145	3.26468e-175	0.801211	0.6	0.155	1.01378e-170	1.81869e-102	0.762569	0.464	0.06	5.64757e-98	5.35651e-22	0.406451	0.29	0.112	1.66336e-17	4.73689e-56	0.597682	0.345	0.057	1.47095e-51	2.35209e-46	0.747605	0.398	0.09	7.30394e-42	7.02654e-231	0.869934	0.654	0.147	2.18195e-226	9.26763e-189	0.620668	0.643	0.191	2.87788e-184	2.99537e-70	0.797325	0.374	0.086	9.30152e-66
1.12621e-39	0.932445	0.79	0.421	3.49723e-35	5.94428e-59	0.761781	0.594	0.252	1.84588e-54	5.87774e-147	0.812066	0.869	0.549	1.82521e-142	4.43473e-80	1.14569	0.825	0.368	1.37712e-75	3.17775e-39	0.619396	0.669	0.421	9.86786e-35	1.3207e-68	1.05654	0.787	0.322	4.10118e-64	3.40207e-37	0.683367	0.622	0.263	1.05644e-32	2.92167e-210	0.879877	0.866	0.468	9.07266e-206	1.39629e-258	0.82011	0.932	0.54	4.33589e-254	1.11812e-54	0.659933	0.605	0.284	3.4721e-50
3.7086e-34	0.872084	0.713	0.331	1.15163e-29	5.39259e-109	1.23067	0.711	0.245	1.67456e-104	3.48415e-145	0.894425	0.824	0.457	1.08193e-140	1.70593e-72	1.08695	0.754	0.311	5.29741e-68	8.62102e-36	0.783454	0.614	0.36	2.67709e-31	8.70745e-43	0.950797	0.635	0.267	2.70393e-38	3.36711e-48	0.944517	0.724	0.315	1.04559e-43	3.48135e-267	1.35535	0.921	0.496	1.08106e-262	6.47692e-268	1.03021	0.94	0.583	2.01128e-263	1.16602e-82	1.06742	0.726	0.345	3.62085e-78
1.9191e-29	0.916081	0.741	0.431	5.95937e-25	8.85345e-96	1.46394	0.737	0.314	2.74926e-91	3.16364e-172	1.08785	0.848	0.474	9.82404e-168	7.99601e-71	1.22613	0.763	0.322	2.483e-66	4.33417e-54	1.02272	0.754	0.466	1.34589e-49	3.26038e-43	0.953561	0.711	0.352	1.01245e-38	8.57323e-35	0.977931	0.699	0.396	2.66225e-30	9.0793e-237	1.32037	0.938	0.597	2.81939e-232	1.34512e-279	1.10195	0.969	0.676	4.17702e-275	4.07089e-70	1.0367	0.745	0.401	1.26413e-65
3.65713e-52	1.09045	0.811	0.332	1.13565e-47	2.42728e-78	0.990721	0.622	0.241	7.53742e-74	1.12086e-201	0.955223	0.844	0.422	3.4806e-197	1.4912e-76	1.20521	0.81	0.363	4.63061e-72	7.18757e-18	0.514765	0.59	0.459	2.23195e-13	1.4021e-51	1.00064	0.792	0.421	4.35394e-47	2.5996e-20	0.717301	0.561	0.328	8.07253e-16	2.84431e-201	0.974009	0.885	0.539	8.83244e-197	2.42153e-202	0.776501	0.905	0.587	7.51956e-198	5.48474e-59	0.806203	0.647	0.319	1.70318e-54
2.66766e-65	1.54948	0.972	0.652	8.28387e-61	1.67464e-137	1.75299	0.896	0.452	5.20026e-133	4.17816e-212	1.22795	0.944	0.647	1.29745e-207	1.32416e-98	1.92357	0.938	0.563	4.1119e-94	9.12297e-51	1.16836	0.795	0.627	2.83295e-46	6.54147e-83	1.74447	0.924	0.51	2.03132e-78	9.86106e-40	1.35574	0.786	0.499	3.06216e-35	1.84816e-280	1.67445	0.99	0.805	5.73909e-276	4.74674e-293	1.32371	0.995	0.861	1.474e-288	2.46967e-107	1.45786	0.9	0.59	7.66908e-103
5.89265e-59	0.925162	0.58	0.122	1.82985e-54	8.10794e-109	0.80889	0.469	0.084	2.51776e-104	1.47057e-162	0.720822	0.683	0.248	4.56657e-158	1.32711e-82	0.813794	0.536	0.11	4.12108e-78	9.85577e-26	0.389103	0.379	0.162	3.06051e-21	2.98744e-66	0.887245	0.579	0.15	9.2769e-62	5.15435e-52	0.664523	0.49	0.125	1.60058e-47	5.61182e-242	0.977178	0.826	0.302	1.74264e-237	4.97511e-247	0.802046	0.857	0.361	1.54492e-242	3.61782e-66	0.575273	0.418	0.114	1.12344e-61
1.56539e-51	1.51815	0.93	0.643	4.86102e-47	1.41168e-77	1.24883	0.922	0.643	4.38368e-73	1.56074e-168	1.03676	0.992	0.897	4.84657e-164	3.72881e-88	1.81851	0.962	0.719	1.15791e-83	1.68091e-21	0.85594	0.836	0.836	5.21973e-17	6.6283e-58	1.4347	0.959	0.842	2.05829e-53	4.84159e-13	0.9743	0.796	0.689	1.50346e-08	1.76278e-234	1.84783	0.98	0.888	5.47398e-230	9.32921e-272	1.51551	0.986	0.906	2.897e-267	1.02079e-74	1.15554	0.911	0.728	3.16985e-70
2.42614e-50	1.27677	0.888	0.503	7.5339e-46	4.02104e-68	1.08353	0.703	0.356	1.24865e-63	2.01667e-193	1.06526	0.88	0.535	6.26236e-189	2.64885e-89	1.59573	0.882	0.454	8.22548e-85	2.58634e-27	0.757209	0.676	0.526	8.03137e-23	2.62777e-58	1.2914	0.838	0.456	8.16002e-54	9.03464e-23	0.776805	0.648	0.41	2.80553e-18	5.03716e-208	0.976458	0.938	0.664	1.56419e-203	9.46215e-220	0.830518	0.963	0.76	2.93828e-215	3.03326e-49	0.81875	0.7	0.42	9.41917e-45
1.38129e-27	0.804989	0.769	0.453	4.28931e-23	2.57506e-65	1.04867	0.589	0.24	7.99633e-61	1.93942e-155	0.886758	0.781	0.414	6.0225e-151	1.32858e-57	1.09668	0.791	0.457	4.12563e-53	5.50469e-22	0.614605	0.604	0.423	1.70937e-17	5.53277e-29	0.792777	0.624	0.337	1.71809e-24	1.75162e-32	0.785141	0.633	0.316	5.43929e-28	2.16618e-184	1.00392	0.859	0.491	6.72665e-180	3.88242e-175	0.751035	0.881	0.568	1.20561e-170	1.49214e-48	0.742532	0.613	0.327	4.63354e-44
1.2028e-79	2.08208	1	0.916	3.73506e-75	1.55934e-118	1.65664	0.987	0.815	4.84223e-114	9.98287e-189	1.06513	0.993	0.875	3.09998e-184	2.52093e-112	2.47761	0.991	0.779	7.82824e-108	3.0093e-59	1.19268	0.956	0.858	9.34476e-55	3.50939e-69	1.74145	0.97	0.82	1.08977e-64	2.10602e-44	1.10025	0.974	0.786	6.53982e-40	2.95461e-198	1.16912	0.99	0.954	9.17496e-194	1.61777e-229	0.957113	0.999	0.961	5.02367e-225	8.99531e-102	1.13744	0.992	0.939	2.79331e-97
4.74629e-61	1.097	0.65	0.159	1.47386e-56	2.46016e-125	1.44801	0.768	0.274	7.63953e-121	7.32042e-145	0.916949	0.871	0.549	2.27321e-140	8.29222e-120	1.17659	0.735	0.152	2.57498e-115	6.70637e-27	0.699058	0.625	0.418	2.08253e-22	2.30613e-42	0.860042	0.695	0.319	7.16122e-38	6.23395e-58	1.28311	0.811	0.388	1.93583e-53	1.18989e-249	1.23521	0.932	0.526	3.69496e-245	7.43382e-232	0.878477	0.914	0.523	2.30842e-227	1.50868e-96	1.10862	0.821	0.4	4.68489e-92
4.75595e-69	0.93589	0.678	0.148	1.47687e-64	7.11242e-82	0.730643	0.432	0.097	2.20862e-77	3.64231e-141	0.613699	0.701	0.293	1.13105e-136	2.32552e-91	0.989208	0.654	0.162	7.22142e-87	1.43212e-29	0.493351	0.42	0.188	4.44718e-25	2.34092e-75	0.847258	0.589	0.143	7.26925e-71	1.86964e-38	0.482865	0.408	0.11	5.80579e-34	1.28512e-221	0.791497	0.768	0.269	3.99069e-217	3.68329e-238	0.657885	0.818	0.335	1.14377e-233	1.48119e-75	0.531556	0.482	0.134	4.59954e-71
1.97115e-18	0.949631	0.385	0.139	6.121e-14	1.64596e-53	1.27421	0.281	0.057	5.11119e-49	5.64273e-152	2.0108	0.706	0.281	1.75224e-147	1.30906e-37	0.424628	0.227	0.037	4.06501e-33	3.14705e-11	0.365131	0.154	0.058	9.77254e-07	5.91704e-65	1.15599	0.345	0.048	1.83742e-60	2.30648e-17	0.681676	0.245	0.077	7.16232e-13	1.71385e-242	2.66897	0.845	0.334	5.32202e-238	2.87366e-283	2.31863	0.896	0.413	8.92356e-279	4.89478e-73	1.4283	0.455	0.124	1.51998e-68
7.71482e-53	1.51999	0.895	0.468	2.39568e-48	2.39035e-62	1.06314	0.849	0.567	7.42275e-58	7.85863e-183	1.15162	0.95	0.776	2.44034e-178	4.17716e-68	1.54184	0.858	0.518	1.29713e-63	3.66202e-08	0.83185	0.679	0.789	0.00113717	2.43762e-31	1.13843	0.858	0.734	7.56953e-27	9.79334e-40	1.05147	0.883	0.655	3.04113e-35	2.51674e-192	1.40523	0.957	0.799	7.81525e-188	5.91276e-196	1.10209	0.962	0.809	1.83609e-191	1.5875e-82	1.12277	0.916	0.643	4.92965e-78
4.70443e-28	0.828203	0.706	0.385	1.46087e-23	2.02585e-88	1.16746	0.659	0.243	6.29087e-84	7.85182e-145	0.83563	0.79	0.413	2.43822e-140	1.4696e-56	1.03392	0.668	0.279	4.56356e-52	3.87401e-14	0.504742	0.498	0.361	1.203e-09	2.61644e-50	0.970279	0.66	0.26	8.12482e-46	1.16714e-32	1.0011	0.638	0.309	3.62433e-28	2.74135e-280	1.30347	0.921	0.428	8.51271e-276	4.25921e-227	0.823663	0.904	0.508	1.32261e-222	4.7589e-65	0.906601	0.689	0.336	1.47778e-60
7.32678e-34	0.795967	1	0.952	2.27518e-29	1.97056e-64	0.85264	0.974	0.902	6.11919e-60	2.89635e-154	0.778654	0.992	0.951	8.99404e-150	2.15876e-78	1.21209	0.991	0.922	6.7036e-74	4.53565e-73	1.11164	0.993	0.956	1.40845e-68	1.33474e-48	1.17167	0.985	0.837	4.14476e-44	4.16991e-46	1.08814	0.969	0.858	1.29488e-41	9.40274e-201	0.978662	0.994	0.957	2.91983e-196	8.00794e-200	0.846227	0.997	0.975	2.48671e-195	1.22426e-50	0.599181	0.974	0.928	3.8017e-46
7.83806e-93	1.43667	0.867	0.227	2.43395e-88	1.36348e-37	0.472375	0.372	0.133	4.23403e-33	1.95705e-123	0.67112	0.778	0.434	6.07724e-119	1.25401e-53	0.437288	0.37	0.07	3.89407e-49	1.16781e-23	0.35695	0.44	0.225	3.6264e-19	1.04282e-80	1.19505	0.761	0.247	3.23828e-76	1.25214e-42	0.708882	0.612	0.238	3.88827e-38	1.30945e-223	0.998953	0.861	0.421	4.06623e-219	5.61599e-178	0.576406	0.764	0.32	1.74393e-173	2.13402e-64	0.674582	0.597	0.241	6.62676e-60
3.13704e-33	0.901212	0.804	0.457	9.74144e-29	1.12371e-70	1.04571	0.685	0.317	3.48946e-66	1.41696e-135	0.79081	0.822	0.485	4.40009e-131	3.04757e-61	1.09278	0.787	0.398	9.46362e-57	1.1158e-15	0.505249	0.594	0.475	3.46488e-11	1.60664e-23	0.692175	0.64	0.393	4.98909e-19	3.9558e-29	0.840115	0.699	0.425	1.22839e-24	8.31829e-199	0.924106	0.927	0.649	2.58308e-194	1.61568e-198	0.747393	0.953	0.711	5.01716e-194	1.24748e-50	0.817201	0.734	0.453	3.87379e-46
4.17619e-41	0.825468	0.741	0.301	1.29683e-36	1.82607e-88	0.966469	0.609	0.197	5.6705e-84	1.82373e-122	0.707488	0.749	0.405	5.66324e-118	5.81853e-65	0.845373	0.664	0.236	1.80683e-60	1.40309e-15	0.42431	0.488	0.338	4.35702e-11	5.40164e-54	0.742881	0.655	0.231	1.67737e-49	3.91617e-29	0.66783	0.602	0.284	1.21609e-24	6.23084e-200	0.860705	0.855	0.447	1.93486e-195	3.06767e-197	0.676306	0.89	0.535	9.52605e-193	5.22436e-48	0.691052	0.621	0.31	1.62232e-43
9.21219e-46	0.80629	0.706	0.254	2.86066e-41	1.09485e-46	0.713007	0.531	0.238	3.39984e-42	5.12676e-144	0.814817	0.792	0.445	1.59201e-139	8.38653e-69	0.869266	0.72	0.272	2.60427e-64	1.36293e-34	0.578905	0.631	0.375	4.23232e-30	1.92626e-42	0.668844	0.635	0.258	5.98161e-38	2.56468e-36	0.636732	0.587	0.24	7.96411e-32	2.47337e-184	0.853536	0.865	0.48	7.68054e-180	9.33447e-205	0.754919	0.924	0.597	2.89863e-200	8.93302e-45	0.540079	0.558	0.255	2.77397e-40
3.20951e-112	2.46454	0.93	0.21	9.9665e-108	9.87813e-93	1.55071	0.802	0.397	3.06745e-88	8.51232e-228	1.34306	0.972	0.695	2.64333e-223	1.1747e-139	2.41861	0.943	0.297	3.6478e-135	1.1132e-45	1.07177	0.809	0.483	3.45681e-41	1.51554e-53	1.57426	0.888	0.547	4.7062e-49	1.05018e-22	0.716619	0.888	0.61	3.26113e-18	3.18209e-124	0.9469	0.952	0.655	9.88134e-120	6.13869e-113	0.783551	0.95	0.69	1.90625e-108	1.69713e-117	1.45238	0.847	0.321	5.2701e-113
2.33286e-44	1.34174	0.944	0.739	7.24423e-40	5.0833e-25	0.663357	0.846	0.746	1.57852e-20	2.3303e-120	0.970618	0.945	0.846	7.23627e-116	1.37273e-43	1.10519	0.896	0.734	4.26272e-39	5.60401e-35	0.747358	0.935	0.916	1.74021e-30	3.82639e-22	0.902089	0.858	0.835	1.18821e-17	9.66697e-37	1.02925	0.949	0.837	3.00188e-32	2.36937e-163	1.15657	0.967	0.908	7.35761e-159	5.17554e-214	1.04332	0.974	0.925	1.60716e-209	8.76452e-30	0.618281	0.918	0.855	2.72165e-25
2.29295e-71	1.48034	0.986	0.876	7.12029e-67	2.12237e-48	0.793735	0.919	0.776	6.5906e-44	3.91872e-182	0.913793	0.988	0.912	1.21688e-177	6.08543e-94	1.52778	0.991	0.905	1.88971e-89	3.26755e-47	0.797978	0.949	0.911	1.01467e-42	4.16556e-69	1.19117	0.985	0.932	1.29353e-64	6.53992e-28	0.751765	0.888	0.74	2.03084e-23	1.58825e-219	1.05479	0.986	0.949	4.93198e-215	2.15022e-256	1.00464	0.991	0.968	6.67707e-252	2.4915e-60	0.789667	0.911	0.799	7.73687e-56
9.74563e-58	0.728863	0.413	0.054	3.02631e-53	2.00364e-34	0.499623	0.305	0.099	6.22192e-30	9.37266e-146	0.733236	0.604	0.188	2.91049e-141	9.1698e-67	0.68259	0.46	0.088	2.8475e-62	4.23436e-55	0.821898	0.549	0.204	1.3149e-50	6.52626e-57	1.00971	0.589	0.17	2.0266e-52	2.37172e-31	0.589368	0.352	0.096	7.36491e-27	1.18115e-163	0.915945	0.719	0.268	3.66783e-159	8.00984e-190	0.824285	0.779	0.321	2.48729e-185	4.98678e-51	0.447607	0.295	0.069	1.54855e-46
1.02069e-36	0.975974	0.944	0.768	3.16956e-32	2.12281e-33	0.691517	0.763	0.576	6.59198e-29	2.34612e-127	0.767331	0.943	0.791	7.28541e-123	2.20118e-51	0.94805	0.943	0.778	6.83533e-47	1.22939e-28	0.626284	0.874	0.82	3.81761e-24	5.23504e-45	0.904705	0.944	0.763	1.62564e-40	6.76139e-16	0.548614	0.77	0.586	2.09961e-11	8.2859e-173	0.892778	0.966	0.865	2.57302e-168	3.0047e-220	0.877467	0.981	0.893	9.3305e-216	3.37307e-44	0.642299	0.808	0.614	1.04744e-39
6.62085e-32	0.72661	0.699	0.328	2.05597e-27	3.79585e-62	0.860611	0.549	0.212	1.17873e-57	7.15616e-144	0.835547	0.786	0.439	2.2222e-139	5.25144e-74	1.11944	0.725	0.263	1.63073e-69	2.76528e-12	0.408404	0.495	0.372	8.58702e-08	7.48e-42	0.810467	0.624	0.259	2.32277e-37	1.25775e-21	0.55736	0.531	0.271	3.9057e-17	3.67246e-160	0.794746	0.807	0.398	1.14041e-155	1.00312e-125	0.514031	0.803	0.468	3.115e-121	2.86167e-43	0.647998	0.611	0.316	8.88634e-39
6.34959e-80	2.91471	0.958	0.436	1.97174e-75	1.15861e-66	1.34489	0.924	0.785	3.59783e-62	5.75404e-145	1.21008	0.962	0.915	1.7868e-140	8.40809e-87	2.96316	0.91	0.511	2.61097e-82	2.90925e-37	1.38309	0.87	0.817	9.03409e-33	3.10538e-62	2.5656	0.909	0.689	9.64314e-58	8.67102e-40	1.40978	0.939	0.8	2.69261e-35	2.15706e-148	1.74838	0.924	0.779	6.69831e-144	6.40949e-151	1.34844	0.945	0.829	1.99034e-146	3.64064e-84	1.42038	0.937	0.756	1.13053e-79
5.53646e-67	1.33172	0.874	0.369	1.71924e-62	1.13597e-75	0.936142	0.685	0.284	3.52753e-71	8.30471e-141	0.774134	0.846	0.522	2.57886e-136	1.04008e-121	1.49921	0.919	0.342	3.22976e-117	5.82815e-35	0.642734	0.679	0.458	1.80981e-30	4.12155e-57	1.11986	0.868	0.542	1.27987e-52	8.19452e-33	0.819479	0.679	0.354	2.54464e-28	1.57844e-224	1.04384	0.965	0.725	4.90153e-220	1.27279e-241	0.88166	0.982	0.775	3.9524e-237	1.90705e-71	0.874122	0.747	0.38	5.92196e-67
6.70163e-52	1.04993	0.986	0.863	2.08106e-47	2.49759e-47	0.807561	0.932	0.774	7.75577e-43	5.88102e-168	0.841139	0.982	0.919	1.82623e-163	2.19939e-75	1.13878	0.986	0.883	6.82976e-71	1.4078e-55	0.814974	0.932	0.909	4.37164e-51	2.68936e-64	1.05856	0.98	0.881	8.35128e-60	6.75851e-22	0.667133	0.913	0.787	2.09872e-17	5.90488e-195	0.970517	0.982	0.942	1.83364e-190	2.00728e-210	0.816807	0.987	0.959	6.23319e-206	1.75821e-65	0.820145	0.932	0.819	5.45977e-61
1.24104e-17	0.75334	0.657	0.433	3.85379e-13	3.22193e-97	1.26032	0.719	0.294	1.0005e-92	6.40514e-121	0.807405	0.825	0.523	1.98899e-116	6.14681e-61	1.17326	0.806	0.441	1.90877e-56	6.41871e-19	0.62571	0.604	0.485	1.9932e-14	2.16845e-37	0.822825	0.721	0.386	6.7337e-33	3.64468e-25	0.959502	0.679	0.417	1.13178e-20	1.26057e-210	1.11972	0.923	0.642	3.91444e-206	1.0136e-239	0.924831	0.946	0.682	3.14755e-235	3.37379e-83	1.07201	0.763	0.387	1.04766e-78
7.28383e-54	2.04064	0.713	0.24	2.26185e-49	2.43507e-127	1.77437	0.599	0.134	7.56163e-123	1.71782e-136	1.14238	0.646	0.259	5.33436e-132	6.97912e-97	1.78581	0.682	0.179	2.16723e-92	4.81424e-45	1.25753	0.532	0.229	1.49497e-40	1.93327e-82	2.17556	0.726	0.226	6.00339e-78	1.69213e-32	1.08448	0.454	0.161	5.25457e-28	1.4596e-215	1.70647	0.938	0.548	4.5325e-211	1.8251e-238	1.4247	0.983	0.693	5.66748e-234	5.56118e-56	1.22319	0.484	0.175	1.72691e-51
1.7718e-39	1.04662	0.958	0.786	5.50198e-35	3.1692e-24	0.591322	0.789	0.639	9.84133e-20	6.95565e-112	0.661384	0.959	0.813	2.15994e-107	1.70779e-61	1.02324	0.957	0.798	5.30321e-57	4.38299e-40	0.865275	0.891	0.817	1.36105e-35	4.56134e-51	1.12128	0.954	0.747	1.41643e-46	2.17153e-22	0.621673	0.816	0.608	6.74324e-18	9.57044e-190	1.10041	0.979	0.89	2.97191e-185	2.9637e-238	1.01423	0.988	0.933	9.20318e-234	3.06545e-43	0.670022	0.855	0.688	9.51914e-39
6.66594e-16	0.550858	0.105	0.013	2.06997e-11	3.01414e-34	0.510095	0.128	0.017	9.35981e-30	4.14881e-60	0.729279	0.285	0.082	1.28833e-55	1.08636e-08	0.171277	0.052	0.009	0.000337347	8.46376e-27	0.623167	0.177	0.039	2.62825e-22	3.24343e-40	1.03337	0.198	0.025	1.00718e-35	1.15061e-28	0.945743	0.189	0.032	3.573e-24	7.03782e-220	1.4703	0.641	0.138	2.18546e-215	2.52284e-237	1.26985	0.742	0.224	7.83419e-233	2.46995e-50	0.810036	0.155	0.018	7.66995e-46
2.87434e-56	1.62478	0.979	0.896	8.9257e-52	5.95568e-29	0.56557	0.935	0.898	1.84942e-24	1.76361e-164	1.02569	0.987	0.938	5.47655e-160	2.25884e-71	1.55935	0.976	0.92	7.01439e-67	3.81911e-07	0.329314	0.973	0.971	0.0118595	1.4482e-48	1.26162	0.99	0.943	4.4971e-44	5.45088e-22	0.694741	0.949	0.881	1.69266e-17	1.20867e-169	1.01586	0.982	0.957	3.75329e-165	1.09269e-224	1.01769	0.994	0.977	3.39313e-220	6.66419e-29	0.495303	0.947	0.922	2.06943e-24
2.2158e-56	0.98516	0.392	0.052	6.88072e-52	5.75754e-97	1.04213	0.43	0.079	1.78789e-92	3.32465e-121	0.722839	0.461	0.12	1.0324e-116	4.83768e-88	0.598439	0.327	0.031	1.50225e-83	2.45813e-72	0.88833	0.454	0.11	7.63324e-68	3.51745e-56	1.02454	0.401	0.08	1.09227e-51	3.39144e-36	0.777215	0.378	0.099	1.05314e-31	7.61032e-233	1.27146	0.754	0.225	2.36323e-228	6.00298e-209	0.983312	0.781	0.306	1.86411e-204	8.10168e-57	0.652499	0.321	0.075	2.51581e-52
7.40744e-34	0.85205	0.776	0.418	2.30023e-29	2.57031e-80	1.14983	0.75	0.371	7.9816e-76	5.66042e-94	0.645322	0.842	0.571	1.75773e-89	6.05263e-48	0.970877	0.725	0.393	1.87952e-43	3.86361e-15	0.551451	0.587	0.478	1.19977e-10	7.38748e-38	0.859883	0.665	0.327	2.29403e-33	1.14385e-28	0.844373	0.653	0.367	3.55198e-24	5.03776e-202	0.960752	0.905	0.549	1.56438e-197	2.1157e-194	0.792356	0.928	0.653	6.56987e-190	4.24099e-53	0.786667	0.708	0.412	1.31695e-48
1.29297e-75	1.74444	0.923	0.361	4.01507e-71	1.15343e-76	1.23125	0.789	0.432	3.58173e-72	1.77127e-186	1.03291	0.951	0.761	5.50033e-182	3.7097e-98	1.79598	0.929	0.444	1.15197e-93	8.05564e-28	0.750577	0.788	0.647	2.50152e-23	3.46185e-47	1.2311	0.888	0.625	1.07501e-42	2.53064e-15	0.553505	0.765	0.544	7.8584e-11	8.28965e-131	0.833033	0.938	0.745	2.57419e-126	1.45215e-128	0.705386	0.963	0.817	4.50936e-124	1.55558e-73	1.00915	0.774	0.406	4.83055e-69
4.25428e-31	0.688376	0.972	0.931	1.32108e-26	2.71269e-34	0.65477	0.898	0.786	8.42372e-30	3.04219e-138	0.703466	0.981	0.894	9.44691e-134	1.26675e-54	0.894351	0.981	0.899	3.93364e-50	2.86537e-41	0.672589	0.956	0.907	8.89785e-37	7.44664e-34	0.774355	0.949	0.877	2.31241e-29	2.89486e-26	0.654987	0.918	0.799	8.98941e-22	4.85094e-132	0.661626	0.97	0.935	1.50636e-127	3.52976e-150	0.57005	0.987	0.96	1.0961e-145	4.86755e-34	0.497273	0.911	0.851	1.51152e-29
4.23824e-53	1.13056	0.916	0.548	1.3161e-48	4.94003e-43	0.743174	0.659	0.377	1.53403e-38	2.62647e-175	0.963164	0.927	0.665	8.15599e-171	8.94775e-82	1.37348	0.905	0.554	2.77855e-77	1.16189e-16	0.474477	0.703	0.641	3.60802e-12	5.28961e-51	1.02841	0.909	0.689	1.64258e-46	1.91213e-19	0.561087	0.653	0.44	5.93775e-15	2.73531e-198	0.954989	0.962	0.798	8.49397e-194	1.56668e-223	0.857331	0.982	0.852	4.86501e-219	7.27925e-36	0.657779	0.695	0.466	2.26042e-31
6.29482e-38	0.77845	1	0.997	1.95473e-33	6.23184e-55	0.724821	0.992	0.971	1.93517e-50	1.80423e-94	0.667805	0.998	0.996	5.60266e-90	1.36356e-40	0.640234	1	0.997	4.23428e-36	5.17312e-42	0.577361	0.986	0.992	1.60641e-37	1.95112e-20	0.585428	0.995	0.996	6.05881e-16	1.14679e-35	0.742845	1	0.989	3.56113e-31	3.72361e-85	0.641412	0.997	0.992	1.15629e-80	4.34256e-114	0.657112	0.998	0.995	1.3485e-109	1.63987e-69	0.820469	0.997	0.983	5.09229e-65
1.24509e-25	0.984701	0.72	0.416	3.86639e-21	1.87355e-90	1.44086	0.807	0.425	5.81795e-86	8.38374e-131	0.922076	0.892	0.627	2.6034e-126	2.3714e-58	1.16612	0.754	0.368	7.36391e-54	4.57051e-16	0.73823	0.655	0.577	1.41928e-11	6.49614e-44	1.06987	0.756	0.406	2.01725e-39	1.05884e-28	0.966886	0.77	0.5	3.28801e-24	5.21806e-178	1.09745	0.916	0.638	1.62036e-173	5.44584e-142	0.75356	0.927	0.711	1.6911e-137	1.21951e-53	0.90218	0.787	0.514	3.78696e-49
1.46542e-40	1.28513	0.986	0.953	4.55056e-36	1.36329e-21	0.571105	0.924	0.859	4.23343e-17	4.32231e-78	0.847888	0.96	0.911	1.34221e-73	8.59337e-74	1.64232	0.976	0.922	2.6685e-69	1.27778e-31	1.30524	0.949	0.946	3.96788e-27	6.3223e-36	1.13597	0.97	0.933	1.96326e-31	8.04397e-11	0.475049	0.908	0.799	2.49789e-06	3.00274e-158	1.22494	0.991	0.964	9.32441e-154	2.33202e-209	1.22185	0.993	0.98	7.24162e-205	1.40535e-10	0.346685	0.924	0.911	4.36404e-06
3.08038e-27	0.869698	0.951	0.861	9.5655e-23	3.5349e-86	1.34767	0.896	0.657	1.09769e-81	5.73342e-149	0.902691	0.985	0.877	1.7804e-144	3.13274e-65	1.19532	0.957	0.79	9.72811e-61	3.96158e-26	0.863212	0.843	0.827	1.23019e-21	4.85657e-32	0.898288	0.939	0.815	1.50811e-27	3.16012e-44	1.10042	0.959	0.825	9.81311e-40	6.2127e-144	1.00472	0.963	0.825	1.92923e-139	3.61839e-123	0.781529	0.98	0.868	1.12362e-118	2.58382e-89	1.10353	0.947	0.769	8.02354e-85
5.41536e-15	0.521372	0.93	0.875	1.68163e-10	2.7594e-66	1.01954	0.872	0.641	8.56878e-62	3.8741e-108	0.715067	0.939	0.81	1.20302e-103	6.34204e-30	0.711611	0.943	0.819	1.96939e-25	4.56106e-17	0.442396	0.857	0.853	1.41634e-12	3.23076e-19	0.633926	0.898	0.754	1.00325e-14	1.01942e-29	0.767006	0.918	0.769	3.1656e-25	8.0898e-140	0.768068	0.962	0.895	2.51213e-135	4.06013e-138	0.636707	0.976	0.919	1.26079e-133	3.14957e-35	0.592632	0.897	0.781	9.78037e-31
1.05744e-34	0.833412	0.804	0.475	3.28366e-30	3.18764e-33	0.660219	0.505	0.253	9.89857e-29	1.49306e-141	0.838641	0.821	0.481	4.6364e-137	7.04414e-54	1.13272	0.773	0.444	2.18742e-49	4.06181e-07	0.29508	0.526	0.474	0.0126131	9.51265e-20	0.636586	0.746	0.57	2.95396e-15	4.55197e-07	0.337944	0.469	0.339	0.0141352	9.22914e-176	1.0105	0.928	0.718	2.86593e-171	3.11349e-202	0.820214	0.955	0.794	9.66831e-198	5.93771e-20	0.431962	0.584	0.388	1.84384e-15
4.47297e-14	0.724117	0.671	0.482	1.38899e-09	1.3808e-53	0.846177	0.852	0.62	4.28779e-49	3.02361e-106	0.75058	0.945	0.746	9.38923e-102	4.21439e-52	1.06962	0.81	0.489	1.3087e-47	0.000582318	0.465952	0.625	0.713	1	2.09386e-30	0.886534	0.756	0.504	6.50207e-26	9.34243e-21	0.665149	0.801	0.592	2.9011e-16	1.50625e-137	0.85193	0.922	0.753	4.67735e-133	2.74906e-144	0.670995	0.944	0.791	8.53666e-140	1.10762e-48	0.739589	0.863	0.714	3.43948e-44
1.34592e-38	0.994927	0.944	0.776	4.1795e-34	5.89152e-30	0.615215	0.729	0.511	1.82949e-25	1.51818e-134	0.807953	0.918	0.723	4.71441e-130	3.64869e-54	1.04726	0.929	0.765	1.13303e-49	5.28387e-64	1.17559	0.925	0.803	1.6408e-59	8.4721e-34	0.775698	0.939	0.79	2.63084e-29	1.21006e-10	0.456721	0.76	0.634	3.75761e-06	1.27111e-124	0.679121	0.967	0.89	3.94718e-120	3.3668e-158	0.622888	0.969	0.905	1.04549e-153	2.02041e-31	0.601347	0.782	0.64	6.27396e-27
2.8648e-40	1.08954	0.93	0.729	8.89606e-36	1.55588e-47	0.910248	0.737	0.46	4.83147e-43	2.48468e-157	0.931687	0.965	0.795	7.71569e-153	4.31747e-92	1.68346	0.995	0.812	1.3407e-87	1.41176e-07	0.463887	0.768	0.773	0.00438393	3.15161e-41	0.892617	0.959	0.901	9.7867e-37	2.81882e-09	0.483663	0.755	0.624	8.75328e-05	5.96642e-179	0.949809	0.982	0.886	1.85275e-174	2.59597e-189	0.828646	0.987	0.922	8.06125e-185	6.42386e-39	0.671817	0.863	0.696	1.9948e-34
7.23023e-61	0.657291	0.392	0.045	2.2452e-56	2.7167e-40	0.719742	0.456	0.187	8.43616e-36	1.1972e-112	0.862414	0.693	0.33	3.71767e-108	1.93922e-148	0.724333	0.417	0.026	6.02186e-144	1.24705e-23	0.653242	0.495	0.278	3.87248e-19	1.1594e-19	0.716043	0.487	0.234	3.60028e-15	5.79518e-22	0.652034	0.367	0.139	1.79958e-17	5.57893e-115	0.979527	0.859	0.543	1.73243e-110	6.13837e-187	1.03602	0.91	0.553	1.90615e-182	4.31145e-50	0.770029	0.553	0.239	1.33883e-45
7.54634e-79	1.18075	0.846	0.232	2.34337e-74	8.15109e-45	0.723553	0.531	0.233	2.53116e-40	3.7291e-102	0.613879	0.66	0.316	1.158e-97	8.76916e-186	1.56044	0.825	0.129	2.72309e-181	5.61212e-27	0.637785	0.642	0.439	1.74273e-22	3.59834e-64	1.18529	0.711	0.263	1.11739e-59	1.41332e-15	0.545391	0.5	0.29	4.38877e-11	1.13815e-145	0.763859	0.89	0.541	3.53429e-141	6.12899e-186	0.761877	0.945	0.607	1.90324e-181	3.51229e-30	0.549945	0.666	0.425	1.09067e-25
3.23631e-48	0.930211	0.846	0.417	1.00497e-43	1.26398e-72	0.816418	0.648	0.263	3.92503e-68	1.55049e-108	0.573801	0.76	0.438	4.81472e-104	2.99136e-70	1.06405	0.863	0.481	9.28908e-66	4.07261e-23	0.387823	0.659	0.473	1.26467e-18	1.60992e-22	0.633762	0.701	0.473	4.99928e-18	1.00271e-17	0.434775	0.607	0.346	3.11372e-13	2.98625e-150	0.695474	0.892	0.615	9.27321e-146	4.755e-155	0.59245	0.929	0.703	1.47657e-150	1.7443e-36	0.457375	0.597	0.323	5.41657e-32
1.69779e-87	1.69203	0.762	0.157	5.27215e-83	4.62789e-65	1.49615	0.641	0.302	1.4371e-60	2.72873e-146	1.20547	0.812	0.457	8.47353e-142	2.31321e-127	1.80213	0.777	0.176	7.1832e-123	0.0573856	0.582139	0.413	0.415	1	8.75066e-45	1.26659	0.777	0.432	2.71734e-40	1.18607e-20	0.813564	0.684	0.401	3.6831e-16	4.32394e-142	1.19587	0.909	0.618	1.34271e-137	1.20106e-177	1.10842	0.933	0.655	3.72966e-173	8.87421e-51	0.917509	0.563	0.243	2.75571e-46
1.85651e-18	0.564587	0.958	0.916	5.76503e-14	3.504e-48	0.777647	0.867	0.667	1.0881e-43	1.38647e-73	0.523683	0.938	0.819	4.30541e-69	1.0519e-31	0.65744	0.991	0.866	3.26646e-27	3.41588e-10	0.412918	0.867	0.853	1.06073e-05	1.34069e-20	0.628721	0.954	0.831	4.16323e-16	5.14152e-09	0.393539	0.878	0.769	0.00015966	8.74833e-171	0.941027	0.977	0.926	2.71662e-166	8.86241e-173	0.788887	0.991	0.932	2.75204e-168	2.74195e-29	0.560225	0.921	0.84	8.51458e-25
1.95149e-46	1.0833	0.923	0.607	6.05997e-42	3.65651e-64	1.07295	0.695	0.354	1.13546e-59	1.52377e-124	0.743014	0.857	0.554	4.73176e-120	1.14788e-70	1.32826	0.882	0.589	3.56451e-66	2.50107e-20	0.611207	0.71	0.622	7.76657e-16	1.75441e-35	0.930278	0.863	0.643	5.44796e-31	1.00854e-15	0.667006	0.765	0.575	3.13183e-11	2.03936e-141	0.749525	0.934	0.72	6.33282e-137	8.59465e-146	0.633956	0.951	0.79	2.6689e-141	4.22684e-39	0.694568	0.739	0.508	1.31256e-34
2.69851e-26	0.670751	0.713	0.388	8.37969e-22	4.25859e-49	0.801203	0.578	0.268	1.32242e-44	1.50692e-67	0.47805	0.715	0.452	4.67944e-63	3.05564e-53	0.862532	0.739	0.354	9.48867e-49	9.39849e-23	0.573675	0.625	0.438	2.91851e-18	1.56858e-27	0.586784	0.64	0.348	4.8709e-23	1.40434e-26	0.75308	0.648	0.353	4.3609e-22	2.11626e-154	0.653478	0.888	0.576	6.57162e-150	8.28796e-153	0.577104	0.922	0.642	2.57366e-148	8.98874e-43	0.576036	0.632	0.337	2.79127e-38
1.60887e-70	2.05139	0.993	0.937	4.99602e-66	1.78228e-41	0.644658	0.979	0.955	5.5345e-37	5.23984e-165	0.98938	0.995	0.968	1.62713e-160	5.30928e-103	1.94734	1	0.941	1.64869e-98	2.26535e-45	0.729598	0.997	0.987	7.0346e-41	7.64803e-67	1.26635	0.995	0.982	2.37494e-62	4.60594e-26	0.704788	0.99	0.959	1.43028e-21	3.46845e-106	0.688678	0.994	0.989	1.07706e-101	2.00618e-146	0.697516	0.999	0.987	6.22979e-142	6.08963e-58	0.787047	0.982	0.963	1.89101e-53
5.7939e-22	0.791783	0.888	0.695	1.79918e-17	4.2848e-43	0.84011	0.836	0.616	1.33056e-38	8.0665e-66	0.565	0.938	0.783	2.50489e-61	4.29222e-45	0.978511	0.844	0.594	1.33286e-40	9.02767e-09	0.539088	0.727	0.747	0.000280336	2.68253e-25	0.73632	0.832	0.64	8.33005e-21	2.08692e-10	0.72318	0.755	0.648	6.48052e-06	6.55471e-156	1.19861	0.971	0.844	2.03543e-151	2.20961e-162	0.944603	0.974	0.854	6.8615e-158	9.37852e-45	0.726556	0.889	0.783	2.91231e-40
7.67387e-79	1.19987	0.664	0.122	2.38297e-74	2.08888e-43	0.921577	0.529	0.249	6.4866e-39	1.80025e-88	0.680095	0.646	0.336	5.59032e-84	1.73323e-120	1.22925	0.739	0.15	5.38221e-116	6.13688e-18	0.530246	0.491	0.313	1.90568e-13	5.71904e-49	0.91956	0.731	0.32	1.77593e-44	1.25174e-11	0.480733	0.454	0.279	3.88702e-07	4.84786e-147	0.928642	0.875	0.514	1.5054e-142	2.27733e-155	0.798513	0.905	0.625	7.0718e-151	5.70072e-51	0.700048	0.476	0.175	1.77025e-46
2.12274e-13	0.949625	0.685	0.538	6.59174e-09	1.56213e-51	1.0646	0.737	0.44	4.85087e-47	9.24276e-66	0.713392	0.731	0.518	2.87016e-61	3.09176e-20	0.916753	0.626	0.457	9.60083e-16	0.000170545	0.520127	0.536	0.548	1	1.51783e-27	1.08936	0.655	0.388	4.71331e-23	2.13782e-15	0.764509	0.709	0.546	6.63858e-11	1.67028e-150	1.09959	0.936	0.715	5.18673e-146	2.51277e-155	0.839866	0.953	0.796	7.80291e-151	9.83172e-39	0.894845	0.716	0.488	3.05305e-34
4.06021e-36	0.930577	0.804	0.439	1.26082e-31	3.25696e-49	1.00148	0.607	0.313	1.01138e-44	4.67914e-132	0.854623	0.803	0.461	1.45301e-127	2.70472e-56	0.93117	0.768	0.393	8.39897e-52	3.23937e-15	0.547702	0.638	0.523	1.00592e-10	2.11924e-28	0.778523	0.766	0.494	6.58087e-24	1.15055e-09	0.314977	0.546	0.368	3.57281e-05	5.13775e-130	0.741429	0.929	0.714	1.59543e-125	7.06057e-103	0.541328	0.936	0.793	2.19252e-98	2.35069e-30	0.607397	0.634	0.408	7.2996e-26
5.32461e-99	1.49479	0.664	0.094	1.65345e-94	5.32481e-55	0.799398	0.281	0.057	1.65351e-50	7.04033e-151	0.899815	0.561	0.155	2.18623e-146	2.20782e-150	1.32296	0.621	0.076	6.85596e-146	1.46667e-47	0.758563	0.427	0.133	4.55444e-43	8.28555e-40	1.10784	0.574	0.218	2.57291e-35	1.00607e-18	0.489842	0.25	0.076	3.12414e-14	1.43982e-142	1.04426	0.774	0.36	4.47109e-138	9.5767e-153	0.914599	0.824	0.448	2.97385e-148	1.50651e-26	0.471101	0.224	0.069	4.67818e-22
2.27339e-70	1.86472	0.909	0.384	7.05956e-66	2.34558e-49	1.41722	0.513	0.221	7.28372e-45	1.20549e-110	0.897789	0.58	0.232	3.74341e-106	8.99657e-151	2.05377	0.882	0.221	2.7937e-146	1.92858e-52	0.975679	0.474	0.16	5.98883e-48	2.38166e-44	1.46599	0.68	0.33	7.39577e-40	1.27644e-16	0.687095	0.408	0.187	3.96373e-12	5.23383e-66	0.704971	0.762	0.522	1.62526e-61	1.05601e-77	0.586493	0.868	0.62	3.27922e-73	7.50245e-43	0.82544	0.466	0.189	2.32974e-38
3.56807e-68	2.00227	0.965	0.55	1.10799e-63	3.61574e-30	0.916982	0.664	0.458	1.1228e-25	3.63572e-146	1.11254	0.957	0.767	1.129e-141	1.01318e-89	1.85897	0.976	0.686	3.14623e-85	4.15663e-44	1.05895	0.915	0.749	1.29076e-39	6.07918e-29	0.87088	0.959	0.829	1.88777e-24	2.54742e-24	0.769164	0.893	0.67	7.91049e-20	6.95525e-42	0.482272	0.96	0.881	2.15981e-37	1.04357e-60	0.510159	0.976	0.88	3.2406e-56	2.61266e-60	1.04587	0.811	0.489	8.1131e-56
1.17495e-20	0.690592	0.734	0.469	3.64856e-16	1.77528e-37	0.837162	0.576	0.309	5.51279e-33	2.35283e-78	0.604718	0.747	0.482	7.30625e-74	2.18252e-36	0.792339	0.692	0.402	6.77737e-32	4.74311e-08	0.383121	0.56	0.493	0.00147288	1.27629e-16	0.594515	0.655	0.451	3.96327e-12	1.75414e-17	0.619356	0.668	0.431	5.44714e-13	1.9321e-132	0.769793	0.888	0.627	5.99976e-128	9.86501e-115	0.549607	0.894	0.678	3.06338e-110	2.08614e-28	0.630233	0.582	0.363	6.4781e-24
1.50549e-84	1.17565	0.748	0.143	4.675e-80	8.70669e-39	0.715676	0.638	0.37	2.70369e-34	1.72565e-94	0.627375	0.754	0.439	5.35868e-90	1.83491e-128	1.33207	0.82	0.185	5.69795e-124	3.72674e-44	0.777182	0.85	0.628	1.15726e-39	3.23622e-28	0.776331	0.782	0.497	1.00494e-23	1.23073e-06	0.347081	0.571	0.427	0.0382177	3.83815e-99	0.606059	0.913	0.685	1.19186e-94	9.69384e-116	0.515633	0.928	0.652	3.01023e-111	7.86394e-33	0.587572	0.676	0.428	2.44199e-28
3.75713e-43	1.24263	1	0.981	1.1667e-38	9.10493e-39	0.98919	0.932	0.84	2.82735e-34	1.0233e-125	1.46752	0.945	0.815	3.17765e-121	2.89452e-80	1.94899	0.991	0.932	8.98834e-76	6.65001e-13	0.800979	0.898	0.829	2.06503e-08	1.79752e-44	2.1084	0.975	0.92	5.58184e-40	4.78912e-11	0.780105	0.847	0.743	1.48716e-06	5.36405e-32	0.575654	0.976	0.959	1.6657e-27	8.8284e-33	0.538942	0.978	0.965	2.74148e-28	1.73597e-07	0.467679	0.911	0.889	0.00539069
1.66149e-56	1.91579	0.965	0.735	5.15941e-52	5.19533e-20	0.647544	0.927	0.83	1.61331e-15	2.43355e-75	0.808192	0.969	0.925	7.55692e-71	2.56813e-67	1.6131	0.991	0.848	7.97481e-63	6.66317e-51	1.57031	0.959	0.924	2.06911e-46	1.55003e-31	1.0807	0.97	0.889	4.8133e-27	1.03453e-26	1.98794	0.923	0.86	3.21251e-22	9.9551e-25	0.575354	0.947	0.937	3.09136e-20	2.01941e-57	0.627088	0.984	0.943	6.27086e-53	3.03396e-46	1.24746	0.921	0.795	9.42137e-42
2.47859e-72	1.92892	0.958	0.499	7.69677e-68	1.42668e-24	0.581477	0.672	0.443	4.43027e-20	2.5447e-87	0.899701	0.72	0.444	7.90207e-83	5.88249e-116	2.23374	0.934	0.428	1.82669e-111	2.81001e-36	1.05508	0.706	0.491	8.72591e-32	2.78771e-50	1.57839	0.787	0.436	8.65668e-46	4.88522e-23	0.732434	0.602	0.331	1.51701e-18	4.5129e-24	0.366303	0.681	0.5	1.40139e-19	9.08168e-22	0.276803	0.833	0.686	2.82014e-17	4.09275e-37	0.722188	0.711	0.46	1.27092e-32
3.4953e-15	0.718178	0.762	0.563	1.0854e-10	1.53405e-34	1.07841	0.516	0.264	4.76369e-30	5.06553e-39	0.513631	0.595	0.387	1.573e-34	1.5899e-55	1.1258	0.777	0.371	4.93713e-51	1.85172e-25	0.902163	0.618	0.42	5.75014e-21	8.81838e-13	0.670968	0.731	0.488	2.73837e-08	1.85667e-14	0.832359	0.505	0.295	5.76552e-10	4.59255e-69	0.72898	0.931	0.772	1.42612e-64	4.08174e-67	0.57056	0.946	0.784	1.2675e-62	1.29891e-13	0.587339	0.566	0.429	4.0335e-09
[truncated: 53 more columns]

## Sheet: Cluster_6
Homeostasisrep1D00_p_val	Homeostasisrep1D00_avg_log2FC	Homeostasisrep1D00_pct.1	Homeostasisrep1D00_pct.2	Homeostasisrep1D00_p_val_adj	bleorep1D07_p_val	bleorep1D07_avg_log2FC	bleorep1D07_pct.1	bleorep1D07_pct.2	bleorep1D07_p_val_adj	bleorep2D03_p_val	bleorep2D03_avg_log2FC	bleorep2D03_pct.1	bleorep2D03_pct.2	bleorep2D03_p_val_adj	Homeostasisrep2D00_p_val	Homeostasisrep2D00_avg_log2FC	Homeostasisrep2D00_pct.1	Homeostasisrep2D00_pct.2	Homeostasisrep2D00_p_val_adj	bleorep3D14_p_val	bleorep3D14_avg_log2FC	bleorep3D14_pct.1	bleorep3D14_pct.2	bleorep3D14_p_val_adj	LPSrep2D06_p_val	LPSrep2D06_avg_log2FC	LPSrep2D06_pct.1	LPSrep2D06_pct.2	LPSrep2D06_p_val_adj	bleorep2D14_p_val	bleorep2D14_avg_log2FC	bleorep2D14_pct.1	bleorep2D14_pct.2	bleorep2D14_p_val_adj	LPSrep3D03_p_val	LPSrep3D03_avg_log2FC	LPSrep3D03_pct.1	LPSrep3D03_pct.2	LPSrep3D03_p_val_adj	LPSrep2D03_p_val	LPSrep2D03_avg_log2FC	LPSrep2D03_pct.1	LPSrep2D03_pct.2	LPSrep2D03_p_val_adj	bleorep1D14_p_val	bleorep1D14_avg_log2FC	bleorep1D14_pct.1	bleorep1D14_pct.2	bleorep1D14_p_val_adj
3.39499e-115	0.856233	0.996	0.655	1.05425e-110	5.42375e-35	0.863408	0.675	0.366	1.68424e-30	5.04234e-18	0.913219	0.766	0.368	1.5658e-13	2.24266e-244	1.23329	0.994	0.467	6.96412e-240	5.5564e-130	1.15877	0.95	0.555	1.72543e-125	1.1269e-88	1.49993	0.967	0.449	3.49935e-84	8.90569e-123	1.43106	0.933	0.446	2.76549e-118	7.19095e-21	1.12923	0.859	0.582	2.233e-16	3.89462e-21	1.03315	0.775	0.534	1.2094e-16	3.05405e-107	0.794517	0.943	0.687	9.48374e-103
1.90065e-110	0.940078	1	0.526	5.90208e-106	2.16663e-26	0.762714	0.337	0.104	6.72802e-22	1.17258e-53	1.35919	0.753	0.121	3.6412e-49	7.04601e-286	1.48912	0.997	0.355	2.188e-281	6.41691e-177	1.38284	0.801	0.167	1.99264e-172	8.22842e-134	1.74342	0.948	0.187	2.55517e-129	1.82671e-169	1.67324	0.813	0.154	5.67249e-165	8.5389e-86	1.7437	0.897	0.115	2.65158e-81	2.51264e-77	1.67141	0.892	0.174	7.8025e-73	2.08097e-115	0.985961	0.756	0.298	6.46202e-111
2.96052e-110	0.842169	0.997	0.606	9.19331e-106	3.11839e-33	1.00191	0.616	0.307	9.68354e-29	4.14521e-16	0.910412	0.727	0.364	1.28721e-11	9.80165e-235	1.18684	0.993	0.463	3.04371e-230	3.05817e-140	1.13614	0.938	0.454	9.49654e-136	4.07322e-90	1.39491	0.977	0.401	1.26486e-85	2.61268e-138	1.34047	0.914	0.313	8.11315e-134	2.92633e-28	1.52212	0.885	0.498	9.08714e-24	7.47165e-32	1.42056	0.874	0.559	2.32017e-27	2.44539e-80	0.665386	0.848	0.537	7.59368e-76
4.03885e-110	0.768636	0.998	0.897	1.25418e-105	7.6407e-20	0.629474	0.882	0.869	2.37267e-15	0.0046049	0.290949	0.844	0.828	1	1.17057e-240	1.22316	0.997	0.83	3.63498e-236	7.00047e-84	0.878541	0.982	0.851	2.17386e-79	1.13332e-68	1.29509	0.986	0.77	3.5193e-64	2.30329e-103	1.39318	0.979	0.698	7.15241e-99	3.8604e-26	1.23247	0.974	0.914	1.19877e-21	5.80835e-24	0.914077	0.937	0.933	1.80367e-19	2.57296e-47	0.462237	0.977	0.893	7.98982e-43
1.81062e-109	0.980092	1	0.684	5.62253e-105	4.19416e-46	1.43919	0.616	0.232	1.30241e-41	7.75211e-43	2.12765	0.974	0.353	2.40726e-38	3.85779e-224	1.49545	0.998	0.514	1.19796e-219	2.83264e-147	1.80266	0.915	0.366	8.79618e-143	4.4345e-117	2.46024	0.995	0.354	1.37705e-112	1.57436e-149	2.23329	0.914	0.284	4.88887e-145	7.10275e-36	2.6096	0.962	0.575	2.20562e-31	6.6237e-48	2.28065	0.991	0.752	2.05686e-43	1.03654e-109	1.16414	0.916	0.604	3.21878e-105
5.09249e-104	0.754068	0.999	0.925	1.58137e-99	1.40076e-08	0.461903	0.78	0.815	0.000434977	3.70335e-06	0.717972	0.857	0.863	0.115	6.90779e-231	1.23644	0.998	0.831	2.14507e-226	3.79603e-85	0.872301	0.97	0.871	1.17878e-80	3.88991e-69	1.37023	0.986	0.864	1.20793e-64	3.29955e-89	1.11356	0.979	0.788	1.02461e-84	1.35913e-16	0.999129	0.923	0.944	4.22051e-12	1.14683e-23	1.01787	0.937	0.951	3.56124e-19	8.15882e-52	0.425965	0.977	0.907	2.53356e-47
1.75681e-102	0.874995	0.997	0.531	5.45541e-98	2.939e-54	1.16704	0.612	0.197	9.12648e-50	3.51708e-47	1.3654	0.831	0.173	1.09216e-42	9.87055e-269	1.32844	0.995	0.358	3.0651e-264	6.40027e-117	1.11292	0.913	0.341	1.98747e-112	7.94026e-104	1.54175	0.953	0.264	2.46569e-99	1.07696e-155	1.63167	0.936	0.245	3.34429e-151	1.11341e-59	1.77052	0.923	0.195	3.45747e-55	1.51485e-48	1.46676	0.838	0.243	4.70406e-44	9.26849e-91	0.760062	0.943	0.54	2.87814e-86
5.07166e-102	0.786542	0.985	0.512	1.5749e-97	1.07617e-38	0.923923	0.659	0.304	3.34183e-34	6.97015e-16	0.84545	0.623	0.23	2.16444e-11	1.18028e-246	1.10133	0.993	0.345	3.66513e-242	3.10388e-136	1.16504	0.929	0.368	9.63848e-132	1.77967e-86	1.32776	0.962	0.315	5.52641e-82	5.15097e-153	1.38946	0.93	0.26	1.59953e-148	2.4941e-16	0.947909	0.885	0.501	7.74492e-12	1.85531e-13	0.717972	0.82	0.549	5.76129e-09	4.71807e-89	0.825745	0.893	0.597	1.4651e-84
2.42174e-101	0.738586	0.981	0.585	7.52023e-97	2.52492e-16	0.628997	0.608	0.408	7.84063e-12	1.136e-11	0.789239	0.688	0.356	3.52762e-07	1.48688e-251	1.07102	0.993	0.392	4.6172e-247	2.16493e-82	0.656587	0.911	0.538	6.72277e-78	1.00098e-69	1.07708	0.939	0.409	3.10836e-65	1.20953e-80	0.873994	0.908	0.442	3.75597e-76	2.9589e-09	0.587157	0.833	0.685	9.18826e-05	1.61674e-07	0.587277	0.757	0.72	0.00502045	3.63988e-40	0.487495	0.855	0.693	1.13029e-35
1.20881e-99	0.782239	0.992	0.711	3.75373e-95	1.57653e-22	0.861804	0.651	0.466	4.89559e-18	8.59287e-21	1.09962	0.857	0.494	2.66834e-16	4.18227e-234	1.20334	0.993	0.586	1.29872e-229	1.29565e-97	0.811538	0.924	0.615	4.02338e-93	2.75876e-78	1.37173	0.967	0.535	8.56677e-74	2.19996e-98	1.09119	0.936	0.516	6.83152e-94	9.03911e-25	1.36812	0.923	0.705	2.80691e-20	2.94826e-16	1.07127	0.802	0.746	9.15524e-12	2.28335e-84	0.679588	0.893	0.652	7.0905e-80
2.01779e-95	0.875785	0.999	0.72	6.26583e-91	8.85104e-18	0.697716	0.745	0.606	2.74851e-13	3.35308e-18	1.00249	0.896	0.66	1.04123e-13	8.59695e-231	1.39267	0.996	0.608	2.66961e-226	7.20022e-77	0.810235	0.927	0.667	2.23588e-72	5.70933e-75	1.53419	0.981	0.666	1.77292e-70	2.4536e-96	1.2116	0.951	0.586	7.61916e-92	4.41405e-25	1.13601	0.974	0.847	1.37069e-20	2.38775e-23	1.10088	0.901	0.876	7.41469e-19	2.99278e-69	0.591448	0.956	0.789	9.29347e-65
1.0053e-92	0.693971	0.985	0.583	3.12177e-88	8.41401e-41	0.874702	0.573	0.232	2.6128e-36	1.09609e-24	0.873018	0.636	0.184	3.4037e-20	1.95098e-239	1.05169	0.992	0.378	6.05837e-235	4.48212e-136	0.924271	0.913	0.36	1.39183e-131	8.7629e-100	1.15247	0.939	0.29	2.72114e-95	3.00153e-157	1.1543	0.908	0.24	9.32066e-153	5.55294e-29	0.86146	0.833	0.326	1.72435e-24	1.51915e-26	1.02461	0.748	0.383	4.71742e-22	2.33597e-116	0.784495	0.905	0.507	7.25388e-112
2.97251e-88	0.860408	1	0.667	9.23053e-84	2.76415e-50	1.26982	0.765	0.337	8.58352e-46	7.8918e-38	1.65309	0.818	0.222	2.45064e-33	3.23826e-234	1.41639	0.996	0.452	1.00558e-229	3.91737e-139	1.56631	0.975	0.456	1.21646e-134	6.9772e-128	2.26952	0.986	0.263	2.16663e-123	5.51581e-140	1.83251	0.963	0.344	1.71283e-135	1.87964e-61	2.68121	0.936	0.227	5.83685e-57	1.10293e-59	2.06933	0.937	0.323	3.42492e-55	4.54267e-144	1.14847	0.958	0.541	1.41064e-139
1.02426e-87	0.681045	0.968	0.519	3.18062e-83	1.04117e-40	0.933653	0.812	0.447	3.23315e-36	4.30511e-24	1.28439	0.714	0.231	1.33687e-19	3.00576e-259	1.06222	0.984	0.343	9.33379e-255	2.19678e-113	1.06211	0.97	0.444	6.82167e-109	4.4092e-91	1.12436	0.897	0.26	1.36919e-86	6.44772e-159	1.55952	0.951	0.266	2.00221e-154	6.10822e-17	0.821563	0.846	0.396	1.89679e-12	7.05771e-20	0.878517	0.757	0.409	2.19163e-15	2.60305e-73	0.661917	0.953	0.69	8.08326e-69
1.62896e-87	0.775848	0.997	0.694	5.0584e-83	1.20075e-13	0.680573	0.631	0.482	3.7287e-09	1.08254e-12	1.03585	0.831	0.623	3.36161e-08	6.3811e-250	1.32705	0.997	0.543	1.98152e-245	2.64745e-60	0.598913	0.876	0.587	8.22112e-56	1.47232e-81	1.51087	0.981	0.507	4.57199e-77	3.50105e-69	0.925976	0.89	0.536	1.08718e-64	2.04343e-28	1.48903	0.974	0.73	6.34545e-24	1.28782e-20	1.14846	0.847	0.756	3.99905e-16	1.46296e-42	0.454531	0.855	0.695	4.54294e-38
1.30763e-86	0.778047	0.952	0.508	4.0606e-82	5.72162e-89	1.32967	0.604	0.122	1.77673e-84	1.70641e-40	1.95373	0.649	0.124	5.29893e-36	4.3545e-254	1.3488	0.946	0.317	1.3522e-249	1.89559e-185	1.79701	0.874	0.227	5.88639e-181	3.3293e-133	1.81862	0.948	0.208	1.03385e-128	1.27386e-195	2.07862	0.865	0.165	3.95573e-191	3.24747e-44	2.1209	0.936	0.334	1.00844e-39	1.11974e-44	1.92206	0.892	0.382	3.47712e-40	5.57538e-134	1.25525	0.786	0.322	1.73132e-129
1.50763e-86	0.651142	0.958	0.652	4.68163e-82	3.91456e-07	0.381288	0.627	0.52	0.0121559	2.11442e-12	0.844025	0.714	0.381	6.56591e-08	1.44971e-229	0.954369	0.982	0.425	4.50179e-225	5.02642e-76	0.597969	0.913	0.51	1.56085e-71	1.9753e-70	1.08204	0.939	0.427	6.13391e-66	3.99317e-89	0.833856	0.875	0.345	1.24e-84	3.78107e-10	0.569471	0.885	0.691	1.17414e-05	1.86296e-10	0.554066	0.82	0.775	5.78505e-06	4.05896e-23	0.304148	0.822	0.686	1.26043e-18
3.59984e-85	0.826034	0.891	0.467	1.11786e-80	1.32022e-17	0.642344	0.224	0.07	4.09969e-13	4.36983e-24	1.268	0.481	0.106	1.35696e-19	4.87415e-227	1.24179	0.873	0.278	1.51357e-222	1.82353e-99	1.2368	0.547	0.13	5.66259e-95	5.46262e-115	1.46656	0.85	0.176	1.69631e-110	8.7836e-110	1.71763	0.572	0.116	2.72757e-105	2.72935e-75	2.13122	0.833	0.127	8.47546e-71	1.87718e-61	1.63717	0.811	0.191	5.8292e-57	4.73931e-35	0.567481	0.421	0.203	1.4717e-30
3.75672e-82	0.748365	0.999	0.907	1.16658e-77	1.27563e-31	0.824022	0.98	0.851	3.96122e-27	6.932e-17	1.48115	0.961	0.792	2.15259e-12	6.22576e-244	1.46835	0.998	0.831	1.93329e-239	5.09703e-67	0.85968	0.991	0.852	1.58278e-62	1.9001e-61	1.354	0.991	0.817	5.90037e-57	1.39128e-83	1.38388	0.982	0.783	4.32034e-79	2.46587e-25	1.75648	0.949	0.783	7.65725e-21	3.42249e-37	1.72889	0.973	0.811	1.06279e-32	1.46121e-57	0.650001	0.99	0.895	4.5375e-53
1.99454e-81	0.652929	0.989	0.663	6.19366e-77	6.66064e-30	0.728638	0.573	0.269	2.06833e-25	1.53745e-11	0.868639	0.636	0.318	4.77424e-07	7.23244e-233	1.07094	0.995	0.472	2.24589e-228	3.13352e-138	1.11167	0.938	0.389	9.73051e-134	1.05597e-112	1.67623	0.977	0.336	3.27912e-108	9.65804e-170	1.34508	0.917	0.225	2.99911e-165	1.61249e-23	1.16184	0.897	0.539	5.00725e-19	1.07419e-20	0.968609	0.847	0.655	3.33567e-16	1.12181e-97	0.720906	0.876	0.508	3.48354e-93
1.33207e-75	0.771493	0.999	0.734	4.13647e-71	3.50664e-36	1.08428	0.875	0.673	1.08892e-31	7.87994e-19	1.3112	0.922	0.632	2.44696e-14	7.58517e-218	1.36703	0.997	0.736	2.35542e-213	5.77948e-65	0.879001	0.989	0.812	1.7947e-60	1.70388e-77	1.86236	0.981	0.654	5.29107e-73	4.11908e-99	1.60842	0.979	0.599	1.2791e-94	8.32223e-32	2.14065	0.962	0.688	2.5843e-27	8.57288e-37	1.72124	0.946	0.738	2.66214e-32	8.08128e-87	0.817305	0.986	0.8	2.50948e-82
6.2703e-73	0.602016	0.983	0.596	1.94712e-68	2.68787e-13	0.441925	0.318	0.146	8.34665e-09	3.70625e-15	0.597817	0.623	0.23	1.1509e-10	5.81225e-231	0.984489	0.984	0.386	1.80488e-226	1.1404e-139	0.812285	0.833	0.254	3.54129e-135	2.66173e-113	1.22812	0.93	0.232	8.26548e-109	4.07266e-157	0.998719	0.813	0.171	1.26468e-152	7.75938e-32	1.04207	0.795	0.272	2.40952e-27	8.47036e-28	0.927996	0.748	0.333	2.6303e-23	3.12714e-65	0.477441	0.651	0.316	9.71071e-61
4.75336e-68	0.545097	0.92	0.496	1.47606e-63	2.33265e-30	0.842631	0.455	0.183	7.24357e-26	1.46087e-25	0.921298	0.662	0.196	4.53643e-21	3.02592e-241	0.995023	0.974	0.342	9.3964e-237	3.27839e-137	1.06177	0.892	0.317	1.01804e-132	9.5254e-107	1.25851	0.906	0.234	2.95792e-102	3.52086e-166	1.3658	0.896	0.209	1.09333e-161	1.20969e-26	0.988726	0.833	0.315	3.75646e-22	3.31732e-27	1.08916	0.775	0.367	1.03013e-22	3.66602e-72	0.690325	0.819	0.494	1.13841e-67
6.64587e-62	0.67878	1	0.848	2.06374e-57	1.12663e-50	0.994071	0.969	0.833	3.49852e-46	4.98179e-18	1.11285	0.987	0.809	1.54699e-13	7.68914e-238	1.19713	1	0.885	2.38771e-233	7.28475e-114	1.24717	0.986	0.909	2.26213e-109	1.0889e-75	1.36947	0.991	0.892	3.38137e-71	6.51763e-116	1.68093	0.988	0.828	2.02392e-111	5.79828e-31	1.66644	0.987	0.879	1.80054e-26	8.28244e-41	1.59249	0.982	0.909	2.57195e-36	3.5939e-91	0.70849	0.995	0.939	1.11601e-86
1.42654e-58	0.50334	0.974	0.636	4.42982e-54	5.40539e-21	0.705035	0.635	0.409	1.67854e-16	1.91002e-15	1.04155	0.766	0.425	5.93119e-11	7.57622e-204	0.90837	0.984	0.482	2.35264e-199	1.48866e-97	0.813284	0.952	0.591	4.62273e-93	2.50737e-52	0.865931	0.962	0.492	7.78612e-48	5.30677e-102	1.01962	0.924	0.415	1.64791e-97	1.35711e-13	0.744007	0.923	0.734	4.21423e-09	1.74344e-07	0.598395	0.775	0.763	0.0054139	1.34059e-42	0.467854	0.874	0.685	4.16292e-38
5.50547e-55	0.279844	0.913	0.499	1.70961e-50	5.58016e-42	1.44178	0.506	0.169	1.73281e-37	1.63776e-46	1.69784	0.779	0.17	5.08574e-42	4.7924e-206	0.821064	0.922	0.323	1.48818e-201	1.83866e-96	1.0213	0.751	0.27	5.7096e-92	2.99749e-113	1.64784	0.925	0.25	9.30809e-109	1.30769e-120	1.56219	0.734	0.18	4.06078e-116	2.09536e-52	2.13242	0.923	0.251	6.50671e-48	9.93898e-60	2.05487	0.928	0.318	3.08635e-55	5.68758e-60	0.9863	0.692	0.397	1.76616e-55
1.63328e-57	0.534158	0.991	0.72	5.07181e-53	4.91833e-14	0.615744	0.631	0.447	1.52729e-09	6.28895e-11	0.829624	0.701	0.422	1.95291e-06	1.05319e-167	0.785973	0.982	0.463	3.27048e-163	5.03587e-93	0.913521	0.95	0.565	1.56379e-88	2.33469e-63	1.04387	0.967	0.449	7.24993e-59	2.22125e-94	1.15699	0.917	0.421	6.89765e-90	4.95193e-18	0.909941	0.91	0.616	1.53772e-13	1.65528e-08	0.640992	0.793	0.703	0.000514014	2.11406e-41	0.43055	0.916	0.743	6.56478e-37
1.02745e-102	0.762182	0.987	0.601	3.19055e-98	2.28222e-17	0.630575	0.376	0.172	7.08698e-13	1.50418e-10	0.77565	0.61	0.294	4.67094e-06	2.22925e-211	0.989767	0.985	0.48	6.92249e-207	6.63569e-119	0.906531	0.89	0.366	2.06058e-114	9.25161e-77	1.18295	0.944	0.406	2.8729e-72	4.31541e-84	0.919989	0.844	0.342	1.34007e-79	1.33685e-25	0.72715	0.782	0.284	4.15132e-21	4.59429e-17	0.772387	0.685	0.367	1.42666e-12	1.07202e-83	0.667387	0.74	0.391	3.32895e-79
2.03325e-36	0.380654	0.993	0.915	6.31384e-32	2.28837e-13	0.438605	0.906	0.889	7.10606e-09	0.325602	0.1327	0.844	0.898	1	1.78813e-173	0.826319	0.998	0.885	5.5527e-169	2.26284e-105	1.04149	0.989	0.889	7.0268e-101	3.96037e-57	1.09114	0.977	0.835	1.22981e-52	5.91216e-86	1.24911	0.966	0.749	1.8359e-81	6.4574e-10	0.704842	0.923	0.94	2.00522e-05	5.11687e-10	0.611599	0.892	0.958	1.58894e-05	4.24531e-53	0.522753	0.968	0.903	1.31829e-48
9.58632e-74	0.685958	0.972	0.68	2.97684e-69	1.39666e-09	0.65059	0.667	0.562	4.33705e-05	7.34353e-09	0.777113	0.714	0.422	0.000228039	1.8771e-167	1.01259	0.968	0.578	5.82895e-163	1.81748e-53	0.720297	0.876	0.584	5.64383e-49	1.67962e-34	0.828641	0.897	0.537	5.21572e-30	1.69136e-51	1.01038	0.896	0.573	5.25219e-47	3.89049e-06	0.801812	0.744	0.537	0.120811	3.93382e-07	1.15361	0.712	0.604	0.0122157	1.58921e-51	0.687972	0.858	0.654	4.93496e-47
[truncated: 53 more columns]

## Sheet: Cluster_7
Homeostasisrep1D00_p_val	Homeostasisrep1D00_avg_log2FC	Homeostasisrep1D00_pct.1	Homeostasisrep1D00_pct.2	Homeostasisrep1D00_p_val_adj	bleorep1D07_p_val	bleorep1D07_avg_log2FC	bleorep1D07_pct.1	bleorep1D07_pct.2	bleorep1D07_p_val_adj	bleorep2D03_p_val	bleorep2D03_avg_log2FC	bleorep2D03_pct.1	bleorep2D03_pct.2	bleorep2D03_p_val_adj	Homeostasisrep2D00_p_val	Homeostasisrep2D00_avg_log2FC	Homeostasisrep2D00_pct.1	Homeostasisrep2D00_pct.2	Homeostasisrep2D00_p_val_adj	bleorep3D14_p_val	bleorep3D14_avg_log2FC	bleorep3D14_pct.1	bleorep3D14_pct.2	bleorep3D14_p_val_adj	LPSrep2D06_p_val	LPSrep2D06_avg_log2FC	LPSrep2D06_pct.1	LPSrep2D06_pct.2	LPSrep2D06_p_val_adj	bleorep2D14_p_val	bleorep2D14_avg_log2FC	bleorep2D14_pct.1	bleorep2D14_pct.2	bleorep2D14_p_val_adj	LPSrep3D03_p_val	LPSrep3D03_avg_log2FC	LPSrep3D03_pct.1	LPSrep3D03_pct.2	LPSrep3D03_p_val_adj	LPSrep2D03_p_val	LPSrep2D03_avg_log2FC	LPSrep2D03_pct.1	LPSrep2D03_pct.2	LPSrep2D03_p_val_adj	bleorep1D14_p_val	bleorep1D14_avg_log2FC	bleorep1D14_pct.1	bleorep1D14_pct.2	bleorep1D14_p_val_adj
0	2.62385	0.894	0.014	0	6.6967e-195	2.02633	0.697	0.03	2.07953e-190	1.05429e-272	2.51545	0.979	0.136	3.27388e-268	0	3.11674	0.919	0.028	0	2.29084e-212	1.74278	0.898	0.161	7.11374e-208	0	2.58709	0.803	0.041	0	9.17662e-296	1.89531	0.787	0.133	2.84962e-291	0	2.24486	0.892	0.073	0	0	2.35611	0.888	0.06	0	1.96599e-113	1.86293	0.643	0.07	6.105e-109
7.56799e-252	1.98409	0.624	0.006	2.35009e-247	1.3595e-59	0.482645	0.09	0	4.22167e-55	1.50947e-232	1.48073	0.543	0.027	4.68736e-228	0	2.53209	0.726	0.018	0	5.64473e-55	0.422117	0.182	0.017	1.75286e-50	0	2.40234	0.675	0.026	0	1.86337e-90	0.749555	0.253	0.03	5.78633e-86	3.00604e-209	1.25341	0.418	0.017	9.33467e-205	1.04098e-159	0.885865	0.31	0.011	3.23257e-155	5.38658e-53	0.422669	0.139	0.005	1.67269e-48
2.63756e-216	2.03687	0.706	0.017	8.19042e-212	3.50711e-193	1.96474	0.416	0.006	1.08906e-188	0	2.48629	0.765	0.042	0	0	2.42468	0.774	0.04	0	7.20659e-263	1.93402	0.633	0.04	2.23786e-258	0	2.12116	0.627	0.026	0	0	3.1117	0.776	0.096	0	0	2.01151	0.649	0.026	0	9.96483e-246	1.97997	0.53	0.026	3.09438e-241	1.83776e-197	2.39828	0.443	0.012	5.70679e-193
1.15457e-195	2.09509	0.906	0.048	3.58528e-191	1.28414e-137	2.21255	0.719	0.055	3.98764e-133	4.34737e-230	2.23558	0.942	0.159	1.34999e-225	0	2.5876	0.948	0.099	0	3.36602e-204	2.08549	0.973	0.244	1.04525e-199	0	2.34992	0.899	0.121	0	7.37742e-307	2.17062	0.934	0.257	2.29091e-302	2.28973e-269	1.87934	0.908	0.122	7.11029e-265	3.07027e-254	1.8134	0.828	0.096	9.53412e-250	7.03801e-166	2.47354	0.809	0.078	2.18551e-161
6.90385e-190	0.79044	0.565	0.01	2.14385e-185	2.82471e-189	0.909849	0.393	0.005	8.77159e-185	4.64072e-284	1.6346	0.798	0.064	1.44108e-279	0	1.25803	0.702	0.027	0	7.70881e-272	1.34401	0.765	0.068	2.39382e-267	0	1.0905	0.675	0.043	0	8.00305e-245	1.20028	0.6	0.071	2.48519e-240	0	1.23627	0.809	0.053	0	0	1.18196	0.737	0.04	0	1.47675e-156	0.797698	0.348	0.009	4.58575e-152
1.59748e-178	2.8328	0.6	0.016	4.96067e-174	3.83671e-162	3.6319	0.573	0.024	1.19141e-157	2.54607e-195	3.72113	0.823	0.127	7.90632e-191	0	3.72654	0.677	0.025	0	7.43416e-173	3.37884	0.909	0.219	2.30853e-168	2.63941e-232	3.35878	0.716	0.089	8.19616e-228	2.15138e-242	3.2274	0.846	0.234	6.68069e-238	9.03343e-218	3.79452	0.876	0.14	2.80515e-213	2.63578e-169	3.61987	0.728	0.113	8.1849e-165	2.6713e-187	3.85119	0.748	0.053	8.2952e-183
1.14917e-155	2.49993	0.941	0.075	3.56853e-151	4.84896e-52	2.34226	0.933	0.366	1.50575e-47	5.15668e-171	2.26863	0.967	0.252	1.6013e-166	4.09007e-228	2.58685	0.976	0.186	1.27009e-223	7.23211e-131	2.02656	0.996	0.494	2.24579e-126	3.38659e-194	2.19796	0.979	0.335	1.05164e-189	4.44273e-221	1.96394	0.989	0.542	1.3796e-216	3.40552e-169	1.97207	0.932	0.227	1.05752e-164	6.01387e-128	1.99671	0.845	0.227	1.86749e-123	4.6722e-96	2.85945	0.974	0.267	1.45086e-91
3.77322e-142	2.38612	0.812	0.057	1.1717e-137	7.02169e-143	1.41337	0.472	0.017	2.18045e-138	7.46481e-171	1.79426	0.774	0.121	2.31805e-166	1.68963e-203	1.58977	0.71	0.078	5.2468e-199	3.59152e-155	1.41991	0.799	0.157	1.11527e-150	2.59752e-202	1.94178	0.794	0.145	8.06609e-198	6.35516e-291	2.47928	0.93	0.246	1.97347e-286	1.44032e-192	1.80645	0.829	0.139	4.47262e-188	1.05383e-125	1.20541	0.668	0.125	3.27245e-121	3.15439e-119	2.18342	0.513	0.039	9.79532e-115
3.53761e-126	3.14168	0.988	0.125	1.09853e-121	5.09089e-45	2.44343	0.899	0.418	1.58087e-40	9.25616e-140	2.35184	0.988	0.488	2.87431e-135	2.48575e-211	2.96446	0.988	0.249	7.71899e-207	5.48042e-143	2.19158	0.992	0.528	1.70184e-138	5.09006e-187	2.70058	0.994	0.548	1.58062e-182	3.40468e-258	2.33292	0.998	0.587	1.05725e-253	3.8088e-139	2.42277	1	0.733	1.18275e-134	1.41322e-106	2.30291	0.953	0.693	4.38847e-102	1.05635e-79	2.61656	0.965	0.353	3.28029e-75
3.17129e-116	0.574016	0.482	0.018	9.84782e-112	1.27072e-37	0.597847	0.281	0.029	3.94597e-33	1.9583e-97	0.623894	0.461	0.067	6.08112e-93	2.4572e-107	0.565481	0.359	0.033	7.63033e-103	2.37687e-112	0.617708	0.564	0.098	7.38089e-108	1.84078e-88	0.401734	0.355	0.052	5.71616e-84	2.8818e-78	0.706597	0.435	0.13	8.94886e-74	1.45989e-96	0.530689	0.57	0.117	4.53339e-92	8.9995e-61	0.348423	0.453	0.104	2.79461e-56	7.98329e-45	0.67259	0.339	0.047	2.47905e-40
6.87648e-112	1.50043	0.894	0.102	2.13535e-107	3.83206e-58	1.24547	0.539	0.074	1.18997e-53	2.68661e-138	1.35592	0.868	0.209	8.34273e-134	2.27747e-182	1.61703	0.899	0.175	7.07224e-178	1.85174e-94	1.14343	0.852	0.339	5.7502e-90	4.92097e-111	1.29527	0.791	0.292	1.52811e-106	1.21794e-128	1.16568	0.789	0.351	3.78206e-124	1.5882e-101	1.01197	0.833	0.27	4.93183e-97	1.04867e-65	1.0186	0.711	0.282	3.25643e-61	4.89868e-34	1.29568	0.6	0.202	1.52119e-29
4.68037e-110	1.25061	0.471	0.02	1.4534e-105	1.53096e-80	0.754599	0.225	0.006	4.75409e-76	3.77047e-173	1.61779	0.412	0.021	1.17084e-168	7.25331e-223	1.40483	0.399	0.01	2.25237e-218	3.67029e-78	0.559703	0.186	0.01	1.13974e-73	1.85811e-125	0.664978	0.194	0.003	5.77e-121	2.45886e-122	1.07349	0.286	0.025	7.63551e-118	5.60884e-89	0.748198	0.203	0.011	1.74171e-84	2.77926e-92	0.603585	0.211	0.01	8.63044e-88	2.32956e-118	1.03682	0.209	0.003	7.23397e-114
8.1278e-110	1.84928	0.906	0.113	2.52393e-105	1.38251e-46	1.30833	0.573	0.106	4.29312e-42	1.44744e-165	1.60802	0.835	0.173	4.49473e-161	2.92033e-220	2.19349	0.948	0.183	9.06851e-216	5.18861e-115	1.09329	0.837	0.261	1.61122e-110	1.31135e-191	1.9238	0.955	0.32	4.07214e-187	4.22529e-125	1.16138	0.73	0.3	1.31208e-120	1.7248e-167	1.74841	0.968	0.3	5.35602e-163	2.54408e-142	1.41081	0.914	0.278	7.90014e-138	9.64802e-75	1.36003	0.591	0.092	2.996e-70
1.9567e-107	1.20397	0.518	0.026	6.07615e-103	2.28429e-105	1.4699	0.472	0.027	7.0934e-101	3.28738e-206	1.56731	0.802	0.106	1.02083e-201	1.22044e-287	1.17824	0.633	0.03	3.78982e-283	3.63951e-173	1.40173	0.799	0.14	1.13018e-168	0	1.65762	0.833	0.089	0	1.90646e-278	1.78981	0.787	0.137	5.92014e-274	1.32029e-191	1.89712	0.928	0.214	4.0999e-187	4.54964e-154	1.7859	0.875	0.219	1.4128e-149	6.22958e-116	1.3393	0.53	0.042	1.93447e-111
1.30526e-104	3.66992	0.988	0.162	4.05323e-100	5.48455e-70	2.74564	0.955	0.266	1.70312e-65	5.01734e-122	2.2558	0.992	0.43	1.55804e-117	2.09376e-182	3.35986	1	0.335	6.50176e-178	1.09249e-108	1.87112	0.985	0.5	3.3925e-104	1.24521e-169	2.60364	0.994	0.525	3.86676e-165	5.70371e-160	1.67551	0.952	0.551	1.77117e-155	3.14283e-115	2.16321	0.992	0.536	9.75944e-111	7.23026e-107	2.30481	0.966	0.508	2.24521e-102	2.73882e-70	2.38641	0.87	0.239	8.50486e-66
4.41257e-100	2.33349	0.953	0.148	1.37024e-95	1.81322e-37	2.2518	0.775	0.29	5.63059e-33	2.31032e-154	2.36639	0.988	0.369	7.17425e-150	2.28405e-188	2.32534	0.972	0.27	7.09266e-184	4.32814e-120	2.13618	0.958	0.583	1.34402e-115	5.90232e-165	2.12052	0.899	0.329	1.83285e-160	8.48392e-228	2.2817	0.967	0.634	2.63451e-223	2.79234e-149	2.4774	0.896	0.293	8.67105e-145	2.47352e-106	2.16837	0.832	0.305	7.68102e-102	2.10259e-42	2.45688	0.817	0.382	6.52916e-38
3.7764e-96	2.86887	1	0.187	1.17269e-91	7.50779e-56	2.33322	0.955	0.386	2.33139e-51	1.39428e-116	2.05196	0.975	0.585	4.32965e-112	2.69381e-194	2.85085	0.992	0.287	8.36508e-190	2.87484e-131	2.00622	0.992	0.57	8.92724e-127	6.94224e-176	2.27862	0.994	0.559	2.15578e-171	4.18784e-235	2.04542	0.996	0.642	1.30045e-230	1.3311e-120	1.7997	1	0.718	4.13348e-116	4.25552e-120	2.06328	0.991	0.675	1.32147e-115	1.69776e-75	2.52467	1	0.45	5.27206e-71
8.61902e-87	0.73347	0.388	0.017	2.67646e-82	5.14493e-134	0.738351	0.292	0.005	1.59765e-129	2.77046e-143	1.14412	0.588	0.075	8.60312e-139	5.16151e-223	0.932896	0.536	0.029	1.6028e-218	2.71501e-162	0.922242	0.64	0.083	8.43094e-158	8.04607e-208	1.08263	0.582	0.056	2.49855e-203	3.23081e-142	1.08156	0.517	0.101	1.00326e-137	3.79711e-203	0.909722	0.574	0.047	1.17912e-198	6.65876e-176	0.774317	0.487	0.036	2.06774e-171	3.99769e-156	1.09412	0.409	0.014	1.2414e-151
3.37755e-83	2.04239	0.741	0.091	1.04883e-78	1.04955e-36	2.21667	0.697	0.216	3.25917e-32	1.32717e-171	2.81221	0.897	0.219	4.12126e-167	3.33493e-303	2.75971	0.883	0.082	1.0356e-298	4.38057e-160	2.5271	0.856	0.217	1.3603e-155	3.89961e-216	2.52461	0.821	0.158	1.21095e-211	4.14112e-288	2.60752	0.93	0.273	1.28594e-283	3.61181e-76	1.8078	0.873	0.419	1.12158e-71	9.68976e-97	2.17147	0.862	0.356	3.00896e-92	2.91177e-53	2.53728	0.791	0.262	9.04192e-49
1.46353e-80	2.35062	0.965	0.22	4.54469e-76	1.96579e-20	0.821216	0.685	0.281	6.10435e-16	1.69077e-58	1.11464	0.831	0.487	5.25036e-54	1.53032e-164	2.33929	0.935	0.29	4.75209e-160	2.12451e-39	0.728966	0.833	0.562	6.59724e-35	4.09157e-160	1.90831	0.967	0.519	1.27056e-155	5.1626e-117	1.22705	0.78	0.412	1.60314e-112	2.54307e-76	1.21099	0.968	0.732	7.897e-72	6.51674e-59	1.03629	0.957	0.74	2.02364e-54	3.32365e-24	1.07294	0.713	0.359	1.03209e-19
1.31498e-63	1.04112	0.835	0.145	4.08341e-59	1.64275e-11	0.843595	0.506	0.241	5.10125e-07	7.37414e-59	0.973263	0.745	0.329	2.28989e-54	3.24926e-67	0.769677	0.669	0.206	1.00899e-62	1.07972e-95	1.10654	0.848	0.298	3.35284e-91	2.66346e-46	0.631316	0.678	0.305	8.27084e-42	1.73402e-113	1.106	0.884	0.483	5.38465e-109	4.60166e-44	0.591196	0.677	0.302	1.42895e-39	4.63302e-39	0.526486	0.677	0.316	1.43869e-34	2.20805e-43	1.31821	0.548	0.13	6.85665e-39
6.98766e-62	1.47512	0.671	0.11	2.16988e-57	3.10537e-60	2.03809	0.719	0.144	9.64312e-56	2.05011e-215	2.2751	0.86	0.133	6.3662e-211	0	2.41379	0.859	0.062	0	1.5492e-165	1.95972	0.845	0.206	4.81074e-161	3.78314e-299	1.86234	0.684	0.051	1.17478e-294	1.61491e-204	1.70511	0.721	0.182	5.01477e-200	3.15699e-245	1.69185	0.809	0.098	9.80341e-241	2.07543e-195	1.78424	0.797	0.124	6.44484e-191	4.00861e-76	1.92672	0.687	0.131	1.24479e-71
4.38128e-59	1.80782	0.953	0.228	1.36052e-54	4.25471e-30	1.17126	0.899	0.43	1.32122e-25	2.53597e-26	0.517105	0.988	0.754	7.87493e-22	3.24671e-148	1.65645	0.984	0.287	1.0082e-143	3.88018e-102	1.32101	0.973	0.473	1.20491e-97	7.0613e-118	1.26461	0.982	0.524	2.19275e-113	1.05866e-192	1.52746	0.972	0.565	3.28745e-188	2.09807e-75	1.06835	0.992	0.695	6.51513e-71	1.66521e-58	0.947004	0.987	0.74	5.17099e-54	1.77793e-47	1.39871	0.896	0.355	5.521e-43
7.75387e-57	1.00856	0.729	0.126	2.40781e-52	2.0013e-20	1.03616	0.674	0.294	6.21464e-16	1.20743e-105	1.30052	0.852	0.291	3.74942e-101	6.33617e-85	0.961041	0.685	0.196	1.96757e-80	9.28436e-104	1.11346	0.928	0.402	2.88307e-99	5.15025e-99	0.956542	0.809	0.323	1.59931e-94	5.7965e-136	1.17239	0.938	0.562	1.79999e-131	4.91895e-131	1.32102	0.972	0.387	1.52748e-126	6.19652e-105	1.16404	0.944	0.397	1.9242e-100	6.71585e-50	1.34526	0.739	0.226	2.08547e-45
1.37108e-56	1.27963	0.835	0.204	4.25762e-52	6.3025e-35	1.05347	0.596	0.152	1.95711e-30	4.90389e-88	1.14424	0.761	0.276	1.5228e-83	5.11661e-99	1.21471	0.726	0.219	1.58886e-94	5.74643e-101	1.00939	0.848	0.336	1.78444e-96	1.13276e-123	1.19399	0.824	0.327	3.51757e-119	6.71808e-134	1.23097	0.763	0.345	2.08617e-129	1.1723e-140	1.41386	0.964	0.414	3.64033e-136	7.42998e-107	1.17506	0.897	0.405	2.30723e-102	4.09593e-37	0.941118	0.591	0.185	1.27191e-32
1.25387e-53	0.968636	0.506	0.061	3.89365e-49	0.000103398	0.76518	0.236	0.115	1	7.75914e-20	0.685775	0.358	0.157	2.40945e-15	1.38045e-124	1.66155	0.456	0.051	4.28672e-120	1.36417e-23	0.450526	0.345	0.134	4.23615e-19	3.75034e-108	1.3467	0.504	0.097	1.16459e-103	8.17952e-57	0.960614	0.376	0.127	2.53999e-52	1.98311e-39	0.581281	0.442	0.146	6.15814e-35	1.53836e-38	0.783199	0.491	0.178	4.77706e-34	6.66254e-20	0.900829	0.261	0.058	2.06892e-15
2.64431e-53	3.46892	1	0.481	8.21137e-49	2.97687e-26	1.53466	1	0.868	9.24409e-22	4.03497e-82	1.79844	1	0.917	1.25298e-77	7.56465e-140	3.23943	1	0.549	2.34905e-135	2.87373e-72	1.32758	1	0.963	8.9238e-68	1.58453e-86	1.23388	1	0.898	4.92044e-82	4.83894e-144	1.29607	1	0.986	1.50264e-139	8.14707e-95	1.83079	1	0.881	2.52991e-90	2.78126e-73	1.69362	1	0.894	8.63664e-69	3.55584e-35	1.65786	1	0.978	1.1042e-30
1.21128e-50	2.36611	1	0.974	3.76139e-46	2.15544e-48	2.68655	0.989	0.695	6.69328e-44	5.4645e-127	2.59705	0.996	0.81	1.69689e-122	1.74433e-142	2.56094	1	0.969	5.41668e-138	6.08108e-128	2.03436	1	0.912	1.88836e-123	8.32859e-173	2.23119	1	0.956	2.58628e-168	2.4538e-230	1.81558	0.996	0.939	7.61977e-226	1.62783e-140	2.7809	1	0.828	5.05491e-136	6.09137e-130	2.84815	1	0.837	1.89155e-125	1.97599e-65	2.84898	1	0.84	6.13604e-61
1.79393e-49	2.21611	1	0.796	5.57071e-45	7.53242e-27	1.01646	0.989	0.881	2.33904e-22	2.88846e-94	1.16857	1	0.938	8.96953e-90	4.19667e-126	1.90801	1	0.859	1.30319e-121	1.31995e-91	1.05505	1	0.967	4.09884e-87	3.64371e-150	1.37621	1	0.961	1.13148e-145	1.05167e-185	1.21509	1	0.973	3.26575e-181	2.30901e-97	1.02582	1	0.956	7.17017e-93	4.13353e-93	1.03855	0.996	0.964	1.28359e-88	2.86137e-45	1.40479	1	0.923	8.8854e-41
1.23265e-45	1.62806	1	0.998	3.82773e-41	6.10451e-42	1.48463	1	0.978	1.89563e-37	9.90993e-86	1.08281	1	0.994	3.07733e-81	3.99052e-129	1.6167	1	0.999	1.23918e-124	2.23714e-107	1.22329	1	0.993	6.94698e-103	1.46895e-149	1.26181	1	0.996	4.56154e-145	8.7424e-209	1.17657	1	0.993	2.71478e-204	9.21262e-121	1.43178	1	0.99	2.86079e-116	1.78386e-112	1.37831	1	0.993	5.53941e-108	2.66606e-55	1.37829	1	0.988	8.27891e-51
4.25748e-44	1.71234	1	0.986	1.32207e-39	2.80401e-24	1.45911	0.899	0.741	8.70729e-20	5.3773e-102	1.39638	1	0.925	1.66981e-97	4.06231e-127	1.65024	1	0.987	1.26147e-122	1.69415e-110	1.47627	0.996	0.939	5.26084e-106	1.62102e-150	1.37488	1	0.984	5.03376e-146	3.07673e-181	1.29394	0.998	0.96	9.55417e-177	6.4417e-120	1.4457	1	0.968	2.00034e-115	5.83108e-104	1.40353	0.996	0.976	1.81073e-99	7.11193e-49	1.70677	0.991	0.898	2.20847e-44
1.01297e-38	1.77152	0.976	0.728	3.14558e-34	1.77292e-15	1.15115	0.787	0.538	5.50546e-11	2.59731e-67	1.20926	0.967	0.71	8.06542e-63	2.40665e-107	1.83052	0.984	0.727	7.47337e-103	2.31474e-48	0.847079	0.97	0.716	7.18796e-44	4.45006e-92	1.27418	0.991	0.793	1.38188e-87	9.06183e-80	0.958705	0.93	0.743	2.81397e-75	2.38268e-98	1.56228	0.996	0.696	7.39895e-94	1.18468e-88	1.57938	0.978	0.756	3.67879e-84	2.76235e-35	1.57468	0.904	0.548	8.57792e-31
3.36478e-35	0.794566	0.706	0.196	1.04487e-30	6.44499e-30	0.808954	0.494	0.115	2.00136e-25	2.63272e-103	0.938989	0.663	0.155	8.17537e-99	1.30573e-99	1.031	0.714	0.212	4.05468e-95	8.21983e-93	0.869484	0.78	0.276	2.5525e-88	2.44896e-128	1.06507	0.782	0.259	7.60476e-124	3.80472e-125	1.05991	0.725	0.297	1.18148e-120	5.56288e-127	0.914275	0.837	0.248	1.72744e-122	2.05756e-104	0.779813	0.772	0.238	6.38934e-100	1.31926e-51	1.04418	0.626	0.15	4.09669e-47
8.06177e-35	0.710797	0.294	0.031	2.50342e-30	4.31635e-88	1.74883	0.427	0.027	1.34036e-83	1.60481e-93	1.61848	0.547	0.109	4.98343e-89	5.80528e-110	1.29714	0.315	0.023	1.80271e-105	1.61462e-149	2.42722	0.814	0.203	5.01387e-145	4.48556e-134	1.13267	0.388	0.038	1.3929e-129	5.94626e-223	2.68917	0.761	0.194	1.84649e-218	1.04708e-68	1.18915	0.49	0.123	3.2515e-64	2.16088e-30	0.843753	0.418	0.158	6.71017e-26	2.83624e-59	2.6609	0.635	0.14	8.80737e-55
6.28135e-33	1.27179	0.812	0.354	1.95055e-28	7.53786e-36	1.34846	0.742	0.254	2.34073e-31	1.3299e-137	1.8622	0.942	0.36	4.12972e-133	4.49579e-138	1.6853	0.899	0.327	1.39608e-133	1.43127e-122	1.51864	0.958	0.532	4.44453e-118	5.53182e-171	1.58957	0.919	0.354	1.7178e-166	1.41533e-145	1.4143	0.835	0.489	4.39502e-141	6.50695e-151	1.99409	0.988	0.515	2.0206e-146	8.14528e-125	1.76231	0.957	0.524	2.52936e-120	1.54506e-49	1.61915	0.835	0.372	4.79788e-45
7.52605e-29	0.845681	0.988	0.998	2.33706e-24	1.10035e-15	0.675131	1	0.979	3.41692e-11	1.95931e-38	0.520948	1	0.994	6.08424e-34	1.05537e-94	1.06372	1	0.998	3.27725e-90	1.07693e-33	0.451951	1	0.996	3.34418e-29	1.49012e-87	0.828614	1	0.996	4.62727e-83	4.83053e-74	0.50718	1	0.994	1.50003e-69	4.28414e-46	0.707096	1	0.995	1.33035e-41	4.274e-60	0.886007	1	0.997	1.3272e-55	6.53548e-26	0.802431	1	0.995	2.02946e-21
8.56988e-12	0.567804	1	0.965	2.6612e-07	2.98456e-18	1.20708	0.888	0.606	9.26795e-14	7.43331e-103	1.70099	0.988	0.634	2.30827e-98	4.29454e-63	1.00539	1	0.959	1.33358e-58	2.28048e-35	0.663255	0.989	0.856	7.08159e-31	2.03669e-84	1.02171	0.994	0.905	6.32454e-80	1.31915e-97	0.847597	0.989	0.923	4.09636e-93	4.94628e-103	1.60725	1	0.632	1.53597e-98	2.41912e-70	1.29831	0.966	0.661	7.51208e-66	1.91163e-11	0.721805	0.957	0.866	5.9362e-07
0.0783512	0.225084	0.988	0.888	1	1.61453e-28	1.72172	0.955	0.815	5.01359e-24	2.11425e-131	2.44015	1	0.694	6.56539e-127	2.21343e-44	0.932812	0.996	0.887	6.87336e-40	7.75182e-119	1.78983	1	0.891	2.40717e-114	1.62137e-135	1.80514	0.994	0.76	5.03484e-131	2.57253e-237	1.81264	1	0.948	7.98849e-233	2.35286e-133	2.20991	1	0.578	7.30635e-129	2.26218e-101	1.86344	0.996	0.626	7.02474e-97	1.26406e-29	1.56392	0.991	0.877	3.92529e-25
4.08937e-17	0.675412	1	0.94	1.26987e-12	1.16171e-26	1.31589	0.933	0.856	3.60747e-22	8.6314e-116	1.60059	1	0.91	2.68031e-111	7.99183e-83	1.14784	0.988	0.914	2.4817e-78	6.70714e-111	1.31787	1	0.961	2.08277e-106	1.67265e-133	1.34515	0.991	0.879	5.19408e-129	8.73265e-169	1.17258	0.978	0.946	2.71175e-164	5.52136e-115	1.20763	1	0.961	1.71455e-110	1.01271e-93	1.05407	0.996	0.964	3.14476e-89	6.28753e-40	1.32037	0.991	0.916	1.95247e-35
7.20614e-36	1.36974	0.906	0.414	2.23772e-31	2.70569e-08	0.527012	0.573	0.337	0.000840197	1.59916e-41	0.751763	0.827	0.557	4.96588e-37	7.44059e-55	0.935809	0.855	0.514	2.31053e-50	1.27051e-62	0.825011	0.917	0.61	3.9453e-58	9.1513e-69	0.856068	0.919	0.653	2.84175e-64	1.10301e-63	0.771988	0.82	0.623	3.42519e-59	1.64312e-75	0.941492	0.968	0.665	5.10238e-71	1.85122e-70	0.949633	0.953	0.701	5.74858e-66	2.33584e-21	0.828354	0.704	0.386	7.25347e-17
2.28617e-05	0.415835	0.353	0.189	0.709925	6.09071e-28	0.586869	0.236	0.027	1.89135e-23	1.7648e-70	0.835431	0.457	0.091	5.48024e-66	5.77832e-51	0.613913	0.431	0.115	1.79434e-46	3.40989e-84	0.654285	0.481	0.091	1.05887e-79	3.92478e-38	0.495585	0.346	0.11	1.21876e-33	3.46467e-96	0.747431	0.378	0.075	1.07588e-91	5.10208e-118	0.885671	0.538	0.086	1.58435e-113	1.27903e-51	0.633192	0.504	0.152	3.97178e-47	6.07814e-10	0.513831	0.226	0.074	1.88744e-05
9.33598e-73	0.929232	0.647	0.078	2.8991e-68	1.34378e-11	0.595678	0.404	0.159	4.17284e-07	2.33523e-42	0.58268	0.564	0.225	7.2516e-38	4.04961e-106	0.900073	0.625	0.13	1.25753e-101	5.45275e-35	0.429562	0.682	0.364	1.69324e-30	9.64033e-89	0.760988	0.684	0.239	2.99361e-84	2.06384e-34	0.572686	0.495	0.296	6.40884e-30	5.08297e-80	0.764703	0.785	0.339	1.57841e-75	9.51828e-67	0.713004	0.772	0.354	2.95571e-62	4.06104e-19	0.546341	0.487	0.197	1.26107e-14
1.8945e-19	0.823365	0.765	0.392	5.883e-15	2.12001e-24	1.05575	0.753	0.349	6.58328e-20	3.29898e-79	1.20087	0.815	0.388	1.02443e-74	5.69776e-62	1.00379	0.738	0.375	1.76932e-57	7.65668e-67	0.928991	0.864	0.549	2.37763e-62	5.25771e-120	1.2085	0.845	0.395	1.63268e-115	4.70442e-159	1.30912	0.912	0.578	1.46086e-154	2.42037e-106	1.2909	0.932	0.556	7.51598e-102	8.65176e-85	0.985378	0.914	0.548	2.68663e-80	6.96977e-38	1.25891	0.852	0.488	2.16432e-33
1.24237e-85	0.879062	0.6	0.051	3.85794e-81	8.11379e-16	0.624993	0.506	0.191	2.51958e-11	1.56881e-75	0.800642	0.626	0.174	4.87163e-71	1.08485e-116	0.76337	0.597	0.098	3.36878e-112	2.6844e-70	0.79171	0.758	0.318	8.33588e-66	1.44852e-99	0.844425	0.672	0.203	4.49808e-95	8.07858e-107	1.09656	0.774	0.404	2.50864e-102	9.64965e-128	0.903571	0.896	0.267	2.99651e-123	6.17928e-108	0.850423	0.832	0.26	1.91885e-103	6.13909e-41	1.03568	0.643	0.193	1.90637e-36
7.98599e-44	1.80884	0.988	0.628	2.47989e-39	1.62586e-27	1.13513	1	0.781	5.04879e-23	4.96843e-71	1.20003	0.984	0.784	1.54285e-66	3.0834e-102	1.52114	0.996	0.732	9.57489e-98	1.71277e-65	0.836501	1	0.916	5.31866e-61	1.87722e-75	0.929004	0.985	0.856	5.82933e-71	8.36794e-71	0.674467	0.978	0.926	2.5985e-66	7.10942e-112	1.60794	0.992	0.767	2.20769e-107	3.4718e-95	1.57525	0.996	0.835	1.0781e-90	1.45545e-30	0.998646	0.991	0.863	4.5196e-26
2.54902e-82	2.80482	1	0.188	7.91547e-78	8.63229e-23	0.959011	1	0.836	2.68058e-18	7.031e-50	0.934492	1	0.783	2.18334e-45	2.36337e-106	1.71616	1	0.412	7.33899e-102	1.93031e-63	0.975731	1	0.857	5.9942e-59	6.05549e-67	0.948091	1	0.687	1.88041e-62	1.09421e-78	0.698473	0.998	0.911	3.39784e-74	1.45457e-85	1.38225	1	0.711	4.51688e-81	6.84275e-83	1.47973	1	0.736	2.12488e-78	1.52996e-42	1.45543	1	0.79	4.75098e-38
1.06149e-33	1.46353	0.976	0.593	3.29623e-29	1.17993e-15	0.869191	0.91	0.739	3.66402e-11	6.98577e-29	0.614436	0.984	0.896	2.16929e-24	5.05256e-97	1.52235	0.992	0.597	1.56897e-92	1.01342e-49	0.807559	0.989	0.929	3.14697e-45	5.11265e-76	0.998632	0.961	0.822	1.58763e-71	3.04109e-81	0.854629	0.954	0.871	9.44351e-77	2.13066e-40	0.704116	0.968	0.877	6.61634e-36	9.67557e-48	0.816356	0.978	0.901	3.00455e-43	3.19949e-18	1.02258	0.913	0.81	9.93539e-14
5.05899e-41	1.46938	0.965	0.462	1.57097e-36	3.69128e-16	0.959826	0.753	0.511	1.14625e-11	6.26309e-48	0.858769	0.901	0.7	1.94488e-43	1.46591e-80	1.23071	0.94	0.621	4.55209e-76	6.05634e-91	1.11625	0.981	0.726	1.88068e-86	7.31825e-86	1.0607	0.958	0.704	2.27254e-81	4.12374e-114	1.04709	0.936	0.785	1.28054e-109	4.33269e-96	1.20044	0.996	0.745	1.34543e-91	5.4882e-75	1.11552	0.97	0.767	1.70425e-70	1.9121e-36	1.40933	0.913	0.618	5.93765e-32
6.97705e-43	0.939728	0.729	0.182	2.16658e-38	3.51876e-44	1.1016	0.64	0.147	1.09268e-39	2.15328e-102	1.07401	0.765	0.225	6.68657e-98	2.2502e-75	0.869653	0.645	0.21	6.98753e-71	1.44303e-78	0.915542	0.814	0.381	4.48103e-74	1.85634e-132	0.967419	0.758	0.216	5.7645e-128	1.63784e-107	1.06555	0.756	0.407	5.08597e-103	1.06557e-135	1.13195	0.92	0.334	3.30892e-131	7.24757e-119	0.896051	0.849	0.278	2.25059e-114	1.1002e-37	1.26038	0.67	0.247	3.41646e-33
1.81028e-39	1.04321	0.788	0.236	5.62147e-35	6.78214e-20	1.0841	0.73	0.37	2.10606e-15	4.23582e-50	0.92389	0.844	0.537	1.31535e-45	2.89071e-68	0.956654	0.794	0.345	8.97652e-64	7.2854e-75	1.05789	0.924	0.603	2.26233e-70	4.67103e-65	0.800562	0.872	0.52	1.45049e-60	7.82978e-111	1.11111	0.877	0.625	2.43138e-106	2.24036e-53	0.784051	0.944	0.69	6.957e-49	6.43426e-46	0.693125	0.905	0.687	1.99803e-41	1.76999e-32	1.49844	0.757	0.396	5.49634e-28
3.76448e-20	1.27899	0.859	0.633	1.16898e-15	4.5757e-24	1.29631	0.764	0.397	1.42089e-19	3.47691e-74	1.33528	0.877	0.517	1.07969e-69	3.72087e-62	1.24696	0.867	0.612	1.15544e-57	5.02355e-86	1.1983	0.951	0.654	1.55996e-81	7.13422e-81	1.11549	0.934	0.711	2.21539e-76	9.54397e-135	1.22185	0.917	0.694	2.96369e-130	4.10269e-107	1.43971	0.98	0.669	1.27401e-102	1.00086e-83	1.35177	0.966	0.711	3.10797e-79	7.43705e-42	1.43273	0.913	0.576	2.30943e-37
4.16738e-16	0.807594	1	0.888	1.29409e-11	1.05137e-25	1.16208	0.978	0.882	3.26483e-21	1.87509e-97	1.5588	0.996	0.846	5.82271e-93	3.22679e-92	1.3836	0.992	0.895	1.00201e-87	1.16784e-102	1.37347	0.996	0.907	3.62648e-98	1.63483e-97	1.29912	0.985	0.878	5.07662e-93	1.88153e-113	0.890991	0.993	0.97	5.84271e-109	2.25088e-95	1.50518	0.992	0.874	6.98967e-91	5.63156e-81	1.40648	0.991	0.861	1.74877e-76	2.01926e-24	1.08287	0.974	0.95	6.2704e-20
4.23964e-46	2.0652	0.988	0.563	1.31654e-41	8.73931e-23	1.39835	0.843	0.509	2.71382e-18	1.35063e-81	1.56293	0.971	0.702	4.19412e-77	6.25773e-90	1.67574	0.964	0.599	1.94321e-85	8.15989e-86	1.34893	0.977	0.703	2.53389e-81	6.36547e-88	1.32902	0.973	0.758	1.97667e-83	6.15854e-128	1.2687	0.96	0.751	1.91241e-123	6.74623e-56	0.994065	0.98	0.804	2.09491e-51	2.23817e-63	1.03568	1	0.786	6.95019e-59	2.26874e-39	1.70724	0.913	0.572	7.04511e-35
7.11262e-127	1.3541	0.765	0.055	2.20868e-122	8.16734e-44	0.710067	0.371	0.044	2.53621e-39	1.02144e-86	0.931195	0.63	0.148	3.17188e-82	9.18266e-116	1.39565	0.73	0.166	2.85149e-111	7.22729e-46	0.443649	0.473	0.147	2.24429e-41	8.35212e-117	1.33663	0.803	0.253	2.59358e-112	7.39547e-43	0.510906	0.383	0.149	2.29651e-38	1.05715e-149	1.45143	0.857	0.201	3.28277e-145	7.23083e-116	1.43536	0.759	0.191	2.24539e-111	5.25752e-31	0.447496	0.235	0.031	1.63262e-26
7.21048e-85	2.67935	1	0.177	2.23907e-80	2.06654e-30	1.16579	1	0.817	6.41722e-26	4.72525e-60	1.03943	1	0.767	1.46733e-55	3.36806e-121	1.77312	1	0.405	1.04588e-116	1.13131e-73	1.06087	1	0.838	3.51307e-69	2.97338e-84	0.996576	1	0.696	9.23325e-80	3.62951e-83	0.728033	0.998	0.88	1.12707e-78	3.36111e-95	1.42022	1	0.714	1.04372e-90	2.92903e-93	1.54458	0.996	0.728	9.09553e-89	6.816e-47	1.55044	1	0.733	2.11657e-42
2.02955e-30	0.946441	0.859	0.439	6.30236e-26	3.10618e-16	0.948556	0.697	0.373	9.64563e-12	1.5915e-65	1.01173	0.831	0.48	4.94209e-61	3.11683e-62	1.00809	0.827	0.527	9.67869e-58	9.03572e-90	1.1236	0.947	0.621	2.80586e-85	5.57493e-97	1.06126	0.878	0.505	1.73118e-92	5.67158e-97	0.983757	0.842	0.623	1.7612e-92	2.21009e-85	0.98728	0.944	0.645	6.86299e-81	2.55975e-76	0.966652	0.927	0.662	7.94881e-72	6.63806e-27	1.07228	0.757	0.451	2.06132e-22
7.6091e-68	2.46563	1	0.247	2.36285e-63	1.00284e-28	1.559	0.978	0.676	3.11412e-24	1.59939e-54	1.14616	0.988	0.852	4.96658e-50	1.97329e-101	1.82133	0.992	0.429	6.12767e-97	1.04396e-76	1.20232	0.996	0.851	3.24182e-72	5.41199e-53	0.916392	0.97	0.717	1.68058e-48	3.67685e-91	0.927205	0.985	0.88	1.14177e-86	7.2644e-78	1.28793	1	0.797	2.25581e-73	6.86291e-74	1.3122	0.996	0.773	2.13114e-69	4.82038e-42	1.71625	0.957	0.688	1.49687e-37
6.00089e-57	1.05686	0.776	0.165	1.86346e-52	1.73926e-26	0.514943	0.303	0.048	5.40093e-22	3.80683e-96	0.890575	0.695	0.183	1.18213e-91	2.12373e-121	1.17229	0.798	0.227	6.59481e-117	2.27432e-85	0.81722	0.761	0.273	7.06243e-81	2.24526e-125	0.972452	0.788	0.246	6.97222e-121	7.43073e-71	0.633004	0.517	0.196	2.30746e-66	1.69521e-155	0.928057	0.809	0.175	5.26415e-151	1.64405e-128	0.969947	0.776	0.19	5.10526e-124	5.63887e-62	0.717686	0.452	0.061	1.75104e-57
8.58841e-77	0.716483	0.329	0.013	2.66696e-72	3.80426e-14	1.1139	0.449	0.159	1.18134e-09	1.93498e-22	0.452618	0.683	0.386	6.00869e-18	4.36643e-156	2.09231	0.423	0.028	1.35591e-151	3.23555e-50	0.996323	0.492	0.143	1.00474e-45	2.90018e-108	1.5229	0.349	0.038	9.00592e-104	1.7034e-40	0.607398	0.336	0.119	5.28958e-36	6.33215e-29	0.436421	0.45	0.169	1.96632e-24	1.11557e-26	0.600762	0.349	0.114	3.46419e-22	2.94825e-10	0.763393	0.348	0.141	9.15519e-06
2.20556e-26	1.11688	0.941	0.854	6.84892e-22	1.00982e-31	1.38799	0.944	0.606	3.1358e-27	8.81048e-65	0.983286	0.967	0.796	2.73592e-60	9.33186e-72	1.08223	0.976	0.889	2.89782e-67	1.86471e-79	1.01177	0.992	0.847	5.7905e-75	7.97012e-91	0.95395	0.997	0.926	2.47496e-86	3.72034e-104	0.952168	0.978	0.881	1.15528e-99	5.80553e-79	0.937621	1	0.921	1.80279e-74	3.5722e-62	0.900309	0.983	0.939	1.10928e-57	1.59732e-44	1.29479	0.983	0.792	4.96015e-40
2.24081e-14	0.819532	0.941	0.598	6.9584e-10	1.1135e-36	1.69376	0.91	0.447	3.45777e-32	1.54735e-102	1.70894	0.979	0.535	4.80498e-98	1.30349e-52	0.992602	0.907	0.547	4.04773e-48	9.51256e-77	1.1701	0.97	0.685	2.95394e-72	4.24543e-128	1.49591	0.973	0.613	1.31833e-123	1.33808e-164	1.52831	0.976	0.701	4.15515e-160	8.36143e-66	1.01806	1	0.806	2.59648e-61	1.32626e-66	1.07789	0.991	0.795	4.11842e-62	3.91239e-36	1.37937	0.948	0.625	1.21491e-31
2.63347e-63	0.874851	0.671	0.092	8.17772e-59	2.75639e-09	0.278594	0.157	0.036	8.5594e-05	6.29643e-91	0.713455	0.498	0.084	1.95523e-86	2.56951e-87	0.824945	0.633	0.152	7.9791e-83	1.13584e-64	0.510078	0.511	0.132	3.52712e-60	3.75819e-112	0.770022	0.654	0.161	1.16703e-107	2.70478e-83	0.765417	0.631	0.26	8.39914e-79	9.79762e-129	0.639678	0.685	0.127	3.04246e-124	3.71333e-103	0.61201	0.659	0.14	1.1531e-98	2.74499e-41	0.493549	0.296	0.037	8.52403e-37
2.70611e-09	0.51767	0.906	0.867	8.40327e-05	2.25828e-09	0.855589	0.764	0.612	7.01262e-05	2.06519e-83	1.29511	0.951	0.7	6.41305e-79	8.39072e-39	0.819227	0.907	0.82	2.60557e-34	4.24806e-76	1.03491	0.962	0.798	1.31915e-71	4.69099e-56	0.843707	0.884	0.71	1.45669e-51	1.11778e-103	1.06289	0.892	0.776	3.47104e-99	5.7095e-63	0.861299	0.968	0.838	1.77297e-58	1.0558e-84	0.997297	0.987	0.877	3.27856e-80	3.89479e-21	1.1174	0.878	0.72	1.20945e-16
2.6805e-107	2.66107	0.447	0.017	8.32374e-103	7.96509e-88	1.67066	0.169	0.002	2.4734e-83	3.33181e-64	1.93475	0.379	0.065	1.03463e-59	8.36667e-56	1.37179	0.319	0.053	2.5981e-51	4.53015e-123	2.65146	0.458	0.053	1.40675e-118	3.90432e-136	1.36546	0.415	0.04	1.21241e-131	8.21665e-145	2.40514	0.499	0.09	2.55152e-140	3.05057e-110	2.38621	0.482	0.067	9.47293e-106	5.77224e-92	1.71036	0.405	0.053	1.79245e-87	6.18086e-89	1.57229	0.174	0.003	1.91934e-84
2.32969e-24	0.794746	0.847	0.368	7.23439e-20	9.28012e-26	1.181	0.697	0.253	2.88176e-21	3.37023e-96	1.28978	0.881	0.302	1.04656e-91	1.65625e-104	1.43783	0.867	0.318	5.14315e-100	2.90834e-46	0.816468	0.97	0.677	9.03128e-42	1.11492e-106	1.33419	0.91	0.436	3.46216e-102	9.59283e-68	0.813563	0.881	0.639	2.97886e-63	9.81299e-130	1.45977	0.936	0.295	3.04723e-125	3.59183e-124	1.55854	0.914	0.3	1.11537e-119	7.39809e-30	1.20035	0.922	0.502	2.29733e-25
8.644e-39	1.629	0.988	0.914	2.68422e-34	7.47481e-23	0.926446	0.989	0.873	2.32115e-18	6.66364e-31	0.556484	0.996	0.951	2.06926e-26	2.52878e-106	1.42621	1	0.944	7.85263e-102	6.60541e-85	0.993274	1	0.96	2.05118e-80	1.95044e-88	0.944592	0.997	0.966	6.05669e-84	1.22877e-124	0.908084	0.998	0.975	3.81572e-120	4.51513e-91	1.11559	1	0.946	1.40208e-86	1.38831e-84	1.15261	1	0.95	4.31113e-80	3.53728e-44	1.22411	1	0.946	1.09843e-39
5.90358e-79	1.33011	0.776	0.108	1.83324e-74	3.63054e-27	0.867008	0.461	0.107	1.12739e-22	1.72718e-111	1.30081	0.749	0.189	5.36341e-107	5.49575e-128	1.31522	0.815	0.205	1.70659e-123	4.68503e-123	1.30937	0.913	0.3	1.45484e-118	6.60863e-102	1.09879	0.863	0.351	2.05218e-97	1.72558e-99	0.974362	0.727	0.32	5.35846e-95	5.78419e-156	1.48785	0.92	0.247	1.79617e-151	1.4739e-107	1.2724	0.832	0.275	4.57689e-103	6.20426e-86	1.31533	0.696	0.112	1.92661e-81
9.40449e-68	1.80323	0.459	0.037	2.92038e-63	1.04241e-24	1.43426	0.539	0.151	3.23701e-20	7.74868e-22	0.961943	0.72	0.459	2.4062e-17	4.4108e-64	1.78628	0.464	0.103	1.36969e-59	8.13119e-81	1.52742	0.818	0.294	2.52498e-76	9.93224e-66	1.25604	0.496	0.139	3.08426e-61	1.17464e-62	1.05087	0.606	0.275	3.6476e-58	7.89497e-54	1.09029	0.733	0.293	2.45162e-49	4.65593e-26	0.912596	0.578	0.284	1.44581e-21	1.45503e-21	1.12964	0.443	0.14	4.51832e-17
1.15477e-35	1.33568	0.882	0.394	3.58591e-31	1.17121e-07	0.600395	0.517	0.3	0.00363696	9.21257e-31	0.719734	0.802	0.574	2.86078e-26	8.88299e-72	1.19317	0.831	0.412	2.75843e-67	2.57075e-25	0.612005	0.716	0.507	7.98295e-21	7.56421e-75	1.0435	0.872	0.565	2.34891e-70	2.47807e-79	0.971467	0.763	0.48	7.69514e-75	4.64505e-33	0.593283	0.9	0.718	1.44243e-28	1.8457e-19	0.477223	0.871	0.767	5.73146e-15	5.38803e-24	0.978362	0.652	0.321	1.67314e-19
6.10298e-22	0.522771	0.447	0.115	1.89516e-17	7.76855e-16	0.715772	0.449	0.158	2.41237e-11	2.95158e-52	0.820655	0.593	0.223	9.16555e-48	5.37661e-90	0.786282	0.601	0.142	1.6696e-85	5.24659e-67	0.738718	0.723	0.295	1.62922e-62	1.5084e-68	0.65387	0.594	0.212	4.68403e-64	1.65404e-71	0.820402	0.591	0.276	5.13629e-67	4.4808e-95	0.904092	0.865	0.38	1.39142e-90	2.14551e-64	0.78642	0.784	0.391	6.66245e-60	1.46508e-34	0.923422	0.539	0.156	4.54952e-30
1.66303e-50	1.10935	0.753	0.153	5.16422e-46	4.68391e-16	0.916437	0.831	0.517	1.4545e-11	4.40193e-43	0.802122	0.901	0.631	1.36693e-38	1.4509e-97	1.1279	0.839	0.281	4.50548e-93	5.24977e-37	0.615263	0.875	0.584	1.63021e-32	1.17892e-59	0.754999	0.863	0.5	3.66089e-55	2.58144e-15	0.332112	0.653	0.549	8.01615e-11	2.8054e-50	0.742695	0.968	0.657	8.7116e-46	7.4509e-53	0.839849	0.922	0.664	2.31373e-48	3.76741e-22	0.87854	0.73	0.401	1.1699e-17
6.31984e-61	2.24183	0.988	0.266	1.9625e-56	8.60467e-10	0.681494	0.865	0.579	2.67201e-05	4.91017e-52	1.0536	0.979	0.699	1.52475e-47	4.91657e-102	1.69201	0.996	0.436	1.52674e-97	1.31613e-50	0.911614	0.977	0.66	4.08699e-46	6.57341e-61	0.911937	0.997	0.638	2.04124e-56	2.79056e-56	0.685326	0.971	0.733	8.66554e-52	4.03624e-90	1.4587	0.98	0.485	1.25337e-85	9.23917e-67	1.26509	0.974	0.519	2.86904e-62	1.52435e-49	1.59399	0.913	0.345	4.73356e-45
2.511e-49	0.904874	0.788	0.19	7.7974e-45	1.20249e-26	0.964572	0.64	0.219	3.73409e-22	5.71683e-58	0.872781	0.741	0.328	1.77525e-53	6.3089e-85	0.908833	0.698	0.218	1.9591e-80	2.88242e-65	0.818728	0.795	0.385	8.95077e-61	1.49917e-77	0.819874	0.776	0.353	4.65536e-73	5.31697e-87	0.903336	0.761	0.438	1.65108e-82	4.627e-104	1.07127	0.94	0.486	1.43682e-99	2.19685e-85	0.864298	0.905	0.467	6.82187e-81	1.42133e-35	1.02514	0.713	0.28	4.41365e-31
7.03947e-21	0.607364	0.647	0.241	2.18597e-16	7.65395e-24	0.948801	0.618	0.222	2.37678e-19	3.20993e-47	0.786488	0.687	0.336	9.9678e-43	1.12538e-60	0.831507	0.629	0.237	3.49463e-56	3.10971e-56	0.679846	0.739	0.347	9.65657e-52	2.65295e-89	0.984694	0.791	0.362	8.2382e-85	3.78437e-99	1.09458	0.778	0.437	1.17516e-94	1.78393e-82	0.921048	0.896	0.489	5.53962e-78	1.26867e-57	0.718889	0.866	0.533	3.93961e-53	5.71733e-24	0.883948	0.6	0.258	1.7754e-19
1.75009e-10	0.62374	0.8	0.599	5.43454e-06	1.58765e-07	0.740983	0.629	0.465	0.00493013	2.05525e-70	1.10649	0.889	0.583	6.38217e-66	6.52243e-40	0.80256	0.782	0.585	2.02541e-35	2.07356e-75	0.973568	0.924	0.694	6.43904e-71	1.63471e-66	0.857547	0.842	0.579	5.07627e-62	3.33994e-71	0.817265	0.807	0.639	1.03715e-66	4.84284e-90	0.978889	0.968	0.786	1.50385e-85	3.235e-57	0.818571	0.918	0.791	1.00456e-52	4.5586e-18	0.80615	0.765	0.539	1.41558e-13
2.07466e-62	2.23856	0.988	0.263	6.44243e-58	2.56674e-10	0.732481	0.865	0.546	7.9705e-06	8.93687e-55	1.19924	0.963	0.665	2.77517e-50	1.95124e-89	1.60457	0.992	0.429	6.05918e-85	4.42159e-46	0.865375	0.985	0.638	1.37303e-41	5.48779e-63	0.932169	0.991	0.619	1.70412e-58	1.16486e-40	0.567922	0.96	0.728	3.61725e-36	4.53921e-96	1.46965	0.98	0.451	1.40956e-91	4.23714e-64	1.2432	0.935	0.496	1.31576e-59	5.62023e-47	1.3479	0.896	0.313	1.74525e-42
1.16153e-55	1.48926	0.929	0.233	3.60691e-51	8.91182e-32	1.35025	0.618	0.173	2.76739e-27	2.08851e-86	1.48719	0.889	0.37	6.48546e-82	6.45337e-104	1.49685	0.96	0.379	2.00396e-99	1.10457e-83	1.17554	0.936	0.44	3.43001e-79	2.54593e-82	1.09844	0.94	0.471	7.90587e-78	7.72744e-54	0.681232	0.842	0.548	2.3996e-49	5.95345e-130	1.78805	0.936	0.311	1.84872e-125	2.38293e-79	1.43033	0.875	0.373	7.39972e-75	1.53918e-34	1.20793	0.661	0.228	4.77961e-30
5.33561e-32	1.00833	0.847	0.353	1.65687e-27	3.27869e-12	0.554342	0.584	0.289	1.01813e-07	1.32233e-33	0.679062	0.695	0.412	4.10624e-29	6.67489e-74	0.991253	0.851	0.398	2.07275e-69	3.4153e-55	0.758796	0.89	0.623	1.06055e-50	8.10629e-69	0.780718	0.869	0.524	2.51725e-64	3.11146e-58	0.776448	0.739	0.531	9.66202e-54	5.58668e-73	0.744162	0.908	0.513	1.73483e-68	1.36222e-63	0.72149	0.927	0.589	4.23009e-59	6.17633e-22	0.791842	0.661	0.334	1.91794e-17
6.43255e-55	0.995044	0.741	0.142	1.9975e-50	2.0092e-11	0.726572	0.64	0.364	6.23917e-07	8.39086e-57	0.901922	0.835	0.453	2.60561e-52	2.61266e-126	1.03654	0.702	0.141	8.11308e-122	6.45957e-57	0.79623	0.936	0.72	2.00589e-52	1.11642e-77	0.839741	0.845	0.417	3.46682e-73	1.43415e-82	0.85877	0.831	0.585	4.45346e-78	2.95057e-39	0.609078	0.964	0.705	9.16242e-35	1.24703e-34	0.599893	0.948	0.682	3.87242e-30	5.04483e-12	0.590111	0.8	0.598	1.56657e-07
6.81351e-20	0.877773	0.882	0.572	2.1158e-15	7.41004e-46	0.963411	0.551	0.097	2.30104e-41	7.62707e-97	1.1182	0.77	0.225	2.36843e-92	3.79792e-61	0.938623	0.875	0.561	1.17937e-56	4.54682e-93	0.917689	0.86	0.336	1.41193e-88	1.94132e-106	1.09173	0.896	0.428	6.02837e-102	2.89329e-91	0.943518	0.82	0.486	8.98452e-87	3.38551e-141	1.09773	0.884	0.231	1.0513e-136	6.49454e-91	0.858546	0.733	0.217	2.01675e-86	1.5668e-43	1.17243	0.713	0.232	4.86539e-39
4.99604e-60	1.85326	0.988	0.274	1.55142e-55	7.43775e-25	1.19723	0.955	0.685	2.30965e-20	1.11172e-62	1.00609	0.988	0.845	3.45224e-58	3.59354e-96	1.4457	0.968	0.419	1.1159e-91	3.29271e-71	1.05479	0.996	0.858	1.02249e-66	4.1598e-96	1.17513	0.988	0.745	1.29174e-91	4.09819e-61	0.70012	0.943	0.878	1.27261e-56	7.24681e-79	0.98008	1	0.868	2.25035e-74	9.82854e-68	1.01869	0.991	0.851	3.05206e-63	5.3469e-50	1.6504	0.991	0.685	1.66037e-45
2.0044e-46	1.20964	0.812	0.213	6.22426e-42	1.51851e-25	1.25416	0.708	0.284	4.71543e-21	1.38395e-80	1.09425	0.872	0.368	4.29758e-76	3.94236e-95	1.12234	0.806	0.257	1.22422e-90	1.40001e-93	1.21762	0.97	0.56	4.34744e-89	5.31727e-82	0.946273	0.896	0.468	1.65117e-77	5.58892e-106	1.09833	0.879	0.589	1.73553e-101	8.74124e-109	1.23049	0.964	0.425	2.71442e-104	5.97528e-78	1.06817	0.879	0.416	1.8555e-73	8.71384e-64	1.56146	0.939	0.37	2.70591e-59
1.2413e-58	1.51229	0.965	0.261	3.85461e-54	1.13827e-13	0.911877	0.753	0.466	3.53468e-09	4.69306e-66	1.17696	0.934	0.606	1.45734e-61	4.99257e-104	1.38658	0.964	0.411	1.55034e-99	2.8543e-84	1.15803	0.973	0.662	8.86345e-80	1.18415e-83	1.08003	0.928	0.6	3.67715e-79	2.84208e-92	0.88837	0.945	0.733	8.82552e-88	1.98703e-99	1.29928	0.996	0.57	6.17034e-95	1.10644e-76	1.12112	0.957	0.587	3.43583e-72	7.01159e-41	1.38783	0.887	0.459	2.17731e-36
6.58389e-72	2.47002	1	0.194	2.04449e-67	5.87918e-14	0.673476	1	0.86	1.82566e-09	2.39473e-31	0.705361	1	0.805	7.43635e-27	3.09998e-80	1.46845	1	0.417	9.62636e-76	4.56232e-40	0.743898	1	0.904	1.41674e-35	6.36199e-29	0.667636	1	0.71	1.97559e-24	1.07788e-36	0.486442	1	0.937	3.34716e-32	5.88789e-62	1.09444	1	0.751	1.82837e-57	9.85785e-63	1.12962	1	0.775	3.06116e-58	3.62332e-35	1.20014	1	0.828	1.12515e-30
2.04456e-66	0.969252	0.753	0.113	6.34898e-62	5.50887e-13	0.694468	0.584	0.291	1.71067e-08	2.47295e-45	0.824662	0.687	0.338	7.67926e-41	2.37985e-63	0.737247	0.661	0.212	7.39014e-59	1.37734e-45	0.628999	0.799	0.493	4.27705e-41	1.66921e-65	0.761204	0.764	0.373	5.18339e-61	7.41832e-51	0.627015	0.765	0.543	2.30361e-46	3.42243e-51	0.641232	0.896	0.555	1.06277e-46	9.71136e-46	0.54719	0.884	0.539	3.01567e-41	5.20618e-25	0.95823	0.678	0.315	1.61668e-20
2.79121e-30	1.11124	1	0.892	8.66755e-26	1.42508e-07	0.516083	0.899	0.779	0.00442529	1.46187e-15	0.403361	0.984	0.926	4.53953e-11	5.96044e-69	0.935486	0.984	0.938	1.8509e-64	5.59155e-51	0.641968	1	0.946	1.73634e-46	6.87677e-74	0.731123	0.997	0.975	2.13544e-69	2.24234e-59	0.620442	0.967	0.923	6.96313e-55	4.17658e-46	0.573022	1	0.958	1.29695e-41	1.03283e-40	0.532671	1	0.972	3.20725e-36	2.26166e-17	0.709003	0.93	0.859	7.02314e-13
2.23412e-05	0.478595	0.929	0.869	0.693763	4.4396e-23	1.32815	0.798	0.43	1.37863e-18	1.82243e-74	1.2956	0.893	0.511	5.6592e-70	1.7433e-31	0.787294	0.952	0.887	5.41347e-27	1.89081e-88	1.27059	0.977	0.75	5.87153e-84	4.2426e-36	0.74659	0.896	0.742	1.31745e-31	1.02912e-87	0.989336	0.908	0.78	3.19573e-83	5.23234e-106	1.43309	0.964	0.538	1.6248e-101	2.26297e-93	1.36018	0.966	0.599	7.0272e-89	7.93394e-35	1.4529	0.878	0.555	2.46373e-30
9.5152e-51	1.83625	0.953	0.291	2.95476e-46	6.70552e-34	1.71244	0.955	0.503	2.08226e-29	5.73189e-26	0.51935	0.988	0.738	1.77992e-21	1.01786e-74	1.15391	0.992	0.441	3.16076e-70	3.40748e-61	1.1185	1	0.694	1.05812e-56	2.68372e-26	0.548264	0.994	0.718	8.33375e-22	1.15986e-60	0.710536	0.989	0.767	3.60173e-56	5.80901e-73	1.27387	0.996	0.743	1.80387e-68	3.17175e-69	1.39885	0.974	0.742	9.84923e-65	7.31544e-50	1.98373	0.965	0.54	2.27166e-45
3.57457e-17	1.00431	0.918	0.83	1.11001e-12	7.2119e-08	0.724073	0.899	0.763	0.00223951	1.95022e-45	1.01113	0.938	0.837	6.05603e-41	7.84294e-28	0.820055	0.903	0.875	2.43547e-23	1.80811e-29	0.620949	0.973	0.891	5.61472e-25	1.52063e-40	0.757621	0.958	0.853	4.72202e-36	8.45159e-27	0.499618	0.93	0.907	2.62447e-22	5.96289e-54	0.882458	0.996	0.871	1.85166e-49	6.9842e-36	0.706602	0.983	0.898	2.1688e-31	3.86198e-12	0.764943	0.913	0.827	1.19926e-07
1.42164e-30	0.685322	0.612	0.165	4.41462e-26	7.59176e-14	0.563503	0.427	0.156	2.35747e-09	4.96441e-57	0.778225	0.63	0.236	1.5416e-52	3.99973e-65	0.700603	0.601	0.195	1.24204e-60	2.46787e-53	0.656131	0.746	0.365	7.66347e-49	3.81498e-92	0.768193	0.66	0.209	1.18467e-87	7.17016e-41	0.608059	0.549	0.333	2.22655e-36	1.60036e-87	0.723807	0.821	0.311	4.96959e-83	1.53265e-72	0.674061	0.806	0.35	4.75933e-68	1.48081e-13	0.571658	0.487	0.235	4.59835e-09
4.06654e-20	0.910004	0.906	0.779	1.26278e-15	1.53014e-16	0.886179	0.876	0.674	4.75155e-12	1.60652e-61	0.961337	0.963	0.868	4.98874e-57	3.98791e-84	1.21647	0.96	0.834	1.23837e-79	1.46933e-94	1.17616	0.992	0.875	4.56271e-90	2.64089e-77	0.930274	0.958	0.796	8.20076e-73	7.57635e-59	0.731865	0.884	0.843	2.35268e-54	3.32701e-95	1.11244	0.996	0.825	1.03314e-90	7.5794e-75	1.01825	0.983	0.856	2.35363e-70	5.86312e-26	1.09568	0.878	0.695	1.82068e-21
1.356e-20	0.946453	0.882	0.605	4.21078e-16	3.29128e-19	0.981232	0.82	0.51	1.02204e-14	4.08859e-89	1.38352	0.914	0.511	1.26963e-84	1.4886e-64	1.13328	0.847	0.569	4.62256e-60	1.99553e-83	1.2073	0.958	0.698	6.19671e-79	2.86343e-101	1.114	0.91	0.62	8.89182e-97	7.55981e-145	1.2867	0.941	0.706	2.34755e-140	2.76023e-106	1.26151	0.984	0.619	8.57135e-102	3.53241e-83	1.09245	0.944	0.658	1.09692e-78	1.89723e-38	1.42604	0.887	0.608	5.89148e-34
8.18175e-57	1.75855	0.976	0.251	2.54068e-52	9.29859e-11	0.795305	0.865	0.674	2.88749e-06	1.68513e-12	0.340616	0.996	0.843	5.23284e-08	5.26295e-80	1.33454	0.972	0.432	1.6343e-75	1.81415e-46	0.836973	0.977	0.742	5.63349e-42	4.36112e-42	0.696284	0.979	0.658	1.35426e-37	8.32877e-38	0.54209	0.903	0.722	2.58633e-33	8.64252e-47	0.808805	0.976	0.788	2.68376e-42	5.86829e-38	0.711095	0.991	0.803	1.82228e-33	3.58306e-28	1.12512	0.878	0.497	1.11265e-23
8.60921e-59	0.544077	0.412	0.034	2.67342e-54	2.54342e-35	0.619352	0.337	0.045	7.89808e-31	3.17035e-50	0.520744	0.403	0.097	9.84487e-46	3.48659e-53	0.395989	0.302	0.052	1.08269e-48	2.07225e-84	0.585184	0.621	0.154	6.43497e-80	3.36558e-72	0.504769	0.472	0.116	1.04511e-67	4.38797e-89	0.743806	0.528	0.171	1.3626e-84	5.99041e-95	0.644496	0.649	0.158	1.8602e-90	4.72095e-68	0.429602	0.543	0.138	1.466e-63	2.52341e-51	0.677511	0.391	0.054	7.83595e-47
1.05606e-26	1.16107	0.929	0.72	3.27937e-22	2.28597e-05	0.61702	0.629	0.473	0.709862	6.97139e-59	1.13069	0.918	0.735	2.16483e-54	1.17035e-99	1.48249	0.964	0.779	3.63428e-95	7.48109e-33	0.500307	0.951	0.861	2.3231e-28	6.2593e-94	1.13617	0.946	0.791	1.9437e-89	1.37607e-45	0.67145	0.811	0.715	4.27312e-41	7.72063e-75	1.06485	0.956	0.832	2.39749e-70	1.038e-74	1.11291	0.983	0.886	3.22331e-70	1.26221e-11	0.664571	0.8	0.661	3.91953e-07
2.90587e-31	1.19881	0.988	0.946	9.0236e-27	1.9688e-19	0.915041	0.775	0.396	6.1137e-15	1.58358e-29	0.691168	0.885	0.724	4.91748e-25	1.483e-46	0.965918	0.976	0.924	4.60514e-42	4.4494e-33	0.603464	0.852	0.652	1.38167e-28	8.78387e-50	0.784454	0.973	0.901	2.72766e-45	1.1728e-58	0.770587	0.851	0.744	3.6419e-54	1.67726e-43	0.743284	0.968	0.804	5.20841e-39	1.29397e-44	0.726623	0.974	0.845	4.01818e-40	7.28823e-25	0.99973	0.878	0.597	2.26322e-20
3.33235e-11	0.614987	0.988	0.941	1.0348e-06	1.58361e-16	1.01354	0.798	0.534	4.91759e-12	2.88779e-75	1.31492	0.951	0.671	8.96746e-71	2.30474e-21	0.592832	0.968	0.903	7.1569e-17	2.33998e-51	0.774783	0.962	0.815	7.26635e-47	7.11967e-56	0.736639	0.976	0.874	2.21087e-51	1.47174e-76	0.837152	0.897	0.816	4.57019e-72	1.17859e-61	0.866846	1	0.866	3.65986e-57	4.58728e-47	0.753779	0.966	0.866	1.42449e-42	6.83412e-29	0.987063	0.948	0.749	2.1222e-24
8.58602e-39	1.81048	1	0.993	2.66622e-34	4.58843e-13	0.573653	1	0.986	1.42485e-08	1.72867e-28	0.564083	1	0.993	5.36805e-24	4.65442e-66	1.2019	1	0.998	1.44534e-61	7.03488e-37	0.576333	1	0.995	2.18454e-32	3.09331e-38	0.584885	1	0.997	9.60566e-34	6.55928e-27	0.312045	1	0.997	2.03685e-22	1.03377e-67	1.01376	1	0.989	3.21017e-63	1.01959e-57	0.954608	1	0.993	3.16612e-53	6.14406e-23	0.781382	0.991	0.988	1.90792e-18
1.66334e-08	0.571301	0.812	0.678	0.000516516	1.07936e-07	0.493569	0.674	0.475	0.00335175	8.70877e-27	0.649712	0.778	0.574	2.70433e-22	2.25338e-32	0.734547	0.762	0.575	6.99741e-28	1.0545e-43	0.762253	0.924	0.782	3.27453e-39	3.55197e-55	0.86426	0.89	0.689	1.10299e-50	1.06493e-44	0.747398	0.787	0.696	3.30693e-40	2.05734e-31	0.556271	0.888	0.675	6.38866e-27	7.5359e-29	0.562242	0.914	0.783	2.34012e-24	1.12729e-08	0.622668	0.739	0.607	0.000350058
2.39443e-21	1.02132	0.976	0.832	7.43543e-17	0.0419226	0.465641	0.64	0.618	1	1.94304e-19	0.677422	0.868	0.781	6.03372e-15	6.14724e-28	0.735536	0.895	0.859	1.9089e-23	1.18094e-19	0.640335	0.837	0.755	3.66718e-15	5.16787e-36	0.726469	0.928	0.833	1.60478e-31	8.08487e-22	0.440203	0.842	0.817	2.5106e-17	6.36922e-36	0.811769	0.972	0.839	1.97783e-31	1.73582e-31	0.724249	0.961	0.898	5.39023e-27	2.63039e-09	0.774548	0.791	0.712	8.16816e-05
1.15232e-24	0.916033	0.941	0.609	3.57828e-20	9.00662e-08	0.742352	0.787	0.706	0.00279682	2.66062e-60	1.01959	0.926	0.668	8.26202e-56	5.32579e-62	1.00521	0.863	0.555	1.65382e-57	1.64039e-51	0.794334	0.939	0.804	5.0939e-47	4.45125e-67	0.916549	0.913	0.685	1.38225e-62	7.5284e-97	0.86735	0.943	0.828	2.33779e-92	6.72788e-64	0.79083	0.984	0.888	2.08921e-59	4.14551e-54	0.79196	0.948	0.891	1.2873e-49	2.16941e-13	0.623982	0.896	0.776	6.73666e-09
1.12345e-16	0.669373	0.682	0.351	3.48865e-12	8.29684e-16	0.773015	0.562	0.247	2.57642e-11	2.06478e-70	0.893425	0.757	0.316	6.41178e-66	3.27947e-67	0.912271	0.762	0.382	1.01837e-62	2.73516e-56	0.746541	0.845	0.569	8.49349e-52	6.66448e-75	0.854392	0.794	0.434	2.06952e-70	1.58551e-37	0.617895	0.65	0.494	4.92348e-33	2.80607e-87	0.856816	0.9	0.485	8.7137e-83	1.33624e-60	0.766073	0.849	0.525	4.14942e-56	2.39219e-19	0.826955	0.678	0.403	7.42846e-15
3.21781e-05	0.609338	0.741	0.661	0.999227	2.56791e-08	0.719089	0.573	0.367	0.000797415	2.25646e-51	1.36097	0.807	0.526	7.007e-47	5.86129e-43	1.30581	0.815	0.657	1.82011e-38	3.62242e-33	0.613373	0.807	0.588	1.12487e-28	9.61801e-29	0.737986	0.737	0.56	2.98668e-24	2.55528e-51	0.865723	0.708	0.552	7.93492e-47	2.64654e-43	0.776781	0.845	0.557	8.21829e-39	6.87295e-26	0.570806	0.832	0.655	2.13426e-21	7.86583e-09	0.780629	0.609	0.452	0.000244258
8.8074e-31	1.72641	0.953	0.584	2.73496e-26	0.883434	0.264776	0.697	0.689	1	3.47003e-32	1.3182	0.901	0.816	1.07755e-27	2.27369e-33	1.20145	0.887	0.757	7.06048e-29	1.49751e-41	1.41673	0.867	0.702	4.65022e-37	5.01873e-16	0.531529	0.869	0.765	1.55847e-11	1.39749e-17	0.547311	0.848	0.816	4.33964e-13	6.98355e-30	0.932148	0.936	0.847	2.1686e-25	2.3431e-18	0.795433	0.892	0.827	7.27603e-14	1.3269e-07	0.679592	0.87	0.738	0.00412042
3.21492e-13	0.668546	0.788	0.516	9.98329e-09	2.31671e-12	0.619258	0.506	0.229	7.19408e-08	2.47641e-52	0.830058	0.7	0.321	7.69001e-48	6.77908e-26	0.59073	0.706	0.521	2.10511e-21	8.05557e-41	0.636887	0.818	0.59	2.5015e-36	2.54681e-62	0.755485	0.788	0.48	7.9086e-58	7.02283e-51	0.762848	0.701	0.544	2.1808e-46	4.90511e-77	0.794013	0.92	0.538	1.52318e-72	2.28957e-52	0.660053	0.888	0.578	7.10981e-48	7.92955e-11	0.57119	0.626	0.436	2.46236e-06
0.111041	0.200813	0.859	0.784	1	6.8754e-20	1.09575	0.607	0.237	2.13502e-15	8.54645e-56	1.03483	0.84	0.431	2.65393e-51	2.12663e-13	0.456013	0.879	0.791	6.60383e-09	4.52574e-50	0.768103	0.947	0.693	1.40538e-45	6.26475e-37	0.757661	0.821	0.548	1.94539e-32	2.78195e-24	0.448809	0.772	0.646	8.63878e-20	7.50567e-112	1.67135	0.936	0.423	2.33074e-107	9.51672e-89	1.72188	0.901	0.449	2.95523e-84	1.18334e-13	0.751559	0.774	0.581	3.67462e-09
2.6104e-12	0.574747	0.8	0.655	8.10607e-08	1.70901e-09	0.68001	0.764	0.618	5.307e-05	5.31156e-49	0.98615	0.922	0.758	1.6494e-44	8.31577e-45	0.793708	0.819	0.64	2.5823e-40	1.0927e-60	0.868466	0.958	0.825	3.39317e-56	6.47092e-44	0.684329	0.809	0.627	2.00942e-39	1.87465e-49	0.648076	0.807	0.744	5.82134e-45	9.78538e-64	0.829155	0.968	0.86	3.03865e-59	2.45578e-68	0.836032	0.978	0.888	7.62595e-64	4.28474e-14	0.745842	0.809	0.671	1.33054e-09
2.78456e-25	1.18378	0.906	0.537	8.6469e-21	9.70734e-10	0.570299	0.888	0.688	3.01442e-05	3.01939e-25	0.561865	0.955	0.857	9.37613e-21	3.55335e-81	1.22476	0.988	0.658	1.10342e-76	8.6233e-60	0.811748	0.985	0.9	2.67779e-55	5.15437e-43	0.594864	0.982	0.882	1.60059e-38	1.60465e-39	0.524233	0.89	0.84	4.98291e-35	1.4806e-54	0.779152	0.98	0.862	4.59772e-50	7.8655e-51	0.762768	0.996	0.886	2.44247e-46	1.27992e-22	0.958807	0.904	0.722	3.97452e-18
1.10813e-41	1.1587	0.824	0.258	3.44107e-37	2.26826e-09	0.681615	0.629	0.411	7.04362e-05	1.47858e-63	1.00152	0.815	0.459	4.59143e-59	4.32284e-77	1.04952	0.815	0.352	1.34237e-72	7.00609e-54	0.768201	0.875	0.637	2.1756e-49	1.9632e-65	0.787536	0.818	0.519	6.09634e-61	4.09309e-30	0.55909	0.651	0.54	1.27103e-25	9.75576e-73	0.882277	0.924	0.646	3.02946e-68	9.91891e-78	1.01969	0.935	0.673	3.08012e-73	4.03892e-17	0.762172	0.67	0.424	1.25421e-12
8.48711e-27	1.40097	0.941	0.678	2.6355e-22	3.10232e-05	0.589642	0.539	0.38	0.963364	1.33937e-38	1.01403	0.815	0.574	4.15914e-34	6.3798e-52	1.1568	0.944	0.763	1.98112e-47	8.4475e-33	0.750423	0.845	0.653	2.6232e-28	6.71431e-59	0.927535	0.937	0.75	2.08499e-54	3.51526e-17	0.414737	0.697	0.63	1.09159e-12	8.64849e-69	1.12669	0.952	0.74	2.68562e-64	2.9089e-62	0.980241	0.948	0.703	9.03301e-58	7.9143e-16	0.777743	0.765	0.517	2.45763e-11
2.69356e-29	0.964026	0.906	0.532	8.36432e-25	9.67994e-16	0.876547	0.764	0.45	3.00591e-11	1.48661e-29	0.618196	0.782	0.588	4.61637e-25	2.13706e-59	0.933675	0.871	0.6	6.6362e-55	5.8526e-53	0.734918	0.932	0.736	1.81741e-48	3.86631e-69	0.840782	0.893	0.648	1.2006e-64	3.72799e-64	0.716935	0.829	0.686	1.15765e-59	4.94548e-83	0.926948	0.976	0.772	1.53572e-78	7.08639e-77	0.91408	0.97	0.782	2.20054e-72	2.68598e-20	0.766242	0.835	0.622	8.34079e-16
7.92527e-38	1.16075	0.929	0.443	2.46104e-33	3.35407e-13	0.699335	0.663	0.361	1.04154e-08	7.06608e-30	0.672115	0.815	0.611	2.19423e-25	8.75566e-58	0.964756	0.843	0.542	2.71889e-53	2.07328e-60	0.764709	0.917	0.653	6.43817e-56	6.91534e-58	0.743034	0.916	0.63	2.14742e-53	1.17015e-47	0.651278	0.774	0.605	3.63368e-43	5.422e-62	0.739705	0.984	0.749	1.68369e-57	9.79662e-47	0.66725	0.961	0.8	3.04214e-42	4.85532e-25	0.848346	0.748	0.415	1.50772e-20
6.32843e-41	0.803666	0.718	0.172	1.96517e-36	2.17398e-18	0.818636	0.573	0.222	6.75087e-14	7.2972e-30	0.601638	0.687	0.417	2.266e-25	3.48205e-48	0.641	0.649	0.257	1.08128e-43	1.51952e-38	0.537629	0.693	0.353	4.71856e-34	7.58263e-52	0.637338	0.737	0.38	2.35463e-47	1.04768e-49	0.684098	0.657	0.392	3.25335e-45	4.24234e-54	0.600973	0.873	0.516	1.31737e-49	5.3759e-53	0.647271	0.875	0.521	1.66938e-48	1.4375e-29	0.831034	0.591	0.203	4.46388e-25
4.49317e-14	0.627041	0.765	0.458	1.39527e-09	3.08868e-08	0.634829	0.663	0.435	0.000959127	4.52977e-29	0.670726	0.79	0.594	1.40663e-24	5.45826e-36	0.698777	0.726	0.459	1.69495e-31	7.84582e-23	0.408893	0.875	0.755	2.43636e-18	2.21252e-54	0.714999	0.818	0.545	6.87053e-50	8.88615e-38	0.568031	0.776	0.651	2.75942e-33	4.83783e-35	0.519917	0.936	0.78	1.50229e-30	7.577e-35	0.562723	0.927	0.782	2.35289e-30	2.502e-10	0.556585	0.687	0.526	7.76945e-06
1.72518e-19	0.901057	0.894	0.702	5.3572e-15	9.79049e-14	0.786019	0.798	0.543	3.04024e-09	7.11601e-32	0.6546	0.811	0.657	2.20974e-27	2.73131e-41	0.686706	0.895	0.716	8.48154e-37	2.86602e-39	0.60206	0.89	0.752	8.89985e-35	1.49136e-51	0.681406	0.94	0.778	4.63111e-47	2.42283e-44	0.584607	0.84	0.771	7.52361e-40	3.57462e-26	0.458196	0.984	0.88	1.11003e-21	1.11585e-27	0.473359	0.966	0.889	3.46505e-23	2.78375e-13	0.689601	0.783	0.647	8.64439e-09
4.17489e-20	0.755006	0.859	0.515	1.29643e-15	1.43467e-09	0.699965	0.64	0.402	4.45509e-05	3.60875e-35	0.750345	0.798	0.58	1.12063e-30	2.33342e-40	0.766358	0.778	0.536	7.24598e-36	7.79535e-46	0.651716	0.856	0.65	2.42069e-41	3.2174e-57	0.702523	0.827	0.562	9.99098e-53	2.48851e-45	0.656543	0.752	0.608	7.72758e-41	1.39566e-57	0.722796	0.94	0.784	4.33393e-53	6.25799e-49	0.674911	0.914	0.771	1.94329e-44	9.92273e-11	0.550318	0.687	0.505	3.08131e-06
0.00778392	0.382503	0.541	0.447	1	1.23307e-14	0.701202	0.517	0.198	3.82904e-10	2.44214e-33	0.701401	0.712	0.428	7.58357e-29	1.49912e-29	0.697959	0.653	0.422	4.65523e-25	1.08359e-42	0.547525	0.705	0.341	3.36489e-38	3.97332e-54	0.63328	0.621	0.281	1.23384e-49	6.17222e-34	0.522687	0.459	0.246	1.91666e-29	4.87332e-43	0.572166	0.833	0.502	1.51331e-38	1.94039e-38	0.597285	0.789	0.476	6.02549e-34	1.52221e-20	0.753885	0.557	0.235	4.72691e-16
1.32441e-08	0.472098	0.753	0.54	0.000411269	7.30357e-05	0.490222	0.449	0.289	1	3.26673e-34	0.636924	0.724	0.453	1.01442e-29	5.74909e-17	0.575698	0.637	0.51	1.78527e-12	7.99733e-18	0.406449	0.701	0.553	2.48341e-13	5.64371e-46	0.712374	0.755	0.516	1.75254e-41	1.1803e-16	0.507597	0.583	0.523	3.66518e-12	2.60982e-57	0.720341	0.932	0.684	8.10426e-53	1.92606e-37	0.519611	0.879	0.664	5.98099e-33	3.71669e-11	0.594114	0.652	0.443	1.15414e-06
0.230828	-0.0130721	0.541	0.625	1	5.71233e-07	0.597413	0.551	0.377	0.0177385	1.80452e-45	1.01962	0.724	0.41	5.60359e-41	3.24804e-05	0.466004	0.569	0.529	1	1.04678e-33	0.582476	0.777	0.554	3.25056e-29	9.94283e-22	0.548883	0.591	0.407	3.08755e-17	2.49288e-33	0.704555	0.65	0.534	7.74113e-29	3.33255e-50	0.743513	0.876	0.604	1.03486e-45	2.36535e-41	0.672519	0.875	0.645	7.34513e-37	1.7373e-08	0.720979	0.652	0.536	0.000539483
1.91318e-60	1.3504	0.894	0.189	5.94099e-56	6.05798e-12	0.916285	0.551	0.272	1.88118e-07	2.30886e-40	0.889746	0.79	0.451	7.16971e-36	8.19803e-74	1.14496	0.879	0.369	2.54573e-69	1.73294e-25	0.536864	0.674	0.362	5.38129e-21	9.1891e-55	0.790167	0.916	0.535	2.85349e-50	2.13308e-18	0.45553	0.606	0.45	6.62384e-14	1.35806e-87	1.11133	0.944	0.398	4.2172e-83	8.32933e-57	0.980164	0.875	0.454	2.58651e-52	1.04954e-28	0.892357	0.443	0.111	3.25915e-24
4.81771e-13	0.610494	0.812	0.543	1.49604e-08	5.00405e-12	0.74983	0.831	0.607	1.55391e-07	2.01832e-50	0.82217	0.897	0.666	6.26748e-46	2.14146e-14	0.452689	0.673	0.56	6.64988e-10	1.37136e-70	0.919801	0.951	0.781	4.25849e-66	4.10272e-27	0.511165	0.779	0.618	1.27402e-22	1.1466e-53	0.689891	0.866	0.782	3.56052e-49	3.61149e-35	0.554095	0.928	0.83	1.12148e-30	1.87435e-23	0.451778	0.909	0.84	5.82043e-19	1.93452e-17	0.891156	0.843	0.658	6.00727e-13
0.115008	0.105994	0.941	0.866	1	1.63404e-20	1.04991	0.865	0.575	5.07419e-16	3.13924e-63	0.979501	0.938	0.758	9.74827e-59	3.84001e-12	0.39723	0.911	0.848	1.19244e-07	1.03376e-79	0.974971	0.985	0.822	3.21013e-75	1.67831e-52	0.721473	0.928	0.795	5.21166e-48	6.90301e-67	0.688012	0.899	0.816	2.14359e-62	4.28692e-67	0.868062	0.98	0.824	1.33122e-62	1.5178e-45	0.688939	0.974	0.839	4.71322e-41	9.86502e-24	0.850402	0.922	0.733	3.06338e-19
4.79939e-09	0.628864	0.694	0.411	0.000149036	9.62855e-06	0.691536	0.494	0.318	0.298995	1.35459e-18	0.642424	0.654	0.435	4.20639e-14	8.97671e-58	0.948398	0.653	0.243	2.78754e-53	6.47043e-35	0.611481	0.803	0.482	2.00926e-30	7.22494e-62	0.949963	0.779	0.397	2.24356e-57	1.12031e-61	0.878215	0.683	0.395	3.47891e-57	7.2282e-50	0.836392	0.88	0.517	2.24457e-45	1.60198e-47	0.770033	0.772	0.392	4.97464e-43	5.00271e-08	0.596045	0.67	0.48	0.00155349
5.71166e-12	0.547252	0.812	0.55	1.77364e-07	1.19755e-10	0.761437	0.562	0.312	3.71875e-06	1.55973e-20	0.507145	0.551	0.339	4.84344e-16	5.95628e-20	0.610806	0.681	0.551	1.8496e-15	6.28808e-39	0.600115	0.818	0.6	1.95264e-34	1.15994e-60	0.800153	0.809	0.541	3.60195e-56	1.34034e-66	0.775045	0.754	0.547	4.16215e-62	2.02328e-58	0.629999	0.876	0.556	6.28289e-54	1.63746e-45	0.517537	0.836	0.561	5.08481e-41	1.08911e-12	0.572458	0.722	0.501	3.382e-08
1.00049e-49	1.31272	0.753	0.156	3.10683e-45	2.92931e-10	0.891874	0.685	0.449	9.09638e-06	3.38302e-32	0.865051	0.827	0.58	1.05053e-27	2.42813e-63	1.13808	0.81	0.334	7.54006e-59	1.74566e-57	1.07254	0.943	0.581	5.42079e-53	7.69509e-40	0.822369	0.854	0.554	2.38956e-35	8.20892e-36	0.60988	0.817	0.595	2.54912e-31	4.45822e-44	0.890718	0.896	0.534	1.38441e-39	1.1546e-34	0.862431	0.866	0.562	3.58539e-30	1.38162e-33	1.2644	0.817	0.353	4.29035e-29
5.65847e-17	0.706768	0.753	0.388	1.75712e-12	1.73594e-11	0.722262	0.775	0.513	5.39062e-07	5.34704e-38	0.699302	0.835	0.587	1.66042e-33	1.69814e-60	0.910079	0.815	0.439	5.27323e-56	6.94625e-68	0.837997	0.947	0.687	2.15702e-63	2.43908e-54	0.743715	0.806	0.503	7.57408e-50	9.28603e-28	0.455881	0.747	0.652	2.88359e-23	5.56773e-84	0.860081	0.944	0.546	1.72895e-79	4.62952e-56	0.663448	0.884	0.553	1.43761e-51	2.28491e-16	0.859537	0.713	0.504	7.09535e-12
1.3397e-23	0.814919	0.871	0.467	4.16017e-19	7.10208e-14	0.723423	0.629	0.331	2.20541e-09	4.68547e-36	0.725131	0.712	0.435	1.45498e-31	3.24309e-45	0.800234	0.815	0.55	1.00708e-40	5.73108e-47	0.626493	0.871	0.622	1.77967e-42	4.07721e-70	0.817199	0.919	0.66	1.2661e-65	1.67929e-15	0.359325	0.67	0.633	5.21471e-11	1.16668e-88	0.9285	0.956	0.613	3.62289e-84	1.96542e-63	0.741707	0.901	0.581	6.10323e-59	5.21692e-28	0.86238	0.817	0.48	1.62001e-23
1.18297e-05	0.359566	0.694	0.553	0.367347	0.000117448	0.362969	0.64	0.503	1	3.22943e-24	0.596246	0.724	0.558	1.00284e-19	1.67949e-26	0.635709	0.762	0.612	5.21531e-22	4.00423e-42	0.597466	0.883	0.728	1.24343e-37	7.74161e-47	0.632516	0.821	0.602	2.404e-42	1.14004e-20	0.442978	0.717	0.69	3.54016e-16	1.1412e-49	0.587477	0.96	0.782	3.54376e-45	7.48214e-39	0.52052	0.918	0.808	2.32343e-34	5.5746e-11	0.615591	0.722	0.572	1.73108e-06
7.87323e-41	1.76465	0.965	0.458	2.44487e-36	1.65421e-13	0.779454	0.921	0.712	5.13683e-09	2.60773e-27	0.58537	0.971	0.878	8.09778e-23	4.83775e-80	1.33609	1	0.639	1.50227e-75	2.53397e-45	0.707321	0.977	0.902	7.86875e-41	1.21066e-41	0.655048	0.988	0.826	3.75948e-37	4.95831e-19	0.348762	0.879	0.868	1.5397e-14	5.94513e-71	1.00207	0.988	0.847	1.84614e-66	1.39182e-62	1.0332	0.987	0.887	4.32201e-58	5.26059e-23	0.912404	0.904	0.736	1.63357e-18
4.98773e-26	1.47015	0.929	0.522	1.54884e-21	0.000227875	0.314092	0.348	0.195	1	5.96385e-22	0.887343	0.646	0.396	1.85195e-17	8.82378e-33	1.17508	0.835	0.576	2.74005e-28	9.22431e-42	0.894439	0.674	0.324	2.86443e-37	7.20196e-27	0.734795	0.749	0.511	2.23643e-22	5.80083e-09	0.404455	0.4	0.304	0.000180133	1.14822e-49	1.00101	0.869	0.532	3.56557e-45	4.23859e-30	1.02699	0.763	0.514	1.31621e-25	9.94852e-13	0.805389	0.443	0.204	3.08931e-08
1.31078e-07	0.50718	0.871	0.792	0.00407036	1.91703e-07	0.733525	0.64	0.438	0.00595295	2.29495e-35	0.759002	0.778	0.495	7.1265e-31	6.61089e-21	0.593659	0.871	0.73	2.05288e-16	5.26636e-42	0.782025	0.852	0.614	1.63536e-37	6.01828e-34	0.588212	0.857	0.675	1.86886e-29	8.07859e-61	0.722871	0.875	0.732	2.50864e-56	2.65906e-26	0.618566	0.888	0.729	8.25718e-22	1.40614e-15	0.44543	0.879	0.798	4.3665e-11	1.55337e-07	0.550253	0.713	0.605	0.00482367
7.48456e-24	1.19592	0.894	0.467	2.32418e-19	2.54193e-14	1.01417	0.719	0.38	7.89347e-10	8.51317e-26	0.870269	0.819	0.599	2.64359e-21	1.53928e-36	0.957383	0.875	0.615	4.77993e-32	3.54405e-30	0.511441	0.777	0.444	1.10053e-25	5.13016e-23	0.543981	0.872	0.667	1.59307e-18	1.94399e-33	0.584443	0.761	0.571	6.03668e-29	1.54653e-49	0.811666	0.813	0.391	4.80243e-45	4.77604e-40	0.646398	0.793	0.428	1.4831e-35	6.19713e-32	1.33276	0.739	0.323	1.9244e-27
2.13068e-17	1.12519	0.965	0.969	6.61641e-13	0.00913866	0.283881	0.843	0.801	1	1.12873e-25	0.726789	0.959	0.929	3.50506e-21	2.05949e-39	0.996642	0.952	0.966	6.39532e-35	1.74292e-31	0.697684	0.966	0.939	5.41229e-27	2.22489e-21	0.542989	0.982	0.975	6.90894e-17	8.72812e-18	0.386476	0.899	0.904	2.71034e-13	5.90379e-36	0.730628	0.972	0.934	1.83331e-31	6.40575e-23	0.580612	0.966	0.925	1.98918e-18	2.65527e-09	0.677421	0.878	0.81	8.24542e-05
[truncated: 53 more columns]
