# Supplementary material for: Gpnmb and Spp1 mark a conserved macrophage injury response masking fibrosis-specific programming in the lung
Source: JCI Insight. 2024 Dec 20;9(24):e182700. doi: 10.1172/jci.insight.182700 (PMC11665561; doi:10.1172/jci.insight.182700)
Supplement: Supplemental table 2 [file jciinsight-9-182700-s177.xlsx]

## Sheet: Description
GO pathway enrichment was calculated using the Cytoscape Enrichment Map application.
1074 pathways were enriched among the 7 macrophage clusters. Cytoscape export data includes FDR q-values for each pathway in each cluster, gene set size for each pathway, and genes in each pathway.

## Sheet: 01-17-24 All nodes
EnrichmentMap::Colouring (Cluster_0)	EnrichmentMap::Colouring (Cluster_1)	EnrichmentMap::Colouring (Cluster_2)	EnrichmentMap::Colouring (Cluster_4)	EnrichmentMap::Colouring (Cluster_5)	EnrichmentMap::Colouring (Cluster_6)	EnrichmentMap::Colouring (Cluster_7)	EnrichmentMap::fdr_qvalue (Cluster_0)	EnrichmentMap::fdr_qvalue (Cluster_1)	EnrichmentMap::fdr_qvalue (Cluster_2)	EnrichmentMap::fdr_qvalue (Cluster_4)	EnrichmentMap::fdr_qvalue (Cluster_5)	EnrichmentMap::fdr_qvalue (Cluster_6)	EnrichmentMap::fdr_qvalue (Cluster_7)	EnrichmentMap::Genes	EnrichmentMap::GS_DESCR	EnrichmentMap::gs_size	EnrichmentMap::GS_Type	EnrichmentMap::Name	EnrichmentMap::NES (Cluster_0)	EnrichmentMap::NES (Cluster_1)	EnrichmentMap::NES (Cluster_2)	EnrichmentMap::NES (Cluster_4)	EnrichmentMap::NES (Cluster_5)	EnrichmentMap::NES (Cluster_6)	EnrichmentMap::NES (Cluster_7)	EnrichmentMap::pvalue (Cluster_0)	EnrichmentMap::pvalue (Cluster_1)	EnrichmentMap::pvalue (Cluster_2)	EnrichmentMap::pvalue (Cluster_4)	EnrichmentMap::pvalue (Cluster_5)	EnrichmentMap::pvalue (Cluster_6)	EnrichmentMap::pvalue (Cluster_7)	name	selected	shared name
				0.998739							0.0094613			FCGR1|C3	POSITIVE REGULATION OF IMMUNOGLOBULIN MEDIATED IMMUNE RESPONSE	2	ENR	POSITIVE REGULATION OF IMMUNOGLOBULIN MEDIATED IMMUNE RESPONSE					1							0.0012608			POSITIVE REGULATION OF IMMUNOGLOBULIN MEDIATED IMMUNE RESPONSE	FALSE	POSITIVE REGULATION OF IMMUNOGLOBULIN MEDIATED IMMUNE RESPONSE
0.9938							0.039303							SGK1	REGULATION OF MICROTUBULE POLYMERIZATION	1	ENR	REGULATION OF MICROTUBULE POLYMERIZATION	1							0.0061997							REGULATION OF MICROTUBULE POLYMERIZATION	FALSE	REGULATION OF MICROTUBULE POLYMERIZATION
		0.995838	0.99711			0.999773			0.021819	0.02198			0.0033604	CAMK2D|CHP2|SGK1|HEXB|APOE|CD9|JUN|TGM2|MYO5A|CKB|ATXN1|APLP2|APP|PMP22|SLC9A9|HFE|TRF	ION HOMEOSTASIS	17	ENR	ION HOMEOSTASIS			1	1			1			0.0041616	0.0028899			0.00022671	ION HOMEOSTASIS	FALSE	ION HOMEOSTASIS
	0.992213	0.997841				0.990629		0.023171	0.016349				0.042378	CX3CR1|CD74|AIF1|TSC22D3|IGF1|BTG2|ITSN1	NEGATIVE REGULATION OF APOPTOSIS	7	ENR	NEGATIVE REGULATION OF APOPTOSIS		1	1				1		0.007787	0.0021586				0.0093714	NEGATIVE REGULATION OF APOPTOSIS	FALSE	NEGATIVE REGULATION OF APOPTOSIS
0.991947							0.041953							PSAP	PROSTATE GLAND GROWTH	1	ENR	PROSTATE GLAND GROWTH	1							0.0080525							PROSTATE GLAND GROWTH	FALSE	PROSTATE GLAND GROWTH
	0.990158							0.027084						CIITA|EGR1	NEGATIVE REGULATION OF TRANSCRIPTION, DNA-DEPENDENT	2	ENR	NEGATIVE REGULATION OF TRANSCRIPTION, DNA-DEPENDENT		1							0.0098419						NEGATIVE REGULATION OF TRANSCRIPTION, DNA-DEPENDENT	FALSE	NEGATIVE REGULATION OF TRANSCRIPTION, DNA-DEPENDENT
						0.987517							0.049494	NINJ1|MYO5A|IGF1|LRP6	GROWTH	4	ENR	GROWTH							1							0.012483	GROWTH	FALSE	GROWTH
						0.99414							0.032844	TGFBR2|CD83	POSITIVE REGULATION OF ALPHA-BETA T CELL ACTIVATION	2	ENR	POSITIVE REGULATION OF ALPHA-BETA T CELL ACTIVATION							1							0.0058598	POSITIVE REGULATION OF ALPHA-BETA T CELL ACTIVATION	FALSE	POSITIVE REGULATION OF ALPHA-BETA T CELL ACTIVATION
	0.994804	0.995017	0.997469			0.999954		0.017451	0.024478	0.020119			0.00084425	CD24A|MEF2C|CTNNB1|LPIN1|ETV1|CD74|MAF|CIITA|PPARG|SH2D1B1|EGR1|CEBPD|CARD11|CD44|CST3|JUN|MAFB|AIF1|IGF1|ATXN1|KLF2|CD4|APP|MAPK3|TCF4|TCF7L2|IGHM	POSITIVE REGULATION OF MACROMOLECULE METABOLIC PROCESS	27	ENR	POSITIVE REGULATION OF MACROMOLECULE METABOLIC PROCESS		1	1	1			1		0.005196	0.0049829	0.0025308			4.6199e-05	POSITIVE REGULATION OF MACROMOLECULE METABOLIC PROCESS	FALSE	POSITIVE REGULATION OF MACROMOLECULE METABOLIC PROCESS
		0.990487							0.034988					HEXB|CKB	PHOSPHOLIPID METABOLIC PROCESS	2	ENR	PHOSPHOLIPID METABOLIC PROCESS			1							0.0095127					PHOSPHOLIPID METABOLIC PROCESS	FALSE	PHOSPHOLIPID METABOLIC PROCESS
			0.994252							0.031144				FLT1|SGK1|TGM2|SH2D1B1	PEPTIDYL-AMINO ACID MODIFICATION	4	ENR	PEPTIDYL-AMINO ACID MODIFICATION				1							0.0057484				PEPTIDYL-AMINO ACID MODIFICATION	FALSE	PEPTIDYL-AMINO ACID MODIFICATION
	1	0.987125						8.3797e-07	0.04091					CD74|H2-DMA|H2-DMB1	'DE NOVO' POSTTRANSLATIONAL PROTEIN FOLDING	3	ENR	'DE NOVO' POSTTRANSLATIONAL PROTEIN FOLDING		1	1						3.2053e-08	0.012875					'DE NOVO' POSTTRANSLATIONAL PROTEIN FOLDING	FALSE	'DE NOVO' POSTTRANSLATIONAL PROTEIN FOLDING
			0.995061		0.999137					0.02807		0.017976		SLC7A2	ORNITHINE TRANSPORT	1	ENR	ORNITHINE TRANSPORT				1		1					0.004939		0.00086332		ORNITHINE TRANSPORT	FALSE	ORNITHINE TRANSPORT
0.999488							0.016373							SGK1|CAPG	REGULATION OF PROTEIN POLYMERIZATION	2	ENR	REGULATION OF PROTEIN POLYMERIZATION	1							0.00051233							REGULATION OF PROTEIN POLYMERIZATION	FALSE	REGULATION OF PROTEIN POLYMERIZATION
				0.999271							0.0064193			TAPBP|FCGR1	ANTIGEN PROCESSING AND PRESENTATION OF PEPTIDE ANTIGEN VIA MHC CLASS I	2	ENR	ANTIGEN PROCESSING AND PRESENTATION OF PEPTIDE ANTIGEN VIA MHC CLASS I					1							0.00072896			ANTIGEN PROCESSING AND PRESENTATION OF PEPTIDE ANTIGEN VIA MHC CLASS I	FALSE	ANTIGEN PROCESSING AND PRESENTATION OF PEPTIDE ANTIGEN VIA MHC CLASS I
						0.994772							0.030191	OPHN1|NISCH|GAS7|AIF1	ACTIN CYTOSKELETON ORGANIZATION	4	ENR	ACTIN CYTOSKELETON ORGANIZATION							1							0.005228	ACTIN CYTOSKELETON ORGANIZATION	FALSE	ACTIN CYTOSKELETON ORGANIZATION
0.992565		0.989687					0.041718		0.035961					FABP5|CKB	PHOSPHATIDYLCHOLINE METABOLIC PROCESS	2	ENR	PHOSPHATIDYLCHOLINE METABOLIC PROCESS	1		1					0.0074353		0.010313					PHOSPHATIDYLCHOLINE METABOLIC PROCESS	FALSE	PHOSPHATIDYLCHOLINE METABOLIC PROCESS
0.993182							0.039959							CTSD	AUTOPHAGIC VACUOLE ASSEMBLY	1	ENR	AUTOPHAGIC VACUOLE ASSEMBLY	1							0.0068177							AUTOPHAGIC VACUOLE ASSEMBLY	FALSE	AUTOPHAGIC VACUOLE ASSEMBLY
0.999378							0.016373							FTH1	NEGATIVE REGULATION OF NECROTIC CELL DEATH	1	ENR	NEGATIVE REGULATION OF NECROTIC CELL DEATH	1							0.00062161							NEGATIVE REGULATION OF NECROTIC CELL DEATH	FALSE	NEGATIVE REGULATION OF NECROTIC CELL DEATH
			0.987935							0.048691				PHGDH|TCF7L2|LMO4	NEURAL TUBE DEVELOPMENT	3	ENR	NEURAL TUBE DEVELOPMENT				1							0.012065				NEURAL TUBE DEVELOPMENT	FALSE	NEURAL TUBE DEVELOPMENT
			0.995128							0.02807				ACOX1|PPARG|ADIPOR2	LIPID MODIFICATION	3	ENR	LIPID MODIFICATION				1							0.0048718				LIPID MODIFICATION	FALSE	LIPID MODIFICATION
	0.98617							0.035151						EGR1	CELLULAR RESPONSE TO PROTEIN STIMULUS	1	ENR	CELLULAR RESPONSE TO PROTEIN STIMULUS		1							0.01383						CELLULAR RESPONSE TO PROTEIN STIMULUS	FALSE	CELLULAR RESPONSE TO PROTEIN STIMULUS
						0.998008							0.016925	MAF|TCF4|MEF2C|JUN|MAFB|IGF1|CEBPD	POSITIVE REGULATION OF TRANSCRIPTION FROM RNA POLYMERASE II PROMOTER	7	ENR	POSITIVE REGULATION OF TRANSCRIPTION FROM RNA POLYMERASE II PROMOTER							1							0.0019923	POSITIVE REGULATION OF TRANSCRIPTION FROM RNA POLYMERASE II PROMOTER	FALSE	POSITIVE REGULATION OF TRANSCRIPTION FROM RNA POLYMERASE II PROMOTER
			0.999344			1				0.0080948			4.4738e-08	OPHN1|CD24A|MRC1|CLTC|SIRPA|AP1B1|ABCA1|AP2A2|CD9|DAB2|APP|TGFBR2|EHD4|LY75|BIN1|SORT1|COLEC12|CD47|ITSN1|LRP6	MEMBRANE ORGANIZATION	20	ENR	MEMBRANE ORGANIZATION				1			1				0.00065554			4.062e-10	MEMBRANE ORGANIZATION	FALSE	MEMBRANE ORGANIZATION
0.99357			0.997112				0.039326			0.02198				APP|SGK1|CAPG|PPARG|ADIPOR2|DSTN	REGULATION OF CELLULAR COMPONENT SIZE	6	ENR	REGULATION OF CELLULAR COMPONENT SIZE	1			1				0.00643			0.002888				REGULATION OF CELLULAR COMPONENT SIZE	FALSE	REGULATION OF CELLULAR COMPONENT SIZE
				0.990703		0.987311					0.037493		0.049494	TRF|HP	POSITIVE REGULATION OF MYELINATION	2	ENR	POSITIVE REGULATION OF MYELINATION					1		1					0.0092971		0.012689	POSITIVE REGULATION OF MYELINATION	FALSE	POSITIVE REGULATION OF MYELINATION
				0.999852							0.0018527			CD40|FCGR1|C3	REGULATION OF IMMUNOGLOBULIN MEDIATED IMMUNE RESPONSE	3	ENR	REGULATION OF IMMUNOGLOBULIN MEDIATED IMMUNE RESPONSE					1							0.00014813			REGULATION OF IMMUNOGLOBULIN MEDIATED IMMUNE RESPONSE	FALSE	REGULATION OF IMMUNOGLOBULIN MEDIATED IMMUNE RESPONSE
	1	0.988832						6.7072e-07	0.037481					CD74|H2-DMA|H2-DMB1	CHAPERONE MEDIATED PROTEIN FOLDING REQUIRING COFACTOR	3	ENR	CHAPERONE MEDIATED PROTEIN FOLDING REQUIRING COFACTOR		1	1						2.0158e-08	0.011168					CHAPERONE MEDIATED PROTEIN FOLDING REQUIRING COFACTOR	FALSE	CHAPERONE MEDIATED PROTEIN FOLDING REQUIRING COFACTOR
0.995656							0.034875							SGK1	CELLULAR SODIUM ION HOMEOSTASIS	1	ENR	CELLULAR SODIUM ION HOMEOSTASIS	1							0.0043436							CELLULAR SODIUM ION HOMEOSTASIS	FALSE	CELLULAR SODIUM ION HOMEOSTASIS
				0.989374							0.042455			HCK|FCGR1	PHAGOCYTOSIS	2	ENR	PHAGOCYTOSIS					1							0.010626			PHAGOCYTOSIS	FALSE	PHAGOCYTOSIS
0.997438	0.999513	0.997824	0.999851	0.995565	0.99966	1	0.027031	0.0030606	0.016349	0.0028083	0.022384	0.014144	1.1274e-05	TXN1|CD24A|SGK1|TIMP2|FABP4|CD63|AXL|CTSB|CAPG|CD9|CTNNB1|PROS1|TSC22D3|FTH1|RHOB|TGFBR2|NISCH|CD74|ABCG1|S100A1|CIITA|CCR2|EGR1|BTG2|LRP6|CX3CR1|CST3|JUN|AIF1|RGS1|WWP1|RGS10|IGF1|KLF2|DAB2|PMP22|TCF4|OAS1A|LGMN|CXCL10|PNP|TSPO|ANXA2|TAP1|PPARG|SH2D1B1|CD44|SRGN|DAXX|ABHD5|SLFN1|ADIPOR2|TOB1|ATXN1|TRAFD1|KCNQ1OT1|IFITM3|SLFN2|PAG1|MNDAL|TCF7L2|NRP1|ZCCHC11|CD83|ITSN1	NEGATIVE REGULATION OF BIOLOGICAL PROCESS	65	ENR	NEGATIVE REGULATION OF BIOLOGICAL PROCESS	1	1	1	1	1	1	1	0.0025622	0.00048679	0.002176	0.00014911	0.0044353	0.00033966	3.1918e-07	NEGATIVE REGULATION OF BIOLOGICAL PROCESS	FALSE	NEGATIVE REGULATION OF BIOLOGICAL PROCESS
			0.998981							0.010753				CCND2|CTNNB1|CD2	POSITIVE REGULATION OF EPITHELIAL CELL PROLIFERATION	3	ENR	POSITIVE REGULATION OF EPITHELIAL CELL PROLIFERATION				1							0.0010195				POSITIVE REGULATION OF EPITHELIAL CELL PROLIFERATION	FALSE	POSITIVE REGULATION OF EPITHELIAL CELL PROLIFERATION
						0.99609							0.026306	COLEC12|UNC93B1	PATTERN RECOGNITION RECEPTOR SIGNALING PATHWAY	2	ENR	PATTERN RECOGNITION RECEPTOR SIGNALING PATHWAY							1							0.0039102	PATTERN RECOGNITION RECEPTOR SIGNALING PATHWAY	FALSE	PATTERN RECOGNITION RECEPTOR SIGNALING PATHWAY
				1							1.1543e-05			MX1|NMI|PNP|IIGP1|IGTP|GBP2|GBP3|TAP1	PURINE RIBONUCLEOTIDE METABOLIC PROCESS	8	ENR	PURINE RIBONUCLEOTIDE METABOLIC PROCESS					1							4.1465e-07			PURINE RIBONUCLEOTIDE METABOLIC PROCESS	FALSE	PURINE RIBONUCLEOTIDE METABOLIC PROCESS
			0.994828							0.02912				APP|FLT1|FABP1|ADCY3|ABHD5|TGM2	POSITIVE REGULATION OF CATALYTIC ACTIVITY	6	ENR	POSITIVE REGULATION OF CATALYTIC ACTIVITY				1							0.0051723				POSITIVE REGULATION OF CATALYTIC ACTIVITY	FALSE	POSITIVE REGULATION OF CATALYTIC ACTIVITY
						0.995354							0.027669	MEF2C|IGF1	BLOOD VESSEL REMODELING	2	ENR	BLOOD VESSEL REMODELING							1							0.0046461	BLOOD VESSEL REMODELING	FALSE	BLOOD VESSEL REMODELING
			0.990375							0.042476				PPARG|LPIN1	REGULATION OF FAT CELL DIFFERENTIATION	2	ENR	REGULATION OF FAT CELL DIFFERENTIATION				1							0.009625				REGULATION OF FAT CELL DIFFERENTIATION	FALSE	REGULATION OF FAT CELL DIFFERENTIATION
0.988252							0.049087							SGK1	CELLULAR PROTEIN COMPLEX DISASSEMBLY	1	ENR	CELLULAR PROTEIN COMPLEX DISASSEMBLY	1							0.011748							CELLULAR PROTEIN COMPLEX DISASSEMBLY	FALSE	CELLULAR PROTEIN COMPLEX DISASSEMBLY
	0.978661							0.047049						BTG2	PROTEIN AMINO ACID ALKYLATION	1	ENR	PROTEIN AMINO ACID ALKYLATION		1							0.021339						PROTEIN AMINO ACID ALKYLATION	FALSE	PROTEIN AMINO ACID ALKYLATION
				0.987623							0.045843			OAS1A	REGULATION OF VIRAL REPRODUCTION	1	ENR	REGULATION OF VIRAL REPRODUCTION					1							0.012377			REGULATION OF VIRAL REPRODUCTION	FALSE	REGULATION OF VIRAL REPRODUCTION
			0.995061							0.02807				PPARG	NEGATIVE REGULATION OF TELOMERASE ACTIVITY	1	ENR	NEGATIVE REGULATION OF TELOMERASE ACTIVITY				1							0.004939				NEGATIVE REGULATION OF TELOMERASE ACTIVITY	FALSE	NEGATIVE REGULATION OF TELOMERASE ACTIVITY
			0.999423							0.0074266				ACOX1|PPARG|ADIPOR2	LIPID OXIDATION	3	ENR	LIPID OXIDATION				1							0.00057742				LIPID OXIDATION	FALSE	LIPID OXIDATION
			0.995514							0.02807				CAMK2D|FLT1|IL18	RESPONSE TO HYPOXIA	3	ENR	RESPONSE TO HYPOXIA				1							0.0044864				RESPONSE TO HYPOXIA	FALSE	RESPONSE TO HYPOXIA
			0.999466			0.999807				0.0070418			0.0029565	CX3CR1|CD24A|PF4|SIRPA|MYO5A|FPR1|FPR2|CCL6|FLT1|NRP1|CCL12|CD47|CCL8|CCL7|CD44|LRP6	LOCOMOTION	16	ENR	LOCOMOTION				1			1				0.00053415			0.00019281	LOCOMOTION	FALSE	LOCOMOTION
						0.995753							0.026306	MEF2C	POSITIVE REGULATION OF PROTEIN HOMODIMERIZATION ACTIVITY	1	ENR	POSITIVE REGULATION OF PROTEIN HOMODIMERIZATION ACTIVITY							1							0.0042475	POSITIVE REGULATION OF PROTEIN HOMODIMERIZATION ACTIVITY	FALSE	POSITIVE REGULATION OF PROTEIN HOMODIMERIZATION ACTIVITY
0.991599		0.984103	0.994807				0.043008		0.046649	0.029134				APP|CAMK2D|SGK1|HEXB|APOE|TGM2|FTH1|APLP2	CELLULAR CATION HOMEOSTASIS	8	ENR	CELLULAR CATION HOMEOSTASIS	1		1	1				0.0084006		0.015897	0.0051932				CELLULAR CATION HOMEOSTASIS	FALSE	CELLULAR CATION HOMEOSTASIS
			0.988192							0.047866				APP|CD24A|SGK1|PHGDH|CD44	NEURON PROJECTION DEVELOPMENT	5	ENR	NEURON PROJECTION DEVELOPMENT				1							0.011808				NEURON PROJECTION DEVELOPMENT	FALSE	NEURON PROJECTION DEVELOPMENT
						0.987311							0.049494	TGFBR2	TRACHEA FORMATION	1	ENR	TRACHEA FORMATION							1							0.012689	TRACHEA FORMATION	FALSE	TRACHEA FORMATION
			0.994755		0.999836					0.029313		0.010594		F7|ANXA2	REGULATION OF WOUND HEALING	2	ENR	REGULATION OF WOUND HEALING				1		1					0.0052447		0.00016355		REGULATION OF WOUND HEALING	FALSE	REGULATION OF WOUND HEALING
			0.999929							0.0017525				FABP4|PHGDH|ACOX1|ABHD5|PPARG|LTC4S|LPIN1|IDH1|ADIPOR2|LIPA|PRKAR2B	CELLULAR KETONE METABOLIC PROCESS	11	ENR	CELLULAR KETONE METABOLIC PROCESS				1							7.0897e-05				CELLULAR KETONE METABOLIC PROCESS	FALSE	CELLULAR KETONE METABOLIC PROCESS
						0.99265							0.037856	NRP1|LGMN|DAB2	NEGATIVE REGULATION OF GROWTH	3	ENR	NEGATIVE REGULATION OF GROWTH							1							0.0073498	NEGATIVE REGULATION OF GROWTH	FALSE	NEGATIVE REGULATION OF GROWTH
						0.991523							0.039266	TIMP2	REGULATION OF RAP PROTEIN SIGNAL TRANSDUCTION	1	ENR	REGULATION OF RAP PROTEIN SIGNAL TRANSDUCTION							1							0.0084772	REGULATION OF RAP PROTEIN SIGNAL TRANSDUCTION	FALSE	REGULATION OF RAP PROTEIN SIGNAL TRANSDUCTION
						0.991361							0.039738	FOLR2|CLTC|AP1B1|AP2A2|UNC93B1	CELLULAR PROTEIN LOCALIZATION	5	ENR	CELLULAR PROTEIN LOCALIZATION							1							0.0086386	CELLULAR PROTEIN LOCALIZATION	FALSE	CELLULAR PROTEIN LOCALIZATION
						0.995417							0.027667	VCAM1|TGFBR2|TCF4|MAFB|LRP6	EMBRYONIC ORGAN DEVELOPMENT	5	ENR	EMBRYONIC ORGAN DEVELOPMENT							1							0.0045835	EMBRYONIC ORGAN DEVELOPMENT	FALSE	EMBRYONIC ORGAN DEVELOPMENT
			0.993507							0.034012				APP|CD24A|SGK1|PHGDH|MCOLN3|EAR2|CTNNB1|PPARG|CD44	NEUROGENESIS	9	ENR	NEUROGENESIS				1							0.0064927				NEUROGENESIS	FALSE	NEUROGENESIS
	0.991962	0.997738				0.989986		0.023205	0.016349				0.044678	CX3CR1|CD74|AIF1|TSC22D3|IGF1|BTG2|ITSN1	NEGATIVE REGULATION OF PROGRAMMED CELL DEATH	7	ENR	NEGATIVE REGULATION OF PROGRAMMED CELL DEATH		1	1				1		0.0080381	0.0022619				0.010014	NEGATIVE REGULATION OF PROGRAMMED CELL DEATH	FALSE	NEGATIVE REGULATION OF PROGRAMMED CELL DEATH
					0.996551							0.032432		ABCG1	POSITIVE REGULATION OF CHOLESTEROL EFFLUX	1	ENR	POSITIVE REGULATION OF CHOLESTEROL EFFLUX						1							0.003449		POSITIVE REGULATION OF CHOLESTEROL EFFLUX	FALSE	POSITIVE REGULATION OF CHOLESTEROL EFFLUX
						0.997751							0.018519	IGHM|COLEC12|UNC93B1	IMMUNE RESPONSE-ACTIVATING SIGNAL TRANSDUCTION	3	ENR	IMMUNE RESPONSE-ACTIVATING SIGNAL TRANSDUCTION							1							0.0022489	IMMUNE RESPONSE-ACTIVATING SIGNAL TRANSDUCTION	FALSE	IMMUNE RESPONSE-ACTIVATING SIGNAL TRANSDUCTION
						0.989184							0.046844	CST3|JUN	REGULATION OF DNA REPLICATION	2	ENR	REGULATION OF DNA REPLICATION							1							0.010816	REGULATION OF DNA REPLICATION	FALSE	REGULATION OF DNA REPLICATION
			0.997561							0.019582				CD24A|ITGAL	REGULATION OF CELL-CELL ADHESION	2	ENR	REGULATION OF CELL-CELL ADHESION				1							0.0024385				REGULATION OF CELL-CELL ADHESION	FALSE	REGULATION OF CELL-CELL ADHESION
	0.987945							0.031743						EGR1	BMP SIGNALING PATHWAY	1	ENR	BMP SIGNALING PATHWAY		1							0.012055						BMP SIGNALING PATHWAY	FALSE	BMP SIGNALING PATHWAY
0.990098							0.04643							SGK1	NEGATIVE REGULATION OF MICROTUBULE POLYMERIZATION OR DEPOLYMERIZATION	1	ENR	NEGATIVE REGULATION OF MICROTUBULE POLYMERIZATION OR DEPOLYMERIZATION	1							0.0099021							NEGATIVE REGULATION OF MICROTUBULE POLYMERIZATION OR DEPOLYMERIZATION	FALSE	NEGATIVE REGULATION OF MICROTUBULE POLYMERIZATION OR DEPOLYMERIZATION
0.988252							0.049087							CAPG	NEGATIVE REGULATION OF ACTIN FILAMENT DEPOLYMERIZATION	1	ENR	NEGATIVE REGULATION OF ACTIN FILAMENT DEPOLYMERIZATION	1							0.011748							NEGATIVE REGULATION OF ACTIN FILAMENT DEPOLYMERIZATION	FALSE	NEGATIVE REGULATION OF ACTIN FILAMENT DEPOLYMERIZATION
				0.999517							0.0047324			CMPK2|STAT1|EIF2AK2	CELLULAR RESPONSE TO BIOTIC STIMULUS	3	ENR	CELLULAR RESPONSE TO BIOTIC STIMULUS					1							0.00048256			CELLULAR RESPONSE TO BIOTIC STIMULUS	FALSE	CELLULAR RESPONSE TO BIOTIC STIMULUS
			0.999335							0.0080948				APP|APLP2	REGULATION OF EPIDERMAL GROWTH FACTOR RECEPTOR ACTIVITY	2	ENR	REGULATION OF EPIDERMAL GROWTH FACTOR RECEPTOR ACTIVITY				1							0.00066519				REGULATION OF EPIDERMAL GROWTH FACTOR RECEPTOR ACTIVITY	FALSE	REGULATION OF EPIDERMAL GROWTH FACTOR RECEPTOR ACTIVITY
	0.997891		0.999999			0.995721		0.0089748		6.2896e-05			0.026306	CD24A|TIMP2|CTNNB1|TGM2|LEPR|CD4|CD74|IGHM|CCR2|AKR1B3|ITGAL|ITSN1|CARD11|CD44	POSITIVE REGULATION OF SIGNAL TRANSDUCTION	14	ENR	POSITIVE REGULATION OF SIGNAL TRANSDUCTION		1		1			1		0.0021088		1.0337e-06			0.0042791	POSITIVE REGULATION OF SIGNAL TRANSDUCTION	FALSE	POSITIVE REGULATION OF SIGNAL TRANSDUCTION
						0.99858							0.013947	ABCA1|JUN|GAS6	CELLULAR RESPONSE TO EXTERNAL STIMULUS	3	ENR	CELLULAR RESPONSE TO EXTERNAL STIMULUS							1							0.0014198	CELLULAR RESPONSE TO EXTERNAL STIMULUS	FALSE	CELLULAR RESPONSE TO EXTERNAL STIMULUS
						0.991523							0.039266	GLUL	AMMONIA ASSIMILATION CYCLE	1	ENR	AMMONIA ASSIMILATION CYCLE							1							0.0084772	AMMONIA ASSIMILATION CYCLE	FALSE	AMMONIA ASSIMILATION CYCLE
				0.990703							0.037493			EIF2AK2	VIRUS-INFECTED CELL APOPTOSIS	1	ENR	VIRUS-INFECTED CELL APOPTOSIS					1							0.0092971			VIRUS-INFECTED CELL APOPTOSIS	FALSE	VIRUS-INFECTED CELL APOPTOSIS
					0.994831							0.033485		PYGL	D-RIBOSE METABOLIC PROCESS	1	ENR	D-RIBOSE METABOLIC PROCESS						1							0.0051692		D-RIBOSE METABOLIC PROCESS	FALSE	D-RIBOSE METABOLIC PROCESS
			0.990146							0.042476				CD24A	REGULATION OF T CELL MEDIATED IMMUNE RESPONSE TO TUMOR CELL	1	ENR	REGULATION OF T CELL MEDIATED IMMUNE RESPONSE TO TUMOR CELL				1							0.0098539				REGULATION OF T CELL MEDIATED IMMUNE RESPONSE TO TUMOR CELL	FALSE	REGULATION OF T CELL MEDIATED IMMUNE RESPONSE TO TUMOR CELL
	0.978224		0.999383			0.99783		0.047725		0.0078678			0.01809	CD24A|TIMP2|FABP4|MEF2C|CTNNB1|LPIN1|TSC22D3|ETV1|CD74|ABCG1|MAF|S100A1|CIITA|EGR1|CFH|BTG2|CEBPD|ZFP36L1|SERPINB1A|CST3|JUN|APOE|JUND|MAFB|AIF1|WWP1|IGF1|KLF2|CD4|APP|TCF4|SLA|PHGDH|EAR2|LMO4|BAZ1A|TFEC|PPARG|SH2D1B1|CARD11|CD44|PRR13|TOB1|ATXN1|PRKAR2B|KCNQ1OT1|MAPK3|TCF7L2|IGHM|ZCCHC11	REGULATION OF MACROMOLECULE METABOLIC PROCESS	50	ENR	REGULATION OF MACROMOLECULE METABOLIC PROCESS		1		1			1		0.021776		0.00061669			0.0021697	REGULATION OF MACROMOLECULE METABOLIC PROCESS	FALSE	REGULATION OF MACROMOLECULE METABOLIC PROCESS
	0.994625	0.989687						0.017722	0.035961					CD74	NEGATIVE REGULATION OF LYMPHOCYTE DIFFERENTIATION	1	ENR	NEGATIVE REGULATION OF LYMPHOCYTE DIFFERENTIATION		1	1						0.0053747	0.010313					NEGATIVE REGULATION OF LYMPHOCYTE DIFFERENTIATION	FALSE	NEGATIVE REGULATION OF LYMPHOCYTE DIFFERENTIATION
						0.995729							0.026306	ABCA1|APOE	STEROL TRANSPORT	2	ENR	STEROL TRANSPORT							1							0.0042707	STEROL TRANSPORT	FALSE	STEROL TRANSPORT
					0.992256							0.038588		ABCG1	REGULATION OF CHOLESTEROL TRANSPORT	1	ENR	REGULATION OF CHOLESTEROL TRANSPORT						1							0.0077442		REGULATION OF CHOLESTEROL TRANSPORT	FALSE	REGULATION OF CHOLESTEROL TRANSPORT
			0.988539							0.047125				FABP1|ABHD5|TBC1D9|SERPINB1A	REGULATION OF CATABOLIC PROCESS	4	ENR	REGULATION OF CATABOLIC PROCESS				1							0.011461				REGULATION OF CATABOLIC PROCESS	FALSE	REGULATION OF CATABOLIC PROCESS
				0.999484							0.0048944			FCGR1|C3	POSITIVE REGULATION OF ACUTE INFLAMMATORY RESPONSE TO ANTIGENIC STIMULUS	2	ENR	POSITIVE REGULATION OF ACUTE INFLAMMATORY RESPONSE TO ANTIGENIC STIMULUS					1							0.0005161			POSITIVE REGULATION OF ACUTE INFLAMMATORY RESPONSE TO ANTIGENIC STIMULUS	FALSE	POSITIVE REGULATION OF ACUTE INFLAMMATORY RESPONSE TO ANTIGENIC STIMULUS
	0.998654	0.997412			0.997412			0.0063987	0.016349			0.0321		CD74|CD44	NEGATIVE REGULATION OF DNA DAMAGE RESPONSE, SIGNAL TRANSDUCTION BY P53 CLASS MEDIATOR	2	ENR	NEGATIVE REGULATION OF DNA DAMAGE RESPONSE, SIGNAL TRANSDUCTION BY P53 CLASS MEDIATOR		1	1			1			0.0013462	0.0025878			0.0025878		NEGATIVE REGULATION OF DNA DAMAGE RESPONSE, SIGNAL TRANSDUCTION BY P53 CLASS MEDIATOR	FALSE	NEGATIVE REGULATION OF DNA DAMAGE RESPONSE, SIGNAL TRANSDUCTION BY P53 CLASS MEDIATOR
			0.999856		0.996551					0.0028083		0.032432		ABCG1|ABHD5	NEGATIVE REGULATION OF LIPID STORAGE	2	ENR	NEGATIVE REGULATION OF LIPID STORAGE				1		1					0.0001444		0.003449		NEGATIVE REGULATION OF LIPID STORAGE	FALSE	NEGATIVE REGULATION OF LIPID STORAGE
		0.996695	0.998174						0.019703	0.015875				APP|CAMK2D|SGK1|HEXB|APOE|CD9|TGM2|CKB|ATXN1|APLP2	CELLULAR ION HOMEOSTASIS	10	ENR	CELLULAR ION HOMEOSTASIS			1	1						0.0033053	0.0018264				CELLULAR ION HOMEOSTASIS	FALSE	CELLULAR ION HOMEOSTASIS
					0.996551							0.032432		ABCG1	POSITIVE REGULATION OF CHOLESTEROL METABOLIC PROCESS	1	ENR	POSITIVE REGULATION OF CHOLESTEROL METABOLIC PROCESS						1							0.003449		POSITIVE REGULATION OF CHOLESTEROL METABOLIC PROCESS	FALSE	POSITIVE REGULATION OF CHOLESTEROL METABOLIC PROCESS
			0.988429							0.047299				SGK1|PAG1	RESPONSE TO GLUCOCORTICOID STIMULUS	2	ENR	RESPONSE TO GLUCOCORTICOID STIMULUS				1							0.011571				RESPONSE TO GLUCOCORTICOID STIMULUS	FALSE	RESPONSE TO GLUCOCORTICOID STIMULUS
				0.999577							0.0041971			FCGR1|C3	POSITIVE REGULATION OF HYPERSENSITIVITY	2	ENR	POSITIVE REGULATION OF HYPERSENSITIVITY					1							0.00042312			POSITIVE REGULATION OF HYPERSENSITIVITY	FALSE	POSITIVE REGULATION OF HYPERSENSITIVITY
			0.993254							0.034666				GPCPD1|AKR1B3	ALDITOL METABOLIC PROCESS	2	ENR	ALDITOL METABOLIC PROCESS				1							0.0067457				ALDITOL METABOLIC PROCESS	FALSE	ALDITOL METABOLIC PROCESS
0.999719							0.014807							TXN1|PRDX1	REGULATION OF NUCLEOCYTOPLASMIC TRANSPORT	2	ENR	REGULATION OF NUCLEOCYTOPLASMIC TRANSPORT	1							0.0002807							REGULATION OF NUCLEOCYTOPLASMIC TRANSPORT	FALSE	REGULATION OF NUCLEOCYTOPLASMIC TRANSPORT
				0.999993							0.00013168			PNP|FCGR1|C3|H2-T23	POSITIVE REGULATION OF ADAPTIVE IMMUNE RESPONSE	4	ENR	POSITIVE REGULATION OF ADAPTIVE IMMUNE RESPONSE					1							7.3241e-06			POSITIVE REGULATION OF ADAPTIVE IMMUNE RESPONSE	FALSE	POSITIVE REGULATION OF ADAPTIVE IMMUNE RESPONSE
		0.996551							0.019703					CX3CR1	MACROPHAGE CHEMOTAXIS	1	ENR	MACROPHAGE CHEMOTAXIS			1							0.003449					MACROPHAGE CHEMOTAXIS	FALSE	MACROPHAGE CHEMOTAXIS
0.999754			0.995878		0.990435	0.999641	0.014807			0.02807		0.044509	0.0048857	TXN1|PRDX1|HVCN1|SGK1|SIRPA|ABCA1|GLUL|CD63|P2RY12|MYO5A|ADIPOR2|PROS1|IGF1|EHD4|ABCG1|BIN1|TCF4|TCF7L2|IGHM|CD47	REGULATION OF TRANSPORT	20	ENR	REGULATION OF TRANSPORT	1			1		1	1	0.00024638			0.004122		0.0095653	0.00035892	REGULATION OF TRANSPORT	FALSE	REGULATION OF TRANSPORT
					0.99237							0.038588		LPL|TCF7L2|EAR2|PYGL|LTC4S|ATP6V0D2|SLC7A2	BIOSYNTHETIC PROCESS	7	ENR	BIOSYNTHETIC PROCESS						1							0.00763		BIOSYNTHETIC PROCESS	FALSE	BIOSYNTHETIC PROCESS
				0.999905							0.0013011			TAPBP|FCGR1	ANTIGEN PROCESSING AND PRESENTATION OF EXOGENOUS PEPTIDE ANTIGEN VIA MHC CLASS I	2	ENR	ANTIGEN PROCESSING AND PRESENTATION OF EXOGENOUS PEPTIDE ANTIGEN VIA MHC CLASS I					1							9.4983e-05			ANTIGEN PROCESSING AND PRESENTATION OF EXOGENOUS PEPTIDE ANTIGEN VIA MHC CLASS I	FALSE	ANTIGEN PROCESSING AND PRESENTATION OF EXOGENOUS PEPTIDE ANTIGEN VIA MHC CLASS I
			0.998014							0.016894				APP|CCDC80|ANXA2|APLP2	EXTRACELLULAR MATRIX ORGANIZATION	4	ENR	EXTRACELLULAR MATRIX ORGANIZATION				1							0.0019863				EXTRACELLULAR MATRIX ORGANIZATION	FALSE	EXTRACELLULAR MATRIX ORGANIZATION
				0.999998							3.6027e-05			CD40|PNP|FCGR1|C3|H2-T23	REGULATION OF ADAPTIVE IMMUNE RESPONSE	5	ENR	REGULATION OF ADAPTIVE IMMUNE RESPONSE					1							1.7116e-06			REGULATION OF ADAPTIVE IMMUNE RESPONSE	FALSE	REGULATION OF ADAPTIVE IMMUNE RESPONSE
				0.996891							0.016161			LY6E	EPINEPHRINE SECRETION	1	ENR	EPINEPHRINE SECRETION					1							0.0031086			EPINEPHRINE SECRETION	FALSE	EPINEPHRINE SECRETION
			0.98827							0.047702				SGK1|LPIN1|ADIPOR2	CELLULAR RESPONSE TO ENDOGENOUS STIMULUS	3	ENR	CELLULAR RESPONSE TO ENDOGENOUS STIMULUS				1							0.01173				CELLULAR RESPONSE TO ENDOGENOUS STIMULUS	FALSE	CELLULAR RESPONSE TO ENDOGENOUS STIMULUS
			0.998767							0.011823				CD24A|CTNNB1|ITGAL|CARD11	REGULATION OF LEUKOCYTE PROLIFERATION	4	ENR	REGULATION OF LEUKOCYTE PROLIFERATION				1							0.0012331				REGULATION OF LEUKOCYTE PROLIFERATION	FALSE	REGULATION OF LEUKOCYTE PROLIFERATION
	0.999944	0.99957	0.99978			0.993692		0.00050315	0.0050218	0.0038196			0.033933	CD24A|CD81|CTNNB1|SLC7A2|CD4|TGFBR2|CD74|PAG1|H2-DMA|H2-AA|IGHM|CD83|ITGAL|CARD11	REGULATION OF LEUKOCYTE ACTIVATION	14	ENR	REGULATION OF LEUKOCYTE ACTIVATION		1	1	1			1		5.6364e-05	0.00043017	0.00021971			0.0063084	REGULATION OF LEUKOCYTE ACTIVATION	FALSE	REGULATION OF LEUKOCYTE ACTIVATION
			0.999369							0.0079228				APP|SGK1|ATXN1	VISUAL BEHAVIOR	3	ENR	VISUAL BEHAVIOR				1							0.00063102				VISUAL BEHAVIOR	FALSE	VISUAL BEHAVIOR
				0.993792							0.027505			PNP	DEOXYRIBONUCLEOSIDE CATABOLIC PROCESS	1	ENR	DEOXYRIBONUCLEOSIDE CATABOLIC PROCESS					1							0.0062076			DEOXYRIBONUCLEOSIDE CATABOLIC PROCESS	FALSE	DEOXYRIBONUCLEOSIDE CATABOLIC PROCESS
			0.999776							0.0038596				CD24A|CCDC80|TGM2|ITGAL	POSITIVE REGULATION OF CELL ADHESION	4	ENR	POSITIVE REGULATION OF CELL ADHESION				1							0.00022445				POSITIVE REGULATION OF CELL ADHESION	FALSE	POSITIVE REGULATION OF CELL ADHESION
		0.98542							0.043496					HEXB	LYSOSOME ORGANIZATION	1	ENR	LYSOSOME ORGANIZATION			1							0.01458					LYSOSOME ORGANIZATION	FALSE	LYSOSOME ORGANIZATION
			0.996227							0.026645				CTSK|CTNNB1|LIPA	TISSUE HOMEOSTASIS	3	ENR	TISSUE HOMEOSTASIS				1							0.0037727				TISSUE HOMEOSTASIS	FALSE	TISSUE HOMEOSTASIS
						0.987525							0.049494	TGFBR2|WWP1|IGF1	LUNG DEVELOPMENT	3	ENR	LUNG DEVELOPMENT							1							0.012475	LUNG DEVELOPMENT	FALSE	LUNG DEVELOPMENT
				0.996891							0.016161			PNP	DEOXYINOSINE METABOLIC PROCESS	1	ENR	DEOXYINOSINE METABOLIC PROCESS					1							0.0031086			DEOXYINOSINE METABOLIC PROCESS	FALSE	DEOXYINOSINE METABOLIC PROCESS
			0.987454							0.049867				APP|CAMK2D|FLT1|SGK1|MAPK3|AXL|SH2D1B1|PRKAR2B	PROTEIN AMINO ACID PHOSPHORYLATION	8	ENR	PROTEIN AMINO ACID PHOSPHORYLATION				1							0.012546				PROTEIN AMINO ACID PHOSPHORYLATION	FALSE	PROTEIN AMINO ACID PHOSPHORYLATION
	0.987501							0.032445						EGR1	REGULATION OF LONG-TERM NEURONAL SYNAPTIC PLASTICITY	1	ENR	REGULATION OF LONG-TERM NEURONAL SYNAPTIC PLASTICITY		1							0.012499						REGULATION OF LONG-TERM NEURONAL SYNAPTIC PLASTICITY	FALSE	REGULATION OF LONG-TERM NEURONAL SYNAPTIC PLASTICITY
0.991947							0.041953							PRDX1	LEUKOCYTE MEDIATED CYTOTOXICITY	1	ENR	LEUKOCYTE MEDIATED CYTOTOXICITY	1							0.0080525							LEUKOCYTE MEDIATED CYTOTOXICITY	FALSE	LEUKOCYTE MEDIATED CYTOTOXICITY
						0.991523							0.039266	MYO5A	VESICLE TRANSPORT ALONG ACTIN FILAMENT	1	ENR	VESICLE TRANSPORT ALONG ACTIN FILAMENT							1							0.0084772	VESICLE TRANSPORT ALONG ACTIN FILAMENT	FALSE	VESICLE TRANSPORT ALONG ACTIN FILAMENT
			0.990146							0.042476				APP	SMOOTH ENDOPLASMIC RETICULUM CALCIUM ION HOMEOSTASIS	1	ENR	SMOOTH ENDOPLASMIC RETICULUM CALCIUM ION HOMEOSTASIS				1							0.0098539				SMOOTH ENDOPLASMIC RETICULUM CALCIUM ION HOMEOSTASIS	FALSE	SMOOTH ENDOPLASMIC RETICULUM CALCIUM ION HOMEOSTASIS
				0.999999							1.9367e-05			MX1|NMI|IIGP1|IGTP|GBP2|GBP3|TAP1	PURINE NUCLEOTIDE CATABOLIC PROCESS	7	ENR	PURINE NUCLEOTIDE CATABOLIC PROCESS					1							7.6301e-07			PURINE NUCLEOTIDE CATABOLIC PROCESS	FALSE	PURINE NUCLEOTIDE CATABOLIC PROCESS
			0.989096							0.045516				ACOX1|LPIN1	FATTY ACID CATABOLIC PROCESS	2	ENR	FATTY ACID CATABOLIC PROCESS				1							0.010904				FATTY ACID CATABOLIC PROCESS	FALSE	FATTY ACID CATABOLIC PROCESS
			0.999499							0.0068208				CD24A|ITGAL	POSITIVE REGULATION OF CELL-CELL ADHESION	2	ENR	POSITIVE REGULATION OF CELL-CELL ADHESION				1							0.00050051				POSITIVE REGULATION OF CELL-CELL ADHESION	FALSE	POSITIVE REGULATION OF CELL-CELL ADHESION
			0.999261							0.0087954				APP|CD24A|FLT1|SIRPA|CD47|DSTN|CD44|CCL6	CELLULAR COMPONENT MOVEMENT	8	ENR	CELLULAR COMPONENT MOVEMENT				1							0.00073944				CELLULAR COMPONENT MOVEMENT	FALSE	CELLULAR COMPONENT MOVEMENT
		0.986272							0.041885					HEXB	GLUCOSAMINE METABOLIC PROCESS	1	ENR	GLUCOSAMINE METABOLIC PROCESS			1							0.013728					GLUCOSAMINE METABOLIC PROCESS	FALSE	GLUCOSAMINE METABOLIC PROCESS
						0.995753							0.026306	UNC93B1	TOLL-LIKE RECEPTOR 9 SIGNALING PATHWAY	1	ENR	TOLL-LIKE RECEPTOR 9 SIGNALING PATHWAY							1							0.0042475	TOLL-LIKE RECEPTOR 9 SIGNALING PATHWAY	FALSE	TOLL-LIKE RECEPTOR 9 SIGNALING PATHWAY
						0.989499							0.04608	TGFBR2|NRP1|IGF1	BRANCHING MORPHOGENESIS OF A TUBE	3	ENR	BRANCHING MORPHOGENESIS OF A TUBE							1							0.010501	BRANCHING MORPHOGENESIS OF A TUBE	FALSE	BRANCHING MORPHOGENESIS OF A TUBE
0.997763			1			1	0.026997			7.803e-06			5.1153e-08	SLC6A6|OPHN1|TXN1|CD24A|MRC1|CHP2|VAT1|FABP4|SLC7A11|CTNNB1|FABP5|FTH1|PSAP|RHOB|TGFBR2|NISCH|ABCG1|FABP1|BIN1|SLC9A9|COLEC12|RAB32|UNC93B1|LRP6|ABCA1|APOE|MYO5A|ABCD2|LYVE1|TMED5|DAB2|APP|EHD4|CLIC4|FXYD2|GDA|LY75|SLA|SNX10|CP|CLTC|SIRPA|AP1B1|AP2A2|SLC39A2|SLCO2B1|ANXA2|SNX6|ABCC5|CYBB|FOLR2|PLTP|EPS15|RAB11FIP5|ABCA9|KCTD12|PPARG|CD47|ATP6V0D2|PCYOX1|CAMK2D|HVCN1|TOB1|SLC7A2|KCNN3|MAPK3|MCOLN3…	ESTABLISHMENT OF LOCALIZATION	71	ENR	ESTABLISHMENT OF LOCALIZATION	1			1			1	0.0022369			1.0851e-07			5.3684e-10	ESTABLISHMENT OF LOCALIZATION	FALSE	ESTABLISHMENT OF LOCALIZATION
			0.993774							0.032942				SGK1|ADIPOR2	HORMONE-MEDIATED SIGNALING PATHWAY	2	ENR	HORMONE-MEDIATED SIGNALING PATHWAY				1							0.0062261				HORMONE-MEDIATED SIGNALING PATHWAY	FALSE	HORMONE-MEDIATED SIGNALING PATHWAY
			0.999369			0.999594				0.0079228			0.0054765	TGFBR2|FLT1|JUN|TGM2|AIF1|AKR1B3	POSITIVE REGULATION OF SMOOTH MUSCLE CELL PROLIFERATION	6	ENR	POSITIVE REGULATION OF SMOOTH MUSCLE CELL PROLIFERATION				1			1				0.00063102			0.00040643	POSITIVE REGULATION OF SMOOTH MUSCLE CELL PROLIFERATION	FALSE	POSITIVE REGULATION OF SMOOTH MUSCLE CELL PROLIFERATION
	0.981305		0.998824					0.043582		0.011415				CD24A|CD74|SH2D1B1|CD44	POSITIVE REGULATION OF PEPTIDYL-TYROSINE PHOSPHORYLATION	4	ENR	POSITIVE REGULATION OF PEPTIDYL-TYROSINE PHOSPHORYLATION		1		1					0.018695		0.0011761				POSITIVE REGULATION OF PEPTIDYL-TYROSINE PHOSPHORYLATION	FALSE	POSITIVE REGULATION OF PEPTIDYL-TYROSINE PHOSPHORYLATION
	0.99999	0.990543						0.00013838	0.034988					CD74|H2-DMA	POSITIVE T CELL SELECTION	2	ENR	POSITIVE T CELL SELECTION		1	1						1.0208e-05	0.0094573					POSITIVE T CELL SELECTION	FALSE	POSITIVE T CELL SELECTION
			0.995061							0.02807				TGM2	ISOPEPTIDE CROSS-LINKING	1	ENR	ISOPEPTIDE CROSS-LINKING				1							0.004939				ISOPEPTIDE CROSS-LINKING	FALSE	ISOPEPTIDE CROSS-LINKING
						0.991523							0.039266	MEF2C	CARDIAC VENTRICLE FORMATION	1	ENR	CARDIAC VENTRICLE FORMATION							1							0.0084772	CARDIAC VENTRICLE FORMATION	FALSE	CARDIAC VENTRICLE FORMATION
				0.999661							0.0034036			TAP1|TRAFD1	NEGATIVE REGULATION OF INNATE IMMUNE RESPONSE	2	ENR	NEGATIVE REGULATION OF INNATE IMMUNE RESPONSE					1							0.00033918			NEGATIVE REGULATION OF INNATE IMMUNE RESPONSE	FALSE	NEGATIVE REGULATION OF INNATE IMMUNE RESPONSE
			0.995061							0.02807				CD24A	NEGATIVE REGULATION OF ERYTHROCYTE CLEARANCE	1	ENR	NEGATIVE REGULATION OF ERYTHROCYTE CLEARANCE				1							0.004939				NEGATIVE REGULATION OF ERYTHROCYTE CLEARANCE	FALSE	NEGATIVE REGULATION OF ERYTHROCYTE CLEARANCE
		0.993113							0.029823					HEXB	GANGLIOSIDE METABOLIC PROCESS	1	ENR	GANGLIOSIDE METABOLIC PROCESS			1							0.0068866					GANGLIOSIDE METABOLIC PROCESS	FALSE	GANGLIOSIDE METABOLIC PROCESS
		0.999939				0.99996			0.0010646				0.00074707	C1QA|C1QC|CFH|C1QB|C4B	PROTEIN PROCESSING	5	ENR	PROTEIN PROCESSING			1				1			6.1458e-05				3.9762e-05	PROTEIN PROCESSING	FALSE	PROTEIN PROCESSING
		0.997412				0.987311			0.016349				0.049494	MAFB	BRAIN SEGMENTATION	1	ENR	BRAIN SEGMENTATION			1				1			0.0025878				0.012689	BRAIN SEGMENTATION	FALSE	BRAIN SEGMENTATION
	0.999982	0.999861				0.998413		0.00019212	0.0020108				0.014808	TGFBR2|CD74|CD81|H2-DMA|H2-AA|IGHM|CD83|CD4	POSITIVE REGULATION OF CELL ACTIVATION	8	ENR	POSITIVE REGULATION OF CELL ACTIVATION		1	1				1		1.7847e-05	0.00013855				0.0015874	POSITIVE REGULATION OF CELL ACTIVATION	FALSE	POSITIVE REGULATION OF CELL ACTIVATION
		0.997412							0.016349					HEXB	OLIGOSACCHARIDE CATABOLIC PROCESS	1	ENR	OLIGOSACCHARIDE CATABOLIC PROCESS			1							0.0025878					OLIGOSACCHARIDE CATABOLIC PROCESS	FALSE	OLIGOSACCHARIDE CATABOLIC PROCESS
			0.998028							0.016866				CD24A|FLT1|SIRPA|CD47|CD44|CCL6	CELL MIGRATION	6	ENR	CELL MIGRATION				1							0.0019723				CELL MIGRATION	FALSE	CELL MIGRATION
		0.994831			0.994831				0.024478			0.033485		ABCG1|APOE	MACROMOLECULAR COMPLEX REMODELING	2	ENR	MACROMOLECULAR COMPLEX REMODELING			1			1				0.0051692			0.0051692		MACROMOLECULAR COMPLEX REMODELING	FALSE	MACROMOLECULAR COMPLEX REMODELING
						0.993259							0.035262	IGF1|MAN1C1	PROTEOGLYCAN METABOLIC PROCESS	2	ENR	PROTEOGLYCAN METABOLIC PROCESS							1							0.0067405	PROTEOGLYCAN METABOLIC PROCESS	FALSE	PROTEOGLYCAN METABOLIC PROCESS
						0.998572							0.013947	MAF|TCF4|MEF2C|JUN|MAFB|IGF1|CEBPD|ETV1|KLF2	POSITIVE REGULATION OF GENE EXPRESSION	9	ENR	POSITIVE REGULATION OF GENE EXPRESSION							1							0.001428	POSITIVE REGULATION OF GENE EXPRESSION	FALSE	POSITIVE REGULATION OF GENE EXPRESSION
						0.987311							0.049494	NISCH	NOREPINEPHRINE TRANSPORT	1	ENR	NOREPINEPHRINE TRANSPORT							1							0.012689	NOREPINEPHRINE TRANSPORT	FALSE	NOREPINEPHRINE TRANSPORT
					0.996551							0.032432		TCF7L2	EMBRYONIC GENITALIA MORPHOGENESIS	1	ENR	EMBRYONIC GENITALIA MORPHOGENESIS						1							0.003449		EMBRYONIC GENITALIA MORPHOGENESIS	FALSE	EMBRYONIC GENITALIA MORPHOGENESIS
				1							1.1543e-05			MX1|NMI|IIGP1|IGTP|GBP2|GBP3|TAP1	PURINE RIBONUCLEOTIDE CATABOLIC PROCESS	7	ENR	PURINE RIBONUCLEOTIDE CATABOLIC PROCESS					1							3.7798e-07			PURINE RIBONUCLEOTIDE CATABOLIC PROCESS	FALSE	PURINE RIBONUCLEOTIDE CATABOLIC PROCESS
			0.993774			0.995354				0.032942			0.027669	TGFBR2|FLT1|NRP1|CTNNB1	PATTERNING OF BLOOD VESSELS	4	ENR	PATTERNING OF BLOOD VESSELS				1			1				0.0062261			0.0046461	PATTERNING OF BLOOD VESSELS	FALSE	PATTERNING OF BLOOD VESSELS
						0.999121							0.0099698	OPHN1|NISCH|GAS7|MYO5A|AIF1	ACTIN FILAMENT-BASED PROCESS	5	ENR	ACTIN FILAMENT-BASED PROCESS							1							0.00087921	ACTIN FILAMENT-BASED PROCESS	FALSE	ACTIN FILAMENT-BASED PROCESS
					0.996551							0.032432		PYGL	PENTOSE BIOSYNTHETIC PROCESS	1	ENR	PENTOSE BIOSYNTHETIC PROCESS						1							0.003449		PENTOSE BIOSYNTHETIC PROCESS	FALSE	PENTOSE BIOSYNTHETIC PROCESS
			0.990146							0.042476				CD24A	REGULATION OF CELL-CELL ADHESION MEDIATED BY INTEGRIN	1	ENR	REGULATION OF CELL-CELL ADHESION MEDIATED BY INTEGRIN				1							0.0098539				REGULATION OF CELL-CELL ADHESION MEDIATED BY INTEGRIN	FALSE	REGULATION OF CELL-CELL ADHESION MEDIATED BY INTEGRIN
0.997516							0.026997							PRDX1	NATURAL KILLER CELL MEDIATED CYTOTOXICITY	1	ENR	NATURAL KILLER CELL MEDIATED CYTOTOXICITY	1							0.0024843							NATURAL KILLER CELL MEDIATED CYTOTOXICITY	FALSE	NATURAL KILLER CELL MEDIATED CYTOTOXICITY
	1	0.987978						7.823e-07	0.039125					CD74|H2-DMA|H2-DMB1	CHAPERONE-MEDIATED PROTEIN FOLDING	3	ENR	CHAPERONE-MEDIATED PROTEIN FOLDING		1	1						2.5649e-08	0.012022					CHAPERONE-MEDIATED PROTEIN FOLDING	FALSE	CHAPERONE-MEDIATED PROTEIN FOLDING
			0.999927							0.0017677				MGST1|GSTM1|IDH1|GSR	PEPTIDE METABOLIC PROCESS	4	ENR	PEPTIDE METABOLIC PROCESS				1							7.263e-05				PEPTIDE METABOLIC PROCESS	FALSE	PEPTIDE METABOLIC PROCESS
			0.999496			1				0.0068208			7.0452e-10	OPHN1|CD24A|MRC1|CLTC|SIRPA|AP1B1|ABCA1|AP2A2|DAB2|APP|TGFBR2|EHD4|LY75|BIN1|SORT1|COLEC12|CD47|ITSN1|LRP6	MEMBRANE INVAGINATION	19	ENR	MEMBRANE INVAGINATION				1			1				0.00050445			3.6969e-12	MEMBRANE INVAGINATION	FALSE	MEMBRANE INVAGINATION
	0.997757							0.0092228						CCR2	POSITIVE REGULATION OF LEUKOCYTE CHEMOTAXIS	1	ENR	POSITIVE REGULATION OF LEUKOCYTE CHEMOTAXIS		1							0.0022427						POSITIVE REGULATION OF LEUKOCYTE CHEMOTAXIS	FALSE	POSITIVE REGULATION OF LEUKOCYTE CHEMOTAXIS
			0.995061							0.02807				APP	COLLATERAL SPROUTING IN THE ABSENCE OF INJURY	1	ENR	COLLATERAL SPROUTING IN THE ABSENCE OF INJURY				1							0.004939				COLLATERAL SPROUTING IN THE ABSENCE OF INJURY	FALSE	COLLATERAL SPROUTING IN THE ABSENCE OF INJURY
			0.98998							0.043076				APP|CD24A|PERP|SGK1|CTNNB1|BNIP3L|CIDEC	PROGRAMMED CELL DEATH	7	ENR	PROGRAMMED CELL DEATH				1							0.01002				PROGRAMMED CELL DEATH	FALSE	PROGRAMMED CELL DEATH
	0.999032		1	0.999784	0.995846	0.999969		0.0051348		6.7872e-06	0.0025563	0.033058	0.00060559	SGK1|GLUL|CTSB|MEF2C|ETV1|CTSD|TGFBR2|NISCH|CD74|MAF|H2-DMA|H2-DMB1|BMP2K|CIITA|CSF1R|EGR1|CFH|BTG2|CEBPD|MMP12|PLBD1|ZFP36L1|C1QB|SULT1A1|C1QA|GNA12|C1QC|ABCA1|APOE|JUN|JUND|MAFB|MYO5A|WWP1|LYVE1|KLF2|PTPN18|CD4|APP|FXYD2|FLT1|TCF4|SLA|ADARB1|LGMN|PYGL|AKR1B3|RNASEL|LIPA|PHGDH|PTPRJ|HPGDS|EAR2|TGM2|CBR2|B4GALT6|LMO4|HPGD|MAN1C1|PLA2G2D|BAZ1A|GPCPD1|REXO2|B3GNT7|ACOX1|TFEC|PPARG|SH2D1B1|ATP6V0D2|…	PRIMARY METABOLIC PROCESS	138	ENR	PRIMARY METABOLIC PROCESS		1		1	1	1	1		0.00096804		7.6988e-08	0.00021624	0.0041538	3.1323e-05	PRIMARY METABOLIC PROCESS	FALSE	PRIMARY METABOLIC PROCESS
						0.995753							0.026306	TGFBR2	POSITIVE REGULATION OF TOLERANCE INDUCTION TO SELF ANTIGEN	1	ENR	POSITIVE REGULATION OF TOLERANCE INDUCTION TO SELF ANTIGEN							1							0.0042475	POSITIVE REGULATION OF TOLERANCE INDUCTION TO SELF ANTIGEN	FALSE	POSITIVE REGULATION OF TOLERANCE INDUCTION TO SELF ANTIGEN
	0.978661							0.047049						BTG2	PROTEIN AMINO ACID METHYLATION	1	ENR	PROTEIN AMINO ACID METHYLATION		1							0.021339						PROTEIN AMINO ACID METHYLATION	FALSE	PROTEIN AMINO ACID METHYLATION
			0.99919							0.0094277				CD24A|FABP4|TGM2|CD47	POSITIVE REGULATION OF DEFENSE RESPONSE	4	ENR	POSITIVE REGULATION OF DEFENSE RESPONSE				1							0.00081047				POSITIVE REGULATION OF DEFENSE RESPONSE	FALSE	POSITIVE REGULATION OF DEFENSE RESPONSE
		0.992637	0.997693			0.999823			0.031034	0.018714			0.0027856	CAMK2D|CHP2|SGK1|FABP4|HEXB|APOE|CD9|JUN|TGM2|MYO5A|IGF1|CKB|ATXN1|APLP2|APP|PMP22|SLC9A9|HFE|TRF	CHEMICAL HOMEOSTASIS	19	ENR	CHEMICAL HOMEOSTASIS			1	1			1			0.0073633	0.0023067			0.00017749	CHEMICAL HOMEOSTASIS	FALSE	CHEMICAL HOMEOSTASIS
			0.999718		0.99977					0.0044646		0.011906		F7|ANXA2|PROS1	REGULATION OF COAGULATION	3	ENR	REGULATION OF COAGULATION				1		1					0.00028221		0.00022961		REGULATION OF COAGULATION	FALSE	REGULATION OF COAGULATION
				0.993792							0.027505			C3	POSITIVE REGULATION OF COMPLEMENT ACTIVATION	1	ENR	POSITIVE REGULATION OF COMPLEMENT ACTIVATION					1							0.0062076			POSITIVE REGULATION OF COMPLEMENT ACTIVATION	FALSE	POSITIVE REGULATION OF COMPLEMENT ACTIVATION
			0.995061							0.02807				AKR1B3	HEXITOL BIOSYNTHETIC PROCESS	1	ENR	HEXITOL BIOSYNTHETIC PROCESS				1							0.004939				HEXITOL BIOSYNTHETIC PROCESS	FALSE	HEXITOL BIOSYNTHETIC PROCESS
					0.994831							0.033485		ABCG1	REVERSE CHOLESTEROL TRANSPORT	1	ENR	REVERSE CHOLESTEROL TRANSPORT						1							0.0051692		REVERSE CHOLESTEROL TRANSPORT	FALSE	REVERSE CHOLESTEROL TRANSPORT
			0.990146							0.042476				SH2D1B1	IMMUNE RESPONSE-INHIBITING SIGNAL TRANSDUCTION	1	ENR	IMMUNE RESPONSE-INHIBITING SIGNAL TRANSDUCTION				1							0.0098539				IMMUNE RESPONSE-INHIBITING SIGNAL TRANSDUCTION	FALSE	IMMUNE RESPONSE-INHIBITING SIGNAL TRANSDUCTION
			0.99914			0.996284				0.0095815			0.026306	TGFBR2|CD24A|LGMN|PPARG|SH2D1B1|CD83|ANXA2|PROS1|KLF2	NEGATIVE REGULATION OF MULTICELLULAR ORGANISMAL PROCESS	9	ENR	NEGATIVE REGULATION OF MULTICELLULAR ORGANISMAL PROCESS				1			1				0.00086003			0.0037159	NEGATIVE REGULATION OF MULTICELLULAR ORGANISMAL PROCESS	FALSE	NEGATIVE REGULATION OF MULTICELLULAR ORGANISMAL PROCESS
						0.999735							0.0037672	TGFBR2|IGF1	LUNG LOBE DEVELOPMENT	2	ENR	LUNG LOBE DEVELOPMENT							1							0.00026545	LUNG LOBE DEVELOPMENT	FALSE	LUNG LOBE DEVELOPMENT
				0.999023							0.0080327			FCGR1|C3	POSITIVE REGULATION OF INFLAMMATORY RESPONSE TO ANTIGENIC STIMULUS	2	ENR	POSITIVE REGULATION OF INFLAMMATORY RESPONSE TO ANTIGENIC STIMULUS					1							0.00097733			POSITIVE REGULATION OF INFLAMMATORY RESPONSE TO ANTIGENIC STIMULUS	FALSE	POSITIVE REGULATION OF INFLAMMATORY RESPONSE TO ANTIGENIC STIMULUS
	0.999978	0.986272						0.00022615	0.041885					CD74|H2-DMA	THYMIC T CELL SELECTION	2	ENR	THYMIC T CELL SELECTION		1	1						2.2244e-05	0.013728					THYMIC T CELL SELECTION	FALSE	THYMIC T CELL SELECTION
				1							1.1936e-05			CMPK2|MX1|NMI|PNP|IIGP1|IGTP|GBP2|GBP3|TAP1|DCK	NUCLEOBASE, NUCLEOSIDE AND NUCLEOTIDE METABOLIC PROCESS	10	ENR	NUCLEOBASE, NUCLEOSIDE AND NUCLEOTIDE METABOLIC PROCESS					1							4.4257e-07			NUCLEOBASE, NUCLEOSIDE AND NUCLEOTIDE METABOLIC PROCESS	FALSE	NUCLEOBASE, NUCLEOSIDE AND NUCLEOTIDE METABOLIC PROCESS
					0.989687							0.044868		ABCG1	REGULATION OF CHOLESTEROL METABOLIC PROCESS	1	ENR	REGULATION OF CHOLESTEROL METABOLIC PROCESS						1							0.010313		REGULATION OF CHOLESTEROL METABOLIC PROCESS	FALSE	REGULATION OF CHOLESTEROL METABOLIC PROCESS
	0.999967					0.99663		0.00032844					0.025113	TGFBR2|CD74|H2-DMA|DCLRE1C|WWP1|EGR1|CD4	LEUKOCYTE DIFFERENTIATION	7	ENR	LEUKOCYTE DIFFERENTIATION		1					1		3.3203e-05					0.0033697	LEUKOCYTE DIFFERENTIATION	FALSE	LEUKOCYTE DIFFERENTIATION
						0.989854							0.045116	TGFBR2|TCF4|MEF2C|JUND|IGF1	SKELETAL SYSTEM DEVELOPMENT	5	ENR	SKELETAL SYSTEM DEVELOPMENT							1							0.010146	SKELETAL SYSTEM DEVELOPMENT	FALSE	SKELETAL SYSTEM DEVELOPMENT
						0.99133							0.039743	GNA12|LRP6	EMBRYONIC DIGIT MORPHOGENESIS	2	ENR	EMBRYONIC DIGIT MORPHOGENESIS							1							0.0086697	EMBRYONIC DIGIT MORPHOGENESIS	FALSE	EMBRYONIC DIGIT MORPHOGENESIS
	0.999255	0.999999		0.997104		0.999956		0.0043967	3.2736e-05		0.016161		0.00081982	C1QA|IRF7|CD74|C1QC|H2-DMA|IGHM|FCGR1|C3|C1QB|C4B	LEUKOCYTE MEDIATED IMMUNITY	10	ENR	LEUKOCYTE MEDIATED IMMUNITY		1	1		1		1		0.0007448	1.0973e-06		0.0028965		4.4248e-05	LEUKOCYTE MEDIATED IMMUNITY	FALSE	LEUKOCYTE MEDIATED IMMUNITY
						0.991523							0.039266	LRP6	PERICARDIUM MORPHOGENESIS	1	ENR	PERICARDIUM MORPHOGENESIS							1							0.0084772	PERICARDIUM MORPHOGENESIS	FALSE	PERICARDIUM MORPHOGENESIS
			0.999852							0.0028083				MGST1|PHGDH|GSTM1|IDH1|GSR	SULFUR METABOLIC PROCESS	5	ENR	SULFUR METABOLIC PROCESS				1							0.00014831				SULFUR METABOLIC PROCESS	FALSE	SULFUR METABOLIC PROCESS
			0.998699			0.999515				0.012165			0.0062834	CD24A|TIMP2|JUN|AIF1|IGF1|PRKAR2B|CD4|APP|MAPK3|SLA|IGHM|SH2D1B1|CFH|CD44|ZFP36L1|SERPINB1A	REGULATION OF PROTEIN METABOLIC PROCESS	16	ENR	REGULATION OF PROTEIN METABOLIC PROCESS				1			1				0.0013007			0.00048515	REGULATION OF PROTEIN METABOLIC PROCESS	FALSE	REGULATION OF PROTEIN METABOLIC PROCESS
	0.999984	0.999878				0.998648		0.00019102	0.001816				0.013557	TGFBR2|CD74|CD81|H2-DMA|H2-AA|IGHM|CD83|CD4	POSITIVE REGULATION OF LEUKOCYTE ACTIVATION	8	ENR	POSITIVE REGULATION OF LEUKOCYTE ACTIVATION		1	1				1		1.5658e-05	0.00012174				0.0013516	POSITIVE REGULATION OF LEUKOCYTE ACTIVATION	FALSE	POSITIVE REGULATION OF LEUKOCYTE ACTIVATION
0.993442							0.039536							PGAM1|FABP5	MONOSACCHARIDE METABOLIC PROCESS	2	ENR	MONOSACCHARIDE METABOLIC PROCESS	1							0.0065581							MONOSACCHARIDE METABOLIC PROCESS	FALSE	MONOSACCHARIDE METABOLIC PROCESS
						0.999891							0.0018211	CX3CR1|PF4|CCL12|CCL8|CCL7	TAXIS	5	ENR	TAXIS							1							0.00010921	TAXIS	FALSE	TAXIS
	0.997309	0.994831			0.994831			0.010589	0.024478			0.033485		CD74|CD44	REGULATION OF DNA DAMAGE RESPONSE, SIGNAL TRANSDUCTION BY P53 CLASS MEDIATOR	2	ENR	REGULATION OF DNA DAMAGE RESPONSE, SIGNAL TRANSDUCTION BY P53 CLASS MEDIATOR		1	1			1			0.0026907	0.0051692			0.0051692		REGULATION OF DNA DAMAGE RESPONSE, SIGNAL TRANSDUCTION BY P53 CLASS MEDIATOR	FALSE	REGULATION OF DNA DAMAGE RESPONSE, SIGNAL TRANSDUCTION BY P53 CLASS MEDIATOR
						0.995753							0.026306	CD4	PROTEIN PALMITOLEYLATION	1	ENR	PROTEIN PALMITOLEYLATION							1							0.0042475	PROTEIN PALMITOLEYLATION	FALSE	PROTEIN PALMITOLEYLATION
				0.996891							0.016161			PNP	DEOXYINOSINE CATABOLIC PROCESS	1	ENR	DEOXYINOSINE CATABOLIC PROCESS					1							0.0031086			DEOXYINOSINE CATABOLIC PROCESS	FALSE	DEOXYINOSINE CATABOLIC PROCESS
	0.980901							0.043964						CIITA|EGR1	NEGATIVE REGULATION OF GENE EXPRESSION	2	ENR	NEGATIVE REGULATION OF GENE EXPRESSION		1							0.019099						NEGATIVE REGULATION OF GENE EXPRESSION	FALSE	NEGATIVE REGULATION OF GENE EXPRESSION
			0.988656							0.046964				APP|CAMK2D|FLT1|NCEH1|SGK1|MAPK3|AXL|TGM2|SH2D1B1|PTPN12|PRKAR2B	POST-TRANSLATIONAL PROTEIN MODIFICATION	11	ENR	POST-TRANSLATIONAL PROTEIN MODIFICATION				1							0.011344				POST-TRANSLATIONAL PROTEIN MODIFICATION	FALSE	POST-TRANSLATIONAL PROTEIN MODIFICATION
	0.991948							0.023205						CIITA	RESPONSE TO ANTIBIOTIC	1	ENR	RESPONSE TO ANTIBIOTIC		1							0.008052						RESPONSE TO ANTIBIOTIC	FALSE	RESPONSE TO ANTIBIOTIC
				0.988157		0.998649					0.045843		0.013557	CX3CR1|GNA12|PLXNB2|LST1|NRP1|GAS7|SEMA4D|C3|CXCL10|RHOB	REGULATION OF ANATOMICAL STRUCTURE MORPHOGENESIS	10	ENR	REGULATION OF ANATOMICAL STRUCTURE MORPHOGENESIS					1		1					0.011843		0.0013515	REGULATION OF ANATOMICAL STRUCTURE MORPHOGENESIS	FALSE	REGULATION OF ANATOMICAL STRUCTURE MORPHOGENESIS
	0.990167					0.99609		0.027084					0.026306	IGF1|BTG2|LIFR	POSITIVE REGULATION OF ANTI-APOPTOSIS	3	ENR	POSITIVE REGULATION OF ANTI-APOPTOSIS		1					1		0.0098332					0.0039102	POSITIVE REGULATION OF ANTI-APOPTOSIS	FALSE	POSITIVE REGULATION OF ANTI-APOPTOSIS
			1	0.993357	0.999737	0.999996				1.299e-07	0.028953	0.011906	0.00010168	NCEH1|SGK1|FABP4|GLUL|AXL|CTNNB1|LPIN1|FPR1|FPR2|IL18|TGFBR2|ABCG1|GAS6|CX3CR1|SULT1A1|ABCA1|CST3|JUN|APOE|CD4|FLT1|TCF4|CCL12|AKR1B3|CCL8|CCL7|CXCL10|CP|PF4|IFIT1|IFIT2|PRDX5|STAT1|EIF2AK2|CYBB|ASS1|SELL|CMPK2|PPARG|CAMK2D|HVCN1|MGST1|ADIPOR2|CCL6|PAG1|MAPK3|TCF7L2|SORT1|IDH1|CD83	RESPONSE TO CHEMICAL STIMULUS	50	ENR	RESPONSE TO CHEMICAL STIMULUS				1	1	1	1				7.3902e-10	0.0066428	0.00026323	3.5823e-06	RESPONSE TO CHEMICAL STIMULUS	FALSE	RESPONSE TO CHEMICAL STIMULUS
				1							9.3919e-06			MX1|NMI|PNP|IIGP1|IGTP|GBP2|GBP3|TAP1	PURINE NUCLEOSIDE TRIPHOSPHATE METABOLIC PROCESS	8	ENR	PURINE NUCLEOSIDE TRIPHOSPHATE METABOLIC PROCESS					1							2.5031e-07			PURINE NUCLEOSIDE TRIPHOSPHATE METABOLIC PROCESS	FALSE	PURINE NUCLEOSIDE TRIPHOSPHATE METABOLIC PROCESS
			0.995453							0.02807				APP|FLT1|FABP4|PRKAR2B|APLP2	REGULATION OF PROTEIN KINASE ACTIVITY	5	ENR	REGULATION OF PROTEIN KINASE ACTIVITY				1							0.0045469				REGULATION OF PROTEIN KINASE ACTIVITY	FALSE	REGULATION OF PROTEIN KINASE ACTIVITY
	0.998654	0.997412						0.0063987	0.016349					CD74	POSITIVE REGULATION OF CYTOKINE-MEDIATED SIGNALING PATHWAY	1	ENR	POSITIVE REGULATION OF CYTOKINE-MEDIATED SIGNALING PATHWAY		1	1						0.0013462	0.0025878					POSITIVE REGULATION OF CYTOKINE-MEDIATED SIGNALING PATHWAY	FALSE	POSITIVE REGULATION OF CYTOKINE-MEDIATED SIGNALING PATHWAY
	0.999551							0.0029873						EGR1	CELLULAR RESPONSE TO HEPARIN	1	ENR	CELLULAR RESPONSE TO HEPARIN		1							0.00044891						CELLULAR RESPONSE TO HEPARIN	FALSE	CELLULAR RESPONSE TO HEPARIN
						0.995753							0.026306	TGFBR2	REGULATION OF TOLERANCE INDUCTION TO SELF ANTIGEN	1	ENR	REGULATION OF TOLERANCE INDUCTION TO SELF ANTIGEN							1							0.0042475	REGULATION OF TOLERANCE INDUCTION TO SELF ANTIGEN	FALSE	REGULATION OF TOLERANCE INDUCTION TO SELF ANTIGEN
			0.989866							0.043448				CTSK|CTNNB1|LIPA	MULTICELLULAR ORGANISMAL HOMEOSTASIS	3	ENR	MULTICELLULAR ORGANISMAL HOMEOSTASIS				1							0.010134				MULTICELLULAR ORGANISMAL HOMEOSTASIS	FALSE	MULTICELLULAR ORGANISMAL HOMEOSTASIS
0.998136							0.026997							SGK1	NEGATIVE REGULATION OF MICROTUBULE POLYMERIZATION	1	ENR	NEGATIVE REGULATION OF MICROTUBULE POLYMERIZATION	1							0.0018637							NEGATIVE REGULATION OF MICROTUBULE POLYMERIZATION	FALSE	NEGATIVE REGULATION OF MICROTUBULE POLYMERIZATION
			0.999828							0.0030968				CTSK|CTNNB1|TGM2|LIPA	TISSUE REMODELING	4	ENR	TISSUE REMODELING				1							0.00017166				TISSUE REMODELING	FALSE	TISSUE REMODELING
						0.996255							0.026306	BMP2K|JUND|IGF1	REGULATION OF OSSIFICATION	3	ENR	REGULATION OF OSSIFICATION							1							0.0037455	REGULATION OF OSSIFICATION	FALSE	REGULATION OF OSSIFICATION
						0.989184							0.046844	TCF4|GLUL	POSITIVE REGULATION OF PEPTIDE SECRETION	2	ENR	POSITIVE REGULATION OF PEPTIDE SECRETION							1							0.010816	POSITIVE REGULATION OF PEPTIDE SECRETION	FALSE	POSITIVE REGULATION OF PEPTIDE SECRETION
				0.999896							0.0014069			USP18|PSMB10|PSMB8|PSMB9|ISG15	PROTEOLYSIS INVOLVED IN CELLULAR PROTEIN CATABOLIC PROCESS	5	ENR	PROTEOLYSIS INVOLVED IN CELLULAR PROTEIN CATABOLIC PROCESS					1							0.00010434			PROTEOLYSIS INVOLVED IN CELLULAR PROTEIN CATABOLIC PROCESS	FALSE	PROTEOLYSIS INVOLVED IN CELLULAR PROTEIN CATABOLIC PROCESS
0.99976							0.014807							TXN1|PRDX1	REGULATION OF INTRACELLULAR PROTEIN TRANSPORT	2	ENR	REGULATION OF INTRACELLULAR PROTEIN TRANSPORT	1							0.00023994							REGULATION OF INTRACELLULAR PROTEIN TRANSPORT	FALSE	REGULATION OF INTRACELLULAR PROTEIN TRANSPORT
						0.999787							0.0031886	MAF|TCF4|CST3|MEF2C|JUN|MAFB|AIF1|IGF1|CEBPD|ETV1|KLF2	POSITIVE REGULATION OF CELLULAR BIOSYNTHETIC PROCESS	11	ENR	POSITIVE REGULATION OF CELLULAR BIOSYNTHETIC PROCESS							1							0.00021273	POSITIVE REGULATION OF CELLULAR BIOSYNTHETIC PROCESS	FALSE	POSITIVE REGULATION OF CELLULAR BIOSYNTHETIC PROCESS
	0.982188							0.043582						EGR1	REGULATION OF NEURONAL SYNAPTIC PLASTICITY	1	ENR	REGULATION OF NEURONAL SYNAPTIC PLASTICITY		1							0.017812						REGULATION OF NEURONAL SYNAPTIC PLASTICITY	FALSE	REGULATION OF NEURONAL SYNAPTIC PLASTICITY
	0.999156	0.999518	0.999989	0.999939	0.999518	0.999901		0.0048314	0.005282	0.00040091	0.00086816	0.017562	0.0016932	CD24A|FABP4|PNP|TGM2|ANXA2|TAP1|F7|CD74|H2-DMA|PPARG|COLEC12|CCR2|SH2D1B1|CD47|CFH|CARD11|UNC93B1|CD44|C1QB|C1QA|C1QC|SLC7A2|TRAFD1|H2-T23|CD40|IGHM|ZCCHC11|FCGR1|C3|CXCL10|C4B	REGULATION OF RESPONSE TO STIMULUS	31	ENR	REGULATION OF RESPONSE TO STIMULUS		1	1	1	1	1	1		0.00084357	0.00048197	1.0644e-05	6.1365e-05	0.00048197	9.9005e-05	REGULATION OF RESPONSE TO STIMULUS	FALSE	REGULATION OF RESPONSE TO STIMULUS
				0.987623							0.045843			FCGR1	HYPERSENSITIVITY	1	ENR	HYPERSENSITIVITY					1							0.012377			HYPERSENSITIVITY	FALSE	HYPERSENSITIVITY
			0.995655							0.02807				SLC6A6|FABP1|PPARG|SLC7A2	CARBOXYLIC ACID TRANSPORT	4	ENR	CARBOXYLIC ACID TRANSPORT				1							0.0043453				CARBOXYLIC ACID TRANSPORT	FALSE	CARBOXYLIC ACID TRANSPORT
			0.99976		0.999993					0.0040054		0.0020825		ABCG1|LPL	REGULATION OF MACROPHAGE DERIVED FOAM CELL DIFFERENTIATION	2	ENR	REGULATION OF MACROPHAGE DERIVED FOAM CELL DIFFERENTIATION				1		1					0.00023989		7.144e-06		REGULATION OF MACROPHAGE DERIVED FOAM CELL DIFFERENTIATION	FALSE	REGULATION OF MACROPHAGE DERIVED FOAM CELL DIFFERENTIATION
	0.999997	1		0.999891		1		6.0749e-05	2.8899e-06		0.0014417		4.5551e-07	C1QA|C1QC|CD81|PNP|H2-T23|CD4|CD40|TGFBR2|CD74|H2-DMA|H2-AA|IGHM|COLEC12|CCR2|CD83|CFH|FCGR1|C3|UNC93B1|C1QB|CXCL10|C4B	POSITIVE REGULATION OF IMMUNE SYSTEM PROCESS	22	ENR	POSITIVE REGULATION OF IMMUNE SYSTEM PROCESS		1	1		1		1		3.1536e-06	4.8434e-08		0.00010859		7.1723e-09	POSITIVE REGULATION OF IMMUNE SYSTEM PROCESS	FALSE	POSITIVE REGULATION OF IMMUNE SYSTEM PROCESS
			0.993207							0.034666				FLT1|CTNNB1|TGM2|LMO4|CD44	MORPHOGENESIS OF AN EPITHELIUM	5	ENR	MORPHOGENESIS OF AN EPITHELIUM				1							0.006793				MORPHOGENESIS OF AN EPITHELIUM	FALSE	MORPHOGENESIS OF AN EPITHELIUM
					0.995691							0.033058		PYGL	RIBOSE PHOSPHATE METABOLIC PROCESS	1	ENR	RIBOSE PHOSPHATE METABOLIC PROCESS						1							0.0043094		RIBOSE PHOSPHATE METABOLIC PROCESS	FALSE	RIBOSE PHOSPHATE METABOLIC PROCESS
				0.999998							4.024e-05			CMPK2|MX1|NMI|PNP|IIGP1|IGTP|GBP2|GBP3|TAP1	NUCLEOSIDE PHOSPHATE METABOLIC PROCESS	9	ENR	NUCLEOSIDE PHOSPHATE METABOLIC PROCESS					1							2.005e-06			NUCLEOSIDE PHOSPHATE METABOLIC PROCESS	FALSE	NUCLEOSIDE PHOSPHATE METABOLIC PROCESS
			0.994719	0.993422						0.029313	0.028817			CD24A|SGK1|SRGN|OLR1|DAXX|CTNNB1|FGL2|BNIP3L|XAF1|EIF2AK2|APP|PERP|SP110|CIDEC	DEATH	14	ENR	DEATH				1	1						0.0052807	0.0065781			DEATH	FALSE	DEATH
						0.99833							0.015363	ABCA1|APOE|CD4	LIPOPROTEIN BIOSYNTHETIC PROCESS	3	ENR	LIPOPROTEIN BIOSYNTHETIC PROCESS							1							0.0016699	LIPOPROTEIN BIOSYNTHETIC PROCESS	FALSE	LIPOPROTEIN BIOSYNTHETIC PROCESS
			0.99921			1				0.0093271			1.4656e-05	PTPRJ|MEF2C|JUN|APOE|CTNNB1|TGM2|ANXA2|IGF1|LEPR|RHOB|TGFBR2|FLT1|TNFAIP2|NRP1|ZFP36L1	BLOOD VESSEL MORPHOGENESIS	15	ENR	BLOOD VESSEL MORPHOGENESIS				1			1				0.00079003			4.2848e-07	BLOOD VESSEL MORPHOGENESIS	FALSE	BLOOD VESSEL MORPHOGENESIS
	0.999438	0.999999		0.998063		0.999978		0.0033725	1.9646e-05		0.012758		0.00043811	C1QA|IRF7|CD74|C1QC|H2-DMA|IGHM|FCGR1|C3|C1QB|C4B	ADAPTIVE IMMUNE RESPONSE	10	ENR	ADAPTIVE IMMUNE RESPONSE		1	1		1		1		0.00056208	6.2119e-07		0.0019367		2.2332e-05	ADAPTIVE IMMUNE RESPONSE	FALSE	ADAPTIVE IMMUNE RESPONSE
				0.996891							0.016161			PNP	DEOXYGUANOSINE CATABOLIC PROCESS	1	ENR	DEOXYGUANOSINE CATABOLIC PROCESS					1							0.0031086			DEOXYGUANOSINE CATABOLIC PROCESS	FALSE	DEOXYGUANOSINE CATABOLIC PROCESS
				0.996891							0.016161			PNP	INOSINE CATABOLIC PROCESS	1	ENR	INOSINE CATABOLIC PROCESS					1							0.0031086			INOSINE CATABOLIC PROCESS	FALSE	INOSINE CATABOLIC PROCESS
	0.999686	1		0.999167		0.999995		0.0022965	9.2932e-06		0.0072579		0.00013885	C1QA|IRF7|CD74|C1QC|H2-DMA|IGHM|FCGR1|C3|C1QB|C4B	IMMUNOGLOBULIN MEDIATED IMMUNE RESPONSE	10	ENR	IMMUNOGLOBULIN MEDIATED IMMUNE RESPONSE		1	1		1		1		0.00031373	1.9036e-07		0.0008326		5.3085e-06	IMMUNOGLOBULIN MEDIATED IMMUNE RESPONSE	FALSE	IMMUNOGLOBULIN MEDIATED IMMUNE RESPONSE
						0.995753							0.026306	UNC93B1	TOLL-LIKE RECEPTOR 7 SIGNALING PATHWAY	1	ENR	TOLL-LIKE RECEPTOR 7 SIGNALING PATHWAY							1							0.0042475	TOLL-LIKE RECEPTOR 7 SIGNALING PATHWAY	FALSE	TOLL-LIKE RECEPTOR 7 SIGNALING PATHWAY
				0.996891							0.016161			SRGN	PROTEIN LOCALIZATION IN T CELL SECRETORY GRANULE	1	ENR	PROTEIN LOCALIZATION IN T CELL SECRETORY GRANULE					1							0.0031086			PROTEIN LOCALIZATION IN T CELL SECRETORY GRANULE	FALSE	PROTEIN LOCALIZATION IN T CELL SECRETORY GRANULE
	0.99911	0.999967	0.993623	1	0.993749	0.999997		0.0048314	0.00062768	0.033625	9.7922e-10	0.0367	8.7302e-05	DHX58|CD24A|OLR1|TAP1|MARCO|IFI47|HCK|CD74|CIITA|PPARG|CCR2|CFH|UNC93B1|CD44|C1QB|C1QA|LY86|C1QC|CD163|SLC7A2|RSAD2|SP110|DDX58|MX1|IRGM1|SAMHD1|CCL12|TAPBP|CCL8|FCGR1|CCL7|LIPA|C3|IFIH1|STAB1|CXCL10|C4B	DEFENSE RESPONSE	37	ENR	DEFENSE RESPONSE		1	1	1	1	1	1		0.00088957	3.2728e-05	0.0063765	6.808e-12	0.006251	2.9498e-06	DEFENSE RESPONSE	FALSE	DEFENSE RESPONSE
		0.998274							0.014259					HEXB	MALE MATING BEHAVIOR	1	ENR	MALE MATING BEHAVIOR			1							0.0017259					MALE MATING BEHAVIOR	FALSE	MALE MATING BEHAVIOR
						0.998425							0.014808	HPGDS|HPGD	PROSTANOID METABOLIC PROCESS	2	ENR	PROSTANOID METABOLIC PROCESS							1							0.001575	PROSTANOID METABOLIC PROCESS	FALSE	PROSTANOID METABOLIC PROCESS
						0.999485							0.0065439	NISCH|FOLR2|CLTC|AP1B1|AP2A2|IGHM|APOE|MYO5A|UNC93B1|CD4	CELLULAR LOCALIZATION	10	ENR	CELLULAR LOCALIZATION							1							0.00051507	CELLULAR LOCALIZATION	FALSE	CELLULAR LOCALIZATION
				0.993792							0.027505			C3	POSITIVE REGULATION OF ACTIVATION OF MEMBRANE ATTACK COMPLEX	1	ENR	POSITIVE REGULATION OF ACTIVATION OF MEMBRANE ATTACK COMPLEX					1							0.0062076			POSITIVE REGULATION OF ACTIVATION OF MEMBRANE ATTACK COMPLEX	FALSE	POSITIVE REGULATION OF ACTIVATION OF MEMBRANE ATTACK COMPLEX
			0.995061		0.999137					0.02807		0.017976		CD44	REGULATION OF NEUTROPHIL APOPTOSIS	1	ENR	REGULATION OF NEUTROPHIL APOPTOSIS				1		1					0.004939		0.00086332		REGULATION OF NEUTROPHIL APOPTOSIS	FALSE	REGULATION OF NEUTROPHIL APOPTOSIS
			0.999972		0.996942	0.999981				0.0008433		0.032432	0.00039431	OPHN1|CD24A|KRT19|SGK1|TIMP2|FABP4|CD9|MEF2C|CTNNB1|PROS1|LIFR|ETV1|LEPR|IL18|RHOB|TGFBR2|F7|NISCH|UNC119|MAF|FABP1|BIN1|CTSK|GAS7|COLEC12|ZFP36L1|LRP6|CX3CR1|GNA12|P2RY12|APOE|JUN|JUND|MAFB|MYO5A|WWP1|IGF1|DAB2|CD4|APP|CLIC4|FLT1|PMP22|PLXNB2|TCF4|TNFAIP2|SLA|BZW2|LIPA|NINJ1|SIRPA|PHGDH|PTPRJ|EAR2|TGM2|ANXA2|LMO4|APLP2|VCAM1|CXCL13|ACOX1|PPARG|CARD11|CD44|CAMK2D|ADCY3|SLC7A2|ATXN1|PRKAR2B|MAPK3|…	MULTICELLULAR ORGANISMAL PROCESS	80	ENR	MULTICELLULAR ORGANISMAL PROCESS				1		1	1				2.7561e-05		0.0030577	1.8622e-05	MULTICELLULAR ORGANISMAL PROCESS	FALSE	MULTICELLULAR ORGANISMAL PROCESS
		0.997412				0.987311			0.016349				0.049494	AIF1	REGULATION OF MUSCLE HYPERPLASIA	1	ENR	REGULATION OF MUSCLE HYPERPLASIA			1				1			0.0025878				0.012689	REGULATION OF MUSCLE HYPERPLASIA	FALSE	REGULATION OF MUSCLE HYPERPLASIA
0.996902	0.998397						0.031885	0.0073346						PRDX1|CD74|CCR2|PSAP	REGULATION OF MAPKKK CASCADE	4	ENR	REGULATION OF MAPKKK CASCADE	1	1						0.0030979	0.0016032						REGULATION OF MAPKKK CASCADE	FALSE	REGULATION OF MAPKKK CASCADE
0.999435			0.999916				0.016373			0.0019783				PCYOX1|TXN1|PRDX1|VAT1|GMPR|PHGDH|CYB5R3|DHRS7B|MSRB1|FTH1|CYBB|SLA|ACOX1|IDH1|AKR1B3|GSR	OXIDATION REDUCTION	16	ENR	OXIDATION REDUCTION	1			1				0.00056514			8.3991e-05				OXIDATION REDUCTION	FALSE	OXIDATION REDUCTION
					0.994393							0.035152		F7|CD44	WOUND HEALING	2	ENR	WOUND HEALING						1							0.0056074		WOUND HEALING	FALSE	WOUND HEALING
				0.999023							0.0080327			FCGR1|C3	REGULATION OF ACUTE INFLAMMATORY RESPONSE TO ANTIGENIC STIMULUS	2	ENR	REGULATION OF ACUTE INFLAMMATORY RESPONSE TO ANTIGENIC STIMULUS					1							0.00097733			REGULATION OF ACUTE INFLAMMATORY RESPONSE TO ANTIGENIC STIMULUS	FALSE	REGULATION OF ACUTE INFLAMMATORY RESPONSE TO ANTIGENIC STIMULUS
0.989471			0.991565			0.995492	0.047267			0.041313			0.027335	APP|CAMK2D|CHP2|SGK1|SLC9A9|APOE|TGM2|HFE|FTH1|APLP2|TRF	CATION HOMEOSTASIS	11	ENR	CATION HOMEOSTASIS	1			1			1	0.010529			0.0084349			0.0045079	CATION HOMEOSTASIS	FALSE	CATION HOMEOSTASIS
	1	1						1.1499e-15	7.6928e-08					CD74|H2-EB1|H2-DMA|H2-DMB1|H2-AA|H2-AB1	ANTIGEN PROCESSING AND PRESENTATION OF EXOGENOUS PEPTIDE ANTIGEN VIA MHC CLASS II	6	ENR	ANTIGEN PROCESSING AND PRESENTATION OF EXOGENOUS PEPTIDE ANTIGEN VIA MHC CLASS II		1	1						6.2836e-18	4.2976e-10					ANTIGEN PROCESSING AND PRESENTATION OF EXOGENOUS PEPTIDE ANTIGEN VIA MHC CLASS II	FALSE	ANTIGEN PROCESSING AND PRESENTATION OF EXOGENOUS PEPTIDE ANTIGEN VIA MHC CLASS II
				0.999807							0.0023079			PNP|TAP1|H2-T23	REGULATION OF LEUKOCYTE MEDIATED CYTOTOXICITY	3	ENR	REGULATION OF LEUKOCYTE MEDIATED CYTOTOXICITY					1							0.00019255			REGULATION OF LEUKOCYTE MEDIATED CYTOTOXICITY	FALSE	REGULATION OF LEUKOCYTE MEDIATED CYTOTOXICITY
						0.993803							0.033739	TIMP2|PLXNB2|NRP1|IGF1|TRF	REGULATION OF NERVOUS SYSTEM DEVELOPMENT	5	ENR	REGULATION OF NERVOUS SYSTEM DEVELOPMENT							1							0.0061965	REGULATION OF NERVOUS SYSTEM DEVELOPMENT	FALSE	REGULATION OF NERVOUS SYSTEM DEVELOPMENT
			0.999496			1				0.0068208			7.0452e-10	OPHN1|CD24A|MRC1|CLTC|SIRPA|AP1B1|ABCA1|AP2A2|DAB2|APP|TGFBR2|EHD4|LY75|BIN1|SORT1|COLEC12|CD47|ITSN1|LRP6	ENDOCYTOSIS	19	ENR	ENDOCYTOSIS				1			1				0.00050445			3.6969e-12	ENDOCYTOSIS	FALSE	ENDOCYTOSIS
			0.990146							0.042476				CTNNB1	RENAL INNER MEDULLA DEVELOPMENT	1	ENR	RENAL INNER MEDULLA DEVELOPMENT				1							0.0098539				RENAL INNER MEDULLA DEVELOPMENT	FALSE	RENAL INNER MEDULLA DEVELOPMENT
					0.996551							0.032432		ABCG1	POSITIVE REGULATION OF STEROL TRANSPORT	1	ENR	POSITIVE REGULATION OF STEROL TRANSPORT						1							0.003449		POSITIVE REGULATION OF STEROL TRANSPORT	FALSE	POSITIVE REGULATION OF STEROL TRANSPORT
				0.996811							0.016479			PNP|H2-T23	POSITIVE REGULATION OF LEUKOCYTE MEDIATED CYTOTOXICITY	2	ENR	POSITIVE REGULATION OF LEUKOCYTE MEDIATED CYTOTOXICITY					1							0.0031888			POSITIVE REGULATION OF LEUKOCYTE MEDIATED CYTOTOXICITY	FALSE	POSITIVE REGULATION OF LEUKOCYTE MEDIATED CYTOTOXICITY
0.9938							0.039303							PRDX1	RESPONSE TO OXYGEN RADICAL	1	ENR	RESPONSE TO OXYGEN RADICAL	1							0.0061997							RESPONSE TO OXYGEN RADICAL	FALSE	RESPONSE TO OXYGEN RADICAL
			0.990146							0.042476				PCYOX1	PRENYLCYSTEINE METABOLIC PROCESS	1	ENR	PRENYLCYSTEINE METABOLIC PROCESS				1							0.0098539				PRENYLCYSTEINE METABOLIC PROCESS	FALSE	PRENYLCYSTEINE METABOLIC PROCESS
		0.992256			0.992256	0.999368			0.031034			0.038588	0.0075251	ABCG1|ABCA1|APOE	CHOLESTEROL EFFLUX	3	ENR	CHOLESTEROL EFFLUX			1			1	1			0.0077442			0.0077442	0.00063179	CHOLESTEROL EFFLUX	FALSE	CHOLESTEROL EFFLUX
	0.977181	0.989606	1			0.99804		0.048276	0.03601	1.7713e-07			0.016915	CD24A|TIMP2|CTNNB1|TGM2|APLP2|LEPR|CD74|CYTIP|AFAP1|TBC1D9|CCR2|CARD11|IQGAP1|CD44|IQSEC1|NET1|MYO5A|RGS1|RGS10|IGF1|SLC7A2|CD4|APP|RGL1|IGHM|AKR1B3|ITGAL|ITSN1	REGULATION OF SIGNALING PROCESS	28	ENR	REGULATION OF SIGNALING PROCESS		1	1	1			1		0.022819	0.010394	1.2316e-09			0.0019602	REGULATION OF SIGNALING PROCESS	FALSE	REGULATION OF SIGNALING PROCESS
			0.990146							0.042476				AKR1B3	SORBITOL METABOLIC PROCESS	1	ENR	SORBITOL METABOLIC PROCESS				1							0.0098539				SORBITOL METABOLIC PROCESS	FALSE	SORBITOL METABOLIC PROCESS
						0.997676							0.018987	CX3CR1|OPHN1|ADAP2|MRC1|GNA12|SRGAP2|P2RY12|CD163|GPR34|STARD8|LIFR|LYVE1|RHOB|TGFBR2|NISCH|INPP4B|NRP1|RGL1|IGHM|COLEC12|ITSN1|TRF|LRP6	SIGNAL TRANSDUCTION	23	ENR	SIGNAL TRANSDUCTION							1							0.0023241	SIGNAL TRANSDUCTION	FALSE	SIGNAL TRANSDUCTION
	1	1		1		0.999948		1.3331e-12	4.3984e-06		1.4076e-08		0.00092823	PSME1|PSME2|H2-T23|CD74|H2-EB1|H2-DMA|H2-DMB1|H2-AA|IGHM|H2-AB1|PSMB8|TAPBP|PSMB9|HFE|FCGR1|FCGRT|UNC93B1	ANTIGEN PROCESSING AND PRESENTATION	17	ENR	ANTIGEN PROCESSING AND PRESENTATION		1	1		1		1		2.5497e-14	8.1908e-08		1.468e-10		5.2187e-05	ANTIGEN PROCESSING AND PRESENTATION	FALSE	ANTIGEN PROCESSING AND PRESENTATION
				0.999988							0.00019214			PNP|FCGR1|C3|H2-T23	POSITIVE REGULATION OF LEUKOCYTE MEDIATED IMMUNITY	4	ENR	POSITIVE REGULATION OF LEUKOCYTE MEDIATED IMMUNITY					1							1.18e-05			POSITIVE REGULATION OF LEUKOCYTE MEDIATED IMMUNITY	FALSE	POSITIVE REGULATION OF LEUKOCYTE MEDIATED IMMUNITY
			0.999893	0.999694						0.0022591	0.0031086			CD24A|TGM2|TSPO|BNIP3L|IFI204|STAT1|EIF2AK2|IL18|APP|PERP|SP110|FCGR1|CIDEC|CD44	POSITIVE REGULATION OF CELL DEATH	14	ENR	POSITIVE REGULATION OF CELL DEATH				1	1						0.00010665	0.00030618			POSITIVE REGULATION OF CELL DEATH	FALSE	POSITIVE REGULATION OF CELL DEATH
		0.993972							0.027203					HEXB	GLYCOLIPID CATABOLIC PROCESS	1	ENR	GLYCOLIPID CATABOLIC PROCESS			1							0.0060282					GLYCOLIPID CATABOLIC PROCESS	FALSE	GLYCOLIPID CATABOLIC PROCESS
						0.994964							0.029466	JUN|GAS6	CELLULAR RESPONSE TO STARVATION	2	ENR	CELLULAR RESPONSE TO STARVATION							1							0.0050361	CELLULAR RESPONSE TO STARVATION	FALSE	CELLULAR RESPONSE TO STARVATION
			0.99608							0.027201				APP|APLP2	REGULATION OF RECEPTOR ACTIVITY	2	ENR	REGULATION OF RECEPTOR ACTIVITY				1							0.0039202				REGULATION OF RECEPTOR ACTIVITY	FALSE	REGULATION OF RECEPTOR ACTIVITY
		0.999137				0.995753			0.0084291				0.026306	AIF1	POSITIVE REGULATION OF MUSCLE HYPERPLASIA	1	ENR	POSITIVE REGULATION OF MUSCLE HYPERPLASIA			1				1			0.00086332				0.0042475	POSITIVE REGULATION OF MUSCLE HYPERPLASIA	FALSE	POSITIVE REGULATION OF MUSCLE HYPERPLASIA
					0.990543							0.044464		CD44	SYNCYTIUM FORMATION	1	ENR	SYNCYTIUM FORMATION						1							0.0094573		SYNCYTIUM FORMATION	FALSE	SYNCYTIUM FORMATION
				0.996891							0.016161			SRGN	PROTEASE LOCALIZATION IN MAST CELL SECRETORY GRANULE	1	ENR	PROTEASE LOCALIZATION IN MAST CELL SECRETORY GRANULE					1							0.0031086			PROTEASE LOCALIZATION IN MAST CELL SECRETORY GRANULE	FALSE	PROTEASE LOCALIZATION IN MAST CELL SECRETORY GRANULE
				0.996326							0.01876			PNP|H2-T23	POSITIVE REGULATION OF CELL KILLING	2	ENR	POSITIVE REGULATION OF CELL KILLING					1							0.0036737			POSITIVE REGULATION OF CELL KILLING	FALSE	POSITIVE REGULATION OF CELL KILLING
			0.990146							0.042476				CTNNB1	RENAL OUTER MEDULLA DEVELOPMENT	1	ENR	RENAL OUTER MEDULLA DEVELOPMENT				1							0.0098539				RENAL OUTER MEDULLA DEVELOPMENT	FALSE	RENAL OUTER MEDULLA DEVELOPMENT
				0.992056							0.033938			CD40|PNP	POSITIVE REGULATION OF DNA METABOLIC PROCESS	2	ENR	POSITIVE REGULATION OF DNA METABOLIC PROCESS					1							0.0079437			POSITIVE REGULATION OF DNA METABOLIC PROCESS	FALSE	POSITIVE REGULATION OF DNA METABOLIC PROCESS
			0.998102							0.016318				APP|FABP1|ABHD5|TBC1D9|TGM2|LEPR	REGULATION OF HYDROLASE ACTIVITY	6	ENR	REGULATION OF HYDROLASE ACTIVITY				1							0.001898				REGULATION OF HYDROLASE ACTIVITY	FALSE	REGULATION OF HYDROLASE ACTIVITY
0.988252			0.99608				0.049087			0.027201				CAMK2D|SGK1	CELLULAR MONOVALENT INORGANIC CATION HOMEOSTASIS	2	ENR	CELLULAR MONOVALENT INORGANIC CATION HOMEOSTASIS	1			1				0.011748			0.0039202				CELLULAR MONOVALENT INORGANIC CATION HOMEOSTASIS	FALSE	CELLULAR MONOVALENT INORGANIC CATION HOMEOSTASIS
	0.996861							0.011965						CIITA	REGULATION OF MHC CLASS II BIOSYNTHETIC PROCESS	1	ENR	REGULATION OF MHC CLASS II BIOSYNTHETIC PROCESS		1							0.0031385						REGULATION OF MHC CLASS II BIOSYNTHETIC PROCESS	FALSE	REGULATION OF MHC CLASS II BIOSYNTHETIC PROCESS
		0.994831							0.024478					HEXB	PENETRATION OF ZONA PELLUCIDA	1	ENR	PENETRATION OF ZONA PELLUCIDA			1							0.0051692					PENETRATION OF ZONA PELLUCIDA	FALSE	PENETRATION OF ZONA PELLUCIDA
				0.999852							0.0018527			CD40|FCGR1|C3	REGULATION OF B CELL MEDIATED IMMUNITY	3	ENR	REGULATION OF B CELL MEDIATED IMMUNITY					1							0.00014813			REGULATION OF B CELL MEDIATED IMMUNITY	FALSE	REGULATION OF B CELL MEDIATED IMMUNITY
			0.993254							0.034666				APP|APLP2	REPRODUCTIVE BEHAVIOR	2	ENR	REPRODUCTIVE BEHAVIOR				1							0.0067457				REPRODUCTIVE BEHAVIOR	FALSE	REPRODUCTIVE BEHAVIOR
			0.998177							0.015875				FABP1|PPARG	REGULATION OF FATTY ACID OXIDATION	2	ENR	REGULATION OF FATTY ACID OXIDATION				1							0.0018232				REGULATION OF FATTY ACID OXIDATION	FALSE	REGULATION OF FATTY ACID OXIDATION
			0.996394							0.026168				CD24A|ITGAL|CARD11	POSITIVE REGULATION OF LEUKOCYTE PROLIFERATION	3	ENR	POSITIVE REGULATION OF LEUKOCYTE PROLIFERATION				1							0.0036059				POSITIVE REGULATION OF LEUKOCYTE PROLIFERATION	FALSE	POSITIVE REGULATION OF LEUKOCYTE PROLIFERATION
	0.999102							0.0048314						EGR1	CELLULAR RESPONSE TO MYCOPHENOLIC ACID	1	ENR	CELLULAR RESPONSE TO MYCOPHENOLIC ACID		1							0.00089764						CELLULAR RESPONSE TO MYCOPHENOLIC ACID	FALSE	CELLULAR RESPONSE TO MYCOPHENOLIC ACID
					0.995691							0.033058		EAR2	DETECTION OF TEMPERATURE STIMULUS INVOLVED IN SENSORY PERCEPTION OF PAIN	1	ENR	DETECTION OF TEMPERATURE STIMULUS INVOLVED IN SENSORY PERCEPTION OF PAIN						1							0.0043094		DETECTION OF TEMPERATURE STIMULUS INVOLVED IN SENSORY PERCEPTION OF PAIN	FALSE	DETECTION OF TEMPERATURE STIMULUS INVOLVED IN SENSORY PERCEPTION OF PAIN
				0.998739							0.0094613			FCGR1|C3	POSITIVE REGULATION OF B CELL MEDIATED IMMUNITY	2	ENR	POSITIVE REGULATION OF B CELL MEDIATED IMMUNITY					1							0.0012608			POSITIVE REGULATION OF B CELL MEDIATED IMMUNITY	FALSE	POSITIVE REGULATION OF B CELL MEDIATED IMMUNITY
			0.994511							0.030153				APP|FLT1|FABP4|PRKAR2B|APLP2	REGULATION OF KINASE ACTIVITY	5	ENR	REGULATION OF KINASE ACTIVITY				1							0.0054892				REGULATION OF KINASE ACTIVITY	FALSE	REGULATION OF KINASE ACTIVITY
						0.988033							0.049494	CHP2|SLC9A9	MONOVALENT INORGANIC CATION HOMEOSTASIS	2	ENR	MONOVALENT INORGANIC CATION HOMEOSTASIS							1							0.011967	MONOVALENT INORGANIC CATION HOMEOSTASIS	FALSE	MONOVALENT INORGANIC CATION HOMEOSTASIS
						0.995753							0.026306	SULT1A1	4-NITROPHENOL METABOLIC PROCESS	1	ENR	4-NITROPHENOL METABOLIC PROCESS							1							0.0042475	4-NITROPHENOL METABOLIC PROCESS	FALSE	4-NITROPHENOL METABOLIC PROCESS
	0.998205							0.007727						CIITA	RESPONSE TO INTERFERON-GAMMA	1	ENR	RESPONSE TO INTERFERON-GAMMA		1							0.0017945						RESPONSE TO INTERFERON-GAMMA	FALSE	RESPONSE TO INTERFERON-GAMMA
		0.999717		0.998779		1			0.0037009		0.0093283		9.688e-06	C1QA|C1QC|IGHM|PNP|COLEC12|CFH|FCGR1|C3|UNC93B1|C1QB|H2-T23|C4B	POSITIVE REGULATION OF IMMUNE RESPONSE	12	ENR	POSITIVE REGULATION OF IMMUNE RESPONSE			1		1		1			0.00028256		0.0012214		2.5418e-07	POSITIVE REGULATION OF IMMUNE RESPONSE	FALSE	POSITIVE REGULATION OF IMMUNE RESPONSE
			0.991603							0.041256				CTNNB1|PPARG|IDH1	RESPONSE TO ORGANIC CYCLIC SUBSTANCE	3	ENR	RESPONSE TO ORGANIC CYCLIC SUBSTANCE				1							0.0083973				RESPONSE TO ORGANIC CYCLIC SUBSTANCE	FALSE	RESPONSE TO ORGANIC CYCLIC SUBSTANCE
0.997744							0.026997							SGK1|CAPG	NEGATIVE REGULATION OF CELLULAR COMPONENT ORGANIZATION	2	ENR	NEGATIVE REGULATION OF CELLULAR COMPONENT ORGANIZATION	1							0.0022557							NEGATIVE REGULATION OF CELLULAR COMPONENT ORGANIZATION	FALSE	NEGATIVE REGULATION OF CELLULAR COMPONENT ORGANIZATION
		0.998843							0.010457					CD74|RGS1|RGS10	NEGATIVE REGULATION OF CELL COMMUNICATION	3	ENR	NEGATIVE REGULATION OF CELL COMMUNICATION			1							0.0011572					NEGATIVE REGULATION OF CELL COMMUNICATION	FALSE	NEGATIVE REGULATION OF CELL COMMUNICATION
				0.987623							0.045843			LY6E	CATECHOLAMINE SECRETION	1	ENR	CATECHOLAMINE SECRETION					1							0.012377			CATECHOLAMINE SECRETION	FALSE	CATECHOLAMINE SECRETION
			0.990146		0.998274					0.042476		0.0258		ABCG1	NEGATIVE REGULATION OF MACROPHAGE DERIVED FOAM CELL DIFFERENTIATION	1	ENR	NEGATIVE REGULATION OF MACROPHAGE DERIVED FOAM CELL DIFFERENTIATION				1		1					0.0098539		0.0017259		NEGATIVE REGULATION OF MACROPHAGE DERIVED FOAM CELL DIFFERENTIATION	FALSE	NEGATIVE REGULATION OF MACROPHAGE DERIVED FOAM CELL DIFFERENTIATION
						0.993707							0.033933	JUN|GAS6	RESPONSE TO STARVATION	2	ENR	RESPONSE TO STARVATION							1							0.0062931	RESPONSE TO STARVATION	FALSE	RESPONSE TO STARVATION
		0.996551							0.019703					APOE	CHOLESTEROL CATABOLIC PROCESS	1	ENR	CHOLESTEROL CATABOLIC PROCESS			1							0.003449					CHOLESTEROL CATABOLIC PROCESS	FALSE	CHOLESTEROL CATABOLIC PROCESS
			0.995061							0.02807				CTNNB1	NEPHRON TUBULE FORMATION	1	ENR	NEPHRON TUBULE FORMATION				1							0.004939				NEPHRON TUBULE FORMATION	FALSE	NEPHRON TUBULE FORMATION
			0.998938							0.010841				APP|APLP2	SUCKLING BEHAVIOR	2	ENR	SUCKLING BEHAVIOR				1							0.0010621				SUCKLING BEHAVIOR	FALSE	SUCKLING BEHAVIOR
	0.993597		0.988532					0.01953		0.047125				CD24A|CD74|ABCG1|TCF7L2|CTNNB1|CCR2|TOB1	NEGATIVE REGULATION OF DEVELOPMENTAL PROCESS	7	ENR	NEGATIVE REGULATION OF DEVELOPMENTAL PROCESS		1		1					0.0064033		0.011468				NEGATIVE REGULATION OF DEVELOPMENTAL PROCESS	FALSE	NEGATIVE REGULATION OF DEVELOPMENTAL PROCESS
						0.991523							0.039266	IGF1	PROSTATE GLAND STROMAL MORPHOGENESIS	1	ENR	PROSTATE GLAND STROMAL MORPHOGENESIS							1							0.0084772	PROSTATE GLAND STROMAL MORPHOGENESIS	FALSE	PROSTATE GLAND STROMAL MORPHOGENESIS
			0.998938							0.010841				FABP4|PPARG	WHITE FAT CELL DIFFERENTIATION	2	ENR	WHITE FAT CELL DIFFERENTIATION				1							0.0010621				WHITE FAT CELL DIFFERENTIATION	FALSE	WHITE FAT CELL DIFFERENTIATION
			0.999896			0.99472				0.002253			0.030359	CD24A|FABP4|JUN|AIF1|ATXN1|PRKAR2B|APLP2|CD4|APP|TGFBR2|FLT1|IGHM|SH2D1B1|ITSN1|CD44	REGULATION OF PHOSPHORYLATION	15	ENR	REGULATION OF PHOSPHORYLATION				1			1				0.00010396			0.0052798	REGULATION OF PHOSPHORYLATION	FALSE	REGULATION OF PHOSPHORYLATION
		0.989687							0.035961					CX3CR1	MICROGLIAL CELL ACTIVATION	1	ENR	MICROGLIAL CELL ACTIVATION			1							0.010313					MICROGLIAL CELL ACTIVATION	FALSE	MICROGLIAL CELL ACTIVATION
	0.999551							0.0029873						EGR1	RESPONSE TO HEPARIN	1	ENR	RESPONSE TO HEPARIN		1							0.00044891						RESPONSE TO HEPARIN	FALSE	RESPONSE TO HEPARIN
					0.996551							0.032432		KCNQ1OT1	MAINTENANCE OF DNA METHYLATION	1	ENR	MAINTENANCE OF DNA METHYLATION						1							0.003449		MAINTENANCE OF DNA METHYLATION	FALSE	MAINTENANCE OF DNA METHYLATION
		0.99573				0.987525			0.021819				0.049494	CD74|IGHM|AIF1|CD4	POSITIVE REGULATION OF PROTEIN MODIFICATION PROCESS	4	ENR	POSITIVE REGULATION OF PROTEIN MODIFICATION PROCESS			1				1			0.0042699				0.012475	POSITIVE REGULATION OF PROTEIN MODIFICATION PROCESS	FALSE	POSITIVE REGULATION OF PROTEIN MODIFICATION PROCESS
			0.998177		0.988832					0.015875		0.047523		ABCG1|ABHD5	REGULATION OF LIPID STORAGE	2	ENR	REGULATION OF LIPID STORAGE				1		1					0.0018232		0.011168		REGULATION OF LIPID STORAGE	FALSE	REGULATION OF LIPID STORAGE
			0.997578	0.994685						0.019553	0.025789			APP|PSME1|PSME2|FABP1|ABHD5|TGM2|HP	POSITIVE REGULATION OF HYDROLASE ACTIVITY	7	ENR	POSITIVE REGULATION OF HYDROLASE ACTIVITY				1	1						0.0024225	0.0053154			POSITIVE REGULATION OF HYDROLASE ACTIVITY	FALSE	POSITIVE REGULATION OF HYDROLASE ACTIVITY
			0.999312							0.0083047				CTNNB1|TGM2|CARD11	REGULATION OF I-KAPPAB KINASE/NF-KAPPAB CASCADE	3	ENR	REGULATION OF I-KAPPAB KINASE/NF-KAPPAB CASCADE				1							0.00068769				REGULATION OF I-KAPPAB KINASE/NF-KAPPAB CASCADE	FALSE	REGULATION OF I-KAPPAB KINASE/NF-KAPPAB CASCADE
	0.999987	0.999899				0.998936		0.00016864	0.0015424				0.011637	TGFBR2|CD74|CD81|H2-DMA|H2-AA|IGHM|CD83|CD4	POSITIVE REGULATION OF LYMPHOCYTE ACTIVATION	8	ENR	POSITIVE REGULATION OF LYMPHOCYTE ACTIVATION		1	1				1		1.2901e-05	0.00010053				0.0010643	POSITIVE REGULATION OF LYMPHOCYTE ACTIVATION	FALSE	POSITIVE REGULATION OF LYMPHOCYTE ACTIVATION
			0.999999							4.5426e-05				FABP4|ACOX1|ABHD5|PPARG|LTC4S|LPIN1|ADIPOR2|LIPA|PRKAR2B	FATTY ACID METABOLIC PROCESS	9	ENR	FATTY ACID METABOLIC PROCESS				1							7.1786e-07				FATTY ACID METABOLIC PROCESS	FALSE	FATTY ACID METABOLIC PROCESS
		0.993113							0.029823					CKB	CHLORIDE ION HOMEOSTASIS	1	ENR	CHLORIDE ION HOMEOSTASIS			1							0.0068866					CHLORIDE ION HOMEOSTASIS	FALSE	CHLORIDE ION HOMEOSTASIS
					0.987978							0.049356		TCF7L2	EMBRYONIC DIGESTIVE TRACT MORPHOGENESIS	1	ENR	EMBRYONIC DIGESTIVE TRACT MORPHOGENESIS						1							0.012022		EMBRYONIC DIGESTIVE TRACT MORPHOGENESIS	FALSE	EMBRYONIC DIGESTIVE TRACT MORPHOGENESIS
		0.993527	0.999999						0.028726	3.3055e-05				NCEH1|LPL|PLD3|HEXB|APOE|ACOX1|PNPLA8|LPIN1|DDHD1|LIPA	LIPID CATABOLIC PROCESS	10	ENR	LIPID CATABOLIC PROCESS			1	1						0.0064727	5.0147e-07				LIPID CATABOLIC PROCESS	FALSE	LIPID CATABOLIC PROCESS
	0.998308	0.991638				0.996006		0.0075516	0.033158				0.026306	C1QA|C1QC|ABCA1|PTPRJ|HEXB|CTSB|WWP1|PTPN18|CD4|TGFBR2|CD74|H2-DMA|H2-DMB1|BMP2K|IGHM|LGMN|CSF1R|RNASEL|CFH|BTG2|MMP12|F13A1|C1QB|C4B	PROTEIN METABOLIC PROCESS	24	ENR	PROTEIN METABOLIC PROCESS		1	1				1		0.0016919	0.0083615				0.0039938	PROTEIN METABOLIC PROCESS	FALSE	PROTEIN METABOLIC PROCESS
					0.992256							0.038588		CD44	SYNCYTIUM FORMATION BY PLASMA MEMBRANE FUSION	1	ENR	SYNCYTIUM FORMATION BY PLASMA MEMBRANE FUSION						1							0.0077442		SYNCYTIUM FORMATION BY PLASMA MEMBRANE FUSION	FALSE	SYNCYTIUM FORMATION BY PLASMA MEMBRANE FUSION
			0.990146							0.042476				CTNNB1	POSITIVE REGULATION OF BRANCHING INVOLVED IN LUNG MORPHOGENESIS	1	ENR	POSITIVE REGULATION OF BRANCHING INVOLVED IN LUNG MORPHOGENESIS				1							0.0098539				POSITIVE REGULATION OF BRANCHING INVOLVED IN LUNG MORPHOGENESIS	FALSE	POSITIVE REGULATION OF BRANCHING INVOLVED IN LUNG MORPHOGENESIS
						0.991523							0.039266	JUN	POSITIVE REGULATION OF MONOCYTE DIFFERENTIATION	1	ENR	POSITIVE REGULATION OF MONOCYTE DIFFERENTIATION							1							0.0084772	POSITIVE REGULATION OF MONOCYTE DIFFERENTIATION	FALSE	POSITIVE REGULATION OF MONOCYTE DIFFERENTIATION
	0.999102							0.0048314						EGR1	RESPONSE TO MYCOPHENOLIC ACID	1	ENR	RESPONSE TO MYCOPHENOLIC ACID		1							0.00089764						RESPONSE TO MYCOPHENOLIC ACID	FALSE	RESPONSE TO MYCOPHENOLIC ACID
		0.997412				0.987311			0.016349				0.049494	APOE	TRIGLYCERIDE-RICH LIPOPROTEIN PARTICLE REMODELING	1	ENR	TRIGLYCERIDE-RICH LIPOPROTEIN PARTICLE REMODELING			1				1			0.0025878				0.012689	TRIGLYCERIDE-RICH LIPOPROTEIN PARTICLE REMODELING	FALSE	TRIGLYCERIDE-RICH LIPOPROTEIN PARTICLE REMODELING
			0.992907			0.996576				0.035631			0.025237	TGFBR2|FLT1|NRP1|APOE|CTNNB1|TGM2|WWP1|IGF1|LMO4|LIPA|CD44|LRP6	TUBE DEVELOPMENT	12	ENR	TUBE DEVELOPMENT				1			1				0.0070928			0.0034242	TUBE DEVELOPMENT	FALSE	TUBE DEVELOPMENT
					0.994831							0.033485		PYGL	CELLULAR POLYSACCHARIDE CATABOLIC PROCESS	1	ENR	CELLULAR POLYSACCHARIDE CATABOLIC PROCESS						1							0.0051692		CELLULAR POLYSACCHARIDE CATABOLIC PROCESS	FALSE	CELLULAR POLYSACCHARIDE CATABOLIC PROCESS
	0.994713	0.986886	0.999973			0.999999		0.01759	0.041424	0.0008433			1.9028e-05	CD24A|KRT19|MEF2C|CTNNB1|LIFR|ETV1|LEPR|RHOB|TGFBR2|CD74|MAF|H2-DMA|CCR2|EGR1|ZFP36L1|LRP6|CX3CR1|APOE|JUN|MAFB|MYO5A|WWP1|IGF1|CKB|CD4|APP|CLIC4|FLT1|TCF4|TNFAIP2|SLA|LIPA|NINJ1|PTPRJ|TGM2|ANXA2|LMO4|APLP2|VCAM1|CXCL13|PPARG|CARD11|CD44|PRKAR2B|MAPK3|CD164|TCF7L2|NRP1|MCOLN3|DCLRE1C	ORGAN DEVELOPMENT	50	ENR	ORGAN DEVELOPMENT		1	1	1			1		0.0052866	0.013114	2.6666e-05			5.7055e-07	ORGAN DEVELOPMENT	FALSE	ORGAN DEVELOPMENT
			0.999893			1				0.0022591			7.4739e-07	OPHN1|CD24A|MRC1|SGK1|GLUL|SBF2|CD9|CTNNB1|LPIN1|LIFR|ETV1|CTSD|TGFBR2|NISCH|ABCG1|BIN1|GAS7|COLEC12|LRP6|ABCA1|APOE|JUN|AIF1|MYO5A|DAB2|APP|EHD4|PMP22|LY75|LIPA|PF4|CLTC|SIRPA|AP1B1|AP2A2|PHGDH|TGM2|CBR2|ANXA2|ACTN1|APLP2|BAZ1A|CCDC80|CD47|CD44|NEDD9|MAPK3|NRP1|SORT1|DCLRE1C|ITSN1	CELLULAR COMPONENT ORGANIZATION	51	ENR	CELLULAR COMPONENT ORGANIZATION				1			1				0.0001071			1.2886e-08	CELLULAR COMPONENT ORGANIZATION	FALSE	CELLULAR COMPONENT ORGANIZATION
			0.998938							0.010841				APP|APLP2	CELLULAR COPPER ION HOMEOSTASIS	2	ENR	CELLULAR COPPER ION HOMEOSTASIS				1							0.0010621				CELLULAR COPPER ION HOMEOSTASIS	FALSE	CELLULAR COPPER ION HOMEOSTASIS
			0.998912	0.998554						0.011015	0.010481			APP|CD24A|PERP|SP110|TGM2|IFI204|FCGR1|STAT1|CIDEC	INDUCTION OF PROGRAMMED CELL DEATH	9	ENR	INDUCTION OF PROGRAMMED CELL DEATH				1	1						0.0010882	0.0014463			INDUCTION OF PROGRAMMED CELL DEATH	FALSE	INDUCTION OF PROGRAMMED CELL DEATH
		0.999137							0.0084291					HEXB	MALE COURTSHIP BEHAVIOR	1	ENR	MALE COURTSHIP BEHAVIOR			1							0.00086332					MALE COURTSHIP BEHAVIOR	FALSE	MALE COURTSHIP BEHAVIOR
			0.999753			0.988104				0.0040644			0.049494	SLC6A6|PCYOX1|CAMK2D|HVCN1|CHP2|ABCA1|SLC39A2|SLCO2B1|SLC7A2|CYBB|CLIC4|FXYD2|KCNN3|SLC9A9|SLA|MCOLN3|KCTD12|ATP6V0D2|TRF|CP	ION TRANSPORT	20	ENR	ION TRANSPORT				1			1				0.00024664			0.011896	ION TRANSPORT	FALSE	ION TRANSPORT
			0.993551							0.033893				APP|CAMK2D|CCND2|NEDD9|CD2	MITOTIC CELL CYCLE	5	ENR	MITOTIC CELL CYCLE				1							0.0064486				MITOTIC CELL CYCLE	FALSE	MITOTIC CELL CYCLE
	0.999957							0.00039121						CD74|H2-DMA	T CELL SELECTION	2	ENR	T CELL SELECTION		1							4.2755e-05						T CELL SELECTION	FALSE	T CELL SELECTION
			0.996405							0.026168				CAMK2D|NCEH1|SGK1|AXL|TGM2|PRKAR2B|APP|KCNQ1OT1|FLT1|MAPK3|B3GNT7|ADARB1|SH2D1B1|PTPN12	MACROMOLECULE MODIFICATION	14	ENR	MACROMOLECULE MODIFICATION				1							0.0035955				MACROMOLECULE MODIFICATION	FALSE	MACROMOLECULE MODIFICATION
					0.994831							0.033485		LPL	NEUTRAL LIPID CATABOLIC PROCESS	1	ENR	NEUTRAL LIPID CATABOLIC PROCESS						1							0.0051692		NEUTRAL LIPID CATABOLIC PROCESS	FALSE	NEUTRAL LIPID CATABOLIC PROCESS
						0.99414							0.032844	TGFBR2|IGF1	LUNG MORPHOGENESIS	2	ENR	LUNG MORPHOGENESIS							1							0.0058598	LUNG MORPHOGENESIS	FALSE	LUNG MORPHOGENESIS
			0.999148							0.0095815				FABP4|PPARG	RESPONSE TO LITHIUM ION	2	ENR	RESPONSE TO LITHIUM ION				1							0.00085247				RESPONSE TO LITHIUM ION	FALSE	RESPONSE TO LITHIUM ION
				1							6.3132e-06			CD40|PNP|FCGR1|C3|TAP1|H2-T23	REGULATION OF LYMPHOCYTE MEDIATED IMMUNITY	6	ENR	REGULATION OF LYMPHOCYTE MEDIATED IMMUNITY					1							1.0973e-07			REGULATION OF LYMPHOCYTE MEDIATED IMMUNITY	FALSE	REGULATION OF LYMPHOCYTE MEDIATED IMMUNITY
					0.992256							0.038588		SLC7A2	NITRIC OXIDE METABOLIC PROCESS	1	ENR	NITRIC OXIDE METABOLIC PROCESS						1							0.0077442		NITRIC OXIDE METABOLIC PROCESS	FALSE	NITRIC OXIDE METABOLIC PROCESS
					0.993113							0.037175		CD9	PLASMA MEMBRANE FUSION	1	ENR	PLASMA MEMBRANE FUSION						1							0.0068866		PLASMA MEMBRANE FUSION	FALSE	PLASMA MEMBRANE FUSION
						0.991523							0.039266	ABCA1	CELLULAR RESPONSE TO VITAMIN A	1	ENR	CELLULAR RESPONSE TO VITAMIN A							1							0.0084772	CELLULAR RESPONSE TO VITAMIN A	FALSE	CELLULAR RESPONSE TO VITAMIN A
	0.998654							0.0063987						CCR2	REGULATION OF GRANULOCYTE CHEMOTAXIS	1	ENR	REGULATION OF GRANULOCYTE CHEMOTAXIS		1							0.0013462						REGULATION OF GRANULOCYTE CHEMOTAXIS	FALSE	REGULATION OF GRANULOCYTE CHEMOTAXIS
			0.996274							0.026645				MGST1|GSTM1|IDH1|GSR|HEBP1	COFACTOR METABOLIC PROCESS	5	ENR	COFACTOR METABOLIC PROCESS				1							0.0037259				COFACTOR METABOLIC PROCESS	FALSE	COFACTOR METABOLIC PROCESS
				1							7.9578e-09			RSAD2|IRF7|DDX58|MX1|IFI27L2A|IFIH1|EIF2AK2|ISG15	RESPONSE TO VIRUS	8	ENR	RESPONSE TO VIRUS					1							6.4547e-11			RESPONSE TO VIRUS	FALSE	RESPONSE TO VIRUS
						0.999946							0.00093971	EHD4|DAB2	PINOCYTOSIS	2	ENR	PINOCYTOSIS							1							5.3537e-05	PINOCYTOSIS	FALSE	PINOCYTOSIS
			0.995061							0.02807				CD24A	POSITIVE REGULATION OF T CELL HOMEOSTATIC PROLIFERATION	1	ENR	POSITIVE REGULATION OF T CELL HOMEOSTATIC PROLIFERATION				1							0.004939				POSITIVE REGULATION OF T CELL HOMEOSTATIC PROLIFERATION	FALSE	POSITIVE REGULATION OF T CELL HOMEOSTATIC PROLIFERATION
		0.999966				0.999999			0.00062898				2.2796e-05	C1QA|C1QC|CD163|CFH|C1QB|C4B	ACUTE INFLAMMATORY RESPONSE	6	ENR	ACUTE INFLAMMATORY RESPONSE			1				1			3.3967e-05				7.0063e-07	ACUTE INFLAMMATORY RESPONSE	FALSE	ACUTE INFLAMMATORY RESPONSE
			0.995128							0.02807				ITGAX|ITGAL|CIB2	INTEGRIN-MEDIATED SIGNALING PATHWAY	3	ENR	INTEGRIN-MEDIATED SIGNALING PATHWAY				1							0.0048718				INTEGRIN-MEDIATED SIGNALING PATHWAY	FALSE	INTEGRIN-MEDIATED SIGNALING PATHWAY
					0.995691							0.033058		LPL	ACYLGLYCEROL CATABOLIC PROCESS	1	ENR	ACYLGLYCEROL CATABOLIC PROCESS						1							0.0043094		ACYLGLYCEROL CATABOLIC PROCESS	FALSE	ACYLGLYCEROL CATABOLIC PROCESS
			0.997499			0.987227				0.019983			0.049679	TGFBR2|FLT1|NRP1|CTNNB1|TGM2|IGF1|CD44	MORPHOGENESIS OF A BRANCHING EPITHELIUM	7	ENR	MORPHOGENESIS OF A BRANCHING EPITHELIUM				1			1				0.0025011			0.012773	MORPHOGENESIS OF A BRANCHING EPITHELIUM	FALSE	MORPHOGENESIS OF A BRANCHING EPITHELIUM
			0.990146							0.042476				CD24A	POSITIVE REGULATION OF INTEGRIN ACTIVATION	1	ENR	POSITIVE REGULATION OF INTEGRIN ACTIVATION				1							0.0098539				POSITIVE REGULATION OF INTEGRIN ACTIVATION	FALSE	POSITIVE REGULATION OF INTEGRIN ACTIVATION
			0.999764			0.999329				0.0040054			0.0078465	CX3CR1|PF4|MYO5A|FPR1|ATXN1|FPR2|APLP2|CCL6|APP|MCOLN3|CCL12|CCL8|CCL7	LOCOMOTORY BEHAVIOR	13	ENR	LOCOMOTORY BEHAVIOR				1			1				0.00023599			0.00067054	LOCOMOTORY BEHAVIOR	FALSE	LOCOMOTORY BEHAVIOR
						0.998716							0.013484	OPHN1|MRC1|GPR34|STARD8|LIFR|RHOB|TGFBR2|NISCH|INPP4B|COLEC12|LRP6|CX3CR1|ADAP2|GNA12|SRGAP2|P2RY12|CD163|MYO5A|LYVE1|PMP22|NRP1|RGL1|IGHM|ITSN1|TRF	SIGNALING PROCESS	25	ENR	SIGNALING PROCESS							1							0.0012837	SIGNALING PROCESS	FALSE	SIGNALING PROCESS
		0.98542							0.043496					CX3CR1	CEREBRAL CORTEX CELL MIGRATION	1	ENR	CEREBRAL CORTEX CELL MIGRATION			1							0.01458					CEREBRAL CORTEX CELL MIGRATION	FALSE	CEREBRAL CORTEX CELL MIGRATION
			0.999059							0.010131				CAMK2D|NCEH1|SGK1|AXL|LPIN1|PRKAR2B|APP|FLT1|PTP4A1|MAPK3|SH2D1B1|ATP6V0D2|PTPN12	PHOSPHATE METABOLIC PROCESS	13	ENR	PHOSPHATE METABOLIC PROCESS				1							0.00094142				PHOSPHATE METABOLIC PROCESS	FALSE	PHOSPHATE METABOLIC PROCESS
				0.996891							0.016161			TSPO	POSITIVE REGULATION OF NECROTIC CELL DEATH	1	ENR	POSITIVE REGULATION OF NECROTIC CELL DEATH					1							0.0031086			POSITIVE REGULATION OF NECROTIC CELL DEATH	FALSE	POSITIVE REGULATION OF NECROTIC CELL DEATH
0.997505		0.999997		1		0.999836	0.026997		7.4765e-05		1.4076e-08		0.002611	DHX58|C1QA|PRDX1|LY86|C1QC|CLEC4D|SP110|DDX58|MX1|IRGM1|SAMHD1|CFH|FCGR1|C3|UNC93B1|IFIH1|C1QB	INNATE IMMUNE RESPONSE	17	ENR	INNATE IMMUNE RESPONSE	1		1		1		1	0.002495		3.3163e-06		1.4188e-10		0.00016441	INNATE IMMUNE RESPONSE	FALSE	INNATE IMMUNE RESPONSE
0.998823							0.020979							TXN1|PRDX1	REGULATION OF ESTABLISHMENT OF PROTEIN LOCALIZATION	2	ENR	REGULATION OF ESTABLISHMENT OF PROTEIN LOCALIZATION	1							0.0011768							REGULATION OF ESTABLISHMENT OF PROTEIN LOCALIZATION	FALSE	REGULATION OF ESTABLISHMENT OF PROTEIN LOCALIZATION
0.989311							0.047481							TXN1|PGAM1	GENERATION OF PRECURSOR METABOLITES AND ENERGY	2	ENR	GENERATION OF PRECURSOR METABOLITES AND ENERGY	1							0.010689							GENERATION OF PRECURSOR METABOLITES AND ENERGY	FALSE	GENERATION OF PRECURSOR METABOLITES AND ENERGY
						0.998248							0.016005	TGFBR2|TCF4|NRP1|MEF2C|MAFB|MYO5A|IGF1|LIFR|LRP6	ORGAN MORPHOGENESIS	9	ENR	ORGAN MORPHOGENESIS							1							0.0017517	ORGAN MORPHOGENESIS	FALSE	ORGAN MORPHOGENESIS
						0.991523							0.039266	MYO5A	ENDOPLASMIC RETICULUM LOCALIZATION	1	ENR	ENDOPLASMIC RETICULUM LOCALIZATION							1							0.0084772	ENDOPLASMIC RETICULUM LOCALIZATION	FALSE	ENDOPLASMIC RETICULUM LOCALIZATION
			0.999914	0.999741						0.0019783	0.0027485			CD24A|TGM2|TSPO|BNIP3L|IFI204|STAT1|EIF2AK2|IL18|APP|PERP|SP110|FCGR1|CIDEC|CD44	POSITIVE REGULATION OF APOPTOSIS	14	ENR	POSITIVE REGULATION OF APOPTOSIS				1	1						8.5891e-05	0.00025902			POSITIVE REGULATION OF APOPTOSIS	FALSE	POSITIVE REGULATION OF APOPTOSIS
	0.977781			0.999488				0.047812			0.0048944			IFIT1|IFIT2|CIITA|STAT1	RESPONSE TO CYTOKINE STIMULUS	4	ENR	RESPONSE TO CYTOKINE STIMULUS		1			1				0.022219			0.00051222			RESPONSE TO CYTOKINE STIMULUS	FALSE	RESPONSE TO CYTOKINE STIMULUS
			0.990146							0.042476				CD24A	REGULATION OF CELL ADHESION MEDIATED BY INTEGRIN	1	ENR	REGULATION OF CELL ADHESION MEDIATED BY INTEGRIN				1							0.0098539				REGULATION OF CELL ADHESION MEDIATED BY INTEGRIN	FALSE	REGULATION OF CELL ADHESION MEDIATED BY INTEGRIN
					0.993113							0.037175		TCF7L2	HINDGUT MORPHOGENESIS	1	ENR	HINDGUT MORPHOGENESIS						1							0.0068866		HINDGUT MORPHOGENESIS	FALSE	HINDGUT MORPHOGENESIS
				0.99999							0.00016171			IFIT1|IFIT2	CELLULAR RESPONSE TO INTERFERON-ALPHA	2	ENR	CELLULAR RESPONSE TO INTERFERON-ALPHA					1							9.5563e-06			CELLULAR RESPONSE TO INTERFERON-ALPHA	FALSE	CELLULAR RESPONSE TO INTERFERON-ALPHA
				0.991695							0.035308			PSME1|PSME2	POSITIVE REGULATION OF PEPTIDASE ACTIVITY	2	ENR	POSITIVE REGULATION OF PEPTIDASE ACTIVITY					1							0.0083053			POSITIVE REGULATION OF PEPTIDASE ACTIVITY	FALSE	POSITIVE REGULATION OF PEPTIDASE ACTIVITY
	0.989277							0.028857						CCR2	REGULATION OF CHEMOTAXIS	1	ENR	REGULATION OF CHEMOTAXIS		1							0.010723						REGULATION OF CHEMOTAXIS	FALSE	REGULATION OF CHEMOTAXIS
						0.991523							0.039266	JUN	NEGATIVE REGULATION OF PROTEIN AMINO ACID AUTOPHOSPHORYLATION	1	ENR	NEGATIVE REGULATION OF PROTEIN AMINO ACID AUTOPHOSPHORYLATION							1							0.0084772	NEGATIVE REGULATION OF PROTEIN AMINO ACID AUTOPHOSPHORYLATION	FALSE	NEGATIVE REGULATION OF PROTEIN AMINO ACID AUTOPHOSPHORYLATION
				0.987623							0.045843			C3	REGULATION OF ACTIVATION OF MEMBRANE ATTACK COMPLEX	1	ENR	REGULATION OF ACTIVATION OF MEMBRANE ATTACK COMPLEX					1							0.012377			REGULATION OF ACTIVATION OF MEMBRANE ATTACK COMPLEX	FALSE	REGULATION OF ACTIVATION OF MEMBRANE ATTACK COMPLEX
		0.983719							0.047006					APOE	ARTERY DEVELOPMENT	1	ENR	ARTERY DEVELOPMENT			1							0.016281					ARTERY DEVELOPMENT	FALSE	ARTERY DEVELOPMENT
				0.999736							0.0027485			FCGR1|C3	REGULATION OF TYPE IIA HYPERSENSITIVITY	2	ENR	REGULATION OF TYPE IIA HYPERSENSITIVITY					1							0.00026434			REGULATION OF TYPE IIA HYPERSENSITIVITY	FALSE	REGULATION OF TYPE IIA HYPERSENSITIVITY
				0.996891		0.995753					0.016161		0.026306	TRF|HP	FERRIC IRON TRANSPORT	2	ENR	FERRIC IRON TRANSPORT					1		1					0.0031086		0.0042475	FERRIC IRON TRANSPORT	FALSE	FERRIC IRON TRANSPORT
						0.998115							0.016556	PF4|PMP22|AP1B1|GLUL|SBF2|GAS7|CBR2|AIF1|RNASEL	CELLULAR COMPONENT BIOGENESIS	9	ENR	CELLULAR COMPONENT BIOGENESIS							1							0.0018848	CELLULAR COMPONENT BIOGENESIS	FALSE	CELLULAR COMPONENT BIOGENESIS
			0.990146		0.998274					0.042476		0.0258		PYGL	RIBOSE PHOSPHATE BIOSYNTHETIC PROCESS	1	ENR	RIBOSE PHOSPHATE BIOSYNTHETIC PROCESS				1		1					0.0098539		0.0017259		RIBOSE PHOSPHATE BIOSYNTHETIC PROCESS	FALSE	RIBOSE PHOSPHATE BIOSYNTHETIC PROCESS
		0.983719							0.047006					HEXB	OLIGOSACCHARIDE METABOLIC PROCESS	1	ENR	OLIGOSACCHARIDE METABOLIC PROCESS			1							0.016281					OLIGOSACCHARIDE METABOLIC PROCESS	FALSE	OLIGOSACCHARIDE METABOLIC PROCESS
		0.997441				0.993885			0.016349				0.033431	TIMP2|RGS1|RGS10|IGF1	NEGATIVE REGULATION OF SIGNALING PROCESS	4	ENR	NEGATIVE REGULATION OF SIGNALING PROCESS			1				1			0.0025592				0.0061148	NEGATIVE REGULATION OF SIGNALING PROCESS	FALSE	NEGATIVE REGULATION OF SIGNALING PROCESS
	0.999811		0.998138			0.999142		0.0014432		0.016093			0.0098655	CX3CR1|CD24A|P2RY12|CTNNB1|WWP1|SLC7A2|CD4|TGFBR2|CD74|H2-DMA|DCLRE1C|EGR1|ITGAL|CARD11|CD2	CELL ACTIVATION	15	ENR	CELL ACTIVATION		1		1			1		0.00018927		0.0018616			0.00085787	CELL ACTIVATION	FALSE	CELL ACTIVATION
	0.999102							0.0048314						EGR1	CELLULAR RESPONSE TO FATTY ACID	1	ENR	CELLULAR RESPONSE TO FATTY ACID		1							0.00089764						CELLULAR RESPONSE TO FATTY ACID	FALSE	CELLULAR RESPONSE TO FATTY ACID
			0.995061		0.999137					0.02807		0.017976		ABCG1	RESPONSE TO HIGH DENSITY LIPOPROTEIN STIMULUS	1	ENR	RESPONSE TO HIGH DENSITY LIPOPROTEIN STIMULUS				1		1					0.004939		0.00086332		RESPONSE TO HIGH DENSITY LIPOPROTEIN STIMULUS	FALSE	RESPONSE TO HIGH DENSITY LIPOPROTEIN STIMULUS
			0.990146							0.042476				CAMK2D	CELLULAR POTASSIUM ION HOMEOSTASIS	1	ENR	CELLULAR POTASSIUM ION HOMEOSTASIS				1							0.0098539				CELLULAR POTASSIUM ION HOMEOSTASIS	FALSE	CELLULAR POTASSIUM ION HOMEOSTASIS
		0.996091							0.02142					CST3|APOE	RESPONSE TO OXIDATIVE STRESS	2	ENR	RESPONSE TO OXIDATIVE STRESS			1							0.0039091					RESPONSE TO OXIDATIVE STRESS	FALSE	RESPONSE TO OXIDATIVE STRESS
			0.99995							0.0013673				APP|CAMK2D|CCND2|CD2	INTERPHASE OF MITOTIC CELL CYCLE	4	ENR	INTERPHASE OF MITOTIC CELL CYCLE				1							5.0127e-05				INTERPHASE OF MITOTIC CELL CYCLE	FALSE	INTERPHASE OF MITOTIC CELL CYCLE
			0.99588							0.02807				LPL|ACOX1|LPIN1	CELLULAR LIPID CATABOLIC PROCESS	3	ENR	CELLULAR LIPID CATABOLIC PROCESS				1							0.0041201				CELLULAR LIPID CATABOLIC PROCESS	FALSE	CELLULAR LIPID CATABOLIC PROCESS
			0.99608		0.999879					0.027201		0.0088368		F7|ANXA2	REGULATION OF BLOOD COAGULATION	2	ENR	REGULATION OF BLOOD COAGULATION				1		1					0.0039202		0.00012126		REGULATION OF BLOOD COAGULATION	FALSE	REGULATION OF BLOOD COAGULATION
0.996811							0.032042							CD63|PSAP	EPITHELIAL CELL DIFFERENTIATION	2	ENR	EPITHELIAL CELL DIFFERENTIATION	1							0.003189							EPITHELIAL CELL DIFFERENTIATION	FALSE	EPITHELIAL CELL DIFFERENTIATION
0.999409							0.016373							TXN1|PRDX1	CELL REDOX HOMEOSTASIS	2	ENR	CELL REDOX HOMEOSTASIS	1							0.00059094							CELL REDOX HOMEOSTASIS	FALSE	CELL REDOX HOMEOSTASIS
						0.990284							0.043494	TGFBR2|CD83	REGULATION OF ALPHA-BETA T CELL ACTIVATION	2	ENR	REGULATION OF ALPHA-BETA T CELL ACTIVATION							1							0.009716	REGULATION OF ALPHA-BETA T CELL ACTIVATION	FALSE	REGULATION OF ALPHA-BETA T CELL ACTIVATION
			0.995061							0.02807				SH2D1B1	NATURAL KILLER CELL INHIBITORY SIGNALING PATHWAY	1	ENR	NATURAL KILLER CELL INHIBITORY SIGNALING PATHWAY				1							0.004939				NATURAL KILLER CELL INHIBITORY SIGNALING PATHWAY	FALSE	NATURAL KILLER CELL INHIBITORY SIGNALING PATHWAY
						0.991122							0.04056	FOLR2|CLTC|AP1B1|AP2A2|UNC93B1	CELLULAR MACROMOLECULE LOCALIZATION	5	ENR	CELLULAR MACROMOLECULE LOCALIZATION							1							0.0088783	CELLULAR MACROMOLECULE LOCALIZATION	FALSE	CELLULAR MACROMOLECULE LOCALIZATION
		0.98542							0.043496					APOE	ARTERY MORPHOGENESIS	1	ENR	ARTERY MORPHOGENESIS			1							0.01458					ARTERY MORPHOGENESIS	FALSE	ARTERY MORPHOGENESIS
0.992565							0.041718							TXN1	NEGATIVE REGULATION OF NUCLEOCYTOPLASMIC TRANSPORT	1	ENR	NEGATIVE REGULATION OF NUCLEOCYTOPLASMIC TRANSPORT	1							0.0074353							NEGATIVE REGULATION OF NUCLEOCYTOPLASMIC TRANSPORT	FALSE	NEGATIVE REGULATION OF NUCLEOCYTOPLASMIC TRANSPORT
				0.990703							0.037493			PNP	DGTP METABOLIC PROCESS	1	ENR	DGTP METABOLIC PROCESS					1							0.0092971			DGTP METABOLIC PROCESS	FALSE	DGTP METABOLIC PROCESS
				0.999736							0.0027485			TAPBP|H2-T23	ANTIGEN PROCESSING AND PRESENTATION OF ENDOGENOUS ANTIGEN	2	ENR	ANTIGEN PROCESSING AND PRESENTATION OF ENDOGENOUS ANTIGEN					1							0.00026434			ANTIGEN PROCESSING AND PRESENTATION OF ENDOGENOUS ANTIGEN	FALSE	ANTIGEN PROCESSING AND PRESENTATION OF ENDOGENOUS ANTIGEN
				0.999736							0.0027485			TAPBP|H2-T23	ANTIGEN PROCESSING AND PRESENTATION OF ENDOGENOUS PEPTIDE ANTIGEN	2	ENR	ANTIGEN PROCESSING AND PRESENTATION OF ENDOGENOUS PEPTIDE ANTIGEN					1							0.00026434			ANTIGEN PROCESSING AND PRESENTATION OF ENDOGENOUS PEPTIDE ANTIGEN	FALSE	ANTIGEN PROCESSING AND PRESENTATION OF ENDOGENOUS PEPTIDE ANTIGEN
		0.997412			0.997412	0.987311			0.016349			0.0321	0.049494	ABCG1|APOE	REGULATION OF CHOLESTEROL ESTERIFICATION	2	ENR	REGULATION OF CHOLESTEROL ESTERIFICATION			1			1	1			0.0025878			0.0025878	0.012689	REGULATION OF CHOLESTEROL ESTERIFICATION	FALSE	REGULATION OF CHOLESTEROL ESTERIFICATION
0.998757							0.020979							TXN1	NEGATIVE REGULATION OF PROTEIN EXPORT FROM NUCLEUS	1	ENR	NEGATIVE REGULATION OF PROTEIN EXPORT FROM NUCLEUS	1							0.0012429							NEGATIVE REGULATION OF PROTEIN EXPORT FROM NUCLEUS	FALSE	NEGATIVE REGULATION OF PROTEIN EXPORT FROM NUCLEUS
			0.995061		0.999137					0.02807		0.017976		EAR2	PHOTOPERIODISM	1	ENR	PHOTOPERIODISM				1		1					0.004939		0.00086332		PHOTOPERIODISM	FALSE	PHOTOPERIODISM
		0.996108	0.989519						0.02142	0.044574				GPCPD1|HEXB|CYB5R3|APOE|PYGL|AKR1B3|CKB|LIPA|LEPR	ALCOHOL METABOLIC PROCESS	9	ENR	ALCOHOL METABOLIC PROCESS			1	1						0.0038919	0.010481				ALCOHOL METABOLIC PROCESS	FALSE	ALCOHOL METABOLIC PROCESS
						0.991523							0.039266	INPP4B	INOSITOL PHOSPHATE-MEDIATED SIGNALING	1	ENR	INOSITOL PHOSPHATE-MEDIATED SIGNALING							1							0.0084772	INOSITOL PHOSPHATE-MEDIATED SIGNALING	FALSE	INOSITOL PHOSPHATE-MEDIATED SIGNALING
			0.999914	0.990567						0.0019783	0.037866			CD24A|FABP4|TGM2|CD47|FCGR1|C3	POSITIVE REGULATION OF INFLAMMATORY RESPONSE	6	ENR	POSITIVE REGULATION OF INFLAMMATORY RESPONSE				1	1						8.6283e-05	0.0094335			POSITIVE REGULATION OF INFLAMMATORY RESPONSE	FALSE	POSITIVE REGULATION OF INFLAMMATORY RESPONSE
			0.995217							0.02807				CD24A|ITGAL	REGULATION OF CALCIUM-MEDIATED SIGNALING	2	ENR	REGULATION OF CALCIUM-MEDIATED SIGNALING				1							0.0047833				REGULATION OF CALCIUM-MEDIATED SIGNALING	FALSE	REGULATION OF CALCIUM-MEDIATED SIGNALING
					0.992256							0.038588		ABCG1	REGULATION OF STEROL TRANSPORT	1	ENR	REGULATION OF STEROL TRANSPORT						1							0.0077442		REGULATION OF STEROL TRANSPORT	FALSE	REGULATION OF STEROL TRANSPORT
					0.993113							0.037175		ABCG1	REGULATION OF CHOLESTEROL BIOSYNTHETIC PROCESS	1	ENR	REGULATION OF CHOLESTEROL BIOSYNTHETIC PROCESS						1							0.0068866		REGULATION OF CHOLESTEROL BIOSYNTHETIC PROCESS	FALSE	REGULATION OF CHOLESTEROL BIOSYNTHETIC PROCESS
						0.999735							0.0037672	TGFBR2|IGF1	LUNG LOBE MORPHOGENESIS	2	ENR	LUNG LOBE MORPHOGENESIS							1							0.00026545	LUNG LOBE MORPHOGENESIS	FALSE	LUNG LOBE MORPHOGENESIS
		0.988832							0.037481					HEXB	LIPID STORAGE	1	ENR	LIPID STORAGE			1							0.011168					LIPID STORAGE	FALSE	LIPID STORAGE
						0.991523							0.039266	TGFBR2	BRONCHUS MORPHOGENESIS	1	ENR	BRONCHUS MORPHOGENESIS							1							0.0084772	BRONCHUS MORPHOGENESIS	FALSE	BRONCHUS MORPHOGENESIS
						0.995729							0.026306	ABCA1|APOE	CHOLESTEROL TRANSPORT	2	ENR	CHOLESTEROL TRANSPORT							1							0.0042707	CHOLESTEROL TRANSPORT	FALSE	CHOLESTEROL TRANSPORT
			0.99315							0.034843				CCND2|CTNNB1|CD2	REGULATION OF EPITHELIAL CELL PROLIFERATION	3	ENR	REGULATION OF EPITHELIAL CELL PROLIFERATION				1							0.0068497				REGULATION OF EPITHELIAL CELL PROLIFERATION	FALSE	REGULATION OF EPITHELIAL CELL PROLIFERATION
			0.997708							0.01869				APP|HVCN1|SGK1|EAR2|TFEC|ATXN1	RESPONSE TO ABIOTIC STIMULUS	6	ENR	RESPONSE TO ABIOTIC STIMULUS				1							0.002292				RESPONSE TO ABIOTIC STIMULUS	FALSE	RESPONSE TO ABIOTIC STIMULUS
			0.998706		0.990543					0.012165		0.044464		TCF7L2|CTNNB1	GENITALIA MORPHOGENESIS	2	ENR	GENITALIA MORPHOGENESIS				1		1					0.001294		0.0094573		GENITALIA MORPHOGENESIS	FALSE	GENITALIA MORPHOGENESIS
						0.999075							0.010356	MAF|TCF4|MEF2C|JUN|MAFB|IGF1|CEBPD|ETV1|KLF2	POSITIVE REGULATION OF TRANSCRIPTION	9	ENR	POSITIVE REGULATION OF TRANSCRIPTION							1							0.00092481	POSITIVE REGULATION OF TRANSCRIPTION	FALSE	POSITIVE REGULATION OF TRANSCRIPTION
			0.995658							0.02807				CD24A|CD164	HETEROPHILIC CELL-CELL ADHESION	2	ENR	HETEROPHILIC CELL-CELL ADHESION				1							0.0043418				HETEROPHILIC CELL-CELL ADHESION	FALSE	HETEROPHILIC CELL-CELL ADHESION
	0.999983	0.999999	0.999456	0.999979		1		0.00019212	1.9646e-05	0.0071078	0.000335		4.5551e-07	CD24A|CTNNB1|PNP|TAP1|TGFBR2|CD74|H2-DMA|H2-AA|COLEC12|CCR2|SH2D1B1|CSF1R|CFH|CARD11|UNC93B1|CD44|C1QB|C1QA|C1QC|CD81|JUN|SLC7A2|TRAFD1|H2-T23|CD4|CD40|PAG1|IGHM|CD83|ITGAL|FCGR1|C3|CXCL10|C4B	REGULATION OF IMMUNE SYSTEM PROCESS	34	ENR	REGULATION OF IMMUNE SYSTEM PROCESS		1	1	1	1		1		1.7479e-05	6.2195e-07	0.00054365	2.135e-05		7.2433e-09	REGULATION OF IMMUNE SYSTEM PROCESS	FALSE	REGULATION OF IMMUNE SYSTEM PROCESS
				0.999943							0.00082137			USP18|ISG15	ISG15-PROTEIN CONJUGATION	2	ENR	ISG15-PROTEIN CONJUGATION					1							5.7106e-05			ISG15-PROTEIN CONJUGATION	FALSE	ISG15-PROTEIN CONJUGATION
			0.99788							0.017379				CD24A|CARD11	REGULATION OF B CELL DIFFERENTIATION	2	ENR	REGULATION OF B CELL DIFFERENTIATION				1							0.0021202				REGULATION OF B CELL DIFFERENTIATION	FALSE	REGULATION OF B CELL DIFFERENTIATION
				0.994813							0.025434			IRF7|DAXX|LY6E|PNP|STAT2|STAT1|PARP14|TAP1|ASS1|SP110|CMPK2|MX1|NMI|IIGP1|IGTP|GBP2|GBP3|DCK	NITROGEN COMPOUND METABOLIC PROCESS	18	ENR	NITROGEN COMPOUND METABOLIC PROCESS					1							0.005187			NITROGEN COMPOUND METABOLIC PROCESS	FALSE	NITROGEN COMPOUND METABOLIC PROCESS
			0.999977			0.999814				0.00074873			0.0028872	CX3CR1|PF4|SGK1|JUN|MYO5A|IGF1|FPR1|ATXN1|FPR2|ETV1|PRKAR2B|APLP2|LEPR|CCL6|IL18|APP|MCOLN3|CCL12|CCL8|CCL7	BEHAVIOR	20	ENR	BEHAVIOR				1			1				2.3191e-05			0.00018613	BEHAVIOR	FALSE	BEHAVIOR
			0.999499							0.0068208				FABP1|PPARG	POSITIVE REGULATION OF FATTY ACID OXIDATION	2	ENR	POSITIVE REGULATION OF FATTY ACID OXIDATION				1							0.00050051				POSITIVE REGULATION OF FATTY ACID OXIDATION	FALSE	POSITIVE REGULATION OF FATTY ACID OXIDATION
	1	1	0.999263	1		1		7.1413e-11	3.4633e-07	0.0087954	1.9379e-13		2.5862e-09	CD24A|CTNNB1|IL18|MARCO|TGFBR2|CD74|H2-EB1|H2-DMA|H2-DMB1|H2-AA|H2-AB1|CIITA|COLEC12|CCR2|EGR1|CFH|UNC93B1|C1QB|CX3CR1|C1QA|LY86|C1QC|WWP1|H2-T23|CD4|CD40|RSAD2|SP110|DDX58|LST1|MX1|SLA|IRGM1|OAS1A|SAMHD1|PSMB8|CCL12|TAPBP|PSMB9|CCL8|ITGAL|FCGR1|CCL7|C3|FCGRT|IFIH1|CXCL10|DHX58|PSME1|PF4|IRF7|PSME2|OASL2|CXCL13|CD47|CARD11|SLC7A2|CCL6|IGHM|DCLRE1C|HFE|CD2|C4B	IMMUNE SYSTEM PROCESS	63	ENR	IMMUNE SYSTEM PROCESS		1	1	1	1		1		1.756e-12	3.8696e-09	0.00073746	2.2456e-16		1.7448e-11	IMMUNE SYSTEM PROCESS	FALSE	IMMUNE SYSTEM PROCESS
				0.999511							0.0047377			USP18|PSMB10|PSMB8|PSMB9|ISG15	CELLULAR MACROMOLECULE CATABOLIC PROCESS	5	ENR	CELLULAR MACROMOLECULE CATABOLIC PROCESS					1							0.00048859			CELLULAR MACROMOLECULE CATABOLIC PROCESS	FALSE	CELLULAR MACROMOLECULE CATABOLIC PROCESS
			0.990211							0.042476				IQSEC1|NET1|CYTIP|TBC1D9	REGULATION OF RAS PROTEIN SIGNAL TRANSDUCTION	4	ENR	REGULATION OF RAS PROTEIN SIGNAL TRANSDUCTION				1							0.0097886				REGULATION OF RAS PROTEIN SIGNAL TRANSDUCTION	FALSE	REGULATION OF RAS PROTEIN SIGNAL TRANSDUCTION
					0.995691							0.033058		ANXA2	FIBRINOLYSIS	1	ENR	FIBRINOLYSIS						1							0.0043094		FIBRINOLYSIS	FALSE	FIBRINOLYSIS
	1	1		0.998069				1.0374e-14	2.7485e-07		0.012758			CD74|H2-EB1|H2-DMA|H2-DMB1|H2-AA|H2-AB1|TAPBP|FCGR1	ANTIGEN PROCESSING AND PRESENTATION OF EXOGENOUS PEPTIDE ANTIGEN	8	ENR	ANTIGEN PROCESSING AND PRESENTATION OF EXOGENOUS PEPTIDE ANTIGEN		1	1		1				1.1338e-16	2.5592e-09		0.0019311			ANTIGEN PROCESSING AND PRESENTATION OF EXOGENOUS PEPTIDE ANTIGEN	FALSE	ANTIGEN PROCESSING AND PRESENTATION OF EXOGENOUS PEPTIDE ANTIGEN
				1							8.2437e-08			PRDX5|PNP|TAP1|ISG15|MX1|IRGM1|NMI|USP18|IIGP1|PSMB10|PSMB8|IGTP|PSMB9|GBP2|GBP3	CELLULAR CATABOLIC PROCESS	15	ENR	CELLULAR CATABOLIC PROCESS					1							1.1139e-09			CELLULAR CATABOLIC PROCESS	FALSE	CELLULAR CATABOLIC PROCESS
					0.994682							0.034068		PYGL|LTC4S|ATP6V0D2	SMALL MOLECULE BIOSYNTHETIC PROCESS	3	ENR	SMALL MOLECULE BIOSYNTHETIC PROCESS						1							0.0053176		SMALL MOLECULE BIOSYNTHETIC PROCESS	FALSE	SMALL MOLECULE BIOSYNTHETIC PROCESS
						0.987437							0.049494	JUN|CSF1R	REGULATION OF MYELOID LEUKOCYTE DIFFERENTIATION	2	ENR	REGULATION OF MYELOID LEUKOCYTE DIFFERENTIATION							1							0.012563	REGULATION OF MYELOID LEUKOCYTE DIFFERENTIATION	FALSE	REGULATION OF MYELOID LEUKOCYTE DIFFERENTIATION
				0.999978							0.0003412			HCK|SP110|CMPK2|FCGR1|STAT1|EIF2AK2	RESPONSE TO BACTERIUM	6	ENR	RESPONSE TO BACTERIUM					1							2.2141e-05			RESPONSE TO BACTERIUM	FALSE	RESPONSE TO BACTERIUM
0.990563			0.993323				0.045257			0.034666				APP|SGK1|CAPG|PPARG|ADIPOR2|DSTN	REGULATION OF ANATOMICAL STRUCTURE SIZE	6	ENR	REGULATION OF ANATOMICAL STRUCTURE SIZE	1			1				0.0094374			0.0066768				REGULATION OF ANATOMICAL STRUCTURE SIZE	FALSE	REGULATION OF ANATOMICAL STRUCTURE SIZE
				0.998885							0.0086665			PNP|H2-T23	REGULATION OF T CELL MEDIATED CYTOTOXICITY	2	ENR	REGULATION OF T CELL MEDIATED CYTOTOXICITY					1							0.0011147			REGULATION OF T CELL MEDIATED CYTOTOXICITY	FALSE	REGULATION OF T CELL MEDIATED CYTOTOXICITY
						0.991523							0.039266	MYO5A	LOCOMOTION INVOLVED IN LOCOMOTORY BEHAVIOR	1	ENR	LOCOMOTION INVOLVED IN LOCOMOTORY BEHAVIOR							1							0.0084772	LOCOMOTION INVOLVED IN LOCOMOTORY BEHAVIOR	FALSE	LOCOMOTION INVOLVED IN LOCOMOTORY BEHAVIOR
0.996276							0.032074							PRDX1	CELLULAR RESPONSE TO SUPEROXIDE	1	ENR	CELLULAR RESPONSE TO SUPEROXIDE	1							0.0037242							CELLULAR RESPONSE TO SUPEROXIDE	FALSE	CELLULAR RESPONSE TO SUPEROXIDE
0.998009							0.026997							SGK1|CAPG	REGULATION OF CYTOSKELETON ORGANIZATION	2	ENR	REGULATION OF CYTOSKELETON ORGANIZATION	1							0.0019912							REGULATION OF CYTOSKELETON ORGANIZATION	FALSE	REGULATION OF CYTOSKELETON ORGANIZATION
			0.99914			0.996284				0.0095815			0.026306	TGFBR2|FLT1|TNFAIP2|NRP1|JUN|CTNNB1|ANXA2|LEPR|RHOB	ANGIOGENESIS	9	ENR	ANGIOGENESIS				1			1				0.00086003			0.0037159	ANGIOGENESIS	FALSE	ANGIOGENESIS
0.988867							0.047941							SGK1	CELLULAR RESPONSE TO STEROID HORMONE STIMULUS	1	ENR	CELLULAR RESPONSE TO STEROID HORMONE STIMULUS	1							0.011133							CELLULAR RESPONSE TO STEROID HORMONE STIMULUS	FALSE	CELLULAR RESPONSE TO STEROID HORMONE STIMULUS
				0.996891							0.016161			TAPBP	PEPTIDE ANTIGEN STABILIZATION	1	ENR	PEPTIDE ANTIGEN STABILIZATION					1							0.0031086			PEPTIDE ANTIGEN STABILIZATION	FALSE	PEPTIDE ANTIGEN STABILIZATION
			0.993855							0.032844				CTNNB1|TGM2|LMO4	TUBE FORMATION	3	ENR	TUBE FORMATION				1							0.0061453				TUBE FORMATION	FALSE	TUBE FORMATION
			0.998861							0.011187				CD24A|CTNNB1|ITGAL|CARD11	REGULATION OF MONONUCLEAR CELL PROLIFERATION	4	ENR	REGULATION OF MONONUCLEAR CELL PROLIFERATION				1							0.0011385				REGULATION OF MONONUCLEAR CELL PROLIFERATION	FALSE	REGULATION OF MONONUCLEAR CELL PROLIFERATION
						0.987311							0.049494	ABCA1	CELLULAR RESPONSE TO VITAMIN	1	ENR	CELLULAR RESPONSE TO VITAMIN							1							0.012689	CELLULAR RESPONSE TO VITAMIN	FALSE	CELLULAR RESPONSE TO VITAMIN
			0.999971	0.995169	0.999767	0.997758				0.0008433	0.023958	0.011906	0.018519	SGK1|GLUL|IFIT1|IFIT2|CTNNB1|LPIN1|STAT1|EIF2AK2|TGFBR2|ASS1|ABCG1|SELL|CMPK2|GAS6|PPARG|SULT1A1|MGST1|ABCA1|APOE|ADIPOR2|CD4|PAG1|MAPK3|TCF4|TCF7L2|SORT1|IDH1|AKR1B3|CD83	RESPONSE TO ORGANIC SUBSTANCE	29	ENR	RESPONSE TO ORGANIC SUBSTANCE				1	1	1	1				2.8785e-05	0.0048306	0.00023309	0.0022422	RESPONSE TO ORGANIC SUBSTANCE	FALSE	RESPONSE TO ORGANIC SUBSTANCE
			0.995061							0.02807				CTNNB1	SCHWANN CELL PROLIFERATION	1	ENR	SCHWANN CELL PROLIFERATION				1							0.004939				SCHWANN CELL PROLIFERATION	FALSE	SCHWANN CELL PROLIFERATION
	0.999998	0.998812						4.6039e-05	0.010457					CD74|H2-DMA|H2-AA	REGULATION OF LYMPHOCYTE DIFFERENTIATION	3	ENR	REGULATION OF LYMPHOCYTE DIFFERENTIATION		1	1						2.2642e-06	0.0011879					REGULATION OF LYMPHOCYTE DIFFERENTIATION	FALSE	REGULATION OF LYMPHOCYTE DIFFERENTIATION
			0.995061		0.999137					0.02807		0.017976		PYGL	5-PHOSPHORIBOSE 1-DIPHOSPHATE BIOSYNTHETIC PROCESS	1	ENR	5-PHOSPHORIBOSE 1-DIPHOSPHATE BIOSYNTHETIC PROCESS				1		1					0.004939		0.00086332		5-PHOSPHORIBOSE 1-DIPHOSPHATE BIOSYNTHETIC PROCESS	FALSE	5-PHOSPHORIBOSE 1-DIPHOSPHATE BIOSYNTHETIC PROCESS
			0.997444			0.999997				0.02022			8.7302e-05	PTPRJ|MEF2C|JUN|APOE|CTNNB1|TGM2|ANXA2|IGF1|LEPR|RHOB|TGFBR2|FLT1|TNFAIP2|NRP1|ZFP36L1	VASCULATURE DEVELOPMENT	15	ENR	VASCULATURE DEVELOPMENT				1			1				0.0025563			2.9072e-06	VASCULATURE DEVELOPMENT	FALSE	VASCULATURE DEVELOPMENT
						0.990284							0.043494	TCF4|GLUL	POSITIVE REGULATION OF PEPTIDE HORMONE SECRETION	2	ENR	POSITIVE REGULATION OF PEPTIDE HORMONE SECRETION							1							0.009716	POSITIVE REGULATION OF PEPTIDE HORMONE SECRETION	FALSE	POSITIVE REGULATION OF PEPTIDE HORMONE SECRETION
			0.994079							0.031801				APP|APLP2|LEPR	FEEDING BEHAVIOR	3	ENR	FEEDING BEHAVIOR				1							0.0059207				FEEDING BEHAVIOR	FALSE	FEEDING BEHAVIOR
			0.99978		0.99038					0.0038196		0.044509		CD24A|OLR1|CD164|CTNNB1|ITGAL|CD2	CELL-CELL ADHESION	6	ENR	CELL-CELL ADHESION				1		1					0.00021971		0.0096195		CELL-CELL ADHESION	FALSE	CELL-CELL ADHESION
	0.998654							0.0063987						CCR2	REGULATION OF MACROPHAGE CHEMOTAXIS	1	ENR	REGULATION OF MACROPHAGE CHEMOTAXIS		1							0.0013462						REGULATION OF MACROPHAGE CHEMOTAXIS	FALSE	REGULATION OF MACROPHAGE CHEMOTAXIS
				1							8.6582e-06			MX1|NMI|PNP|IIGP1|IGTP|GBP2|GBP3|TAP1	RIBONUCLEOSIDE TRIPHOSPHATE METABOLIC PROCESS	8	ENR	RIBONUCLEOSIDE TRIPHOSPHATE METABOLIC PROCESS					1							2.0711e-07			RIBONUCLEOSIDE TRIPHOSPHATE METABOLIC PROCESS	FALSE	RIBONUCLEOSIDE TRIPHOSPHATE METABOLIC PROCESS
				0.999774							0.0026413			PNP|TAP1|H2-T23	REGULATION OF CELL KILLING	3	ENR	REGULATION OF CELL KILLING					1							0.00022648			REGULATION OF CELL KILLING	FALSE	REGULATION OF CELL KILLING
			0.9986							0.012806				CLIC4|FLT1|CTNNB1|PPARG|TGM2|LMO4|CD44	EPITHELIUM DEVELOPMENT	7	ENR	EPITHELIUM DEVELOPMENT				1							0.0014004				EPITHELIUM DEVELOPMENT	FALSE	EPITHELIUM DEVELOPMENT
			0.989604							0.044448				MGST1|GSTM1|IDH1|GSR	COENZYME METABOLIC PROCESS	4	ENR	COENZYME METABOLIC PROCESS				1							0.010396				COENZYME METABOLIC PROCESS	FALSE	COENZYME METABOLIC PROCESS
				0.994681							0.025789			CD40|SRGN	REGULATION OF PROTEIN SECRETION	2	ENR	REGULATION OF PROTEIN SECRETION					1							0.0053191			REGULATION OF PROTEIN SECRETION	FALSE	REGULATION OF PROTEIN SECRETION
		0.995653	0.999996	0.992846		0.999748			0.021819	0.00017563	0.030868		0.0036528	CD24A|CCND2|FABP4|GLUL|CTNNB1|PNP|TGM2|TSPO|STAT1|LIFR|TGFBR2|CARD11|CAMK2D|CD81|CST3|JUN|AIF1|IGF1|CD40|FLT1|IGHM|AKR1B3|ITGAL|CD2|CXCL10	POSITIVE REGULATION OF CELL PROLIFERATION	25	ENR	POSITIVE REGULATION OF CELL PROLIFERATION			1	1	1		1			0.0043475	3.7746e-06	0.0071536		0.00025192	POSITIVE REGULATION OF CELL PROLIFERATION	FALSE	POSITIVE REGULATION OF CELL PROLIFERATION
				0.987623							0.045843			DAXX	CYTOKINESIS AFTER MITOSIS	1	ENR	CYTOKINESIS AFTER MITOSIS					1							0.012377			CYTOKINESIS AFTER MITOSIS	FALSE	CYTOKINESIS AFTER MITOSIS
						0.987315							0.049494	TGFBR2|ABCA1|PTPRJ|BMP2K|IGHM|CSF1R|RNASEL|WWP1|F13A1|PTPN18|CD4	PROTEIN MODIFICATION PROCESS	11	ENR	PROTEIN MODIFICATION PROCESS							1							0.012685	PROTEIN MODIFICATION PROCESS	FALSE	PROTEIN MODIFICATION PROCESS
					0.989687							0.044868		KCNQ1OT1	GENETIC IMPRINTING	1	ENR	GENETIC IMPRINTING						1							0.010313		GENETIC IMPRINTING	FALSE	GENETIC IMPRINTING
				0.999998							4.024e-05			CMPK2|MX1|NMI|PNP|IIGP1|IGTP|GBP2|GBP3|TAP1	NUCLEOTIDE METABOLIC PROCESS	9	ENR	NUCLEOTIDE METABOLIC PROCESS					1							2.005e-06			NUCLEOTIDE METABOLIC PROCESS	FALSE	NUCLEOTIDE METABOLIC PROCESS
					0.996551							0.032432		TCF7L2	EMBRYONIC HINDGUT MORPHOGENESIS	1	ENR	EMBRYONIC HINDGUT MORPHOGENESIS						1							0.003449		EMBRYONIC HINDGUT MORPHOGENESIS	FALSE	EMBRYONIC HINDGUT MORPHOGENESIS
			0.998824							0.011415				SLC6A6|FABP1|PPARG	MONOCARBOXYLIC ACID TRANSPORT	3	ENR	MONOCARBOXYLIC ACID TRANSPORT				1							0.0011761				MONOCARBOXYLIC ACID TRANSPORT	FALSE	MONOCARBOXYLIC ACID TRANSPORT
			0.999866							0.00275				PCYOX1|MGST1|PHGDH|GSTM1|IDH1|GSR	CELLULAR AMINO ACID DERIVATIVE METABOLIC PROCESS	6	ENR	CELLULAR AMINO ACID DERIVATIVE METABOLIC PROCESS				1							0.00013385				CELLULAR AMINO ACID DERIVATIVE METABOLIC PROCESS	FALSE	CELLULAR AMINO ACID DERIVATIVE METABOLIC PROCESS
	1	1		0.999999				3.5176e-14	4.8898e-07		2.9692e-05			PSME1|CD74|PSME2|H2-EB1|H2-DMA|H2-DMB1|H2-AA|H2-AB1|TAPBP|FCGR1	ANTIGEN PROCESSING AND PRESENTATION OF EXOGENOUS ANTIGEN	10	ENR	ANTIGEN PROCESSING AND PRESENTATION OF EXOGENOUS ANTIGEN		1	1		1				4.8055e-16	6.374e-09		1.2386e-06			ANTIGEN PROCESSING AND PRESENTATION OF EXOGENOUS ANTIGEN	FALSE	ANTIGEN PROCESSING AND PRESENTATION OF EXOGENOUS ANTIGEN
			0.995658							0.02807				CTSK|CTNNB1	BONE REMODELING	2	ENR	BONE REMODELING				1							0.0043418				BONE REMODELING	FALSE	BONE REMODELING
	0.991962					0.997995		0.023205					0.016925	PF4|CD74|AP1B1|GLUL|H2-DMA|SBF2|GAS7|CBR2	PROTEIN COMPLEX BIOGENESIS	8	ENR	PROTEIN COMPLEX BIOGENESIS		1					1		0.0080381					0.0020046	PROTEIN COMPLEX BIOGENESIS	FALSE	PROTEIN COMPLEX BIOGENESIS
		0.990805							0.034531					HEXB|APOE	CALCIUM ION HOMEOSTASIS	2	ENR	CALCIUM ION HOMEOSTASIS			1							0.0091953					CALCIUM ION HOMEOSTASIS	FALSE	CALCIUM ION HOMEOSTASIS
				0.996891							0.016161			EIF2AK2	RESPONSE TO VITAMIN E	1	ENR	RESPONSE TO VITAMIN E					1							0.0031086			RESPONSE TO VITAMIN E	FALSE	RESPONSE TO VITAMIN E
			0.999998							0.00011804				FABP4|ACOX1|ABHD5|PPARG|LTC4S|LPIN1|IDH1|ADIPOR2|LIPA|PRKAR2B	MONOCARBOXYLIC ACID METABOLIC PROCESS	10	ENR	MONOCARBOXYLIC ACID METABOLIC PROCESS				1							2.313e-06				MONOCARBOXYLIC ACID METABOLIC PROCESS	FALSE	MONOCARBOXYLIC ACID METABOLIC PROCESS
	1	0.999582				0.990284		1.1192e-05	0.0049925				0.043494	TGFBR2|CD74|H2-DMA|H2-AA|CD83	POSITIVE REGULATION OF T CELL DIFFERENTIATION	5	ENR	POSITIVE REGULATION OF T CELL DIFFERENTIATION		1	1				1		4.5869e-07	0.00041837				0.009716	POSITIVE REGULATION OF T CELL DIFFERENTIATION	FALSE	POSITIVE REGULATION OF T CELL DIFFERENTIATION
						0.996713							0.024831	GNA12|PLXNB2|NRP1|GAS7	REGULATION OF CELL MORPHOGENESIS	4	ENR	REGULATION OF CELL MORPHOGENESIS							1							0.0032867	REGULATION OF CELL MORPHOGENESIS	FALSE	REGULATION OF CELL MORPHOGENESIS
					0.99573							0.033058		F7|ANXA2	REGULATION OF BODY FLUID LEVELS	2	ENR	REGULATION OF BODY FLUID LEVELS						1							0.0042699		REGULATION OF BODY FLUID LEVELS	FALSE	REGULATION OF BODY FLUID LEVELS
				0.999999							3.2302e-05			MX1|IIGP1|IGTP|GBP2|GBP3	GTP CATABOLIC PROCESS	5	ENR	GTP CATABOLIC PROCESS					1							1.4598e-06			GTP CATABOLIC PROCESS	FALSE	GTP CATABOLIC PROCESS
			0.999681							0.0048455				CD24A|CCDC80|CYTIP|TGM2|ITGAL	REGULATION OF CELL ADHESION	5	ENR	REGULATION OF CELL ADHESION				1							0.00031854				REGULATION OF CELL ADHESION	FALSE	REGULATION OF CELL ADHESION
			0.999199			1				0.0093903			1.4362e-06	NINJ1|SGK1|PTPRJ|CD9|MEF2C|CTNNB1|TGM2|ANXA2|LMO4|LIFR|ETV1|LEPR|RHOB|VCAM1|TGFBR2|GAS7|CD44|ZFP36L1|LRP6|GNA12|JUN|APOE|MAFB|MYO5A|IGF1|PRKAR2B|DAB2|APP|FLT1|PMP22|MAPK3|TCF4|TNFAIP2|TCF7L2|NRP1|LIPA	ANATOMICAL STRUCTURE MORPHOGENESIS	36	ENR	ANATOMICAL STRUCTURE MORPHOGENESIS				1			1				0.00080132			2.7993e-08	ANATOMICAL STRUCTURE MORPHOGENESIS	FALSE	ANATOMICAL STRUCTURE MORPHOGENESIS
		0.983719							0.047006					CX3CR1	MACROPHAGE ACTIVATION	1	ENR	MACROPHAGE ACTIVATION			1							0.016281					MACROPHAGE ACTIVATION	FALSE	MACROPHAGE ACTIVATION
		0.993786	0.999972			0.999979			0.027806	0.0008433			0.00043272	TIMP2|FABP4|SBF2|CTSB|MEF2C|TGM2|ANXA2|APLP2|LEPR|RAB3IL1|TGFBR2|CD74|FABP1|BMP2K|TBC1D9|PPARG|DMXL2|CST3|ADCY3|APOE|ABHD5|MYO5A|RGS1|IGF1|PRKAR2B|APP|FLT1|MAPK3|IGHM|ZCCHC11|ITSN1	REGULATION OF MOLECULAR FUNCTION	31	ENR	REGULATION OF MOLECULAR FUNCTION			1	1			1			0.0062137	2.8405e-05			2.076e-05	REGULATION OF MOLECULAR FUNCTION	FALSE	REGULATION OF MOLECULAR FUNCTION
			0.989324			1				0.045279			2.0263e-07	OPHN1|CD24A|MRC1|CLTC|SIRPA|AP1B1|ABCA1|AP2A2|CTNNB1|MYO5A|DAB2|APP|TGFBR2|EHD4|LY75|BIN1|IGHM|SORT1|COLEC12|CD47|ITSN1|LRP6	VESICLE-MEDIATED TRANSPORT	22	ENR	VESICLE-MEDIATED TRANSPORT				1			1				0.010676			2.5458e-09	VESICLE-MEDIATED TRANSPORT	FALSE	VESICLE-MEDIATED TRANSPORT
0.997692			0.99407				0.026997			0.031801				PRDX1|SGK1|MAPK3|AXL|NABP1|TFEC|AKR1B3|CTSD	CELLULAR RESPONSE TO STRESS	8	ENR	CELLULAR RESPONSE TO STRESS	1			1				0.0023077			0.0059301				CELLULAR RESPONSE TO STRESS	FALSE	CELLULAR RESPONSE TO STRESS
					0.994831							0.033485		CD9	FUSION OF SPERM TO EGG PLASMA MEMBRANE	1	ENR	FUSION OF SPERM TO EGG PLASMA MEMBRANE						1							0.0051692		FUSION OF SPERM TO EGG PLASMA MEMBRANE	FALSE	FUSION OF SPERM TO EGG PLASMA MEMBRANE
				0.998069							0.012758			CMPK2|STAT1	CELLULAR RESPONSE TO LIPOPOLYSACCHARIDE	2	ENR	CELLULAR RESPONSE TO LIPOPOLYSACCHARIDE					1							0.0019311			CELLULAR RESPONSE TO LIPOPOLYSACCHARIDE	FALSE	CELLULAR RESPONSE TO LIPOPOLYSACCHARIDE
				0.993792							0.027505			C3	POSITIVE REGULATION OF PROTEIN MATURATION BY PEPTIDE BOND CLEAVAGE	1	ENR	POSITIVE REGULATION OF PROTEIN MATURATION BY PEPTIDE BOND CLEAVAGE					1							0.0062076			POSITIVE REGULATION OF PROTEIN MATURATION BY PEPTIDE BOND CLEAVAGE	FALSE	POSITIVE REGULATION OF PROTEIN MATURATION BY PEPTIDE BOND CLEAVAGE
			0.994514							0.030153				SGK1|SORT1|LPIN1	RESPONSE TO INSULIN STIMULUS	3	ENR	RESPONSE TO INSULIN STIMULUS				1							0.0054863				RESPONSE TO INSULIN STIMULUS	FALSE	RESPONSE TO INSULIN STIMULUS
			0.999335							0.0080948				FABP4|PPARG	CELLULAR RESPONSE TO LITHIUM ION	2	ENR	CELLULAR RESPONSE TO LITHIUM ION				1							0.00066519				CELLULAR RESPONSE TO LITHIUM ION	FALSE	CELLULAR RESPONSE TO LITHIUM ION
						0.995753							0.026306	CD4	PROTEIN AMINO ACID PALMITOLEYLATION	1	ENR	PROTEIN AMINO ACID PALMITOLEYLATION							1							0.0042475	PROTEIN AMINO ACID PALMITOLEYLATION	FALSE	PROTEIN AMINO ACID PALMITOLEYLATION
			0.999148							0.0095815				FABP4|PPARG	CELLULAR RESPONSE TO INORGANIC SUBSTANCE	2	ENR	CELLULAR RESPONSE TO INORGANIC SUBSTANCE				1							0.00085247				CELLULAR RESPONSE TO INORGANIC SUBSTANCE	FALSE	CELLULAR RESPONSE TO INORGANIC SUBSTANCE
				0.990703							0.037493			DCK	PYRIMIDINE DEOXYRIBONUCLEOSIDE METABOLIC PROCESS	1	ENR	PYRIMIDINE DEOXYRIBONUCLEOSIDE METABOLIC PROCESS					1							0.0092971			PYRIMIDINE DEOXYRIBONUCLEOSIDE METABOLIC PROCESS	FALSE	PYRIMIDINE DEOXYRIBONUCLEOSIDE METABOLIC PROCESS
		0.998274				0.991523			0.014259				0.039266	APOE	VERY-LOW-DENSITY LIPOPROTEIN PARTICLE REMODELING	1	ENR	VERY-LOW-DENSITY LIPOPROTEIN PARTICLE REMODELING			1				1			0.0017259				0.0084772	VERY-LOW-DENSITY LIPOPROTEIN PARTICLE REMODELING	FALSE	VERY-LOW-DENSITY LIPOPROTEIN PARTICLE REMODELING
					0.987978							0.049356		SORT1	MYOTUBE DIFFERENTIATION	1	ENR	MYOTUBE DIFFERENTIATION						1							0.012022		MYOTUBE DIFFERENTIATION	FALSE	MYOTUBE DIFFERENTIATION
				1							8.6582e-06			MX1|NMI|PNP|IIGP1|IGTP|GBP2|GBP3|TAP1	PURINE RIBONUCLEOSIDE TRIPHOSPHATE METABOLIC PROCESS	8	ENR	PURINE RIBONUCLEOSIDE TRIPHOSPHATE METABOLIC PROCESS					1							1.9928e-07			PURINE RIBONUCLEOSIDE TRIPHOSPHATE METABOLIC PROCESS	FALSE	PURINE RIBONUCLEOSIDE TRIPHOSPHATE METABOLIC PROCESS
			0.996275							0.026645				CD24A|FLT1|SIRPA|CD47|CD44|CCL6	CELL MOTILITY	6	ENR	CELL MOTILITY				1							0.0037248				CELL MOTILITY	FALSE	CELL MOTILITY
	0.996414							0.013393						CCR2	REGULATION OF LEUKOCYTE CHEMOTAXIS	1	ENR	REGULATION OF LEUKOCYTE CHEMOTAXIS		1							0.0035861						REGULATION OF LEUKOCYTE CHEMOTAXIS	FALSE	REGULATION OF LEUKOCYTE CHEMOTAXIS
	0.995531	0.99905		0.999289		0.999994		0.015327	0.0087986		0.0064193		0.0001459	C1QA|C1QC|PNP|H2-T23|H2-DMA|IGHM|COLEC12|CCR2|CFH|FCGR1|C3|UNC93B1|C1QB|CXCL10|C4B	POSITIVE REGULATION OF RESPONSE TO STIMULUS	15	ENR	POSITIVE REGULATION OF RESPONSE TO STIMULUS		1	1		1		1		0.004469	0.00095032		0.00071103		5.7967e-06	POSITIVE REGULATION OF RESPONSE TO STIMULUS	FALSE	POSITIVE REGULATION OF RESPONSE TO STIMULUS
			0.987886							0.048765				APP|CAMK2D|CCND2|PHGDH|NEDD9|CD2	CELL CYCLE PROCESS	6	ENR	CELL CYCLE PROCESS				1							0.012114				CELL CYCLE PROCESS	FALSE	CELL CYCLE PROCESS
				0.993792							0.027505			PNP	PURINE DEOXYRIBONUCLEOSIDE CATABOLIC PROCESS	1	ENR	PURINE DEOXYRIBONUCLEOSIDE CATABOLIC PROCESS					1							0.0062076			PURINE DEOXYRIBONUCLEOSIDE CATABOLIC PROCESS	FALSE	PURINE DEOXYRIBONUCLEOSIDE CATABOLIC PROCESS
						0.994012							0.033143	VCAM1|TGFBR2|GNA12|TCF4|MAFB|LRP6	EMBRYONIC MORPHOGENESIS	6	ENR	EMBRYONIC MORPHOGENESIS							1							0.0059876	EMBRYONIC MORPHOGENESIS	FALSE	EMBRYONIC MORPHOGENESIS
			0.990146							0.042476				APP	SYNAPTIC GROWTH AT NEUROMUSCULAR JUNCTION	1	ENR	SYNAPTIC GROWTH AT NEUROMUSCULAR JUNCTION				1							0.0098539				SYNAPTIC GROWTH AT NEUROMUSCULAR JUNCTION	FALSE	SYNAPTIC GROWTH AT NEUROMUSCULAR JUNCTION
			0.99986			0.993634				0.0028002			0.033971	CD24A|FABP4|JUN|AIF1|ATXN1|PRKAR2B|APLP2|CD4|APP|TGFBR2|FLT1|IGHM|SH2D1B1|ITSN1|CD44	REGULATION OF PHOSPHORUS METABOLIC PROCESS	15	ENR	REGULATION OF PHOSPHORUS METABOLIC PROCESS				1			1				0.00013983			0.0063663	REGULATION OF PHOSPHORUS METABOLIC PROCESS	FALSE	REGULATION OF PHOSPHORUS METABOLIC PROCESS
	0.984106	0.999609	1	0.999419	0.994436	1		0.039572	0.0047772	1.0424e-09	0.0054222	0.035152	5.85e-12	OPHN1|MRC1|SGK1|TIMP2|GLUL|CTSB|MEF2C|GPR34|IGFBP4|STARD8|TSC22D3|LIFR|ETV1|RHOB|TGFBR2|NISCH|INPP4B|CD74|MAF|BIN1|H2-DMA|BMP2K|H2-AA|GAS6|GAS7|CIITA|COLEC12|CCR2|CSF1R|EGR1|CFH|BTG2|CEBPD|UNC93B1|ZFP36L1|C1QB|LRP6|CX3CR1|C1QA|ADAP2|GNA12|C1QC|SRGAP2|CD81|ABCA1|CST3|P2RY12|HEXB|CD163|APOE|JUN|MAFB|JUND|AIF1|MYO5A|RGS1|WWP1|RGS10|IGF1|LYVE1|KLF2|DAB2|CD4|APP|EHD4|FXYD2|FLT1|PMP22|PLXNB2|TCF4|SERIN…	REGULATION OF BIOLOGICAL PROCESS	184	ENR	REGULATION OF BIOLOGICAL PROCESS		1	1	1	1	1	1		0.015894	0.00039142	3.9533e-12	0.00058109	0.0055644	1.3156e-14	REGULATION OF BIOLOGICAL PROCESS	FALSE	REGULATION OF BIOLOGICAL PROCESS
		0.999997				0.999988			7.4765e-05				0.00026515	C1QA|C1QC|IGHM|C1QB	HUMORAL IMMUNE RESPONSE MEDIATED BY CIRCULATING IMMUNOGLOBULIN	4	ENR	HUMORAL IMMUNE RESPONSE MEDIATED BY CIRCULATING IMMUNOGLOBULIN			1				1			3.0484e-06				1.1528e-05	HUMORAL IMMUNE RESPONSE MEDIATED BY CIRCULATING IMMUNOGLOBULIN	FALSE	HUMORAL IMMUNE RESPONSE MEDIATED BY CIRCULATING IMMUNOGLOBULIN
						0.997482							0.020239	PF4|PMP22|AP1B1|GLUL|SBF2|GAS7|CBR2|AIF1	CELLULAR COMPONENT ASSEMBLY	8	ENR	CELLULAR COMPONENT ASSEMBLY							1							0.0025185	CELLULAR COMPONENT ASSEMBLY	FALSE	CELLULAR COMPONENT ASSEMBLY
						0.991523							0.039266	MEF2C	MUSCLE CELL FATE DETERMINATION	1	ENR	MUSCLE CELL FATE DETERMINATION							1							0.0084772	MUSCLE CELL FATE DETERMINATION	FALSE	MUSCLE CELL FATE DETERMINATION
			0.999908	0.999726						0.0020882	0.0028156			CD24A|TGM2|TSPO|BNIP3L|IFI204|STAT1|EIF2AK2|IL18|APP|PERP|SP110|FCGR1|CIDEC|CD44	POSITIVE REGULATION OF PROGRAMMED CELL DEATH	14	ENR	POSITIVE REGULATION OF PROGRAMMED CELL DEATH				1	1						9.24e-05	0.00027406			POSITIVE REGULATION OF PROGRAMMED CELL DEATH	FALSE	POSITIVE REGULATION OF PROGRAMMED CELL DEATH
			0.990146		0.998274					0.042476		0.0258		CD9	PARANODAL JUNCTION ASSEMBLY	1	ENR	PARANODAL JUNCTION ASSEMBLY				1		1					0.0098539		0.0017259		PARANODAL JUNCTION ASSEMBLY	FALSE	PARANODAL JUNCTION ASSEMBLY
				1							1.0897e-05			MX1|NMI|IIGP1|IGTP|GBP2|GBP3|TAP1	RIBONUCLEOSIDE TRIPHOSPHATE CATABOLIC PROCESS	7	ENR	RIBONUCLEOSIDE TRIPHOSPHATE CATABOLIC PROCESS					1							3.283e-07			RIBONUCLEOSIDE TRIPHOSPHATE CATABOLIC PROCESS	FALSE	RIBONUCLEOSIDE TRIPHOSPHATE CATABOLIC PROCESS
						0.998658							0.013557	ABCA1|JUN|GAS6	CELLULAR RESPONSE TO EXTRACELLULAR STIMULUS	3	ENR	CELLULAR RESPONSE TO EXTRACELLULAR STIMULUS							1							0.001342	CELLULAR RESPONSE TO EXTRACELLULAR STIMULUS	FALSE	CELLULAR RESPONSE TO EXTRACELLULAR STIMULUS
			0.991953							0.039657				APP|CD24A|SGK1|PHGDH|MCOLN3|EAR2|CD44	NEURON DIFFERENTIATION	7	ENR	NEURON DIFFERENTIATION				1							0.0080467				NEURON DIFFERENTIATION	FALSE	NEURON DIFFERENTIATION
						0.995729							0.026306	TGFBR2|CD83	REGULATION OF ALPHA-BETA T CELL DIFFERENTIATION	2	ENR	REGULATION OF ALPHA-BETA T CELL DIFFERENTIATION							1							0.0042707	REGULATION OF ALPHA-BETA T CELL DIFFERENTIATION	FALSE	REGULATION OF ALPHA-BETA T CELL DIFFERENTIATION
0.996276							0.032074							TXN1	REGULATION OF PROTEIN EXPORT FROM NUCLEUS	1	ENR	REGULATION OF PROTEIN EXPORT FROM NUCLEUS	1							0.0037242							REGULATION OF PROTEIN EXPORT FROM NUCLEUS	FALSE	REGULATION OF PROTEIN EXPORT FROM NUCLEUS
						0.998096							0.016605	FOLR2|CLTC|AP1B1|AP2A2|EPS15|RAB11FIP5|UNC93B1|SNX6|RHOB	ESTABLISHMENT OF PROTEIN LOCALIZATION	9	ENR	ESTABLISHMENT OF PROTEIN LOCALIZATION							1							0.0019045	ESTABLISHMENT OF PROTEIN LOCALIZATION	FALSE	ESTABLISHMENT OF PROTEIN LOCALIZATION
					0.997412							0.0321		SLC7A2	ARGININE TRANSPORT	1	ENR	ARGININE TRANSPORT						1							0.0025878		ARGININE TRANSPORT	FALSE	ARGININE TRANSPORT
	0.994132		0.999952			0.994862		0.018513		0.0013421			0.02993	CD24A|TIMP2|GLUL|CTNNB1|TGM2|LEPR|CD4|CD74|IGHM|CCR2|AKR1B3|ITGAL|ITSN1|CARD11|CD44	POSITIVE REGULATION OF CELL COMMUNICATION	15	ENR	POSITIVE REGULATION OF CELL COMMUNICATION		1		1			1		0.0058676		4.7509e-05			0.005138	POSITIVE REGULATION OF CELL COMMUNICATION	FALSE	POSITIVE REGULATION OF CELL COMMUNICATION
	0.999982							0.00019212						CD74|H2-DMA|H2-DMB1	PROTEIN FOLDING	3	ENR	PROTEIN FOLDING		1							1.7847e-05						PROTEIN FOLDING	FALSE	PROTEIN FOLDING
		0.99122							0.033438					HEXB|APOE	CELLULAR CALCIUM ION HOMEOSTASIS	2	ENR	CELLULAR CALCIUM ION HOMEOSTASIS			1							0.0087799					CELLULAR CALCIUM ION HOMEOSTASIS	FALSE	CELLULAR CALCIUM ION HOMEOSTASIS
			0.998981	0.993097						0.010753	0.029937			SIRPA|PROS1|CD47|FCGR1|C3	POSITIVE REGULATION OF ENDOCYTOSIS	5	ENR	POSITIVE REGULATION OF ENDOCYTOSIS				1	1						0.0010195	0.0069032			POSITIVE REGULATION OF ENDOCYTOSIS	FALSE	POSITIVE REGULATION OF ENDOCYTOSIS
		0.999928				0.999948			0.0011771				0.00092823	C1QA|C1QC|CFH|C1QB|C4B	PROTEIN MATURATION	5	ENR	PROTEIN MATURATION			1				1			7.2335e-05				5.1701e-05	PROTEIN MATURATION	FALSE	PROTEIN MATURATION
	0.995966	0.992256						0.014616	0.031034					CD74	REGULATION OF CYTOKINE-MEDIATED SIGNALING PATHWAY	1	ENR	REGULATION OF CYTOKINE-MEDIATED SIGNALING PATHWAY		1	1						0.0040335	0.0077442					REGULATION OF CYTOKINE-MEDIATED SIGNALING PATHWAY	FALSE	REGULATION OF CYTOKINE-MEDIATED SIGNALING PATHWAY
		0.993113							0.029823					CKB	CELLULAR CHLORIDE ION HOMEOSTASIS	1	ENR	CELLULAR CHLORIDE ION HOMEOSTASIS			1							0.0068866					CELLULAR CHLORIDE ION HOMEOSTASIS	FALSE	CELLULAR CHLORIDE ION HOMEOSTASIS
						0.991523							0.039266	MEF2C	CARDIAC CHAMBER FORMATION	1	ENR	CARDIAC CHAMBER FORMATION							1							0.0084772	CARDIAC CHAMBER FORMATION	FALSE	CARDIAC CHAMBER FORMATION
0.998136							0.026997							CD63	NEGATIVE REGULATION OF EPITHELIAL CELL MIGRATION	1	ENR	NEGATIVE REGULATION OF EPITHELIAL CELL MIGRATION	1							0.0018637							NEGATIVE REGULATION OF EPITHELIAL CELL MIGRATION	FALSE	NEGATIVE REGULATION OF EPITHELIAL CELL MIGRATION
					0.994831							0.033485		SLC7A2	REGULATION OF MACROPHAGE ACTIVATION	1	ENR	REGULATION OF MACROPHAGE ACTIVATION						1							0.0051692		REGULATION OF MACROPHAGE ACTIVATION	FALSE	REGULATION OF MACROPHAGE ACTIVATION
					0.997412							0.0321		SORT1	GLUCOSE IMPORT	1	ENR	GLUCOSE IMPORT						1							0.0025878		GLUCOSE IMPORT	FALSE	GLUCOSE IMPORT
						0.999721							0.0039204	TGFBR2|CLTC|DAB2	RECEPTOR-MEDIATED ENDOCYTOSIS	3	ENR	RECEPTOR-MEDIATED ENDOCYTOSIS							1							0.00027919	RECEPTOR-MEDIATED ENDOCYTOSIS	FALSE	RECEPTOR-MEDIATED ENDOCYTOSIS
				0.999998							3.6027e-05			CD40|PNP|FCGR1|C3|H2-T23	REGULATION OF ADAPTIVE IMMUNE RESPONSE BASED ON SOMATIC RECOMBINATION OF IMMUNE RECEPTORS BUILT FROM IMMUNOGLOBULIN SUPERFAMILY DOMAINS	5	ENR	REGULATION OF ADAPTIVE IMMUNE RESPONSE BASED ON SOMATIC RECOMBINATION OF IMMUNE RECEPTORS BUILT FROM IMMUNOGLOBULIN SUPERFAMILY DOMAINS					1							1.7116e-06			REGULATION OF ADAPTIVE IMMUNE RESPONSE BASED ON SOMATIC RECOMBINATION OF IMMUNE RECEPTORS BUILT FROM IMMUNOGLOBULIN SUPERFAMILY DOMAINS	FALSE	REGULATION OF ADAPTIVE IMMUNE RESPONSE BASED ON SOMATIC RECOMBINATION OF IMMUNE RECEPTORS BUILT FROM IMMUNOGLOBULIN SUPERFAMILY DOMAINS
0.994009			0.999646				0.039303			0.0053333				CD24A|SGK1|SIRPA|CD63|PROS1|CD47|DSTN	POSITIVE REGULATION OF CELLULAR COMPONENT ORGANIZATION	7	ENR	POSITIVE REGULATION OF CELLULAR COMPONENT ORGANIZATION	1			1				0.0059909			0.00035398				POSITIVE REGULATION OF CELLULAR COMPONENT ORGANIZATION	FALSE	POSITIVE REGULATION OF CELLULAR COMPONENT ORGANIZATION
				0.999999							3.1371e-05			MX1|NMI|IIGP1|IGTP|GBP2|GBP3|TAP1	NUCLEOTIDE CATABOLIC PROCESS	7	ENR	NUCLEOTIDE CATABOLIC PROCESS					1							1.3813e-06			NUCLEOTIDE CATABOLIC PROCESS	FALSE	NUCLEOTIDE CATABOLIC PROCESS
				0.999736							0.0027485			FCGR1|C3	POSITIVE REGULATION OF MYELOID LEUKOCYTE MEDIATED IMMUNITY	2	ENR	POSITIVE REGULATION OF MYELOID LEUKOCYTE MEDIATED IMMUNITY					1							0.00026434			POSITIVE REGULATION OF MYELOID LEUKOCYTE MEDIATED IMMUNITY	FALSE	POSITIVE REGULATION OF MYELOID LEUKOCYTE MEDIATED IMMUNITY
		0.997144							0.017629					HEXB|CKB	PHOSPHOLIPID BIOSYNTHETIC PROCESS	2	ENR	PHOSPHOLIPID BIOSYNTHETIC PROCESS			1							0.002856					PHOSPHOLIPID BIOSYNTHETIC PROCESS	FALSE	PHOSPHOLIPID BIOSYNTHETIC PROCESS
	0.981305							0.043582						EGR1	RESPONSE TO GLUCOSE STIMULUS	1	ENR	RESPONSE TO GLUCOSE STIMULUS		1							0.018695						RESPONSE TO GLUCOSE STIMULUS	FALSE	RESPONSE TO GLUCOSE STIMULUS
		0.991013	0.990603						0.033984	0.042476				CD24A|CD74|MAPK3|AIF1|SH2D1B1|CD44	POSITIVE REGULATION OF PROTEIN METABOLIC PROCESS	6	ENR	POSITIVE REGULATION OF PROTEIN METABOLIC PROCESS			1	1						0.0089865	0.0093971				POSITIVE REGULATION OF PROTEIN METABOLIC PROCESS	FALSE	POSITIVE REGULATION OF PROTEIN METABOLIC PROCESS
	0.987949	0.988336	1			1		0.031743	0.038904	7.7059e-08			5.2028e-08	OPHN1|MRC1|SGK1|TIMP2|GLUL|CTSB|MEF2C|GPR34|IGFBP4|STARD8|TSC22D3|LIFR|ETV1|RHOB|TGFBR2|NISCH|INPP4B|CD74|MAF|BIN1|H2-DMA|H2-AA|GAS7|CIITA|COLEC12|CCR2|CSF1R|EGR1|BTG2|CEBPD|ZFP36L1|LRP6|CX3CR1|ADAP2|GNA12|SRGAP2|CD81|CST3|P2RY12|HEXB|CD163|APOE|JUN|MAFB|JUND|AIF1|MYO5A|RGS1|WWP1|RGS10|IGF1|LYVE1|KLF2|DAB2|CD4|APP|EHD4|FXYD2|FLT1|PMP22|PLXNB2|TCF4|SERINC3|SLA|RGL1|ITM2B|AKR1B3|ITGAL|CCND2|SIRPA|O…	REGULATION OF CELLULAR PROCESS	133	ENR	REGULATION OF CELLULAR PROCESS		1	1	1			1		0.012051	0.011664	3.8968e-10			5.8502e-10	REGULATION OF CELLULAR PROCESS	FALSE	REGULATION OF CELLULAR PROCESS
0.991331							0.043008							TXN1	NEGATIVE REGULATION OF INTRACELLULAR PROTEIN TRANSPORT	1	ENR	NEGATIVE REGULATION OF INTRACELLULAR PROTEIN TRANSPORT	1							0.0086694							NEGATIVE REGULATION OF INTRACELLULAR PROTEIN TRANSPORT	FALSE	NEGATIVE REGULATION OF INTRACELLULAR PROTEIN TRANSPORT
			0.998942	0.998587						0.010841	0.010331			APP|CD24A|PERP|SP110|TGM2|IFI204|FCGR1|STAT1|CIDEC	INDUCTION OF APOPTOSIS	9	ENR	INDUCTION OF APOPTOSIS				1	1						0.0010575	0.0014126			INDUCTION OF APOPTOSIS	FALSE	INDUCTION OF APOPTOSIS
		0.996551							0.019703					HEXB	BEHAVIORAL SIGNALING	1	ENR	BEHAVIORAL SIGNALING			1							0.003449					BEHAVIORAL SIGNALING	FALSE	BEHAVIORAL SIGNALING
				0.996891							0.016161			SRGN	GRANZYME B LOCALIZATION IN T CELL SECRETORY GRANULE	1	ENR	GRANZYME B LOCALIZATION IN T CELL SECRETORY GRANULE					1							0.0031086			GRANZYME B LOCALIZATION IN T CELL SECRETORY GRANULE	FALSE	GRANZYME B LOCALIZATION IN T CELL SECRETORY GRANULE
	0.999507		0.994079					0.0030606		0.031801				CD74|CTNNB1|CCR2|LEPR|CD44	POSITIVE REGULATION OF MAPKKK CASCADE	5	ENR	POSITIVE REGULATION OF MAPKKK CASCADE		1		1					0.00049338		0.0059207				POSITIVE REGULATION OF MAPKKK CASCADE	FALSE	POSITIVE REGULATION OF MAPKKK CASCADE
0.996276							0.032074							SGK1	PROTEIN DEPOLYMERIZATION	1	ENR	PROTEIN DEPOLYMERIZATION	1							0.0037242							PROTEIN DEPOLYMERIZATION	FALSE	PROTEIN DEPOLYMERIZATION
	0.984805							0.038091						CIITA|EGR1	NEGATIVE REGULATION OF TRANSCRIPTION	2	ENR	NEGATIVE REGULATION OF TRANSCRIPTION		1							0.015195						NEGATIVE REGULATION OF TRANSCRIPTION	FALSE	NEGATIVE REGULATION OF TRANSCRIPTION
				1							1.0805e-05			MX1|NMI|IIGP1|IGTP|GBP2|GBP3|TAP1	PURINE RIBONUCLEOSIDE TRIPHOSPHATE CATABOLIC PROCESS	7	ENR	PURINE RIBONUCLEOSIDE TRIPHOSPHATE CATABOLIC PROCESS					1							3.1301e-07			PURINE RIBONUCLEOSIDE TRIPHOSPHATE CATABOLIC PROCESS	FALSE	PURINE RIBONUCLEOSIDE TRIPHOSPHATE CATABOLIC PROCESS
				0.993792							0.027505			PNP	PURINE DEOXYRIBONUCLEOSIDE METABOLIC PROCESS	1	ENR	PURINE DEOXYRIBONUCLEOSIDE METABOLIC PROCESS					1							0.0062076			PURINE DEOXYRIBONUCLEOSIDE METABOLIC PROCESS	FALSE	PURINE DEOXYRIBONUCLEOSIDE METABOLIC PROCESS
				0.997041							0.016161			CMPK2|STAT1	CELLULAR RESPONSE TO MOLECULE OF BACTERIAL ORIGIN	2	ENR	CELLULAR RESPONSE TO MOLECULE OF BACTERIAL ORIGIN					1							0.0029586			CELLULAR RESPONSE TO MOLECULE OF BACTERIAL ORIGIN	FALSE	CELLULAR RESPONSE TO MOLECULE OF BACTERIAL ORIGIN
	0.990167							0.027084						CD74	POSITIVE REGULATION OF ERK1 AND ERK2 CASCADE	1	ENR	POSITIVE REGULATION OF ERK1 AND ERK2 CASCADE		1							0.0098332						POSITIVE REGULATION OF ERK1 AND ERK2 CASCADE	FALSE	POSITIVE REGULATION OF ERK1 AND ERK2 CASCADE
0.994419							0.037989							SGK1	CELLULAR RESPONSE TO CORTICOSTEROID STIMULUS	1	ENR	CELLULAR RESPONSE TO CORTICOSTEROID STIMULUS	1							0.0055814							CELLULAR RESPONSE TO CORTICOSTEROID STIMULUS	FALSE	CELLULAR RESPONSE TO CORTICOSTEROID STIMULUS
				0.993792							0.027505			SRGN	MAST CELL SECRETORY GRANULE ORGANIZATION	1	ENR	MAST CELL SECRETORY GRANULE ORGANIZATION					1							0.0062076			MAST CELL SECRETORY GRANULE ORGANIZATION	FALSE	MAST CELL SECRETORY GRANULE ORGANIZATION
			0.995897							0.02807				PCYOX1|MGST1|PHGDH|GSTM1|IDH1|GSR	CELLULAR AMINO ACID AND DERIVATIVE METABOLIC PROCESS	6	ENR	CELLULAR AMINO ACID AND DERIVATIVE METABOLIC PROCESS				1							0.004103				CELLULAR AMINO ACID AND DERIVATIVE METABOLIC PROCESS	FALSE	CELLULAR AMINO ACID AND DERIVATIVE METABOLIC PROCESS
0.997854			1			1	0.026997			6.7872e-06			4.4738e-08	SLC6A6|OPHN1|TXN1|CD24A|MRC1|CHP2|VAT1|FABP4|SLC7A11|CTNNB1|FABP5|FTH1|PSAP|RHOB|TGFBR2|NISCH|ABCG1|FABP1|BIN1|SLC9A9|COLEC12|RAB32|UNC93B1|LRP6|ABCA1|APOE|MYO5A|ABCD2|LYVE1|TMED5|DAB2|APP|EHD4|CLIC4|FXYD2|GDA|LY75|SLA|SNX10|CP|CLTC|SIRPA|AP1B1|AP2A2|SLC39A2|SLCO2B1|ANXA2|SNX6|ABCC5|CYBB|FOLR2|PLTP|EPS15|RAB11FIP5|ABCA9|KCTD12|PPARG|CD47|ATP6V0D2|PCYOX1|CAMK2D|HVCN1|TOB1|SLC7A2|KCNN3|MAPK3|MCOLN3…	TRANSPORT	71	ENR	TRANSPORT	1			1			1	0.0021456			9.0095e-08			4.3598e-10	TRANSPORT	FALSE	TRANSPORT
	0.981305							0.043582						EGR1	RESPONSE TO MONOSACCHARIDE STIMULUS	1	ENR	RESPONSE TO MONOSACCHARIDE STIMULUS		1							0.018695						RESPONSE TO MONOSACCHARIDE STIMULUS	FALSE	RESPONSE TO MONOSACCHARIDE STIMULUS
					0.993618							0.03684		LPL|TCF7L2|EAR2|PYGL|LTC4S|ATP6V0D2|SLC7A2	CELLULAR BIOSYNTHETIC PROCESS	7	ENR	CELLULAR BIOSYNTHETIC PROCESS						1							0.0063822		CELLULAR BIOSYNTHETIC PROCESS	FALSE	CELLULAR BIOSYNTHETIC PROCESS
			0.990146		0.998274					0.042476		0.0258		PYGL	D-RIBOSE BIOSYNTHETIC PROCESS	1	ENR	D-RIBOSE BIOSYNTHETIC PROCESS				1		1					0.0098539		0.0017259		D-RIBOSE BIOSYNTHETIC PROCESS	FALSE	D-RIBOSE BIOSYNTHETIC PROCESS
				1							2.5461e-10			IRF7|STAT1|EIF2AK2|ISG15|RSAD2|ASS1|SP110|HCK|DDX58|CMPK2|MX1|IFI27L2A|FCGR1|IFIH1	RESPONSE TO BIOTIC STIMULUS	14	ENR	RESPONSE TO BIOTIC STIMULUS					1							1.4129e-12			RESPONSE TO BIOTIC STIMULUS	FALSE	RESPONSE TO BIOTIC STIMULUS
			0.990146							0.042476				ABHD5	NEGATIVE REGULATION OF SEQUESTERING OF TRIGLYCERIDE	1	ENR	NEGATIVE REGULATION OF SEQUESTERING OF TRIGLYCERIDE				1							0.0098539				NEGATIVE REGULATION OF SEQUESTERING OF TRIGLYCERIDE	FALSE	NEGATIVE REGULATION OF SEQUESTERING OF TRIGLYCERIDE
						0.999891							0.0018211	CX3CR1|PF4|CCL12|CCL8|CCL7	CHEMOTAXIS	5	ENR	CHEMOTAXIS							1							0.00010921	CHEMOTAXIS	FALSE	CHEMOTAXIS
		0.999997				1			7.4765e-05				1.1274e-05	C1QA|C1QC|CFH|C1QB|C4B	COMPLEMENT ACTIVATION	5	ENR	COMPLEMENT ACTIVATION			1				1			3.3415e-06				3.2116e-07	COMPLEMENT ACTIVATION	FALSE	COMPLEMENT ACTIVATION
			0.995658							0.02807				MAPK3|TOB1	PROTEIN IMPORT INTO NUCLEUS, TRANSLOCATION	2	ENR	PROTEIN IMPORT INTO NUCLEUS, TRANSLOCATION				1							0.0043418				PROTEIN IMPORT INTO NUCLEUS, TRANSLOCATION	FALSE	PROTEIN IMPORT INTO NUCLEUS, TRANSLOCATION
						0.987311							0.049494	JUN	REGULATION OF MONOCYTE DIFFERENTIATION	1	ENR	REGULATION OF MONOCYTE DIFFERENTIATION							1							0.012689	REGULATION OF MONOCYTE DIFFERENTIATION	FALSE	REGULATION OF MONOCYTE DIFFERENTIATION
			0.99339							0.034511				HVCN1|FABP4|PPARG	RESPONSE TO METAL ION	3	ENR	RESPONSE TO METAL ION				1							0.0066098				RESPONSE TO METAL ION	FALSE	RESPONSE TO METAL ION
	0.976462	0.999987				1		0.04951	0.00026727				3.973e-06	C1QA|C1QC|IGHM|CCR2|CFH|C1QB|C4B	HUMORAL IMMUNE RESPONSE	7	ENR	HUMORAL IMMUNE RESPONSE		1	1				1		0.023538	1.294e-05				1.0126e-07	HUMORAL IMMUNE RESPONSE	FALSE	HUMORAL IMMUNE RESPONSE
			0.999148							0.0095815				FABP4|PPARG	CELLULAR RESPONSE TO METAL ION	2	ENR	CELLULAR RESPONSE TO METAL ION				1							0.00085247				CELLULAR RESPONSE TO METAL ION	FALSE	CELLULAR RESPONSE TO METAL ION
			0.99983			0.997304				0.0030968			0.021411	CD24A|TIMP2|FABP4|MEF2C|CTNNB1|LPIN1|TSC22D3|ETV1|TGFBR2|ABCG1|MAF|FABP1|S100A1|TBC1D9|CEBPD|ZFP36L1|CST3|JUN|APOE|JUND|MAFB|AIF1|WWP1|IGF1|KLF2|CD4|APP|FLT1|TCF4|SLA|EAR2|LMO4|APLP2|BAZ1A|TFEC|PPARG|SH2D1B1|CARD11|CD44|PRR13|ADCY3|ABHD5|TOB1|ATXN1|PRKAR2B|MAPK3|TCF7L2|IGHM|ZCCHC11|ITSN1	REGULATION OF CELLULAR METABOLIC PROCESS	50	ENR	REGULATION OF CELLULAR METABOLIC PROCESS				1			1				0.00016994			0.0026965	REGULATION OF CELLULAR METABOLIC PROCESS	FALSE	REGULATION OF CELLULAR METABOLIC PROCESS
					0.988832							0.047523		SLC7A2	PRODUCTION OF MOLECULAR MEDIATOR INVOLVED IN INFLAMMATORY RESPONSE	1	ENR	PRODUCTION OF MOLECULAR MEDIATOR INVOLVED IN INFLAMMATORY RESPONSE						1							0.011168		PRODUCTION OF MOLECULAR MEDIATOR INVOLVED IN INFLAMMATORY RESPONSE	FALSE	PRODUCTION OF MOLECULAR MEDIATOR INVOLVED IN INFLAMMATORY RESPONSE
						0.987311							0.049494	CD83	POSITIVE REGULATION OF INTERLEUKIN-2 PRODUCTION	1	ENR	POSITIVE REGULATION OF INTERLEUKIN-2 PRODUCTION							1							0.012689	POSITIVE REGULATION OF INTERLEUKIN-2 PRODUCTION	FALSE	POSITIVE REGULATION OF INTERLEUKIN-2 PRODUCTION
				0.998063							0.012758			CMPK2|STAT1|EIF2AK2	RESPONSE TO MOLECULE OF BACTERIAL ORIGIN	3	ENR	RESPONSE TO MOLECULE OF BACTERIAL ORIGIN					1							0.0019367			RESPONSE TO MOLECULE OF BACTERIAL ORIGIN	FALSE	RESPONSE TO MOLECULE OF BACTERIAL ORIGIN
			0.996712							0.024419				IQSEC1|NET1|CYTIP|TBC1D9|IQGAP1	REGULATION OF SMALL GTPASE MEDIATED SIGNAL TRANSDUCTION	5	ENR	REGULATION OF SMALL GTPASE MEDIATED SIGNAL TRANSDUCTION				1							0.0032877				REGULATION OF SMALL GTPASE MEDIATED SIGNAL TRANSDUCTION	FALSE	REGULATION OF SMALL GTPASE MEDIATED SIGNAL TRANSDUCTION
		0.988832							0.037481					HEXB	SPHINGOLIPID CATABOLIC PROCESS	1	ENR	SPHINGOLIPID CATABOLIC PROCESS			1							0.011168					SPHINGOLIPID CATABOLIC PROCESS	FALSE	SPHINGOLIPID CATABOLIC PROCESS
	0.99452		0.99999			1		0.017908		0.00038728			1.9844e-06	CD24A|KRT19|SGK1|TIMP2|FABP4|AXL|MEF2C|CTNNB1|LPIN1|LIFR|ETV1|RHOB|TGFBR2|CD74|MAF|BIN1|H2-DMA|GAS7|EGR1|BTG2|ZFP36L1|GNA12|JUN|JUND|MYO5A|WWP1|IGF1|TMEM176B|DAB2|CD4|APP|CLIC4|FLT1|PMP22|PLXNB2|TCF4|TNFAIP2|SLA|BZW2|PHGDH|PTPRJ|EAR2|PPARG|CARD11|CD44|ABHD5|PAG1|TCF7L2|NRP1|MCOLN3|SORT1|DCLRE1C	CELL DIFFERENTIATION	52	ENR	CELL DIFFERENTIATION		1		1			1		0.0054801		9.8611e-06			4.1651e-08	CELL DIFFERENTIATION	FALSE	CELL DIFFERENTIATION
0.995037							0.037397							SGK1	MICROTUBULE POLYMERIZATION OR DEPOLYMERIZATION	1	ENR	MICROTUBULE POLYMERIZATION OR DEPOLYMERIZATION	1							0.0049627							MICROTUBULE POLYMERIZATION OR DEPOLYMERIZATION	FALSE	MICROTUBULE POLYMERIZATION OR DEPOLYMERIZATION
			0.995061							0.02807				CD24A	REGULATION OF ERYTHROCYTE CLEARANCE	1	ENR	REGULATION OF ERYTHROCYTE CLEARANCE				1							0.004939				REGULATION OF ERYTHROCYTE CLEARANCE	FALSE	REGULATION OF ERYTHROCYTE CLEARANCE
			0.999994		0.999933					0.00025553		0.005597		MGST1|SGK1|ABCG1|PAG1|CTNNB1|SORT1|LPIN1|IDH1|ADIPOR2	RESPONSE TO ENDOGENOUS STIMULUS	9	ENR	RESPONSE TO ENDOGENOUS STIMULUS				1		1					5.8148e-06		6.7202e-05		RESPONSE TO ENDOGENOUS STIMULUS	FALSE	RESPONSE TO ENDOGENOUS STIMULUS
						0.995753							0.026306	MYO5A	REGULATION OF INOSITOL-1,4,5-TRIPHOSPHATE RECEPTOR ACTIVITY	1	ENR	REGULATION OF INOSITOL-1,4,5-TRIPHOSPHATE RECEPTOR ACTIVITY							1							0.0042475	REGULATION OF INOSITOL-1,4,5-TRIPHOSPHATE RECEPTOR ACTIVITY	FALSE	REGULATION OF INOSITOL-1,4,5-TRIPHOSPHATE RECEPTOR ACTIVITY
		0.992256							0.031034					CKB	CELLULAR MONOVALENT INORGANIC ANION HOMEOSTASIS	1	ENR	CELLULAR MONOVALENT INORGANIC ANION HOMEOSTASIS			1							0.0077442					CELLULAR MONOVALENT INORGANIC ANION HOMEOSTASIS	FALSE	CELLULAR MONOVALENT INORGANIC ANION HOMEOSTASIS
			0.98817							0.047866				APP|FLT1|FABP1|ADCY3|ABHD5|TGM2	POSITIVE REGULATION OF MOLECULAR FUNCTION	6	ENR	POSITIVE REGULATION OF MOLECULAR FUNCTION				1							0.01183				POSITIVE REGULATION OF MOLECULAR FUNCTION	FALSE	POSITIVE REGULATION OF MOLECULAR FUNCTION
					0.997412							0.0321		LPL	POSITIVE REGULATION OF MACROPHAGE DERIVED FOAM CELL DIFFERENTIATION	1	ENR	POSITIVE REGULATION OF MACROPHAGE DERIVED FOAM CELL DIFFERENTIATION						1							0.0025878		POSITIVE REGULATION OF MACROPHAGE DERIVED FOAM CELL DIFFERENTIATION	FALSE	POSITIVE REGULATION OF MACROPHAGE DERIVED FOAM CELL DIFFERENTIATION
			0.990807							0.042476				APP|CD24A|PERP|SGK1|CTNNB1|BNIP3L|CIDEC	APOPTOSIS	7	ENR	APOPTOSIS				1							0.0091925				APOPTOSIS	FALSE	APOPTOSIS
						0.997081							0.022506	JUND|IGF1	POSITIVE REGULATION OF OSTEOBLAST DIFFERENTIATION	2	ENR	POSITIVE REGULATION OF OSTEOBLAST DIFFERENTIATION							1							0.0029187	POSITIVE REGULATION OF OSTEOBLAST DIFFERENTIATION	FALSE	POSITIVE REGULATION OF OSTEOBLAST DIFFERENTIATION
						0.993707							0.033933	TCF4|GLUL	POSITIVE REGULATION OF INSULIN SECRETION	2	ENR	POSITIVE REGULATION OF INSULIN SECRETION							1							0.0062931	POSITIVE REGULATION OF INSULIN SECRETION	FALSE	POSITIVE REGULATION OF INSULIN SECRETION
						0.996395							0.026134	NISCH|GNA12|RGL1|ITSN1|RHOB	SMALL GTPASE MEDIATED SIGNAL TRANSDUCTION	5	ENR	SMALL GTPASE MEDIATED SIGNAL TRANSDUCTION							1							0.0036047	SMALL GTPASE MEDIATED SIGNAL TRANSDUCTION	FALSE	SMALL GTPASE MEDIATED SIGNAL TRANSDUCTION
						0.993285							0.035262	TGFBR2|NRP1|IGF1	GLAND MORPHOGENESIS	3	ENR	GLAND MORPHOGENESIS							1							0.0067153	GLAND MORPHOGENESIS	FALSE	GLAND MORPHOGENESIS
	0.999551							0.0029873						CCR2	REGULATION OF IMMUNE COMPLEX CLEARANCE BY MONOCYTES AND MACROPHAGES	1	ENR	REGULATION OF IMMUNE COMPLEX CLEARANCE BY MONOCYTES AND MACROPHAGES		1							0.00044891						REGULATION OF IMMUNE COMPLEX CLEARANCE BY MONOCYTES AND MACROPHAGES	FALSE	REGULATION OF IMMUNE COMPLEX CLEARANCE BY MONOCYTES AND MACROPHAGES
						0.987311							0.049494	ABCA1	PHOSPHOLIPID EFFLUX	1	ENR	PHOSPHOLIPID EFFLUX							1							0.012689	PHOSPHOLIPID EFFLUX	FALSE	PHOSPHOLIPID EFFLUX
						0.998114							0.016556	FOLR2|CLTC|AP1B1|AP2A2|IGHM|MYO5A|UNC93B1	INTRACELLULAR TRANSPORT	7	ENR	INTRACELLULAR TRANSPORT							1							0.0018864	INTRACELLULAR TRANSPORT	FALSE	INTRACELLULAR TRANSPORT
				0.993792							0.027505			TSPO	POSITIVE REGULATION OF OXYGEN AND REACTIVE OXYGEN SPECIES METABOLIC PROCESS	1	ENR	POSITIVE REGULATION OF OXYGEN AND REACTIVE OXYGEN SPECIES METABOLIC PROCESS					1							0.0062076			POSITIVE REGULATION OF OXYGEN AND REACTIVE OXYGEN SPECIES METABOLIC PROCESS	FALSE	POSITIVE REGULATION OF OXYGEN AND REACTIVE OXYGEN SPECIES METABOLIC PROCESS
				0.999988							0.00019214			PNP|FCGR1|C3|H2-T23	POSITIVE REGULATION OF LYMPHOCYTE MEDIATED IMMUNITY	4	ENR	POSITIVE REGULATION OF LYMPHOCYTE MEDIATED IMMUNITY					1							1.18e-05			POSITIVE REGULATION OF LYMPHOCYTE MEDIATED IMMUNITY	FALSE	POSITIVE REGULATION OF LYMPHOCYTE MEDIATED IMMUNITY
	0.985736					0.998035		0.036004					0.016915	PF4|CD74|AP1B1|GLUL|H2-DMA|SBF2|APOE|GAS7|CBR2	MACROMOLECULAR COMPLEX SUBUNIT ORGANIZATION	9	ENR	MACROMOLECULAR COMPLEX SUBUNIT ORGANIZATION		1					1		0.014264					0.0019654	MACROMOLECULAR COMPLEX SUBUNIT ORGANIZATION	FALSE	MACROMOLECULAR COMPLEX SUBUNIT ORGANIZATION
			0.996714							0.024419				CD24A|ITGAL|CARD11	POSITIVE REGULATION OF MONONUCLEAR CELL PROLIFERATION	3	ENR	POSITIVE REGULATION OF MONONUCLEAR CELL PROLIFERATION				1							0.0032862				POSITIVE REGULATION OF MONONUCLEAR CELL PROLIFERATION	FALSE	POSITIVE REGULATION OF MONONUCLEAR CELL PROLIFERATION
			0.995061		0.999137					0.02807		0.017976		EAR2	ENTRAINMENT OF CIRCADIAN CLOCK BY PHOTOPERIOD	1	ENR	ENTRAINMENT OF CIRCADIAN CLOCK BY PHOTOPERIOD				1		1					0.004939		0.00086332		ENTRAINMENT OF CIRCADIAN CLOCK BY PHOTOPERIOD	FALSE	ENTRAINMENT OF CIRCADIAN CLOCK BY PHOTOPERIOD
		0.992256			0.992256				0.031034			0.038588		ABCG1|APOE	POSITIVE REGULATION OF STEROID METABOLIC PROCESS	2	ENR	POSITIVE REGULATION OF STEROID METABOLIC PROCESS			1			1				0.0077442			0.0077442		POSITIVE REGULATION OF STEROID METABOLIC PROCESS	FALSE	POSITIVE REGULATION OF STEROID METABOLIC PROCESS
						0.989741							0.045317	NINJ1|LIFR	REGENERATION	2	ENR	REGENERATION							1							0.010259	REGENERATION	FALSE	REGENERATION
0.999014							0.020099							TXN1|PRDX1	REGULATION OF PROTEIN TRANSPORT	2	ENR	REGULATION OF PROTEIN TRANSPORT	1							0.00098587							REGULATION OF PROTEIN TRANSPORT	FALSE	REGULATION OF PROTEIN TRANSPORT
			0.99995							0.0013673				APP|CAMK2D|CCND2|CD2	INTERPHASE	4	ENR	INTERPHASE				1							5.0127e-05				INTERPHASE	FALSE	INTERPHASE
	1	1		1		1		2.4027e-11	4.715e-09		8.1358e-11		6.0287e-10	DHX58|PF4|IRF7|OASL2|CD74|H2-EB1|H2-DMA|H2-DMB1|H2-AA|H2-AB1|CIITA|COLEC12|CCR2|CFH|UNC93B1|C1QB|CX3CR1|C1QA|LY86|C1QC|CD4|RSAD2|SP110|DDX58|LST1|MX1|IRGM1|OAS1A|IGHM|SAMHD1|CCL12|HFE|CCL8|FCGR1|CCL7|C3|FCGRT|IFIH1|CXCL10|C4B	IMMUNE RESPONSE	40	ENR	IMMUNE RESPONSE		1	1		1		1		5.2518e-13	8.7803e-12		2.6837e-13		2.2596e-12	IMMUNE RESPONSE	FALSE	IMMUNE RESPONSE
		0.995691							0.021819					APOE	LIPOPROTEIN CATABOLIC PROCESS	1	ENR	LIPOPROTEIN CATABOLIC PROCESS			1							0.0043094					LIPOPROTEIN CATABOLIC PROCESS	FALSE	LIPOPROTEIN CATABOLIC PROCESS
			0.987746							0.048832				SGK1|PAG1	RESPONSE TO CORTICOSTEROID STIMULUS	2	ENR	RESPONSE TO CORTICOSTEROID STIMULUS				1							0.012254				RESPONSE TO CORTICOSTEROID STIMULUS	FALSE	RESPONSE TO CORTICOSTEROID STIMULUS
			0.999998		0.999577					0.00011804		0.016437		F7|CD24A|FABP4|PPARG|TGM2|ANXA2|CD47|SLC7A2	REGULATION OF RESPONSE TO EXTERNAL STIMULUS	8	ENR	REGULATION OF RESPONSE TO EXTERNAL STIMULUS				1		1					2.2685e-06		0.00042291		REGULATION OF RESPONSE TO EXTERNAL STIMULUS	FALSE	REGULATION OF RESPONSE TO EXTERNAL STIMULUS
		0.996551							0.019703					MAFB	RHOMBOMERE 5 DEVELOPMENT	1	ENR	RHOMBOMERE 5 DEVELOPMENT			1							0.003449					RHOMBOMERE 5 DEVELOPMENT	FALSE	RHOMBOMERE 5 DEVELOPMENT
		0.999137				0.995753			0.0084291				0.026306	MAFB	RHOMBOMERE 6 DEVELOPMENT	1	ENR	RHOMBOMERE 6 DEVELOPMENT			1				1			0.00086332				0.0042475	RHOMBOMERE 6 DEVELOPMENT	FALSE	RHOMBOMERE 6 DEVELOPMENT
				0.987623							0.045843			TAP1	PROTECTION FROM NATURAL KILLER CELL MEDIATED CYTOTOXICITY	1	ENR	PROTECTION FROM NATURAL KILLER CELL MEDIATED CYTOTOXICITY					1							0.012377			PROTECTION FROM NATURAL KILLER CELL MEDIATED CYTOTOXICITY	FALSE	PROTECTION FROM NATURAL KILLER CELL MEDIATED CYTOTOXICITY
			0.999991	0.998809						0.00038523	0.0091805			CD24A|FABP4|PPARG|TGM2|SH2D1B1|CD47|SLC7A2|FCGR1|C3|TAP1|TRAFD1	REGULATION OF DEFENSE RESPONSE	11	ENR	REGULATION OF DEFENSE RESPONSE				1	1						9.2534e-06	0.0011914			REGULATION OF DEFENSE RESPONSE	FALSE	REGULATION OF DEFENSE RESPONSE
	0.997757							0.0092228						EGR1	RESPONSE TO FATTY ACID	1	ENR	RESPONSE TO FATTY ACID		1							0.0022427						RESPONSE TO FATTY ACID	FALSE	RESPONSE TO FATTY ACID
				0.996891							0.016161			PNP	GUANOSINE CATABOLIC PROCESS	1	ENR	GUANOSINE CATABOLIC PROCESS					1							0.0031086			GUANOSINE CATABOLIC PROCESS	FALSE	GUANOSINE CATABOLIC PROCESS
0.991235			0.999851		0.999013	0.999549	0.043008			0.0028083		0.019184	0.0058955	SGK1|SIRPA|ABCA1|GLUL|CD63|P2RY12|ADIPOR2|PROS1|IGF1|ABCG1|TCF4|TCF7L2|IGHM|CD47	POSITIVE REGULATION OF TRANSPORT	14	ENR	POSITIVE REGULATION OF TRANSPORT	1			1		1	1	0.0087646			0.00014852		0.00098716	0.00045078	POSITIVE REGULATION OF TRANSPORT	FALSE	POSITIVE REGULATION OF TRANSPORT
			0.999822		0.991461					0.0031581		0.042189		FABP4|LPL|ACOX1|ABHD5|PPARG|LTC4S|LPIN1|ADIPOR2|LIPA|PRKAR2B	CELLULAR LIPID METABOLIC PROCESS	10	ENR	CELLULAR LIPID METABOLIC PROCESS				1		1					0.00017767		0.0085391		CELLULAR LIPID METABOLIC PROCESS	FALSE	CELLULAR LIPID METABOLIC PROCESS
		0.985028							0.044175					CD74|AIF1	REGULATION OF PROTEIN MODIFICATION PROCESS	2	ENR	REGULATION OF PROTEIN MODIFICATION PROCESS			1							0.014972					REGULATION OF PROTEIN MODIFICATION PROCESS	FALSE	REGULATION OF PROTEIN MODIFICATION PROCESS
					0.995691							0.033058		F7	POSITIVE REGULATION OF BLOOD COAGULATION	1	ENR	POSITIVE REGULATION OF BLOOD COAGULATION						1							0.0043094		POSITIVE REGULATION OF BLOOD COAGULATION	FALSE	POSITIVE REGULATION OF BLOOD COAGULATION
						0.998603							0.013904	NINJ1|MYO5A|IGF1|LRP6	DEVELOPMENTAL GROWTH	4	ENR	DEVELOPMENTAL GROWTH							1							0.0013967	DEVELOPMENTAL GROWTH	FALSE	DEVELOPMENTAL GROWTH
						0.991523							0.039266	CBR2	NADH OXIDATION	1	ENR	NADH OXIDATION							1							0.0084772	NADH OXIDATION	FALSE	NADH OXIDATION
	0.999994					0.992165		9.7334e-05					0.039266	TGFBR2|CXCL13|CD74|H2-DMA|DCLRE1C|CCR2|WWP1|EGR1|CD4	HEMOPOIETIC OR LYMPHOID ORGAN DEVELOPMENT	9	ENR	HEMOPOIETIC OR LYMPHOID ORGAN DEVELOPMENT		1					1		6.3825e-06					0.007835	HEMOPOIETIC OR LYMPHOID ORGAN DEVELOPMENT	FALSE	HEMOPOIETIC OR LYMPHOID ORGAN DEVELOPMENT
	0.99987							0.001054						CD74|H2-DMA	T CELL DIFFERENTIATION IN THE THYMUS	2	ENR	T CELL DIFFERENTIATION IN THE THYMUS		1							0.00012959						T CELL DIFFERENTIATION IN THE THYMUS	FALSE	T CELL DIFFERENTIATION IN THE THYMUS
				0.996891							0.016161			SRGN	MAINTENANCE OF PROTEIN LOCATION IN T CELL SECRETORY GRANULE	1	ENR	MAINTENANCE OF PROTEIN LOCATION IN T CELL SECRETORY GRANULE					1							0.0031086			MAINTENANCE OF PROTEIN LOCATION IN T CELL SECRETORY GRANULE	FALSE	MAINTENANCE OF PROTEIN LOCATION IN T CELL SECRETORY GRANULE
			0.995061							0.02807				CD24A	NEGATIVE REGULATION OF ERYTHROCYTE AGGREGATION	1	ENR	NEGATIVE REGULATION OF ERYTHROCYTE AGGREGATION				1							0.004939				NEGATIVE REGULATION OF ERYTHROCYTE AGGREGATION	FALSE	NEGATIVE REGULATION OF ERYTHROCYTE AGGREGATION
0.9938							0.039303							PRDX1	REGULATION OF STRESS-ACTIVATED MAPK CASCADE	1	ENR	REGULATION OF STRESS-ACTIVATED MAPK CASCADE	1							0.0061997							REGULATION OF STRESS-ACTIVATED MAPK CASCADE	FALSE	REGULATION OF STRESS-ACTIVATED MAPK CASCADE
				0.996891							0.016161			SRGN	PROTEIN LOCALIZATION IN SECRETORY GRANULE	1	ENR	PROTEIN LOCALIZATION IN SECRETORY GRANULE					1							0.0031086			PROTEIN LOCALIZATION IN SECRETORY GRANULE	FALSE	PROTEIN LOCALIZATION IN SECRETORY GRANULE
	0.981419					0.995798		0.043582					0.026306	MAF|TCF4|MEF2C|JUN|MAFB|CIITA|EGR1|IGF1|CEBPD	POSITIVE REGULATION OF RNA METABOLIC PROCESS	9	ENR	POSITIVE REGULATION OF RNA METABOLIC PROCESS		1					1		0.018581					0.0042025	POSITIVE REGULATION OF RNA METABOLIC PROCESS	FALSE	POSITIVE REGULATION OF RNA METABOLIC PROCESS
	0.994179							0.018513						CCR2	CELLULAR DEFENSE RESPONSE	1	ENR	CELLULAR DEFENSE RESPONSE		1							0.0058213						CELLULAR DEFENSE RESPONSE	FALSE	CELLULAR DEFENSE RESPONSE
				0.99999							0.00016171			PSME1|PSME2	POSITIVE REGULATION OF ENDOPEPTIDASE ACTIVITY	2	ENR	POSITIVE REGULATION OF ENDOPEPTIDASE ACTIVITY					1							9.5563e-06			POSITIVE REGULATION OF ENDOPEPTIDASE ACTIVITY	FALSE	POSITIVE REGULATION OF ENDOPEPTIDASE ACTIVITY
	0.989277							0.028857						CCR2	NEGATIVE REGULATION OF ANGIOGENESIS	1	ENR	NEGATIVE REGULATION OF ANGIOGENESIS		1							0.010723						NEGATIVE REGULATION OF ANGIOGENESIS	FALSE	NEGATIVE REGULATION OF ANGIOGENESIS
						0.997109							0.022435	MAF|TCF4|NRP1|JUND|GAS7|IGF1|LIFR|ETV1|DAB2	CELL DEVELOPMENT	9	ENR	CELL DEVELOPMENT							1							0.0028912	CELL DEVELOPMENT	FALSE	CELL DEVELOPMENT
					0.994831							0.033485		PYGL	GLYCOGEN CATABOLIC PROCESS	1	ENR	GLYCOGEN CATABOLIC PROCESS						1							0.0051692		GLYCOGEN CATABOLIC PROCESS	FALSE	GLYCOGEN CATABOLIC PROCESS
			0.999423							0.0074266				ACOX1|PPARG|ADIPOR2	FATTY ACID OXIDATION	3	ENR	FATTY ACID OXIDATION				1							0.00057742				FATTY ACID OXIDATION	FALSE	FATTY ACID OXIDATION
		0.995691							0.021819					HEXB	GLYCOSPHINGOLIPID CATABOLIC PROCESS	1	ENR	GLYCOSPHINGOLIPID CATABOLIC PROCESS			1							0.0043094					GLYCOSPHINGOLIPID CATABOLIC PROCESS	FALSE	GLYCOSPHINGOLIPID CATABOLIC PROCESS
				1							1.2445e-05			MX1|NMI|PNP|IIGP1|IGTP|GBP2|GBP3|TAP1	RIBONUCLEOTIDE METABOLIC PROCESS	8	ENR	RIBONUCLEOTIDE METABOLIC PROCESS					1							4.7588e-07			RIBONUCLEOTIDE METABOLIC PROCESS	FALSE	RIBONUCLEOTIDE METABOLIC PROCESS
		0.997826	0.999904	0.999057		0.998154			0.016349	0.0021341	0.0079794		0.016417	CD24A|SGK1|AXL|CTNNB1|PNP|TGM2|TSPO|BNIP3L|IFI204|TSC22D3|STAT1|EIF2AK2|IL18|CD74|CARD11|CD44|CX3CR1|CST3|JUN|AIF1|IGF1|APP|PERP|SP110|SERINC3|ITM2B|FCGR1|ITSN1|CIDEC|IFIH1	REGULATION OF PROGRAMMED CELL DEATH	30	ENR	REGULATION OF PROGRAMMED CELL DEATH			1	1	1		1			0.0021742	9.5777e-05	0.00094311		0.001846	REGULATION OF PROGRAMMED CELL DEATH	FALSE	REGULATION OF PROGRAMMED CELL DEATH
						0.995753							0.026306	IGF1	REGULATION OF ESTABLISHMENT OR MAINTENANCE OF CELL POLARITY	1	ENR	REGULATION OF ESTABLISHMENT OR MAINTENANCE OF CELL POLARITY							1							0.0042475	REGULATION OF ESTABLISHMENT OR MAINTENANCE OF CELL POLARITY	FALSE	REGULATION OF ESTABLISHMENT OR MAINTENANCE OF CELL POLARITY
						0.995753							0.026306	IGF1	TYPE I PNEUMOCYTE DIFFERENTIATION	1	ENR	TYPE I PNEUMOCYTE DIFFERENTIATION							1							0.0042475	TYPE I PNEUMOCYTE DIFFERENTIATION	FALSE	TYPE I PNEUMOCYTE DIFFERENTIATION
			0.999344			1				0.0080948			4.4738e-08	OPHN1|CD24A|MRC1|CLTC|SIRPA|AP1B1|ABCA1|AP2A2|CD9|DAB2|APP|TGFBR2|EHD4|LY75|BIN1|SORT1|COLEC12|CD47|ITSN1|LRP6	CELLULAR MEMBRANE ORGANIZATION	20	ENR	CELLULAR MEMBRANE ORGANIZATION				1			1				0.00065554			4.062e-10	CELLULAR MEMBRANE ORGANIZATION	FALSE	CELLULAR MEMBRANE ORGANIZATION
			0.994591			0.99999				0.029918			0.00024013	SGK1|NEDD9|APOE|IGFBP4|ADIPOR2|IGF1|DAB2|APP|TGFBR2|FXYD2|NRP1|GAS6|LGMN|PPARG|CD44	REGULATION OF GROWTH	15	ENR	REGULATION OF GROWTH				1			1				0.0054086			1.0081e-05	REGULATION OF GROWTH	FALSE	REGULATION OF GROWTH
				0.999999							3.0974e-05			CD40|PNP|FCGR1|C3|TAP1|H2-T23	REGULATION OF IMMUNE EFFECTOR PROCESS	6	ENR	REGULATION OF IMMUNE EFFECTOR PROCESS					1							1.328e-06			REGULATION OF IMMUNE EFFECTOR PROCESS	FALSE	REGULATION OF IMMUNE EFFECTOR PROCESS
			0.999945							0.0014498				ABCG1|FABP1|ABHD5|PPARG	POSITIVE REGULATION OF LIPID METABOLIC PROCESS	4	ENR	POSITIVE REGULATION OF LIPID METABOLIC PROCESS				1							5.5192e-05				POSITIVE REGULATION OF LIPID METABOLIC PROCESS	FALSE	POSITIVE REGULATION OF LIPID METABOLIC PROCESS
	0.998344		0.999601		0.988737	0.999978		0.0074815		0.0058467		0.047584	0.00043811	CD24A|SGK1|TIMP2|LPL|JUN|CTNNB1|JUND|LPIN1|TOB1|IGF1|TGFBR2|CD74|ABCG1|MAF|PLXNB2|TCF4|H2-DMA|TCF7L2|NRP1|H2-AA|PPARG|CSF1R|CD83|CARD11	REGULATION OF CELL DIFFERENTIATION	24	ENR	REGULATION OF CELL DIFFERENTIATION		1		1		1	1		0.0016557		0.00039914		0.011263	2.2275e-05	REGULATION OF CELL DIFFERENTIATION	FALSE	REGULATION OF CELL DIFFERENTIATION
			0.989557							0.044529				CTSK|CTNNB1|LIPA	ANATOMICAL STRUCTURE HOMEOSTASIS	3	ENR	ANATOMICAL STRUCTURE HOMEOSTASIS				1							0.010443				ANATOMICAL STRUCTURE HOMEOSTASIS	FALSE	ANATOMICAL STRUCTURE HOMEOSTASIS
0.999878		0.994208	0.99866				0.010712		0.027044	0.012394				TXN1|CAMK2D|PRDX1|SGK1|HEXB|APOE|CD9|TGM2|FTH1|CKB|ATXN1|APLP2|APP|GSR	CELLULAR HOMEOSTASIS	14	ENR	CELLULAR HOMEOSTASIS	1		1	1				0.00012219		0.0057916	0.0013397				CELLULAR HOMEOSTASIS	FALSE	CELLULAR HOMEOSTASIS
	0.999995	0.999998	1	0.99527	0.995792	1		8.7191e-05	4.2847e-05	4.1463e-10	0.023677	0.033058	3.264e-12	CD24A|SGK1|TIMP2|FABP4|GLUL|MEF2C|CTNNB1|LPIN1|PROS1|LIFR|ETV1|LEPR|IL18|RHOB|TGFBR2|F7|CD74|ABCG1|MAF|FABP1|H2-DMA|H2-AA|CIITA|COLEC12|CCR2|CSF1R|EGR1|CFH|BTG2|CEBPD|UNC93B1|C1QB|C1QA|C1QC|CD81|ABCA1|CST3|P2RY12|APOE|JUN|MAFB|JUND|AIF1|IGF1|KLF2|H2-T23|CD4|APP|CD40|FLT1|SP110|PLXNB2|TCF4|SERINC3|ITM2B|AKR1B3|ITGAL|FCGR1|C3|CXCL10|CCND2|SIRPA|PNP|TGM2|TSPO|BNIP3L|IFI204|STAT1|EIF2AK2|CCDC80|PPARG…	POSITIVE REGULATION OF BIOLOGICAL PROCESS	93	ENR	POSITIVE REGULATION OF BIOLOGICAL PROCESS		1	1	1	1	1	1		5.3073e-06	1.516e-06	7.8628e-13	0.0047295	0.004208	4.8936e-15	POSITIVE REGULATION OF BIOLOGICAL PROCESS	FALSE	POSITIVE REGULATION OF BIOLOGICAL PROCESS
			0.995882							0.02807				HVCN1|FABP4|AXL|PPARG	RESPONSE TO INORGANIC SUBSTANCE	4	ENR	RESPONSE TO INORGANIC SUBSTANCE				1							0.0041179				RESPONSE TO INORGANIC SUBSTANCE	FALSE	RESPONSE TO INORGANIC SUBSTANCE
			0.998863							0.011187				APP|FLT1|FABP4|PPARG|PRKAR2B|APLP2	REGULATION OF TRANSFERASE ACTIVITY	6	ENR	REGULATION OF TRANSFERASE ACTIVITY				1							0.0011366				REGULATION OF TRANSFERASE ACTIVITY	FALSE	REGULATION OF TRANSFERASE ACTIVITY
			0.987746							0.048832				FABP1|PPARG	REGULATION OF FATTY ACID METABOLIC PROCESS	2	ENR	REGULATION OF FATTY ACID METABOLIC PROCESS				1							0.012254				REGULATION OF FATTY ACID METABOLIC PROCESS	FALSE	REGULATION OF FATTY ACID METABOLIC PROCESS
				0.996891							0.016161			TAPBP	ANTIGEN PROCESSING AND PRESENTATION OF EXOGENOUS PEPTIDE ANTIGEN VIA MHC CLASS I, TAP-DEPENDENT	1	ENR	ANTIGEN PROCESSING AND PRESENTATION OF EXOGENOUS PEPTIDE ANTIGEN VIA MHC CLASS I, TAP-DEPENDENT					1							0.0031086			ANTIGEN PROCESSING AND PRESENTATION OF EXOGENOUS PEPTIDE ANTIGEN VIA MHC CLASS I, TAP-DEPENDENT	FALSE	ANTIGEN PROCESSING AND PRESENTATION OF EXOGENOUS PEPTIDE ANTIGEN VIA MHC CLASS I, TAP-DEPENDENT
					0.993113							0.037175		ANXA2	NEGATIVE REGULATION OF BLOOD COAGULATION	1	ENR	NEGATIVE REGULATION OF BLOOD COAGULATION						1							0.0068866		NEGATIVE REGULATION OF BLOOD COAGULATION	FALSE	NEGATIVE REGULATION OF BLOOD COAGULATION
						0.988033							0.049494	JUND|IGF1	REGULATION OF OSTEOBLAST DIFFERENTIATION	2	ENR	REGULATION OF OSTEOBLAST DIFFERENTIATION							1							0.011967	REGULATION OF OSTEOBLAST DIFFERENTIATION	FALSE	REGULATION OF OSTEOBLAST DIFFERENTIATION
						0.994067							0.032979	TGFBR2|TCF4|MAFB|LRP6	EMBRYONIC ORGAN MORPHOGENESIS	4	ENR	EMBRYONIC ORGAN MORPHOGENESIS							1							0.0059332	EMBRYONIC ORGAN MORPHOGENESIS	FALSE	EMBRYONIC ORGAN MORPHOGENESIS
		0.990165	0.988973			0.993433			0.035927	0.045905			0.034903	CD24A|CD74|IGHM|JUN|AIF1|SH2D1B1|PRKAR2B|CD44|CD4	REGULATION OF PROTEIN AMINO ACID PHOSPHORYLATION	9	ENR	REGULATION OF PROTEIN AMINO ACID PHOSPHORYLATION			1	1			1			0.0098348	0.011027			0.0065672	REGULATION OF PROTEIN AMINO ACID PHOSPHORYLATION	FALSE	REGULATION OF PROTEIN AMINO ACID PHOSPHORYLATION
			0.987746							0.048832				CD24A|CTNNB1	SYNAPTIC VESICLE TRANSPORT	2	ENR	SYNAPTIC VESICLE TRANSPORT				1							0.012254				SYNAPTIC VESICLE TRANSPORT	FALSE	SYNAPTIC VESICLE TRANSPORT
	0.997309							0.010589						CIITA	POSITIVE REGULATION OF MHC CLASS II BIOSYNTHETIC PROCESS	1	ENR	POSITIVE REGULATION OF MHC CLASS II BIOSYNTHETIC PROCESS		1							0.0026907						POSITIVE REGULATION OF MHC CLASS II BIOSYNTHETIC PROCESS	FALSE	POSITIVE REGULATION OF MHC CLASS II BIOSYNTHETIC PROCESS
			0.995538							0.02807				SLC6A6|FABP1|PPARG|SLC7A2	ORGANIC ACID TRANSPORT	4	ENR	ORGANIC ACID TRANSPORT				1							0.0044621				ORGANIC ACID TRANSPORT	FALSE	ORGANIC ACID TRANSPORT
			0.999473							0.0070037				APP|SGK1|ATXN1	VISUAL LEARNING	3	ENR	VISUAL LEARNING				1							0.00052682				VISUAL LEARNING	FALSE	VISUAL LEARNING
	0.993035	0.999051	0.999828			0.999993		0.021069	0.0087986	0.0030968			0.0001808	CD24A|MEF2C|CTNNB1|LPIN1|ETV1|CD74|ABCG1|MAF|FABP1|CIITA|PPARG|SH2D1B1|EGR1|CEBPD|CARD11|CD44|CST3|APOE|JUN|MAFB|ABHD5|AIF1|IGF1|ATXN1|KLF2|CD4|APP|MAPK3|TCF4|TCF7L2|IGHM|ITSN1	POSITIVE REGULATION OF METABOLIC PROCESS	32	ENR	POSITIVE REGULATION OF METABOLIC PROCESS		1	1	1			1		0.0069653	0.00094921	0.00017169			7.4542e-06	POSITIVE REGULATION OF METABOLIC PROCESS	FALSE	POSITIVE REGULATION OF METABOLIC PROCESS
0.995656		0.993972					0.034875		0.027203					FABP5|CKB	PHOSPHATIDYLCHOLINE BIOSYNTHETIC PROCESS	2	ENR	PHOSPHATIDYLCHOLINE BIOSYNTHETIC PROCESS	1		1					0.0043436		0.0060282					PHOSPHATIDYLCHOLINE BIOSYNTHETIC PROCESS	FALSE	PHOSPHATIDYLCHOLINE BIOSYNTHETIC PROCESS
0.998757				0.993792			0.020979				0.027505			TSPO|FTH1	REGULATION OF NECROTIC CELL DEATH	2	ENR	REGULATION OF NECROTIC CELL DEATH	1				1			0.0012429				0.0062076			REGULATION OF NECROTIC CELL DEATH	FALSE	REGULATION OF NECROTIC CELL DEATH
	0.995535	0.994034	0.999903		0.994034	1		0.015327	0.027203	0.0021362		0.036232	2.0217e-06	OPHN1|CD24A|KRT19|SGK1|TIMP2|CD9|MEF2C|CTNNB1|LIFR|ETV1|LEPR|RHOB|TGFBR2|CD74|MAF|BIN1|H2-DMA|GAS7|CCR2|EGR1|BTG2|ZFP36L1|LRP6|CX3CR1|GNA12|HEXB|APOE|JUN|MAFB|JUND|MYO5A|WWP1|IGF1|CKB|OLFML3|DAB2|CD4|APP|CLIC4|FLT1|PMP22|PLXNB2|TCF4|TNFAIP2|SLA|BZW2|LIPA|NINJ1|PHGDH|PTPRJ|EAR2|TGM2|ANXA2|LMO4|APLP2|VCAM1|CXCL13|PPARG|CARD11|CD44|PRKAR2B|MAPK3|CD164|TCF7L2|NRP1|MCOLN3|SORT1|DCLRE1C	MULTICELLULAR ORGANISMAL DEVELOPMENT	68	ENR	MULTICELLULAR ORGANISMAL DEVELOPMENT		1	1	1		1	1		0.0044651	0.005966	9.7222e-05		0.005966	4.395e-08	MULTICELLULAR ORGANISMAL DEVELOPMENT	FALSE	MULTICELLULAR ORGANISMAL DEVELOPMENT
				0.999754							0.0027485			USP18|PSMB10|PSMB8|PSMB9|ISG15	PROTEIN CATABOLIC PROCESS	5	ENR	PROTEIN CATABOLIC PROCESS					1							0.0002455			PROTEIN CATABOLIC PROCESS	FALSE	PROTEIN CATABOLIC PROCESS
					0.988832							0.047523		CD44	BRANCHING INVOLVED IN PROSTATE GLAND MORPHOGENESIS	1	ENR	BRANCHING INVOLVED IN PROSTATE GLAND MORPHOGENESIS						1							0.011168		BRANCHING INVOLVED IN PROSTATE GLAND MORPHOGENESIS	FALSE	BRANCHING INVOLVED IN PROSTATE GLAND MORPHOGENESIS
			0.995061							0.02807				CD24A	POSITIVE REGULATION OF CELL ADHESION MEDIATED BY INTEGRIN	1	ENR	POSITIVE REGULATION OF CELL ADHESION MEDIATED BY INTEGRIN				1							0.004939				POSITIVE REGULATION OF CELL ADHESION MEDIATED BY INTEGRIN	FALSE	POSITIVE REGULATION OF CELL ADHESION MEDIATED BY INTEGRIN
					0.993972							0.036232		EAR2	DETECTION OF TEMPERATURE STIMULUS	1	ENR	DETECTION OF TEMPERATURE STIMULUS						1							0.0060282		DETECTION OF TEMPERATURE STIMULUS	FALSE	DETECTION OF TEMPERATURE STIMULUS
						0.998413							0.014808	TCF4|MEF2C|JUND|IGF1	OSSIFICATION	4	ENR	OSSIFICATION							1							0.0015874	OSSIFICATION	FALSE	OSSIFICATION
					0.989687							0.044868		KCNQ1OT1	REGULATION OF GENE EXPRESSION BY GENETIC IMPRINTING	1	ENR	REGULATION OF GENE EXPRESSION BY GENETIC IMPRINTING						1							0.010313		REGULATION OF GENE EXPRESSION BY GENETIC IMPRINTING	FALSE	REGULATION OF GENE EXPRESSION BY GENETIC IMPRINTING
			0.996227			0.997534				0.026645			0.019938	EHD4|SIRPA|BIN1|IGHM|PROS1|CD47	REGULATION OF ENDOCYTOSIS	6	ENR	REGULATION OF ENDOCYTOSIS				1			1				0.0037727			0.0024662	REGULATION OF ENDOCYTOSIS	FALSE	REGULATION OF ENDOCYTOSIS
					0.995691							0.033058		EAR2	DETECTION OF TEMPERATURE STIMULUS INVOLVED IN SENSORY PERCEPTION	1	ENR	DETECTION OF TEMPERATURE STIMULUS INVOLVED IN SENSORY PERCEPTION						1							0.0043094		DETECTION OF TEMPERATURE STIMULUS INVOLVED IN SENSORY PERCEPTION	FALSE	DETECTION OF TEMPERATURE STIMULUS INVOLVED IN SENSORY PERCEPTION
0.99996							0.010712							TXN1|PRDX1|SGK1	REGULATION OF PROTEIN LOCALIZATION	3	ENR	REGULATION OF PROTEIN LOCALIZATION	1							3.9524e-05							REGULATION OF PROTEIN LOCALIZATION	FALSE	REGULATION OF PROTEIN LOCALIZATION
	0.996861							0.011965						CCR2	REGULATION OF VASCULAR ENDOTHELIAL GROWTH FACTOR PRODUCTION	1	ENR	REGULATION OF VASCULAR ENDOTHELIAL GROWTH FACTOR PRODUCTION		1							0.0031385						REGULATION OF VASCULAR ENDOTHELIAL GROWTH FACTOR PRODUCTION	FALSE	REGULATION OF VASCULAR ENDOTHELIAL GROWTH FACTOR PRODUCTION
	0.999983							0.00019212						CD74|H2-DMA|EGR1	LYMPHOCYTE DIFFERENTIATION	3	ENR	LYMPHOCYTE DIFFERENTIATION		1							1.6949e-05						LYMPHOCYTE DIFFERENTIATION	FALSE	LYMPHOCYTE DIFFERENTIATION
						0.99414							0.032844	JUN|CSF1R	POSITIVE REGULATION OF MYELOID CELL DIFFERENTIATION	2	ENR	POSITIVE REGULATION OF MYELOID CELL DIFFERENTIATION							1							0.0058598	POSITIVE REGULATION OF MYELOID CELL DIFFERENTIATION	FALSE	POSITIVE REGULATION OF MYELOID CELL DIFFERENTIATION
0.991415			0.99999	0.998543			0.043008			0.00038673	0.010481			PRDX1|SGK1|NCEH1|FABP4|AXL|IFIT1|NABP1|IFIT2|PRDX5|CTNNB1|LPIN1|ADIPOR2|DTX3L|IFI204|STAT1|CTSD|EIF2AK2|CCL6|MAPK3|CMPK2|TFEC|PPARG|AKR1B3	CELLULAR RESPONSE TO STIMULUS	23	ENR	CELLULAR RESPONSE TO STIMULUS	1			1	1			0.0085848			9.5339e-06	0.0014574			CELLULAR RESPONSE TO STIMULUS	FALSE	CELLULAR RESPONSE TO STIMULUS
			0.999749	0.997263						0.0040863	0.016161			SIRPA|PROS1|CD47|FCGR1|C3	POSITIVE REGULATION OF PHAGOCYTOSIS	5	ENR	POSITIVE REGULATION OF PHAGOCYTOSIS				1	1						0.00025055	0.0027365			POSITIVE REGULATION OF PHAGOCYTOSIS	FALSE	POSITIVE REGULATION OF PHAGOCYTOSIS
				1							8.6582e-06			MX1|NMI|PNP|IIGP1|IGTP|GBP2|GBP3|TAP1	HETEROCYCLE CATABOLIC PROCESS	8	ENR	HETEROCYCLE CATABOLIC PROCESS					1							2.1519e-07			HETEROCYCLE CATABOLIC PROCESS	FALSE	HETEROCYCLE CATABOLIC PROCESS
				0.997683							0.015035			FCGR1|C3	POSITIVE REGULATION OF ACUTE INFLAMMATORY RESPONSE	2	ENR	POSITIVE REGULATION OF ACUTE INFLAMMATORY RESPONSE					1							0.0023171			POSITIVE REGULATION OF ACUTE INFLAMMATORY RESPONSE	FALSE	POSITIVE REGULATION OF ACUTE INFLAMMATORY RESPONSE
	0.987945							0.031743						CCR2	POSITIVE REGULATION OF BEHAVIOR	1	ENR	POSITIVE REGULATION OF BEHAVIOR		1							0.012055						POSITIVE REGULATION OF BEHAVIOR	FALSE	POSITIVE REGULATION OF BEHAVIOR
	0.979539							0.045943						CIITA|EGR1	NEGATIVE REGULATION OF BIOSYNTHETIC PROCESS	2	ENR	NEGATIVE REGULATION OF BIOSYNTHETIC PROCESS		1							0.020461						NEGATIVE REGULATION OF BIOSYNTHETIC PROCESS	FALSE	NEGATIVE REGULATION OF BIOSYNTHETIC PROCESS
			0.990146							0.042476				CD24A	REGULATION OF INTEGRIN ACTIVATION	1	ENR	REGULATION OF INTEGRIN ACTIVATION				1							0.0098539				REGULATION OF INTEGRIN ACTIVATION	FALSE	REGULATION OF INTEGRIN ACTIVATION
	0.98105							0.043898						CIITA|EGR1	NEGATIVE REGULATION OF MACROMOLECULE BIOSYNTHETIC PROCESS	2	ENR	NEGATIVE REGULATION OF MACROMOLECULE BIOSYNTHETIC PROCESS		1							0.01895						NEGATIVE REGULATION OF MACROMOLECULE BIOSYNTHETIC PROCESS	FALSE	NEGATIVE REGULATION OF MACROMOLECULE BIOSYNTHETIC PROCESS
		0.996551							0.019703					HEXB	COURTSHIP BEHAVIOR	1	ENR	COURTSHIP BEHAVIOR			1							0.003449					COURTSHIP BEHAVIOR	FALSE	COURTSHIP BEHAVIOR
						0.995753							0.026306	ADAP2	INOSITOL LIPID-MEDIATED SIGNALING	1	ENR	INOSITOL LIPID-MEDIATED SIGNALING							1							0.0042475	INOSITOL LIPID-MEDIATED SIGNALING	FALSE	INOSITOL LIPID-MEDIATED SIGNALING
			0.999499							0.0068208				FABP1|ABHD5	POSITIVE REGULATION OF LIPID CATABOLIC PROCESS	2	ENR	POSITIVE REGULATION OF LIPID CATABOLIC PROCESS				1							0.00050051				POSITIVE REGULATION OF LIPID CATABOLIC PROCESS	FALSE	POSITIVE REGULATION OF LIPID CATABOLIC PROCESS
	0.981305							0.043582						CD74	NEGATIVE REGULATION OF T CELL ACTIVATION	1	ENR	NEGATIVE REGULATION OF T CELL ACTIVATION		1							0.018695						NEGATIVE REGULATION OF T CELL ACTIVATION	FALSE	NEGATIVE REGULATION OF T CELL ACTIVATION
0.999281							0.016373							SGK1|CAPG	REGULATION OF PROTEIN COMPLEX ASSEMBLY	2	ENR	REGULATION OF PROTEIN COMPLEX ASSEMBLY	1							0.00071913							REGULATION OF PROTEIN COMPLEX ASSEMBLY	FALSE	REGULATION OF PROTEIN COMPLEX ASSEMBLY
		0.995656				0.998557			0.021819				0.013947	CD74|IGHM|AIF1|ITSN1|CD4	POSITIVE REGULATION OF PHOSPHATE METABOLIC PROCESS	5	ENR	POSITIVE REGULATION OF PHOSPHATE METABOLIC PROCESS			1				1			0.0043439				0.0014428	POSITIVE REGULATION OF PHOSPHATE METABOLIC PROCESS	FALSE	POSITIVE REGULATION OF PHOSPHATE METABOLIC PROCESS
						0.998462							0.014761	EHD4|BIN1|IGHM|MYO5A	REGULATION OF VESICLE-MEDIATED TRANSPORT	4	ENR	REGULATION OF VESICLE-MEDIATED TRANSPORT							1							0.0015381	REGULATION OF VESICLE-MEDIATED TRANSPORT	FALSE	REGULATION OF VESICLE-MEDIATED TRANSPORT
			0.999035							0.010312				SGK1|PAG1|CTNNB1|IDH1	RESPONSE TO STEROID HORMONE STIMULUS	4	ENR	RESPONSE TO STEROID HORMONE STIMULUS				1							0.00096469				RESPONSE TO STEROID HORMONE STIMULUS	FALSE	RESPONSE TO STEROID HORMONE STIMULUS
	1	1						3.1574e-15	1.3694e-07					CD74|H2-EB1|H2-DMA|H2-DMB1|H2-AA|H2-AB1	ANTIGEN PROCESSING AND PRESENTATION OF PEPTIDE OR POLYSACCHARIDE ANTIGEN VIA MHC CLASS II	6	ENR	ANTIGEN PROCESSING AND PRESENTATION OF PEPTIDE OR POLYSACCHARIDE ANTIGEN VIA MHC CLASS II		1	1						2.588e-17	1.02e-09					ANTIGEN PROCESSING AND PRESENTATION OF PEPTIDE OR POLYSACCHARIDE ANTIGEN VIA MHC CLASS II	FALSE	ANTIGEN PROCESSING AND PRESENTATION OF PEPTIDE OR POLYSACCHARIDE ANTIGEN VIA MHC CLASS II
						0.993259							0.035262	HFE|TRF	IRON ION HOMEOSTASIS	2	ENR	IRON ION HOMEOSTASIS							1							0.0067405	IRON ION HOMEOSTASIS	FALSE	IRON ION HOMEOSTASIS
						0.987997							0.049494	VCAM1|TGFBR2|GNA12|TCF4|DAB2|LRP6	CHORDATE EMBRYONIC DEVELOPMENT	6	ENR	CHORDATE EMBRYONIC DEVELOPMENT							1							0.012003	CHORDATE EMBRYONIC DEVELOPMENT	FALSE	CHORDATE EMBRYONIC DEVELOPMENT
				0.987623							0.045843			FCGR1	TYPE II HYPERSENSITIVITY	1	ENR	TYPE II HYPERSENSITIVITY					1							0.012377			TYPE II HYPERSENSITIVITY	FALSE	TYPE II HYPERSENSITIVITY
				1							6.2236e-06			MX1|PNP|IIGP1|IGTP|GBP2|GBP3	GTP METABOLIC PROCESS	6	ENR	GTP METABOLIC PROCESS					1							1.0096e-07			GTP METABOLIC PROCESS	FALSE	GTP METABOLIC PROCESS
0.99376	0.996749		0.999604			0.990783	0.039303	0.012266		0.0058467			0.041966	PRDX1|TIMP2|CTNNB1|TGM2|IGF1|PSAP|LEPR|CD74|IGHM|CCR2|AKR1B3|ITSN1|CARD11|CD44	REGULATION OF INTRACELLULAR PROTEIN KINASE CASCADE	14	ENR	REGULATION OF INTRACELLULAR PROTEIN KINASE CASCADE	1	1		1			1	0.0062401	0.0032508		0.00039591			0.0092175	REGULATION OF INTRACELLULAR PROTEIN KINASE CASCADE	FALSE	REGULATION OF INTRACELLULAR PROTEIN KINASE CASCADE
						0.999873							0.0020594	MAF|TCF4|CST3|MEF2C|JUN|MAFB|AIF1|IGF1|CEBPD|ETV1|KLF2	POSITIVE REGULATION OF NITROGEN COMPOUND METABOLIC PROCESS	11	ENR	POSITIVE REGULATION OF NITROGEN COMPOUND METABOLIC PROCESS							1							0.00012659	POSITIVE REGULATION OF NITROGEN COMPOUND METABOLIC PROCESS	FALSE	POSITIVE REGULATION OF NITROGEN COMPOUND METABOLIC PROCESS
			0.995061							0.02807				TGM2	ISOPEPTIDE CROSS-LINKING VIA N6-(L-ISOGLUTAMYL)-L-LYSINE	1	ENR	ISOPEPTIDE CROSS-LINKING VIA N6-(L-ISOGLUTAMYL)-L-LYSINE				1							0.004939				ISOPEPTIDE CROSS-LINKING VIA N6-(L-ISOGLUTAMYL)-L-LYSINE	FALSE	ISOPEPTIDE CROSS-LINKING VIA N6-(L-ISOGLUTAMYL)-L-LYSINE
			0.998177							0.015875				APP|APLP2	REGULATION OF EPIDERMAL GROWTH FACTOR RECEPTOR SIGNALING PATHWAY	2	ENR	REGULATION OF EPIDERMAL GROWTH FACTOR RECEPTOR SIGNALING PATHWAY				1							0.0018232				REGULATION OF EPIDERMAL GROWTH FACTOR RECEPTOR SIGNALING PATHWAY	FALSE	REGULATION OF EPIDERMAL GROWTH FACTOR RECEPTOR SIGNALING PATHWAY
	0.977722	0.999824	1	0.99982	0.999233	1		0.047812	0.0024261	9.8898e-10	0.0021919	0.017976	3.0582e-15	SGK1|CD74|H2-DMA|H2-AA|CIITA|CCR2|EGR1|BTG2|C1QB|CX3CR1|C1QA|C1QC|CD81|CST3|HEXB|APOE|MAFB|AIF1|RGS1|RGS10|CKB|APP|FLT1|SLA|AKR1B3|ITGAL|LIPA|CCND2|SIRPA|OLR1|PHGDH|EAR2|TGM2|BNIP3L|ANXA2|LMO4|APLP2|BAZ1A|CCDC80|TFEC|PPARG|SH2D1B1|CD47|CARD11|CD44|PRR13|CAMK2D|HVCN1|LPL|ADCY3|NEDD9|ABHD5|ADIPOR2|TOB1|SLC7A2|ATXN1|PRKAR2B|KCNQ1OT1|PERP|PAG1|MAPK3|TCF7L2|GSR|DSTN|CIDEC|CD2|CD24A|FABP4|AXL|CD9|CTNNB…	BIOLOGICAL REGULATION	199	ENR	BIOLOGICAL REGULATION		1	1	1	1	1	1		0.022278	0.0001762	2.5006e-12	0.00018033	0.00076741	2.2925e-18	BIOLOGICAL REGULATION	FALSE	BIOLOGICAL REGULATION
			0.998706							0.012165				APP|APLP2	COPPER ION HOMEOSTASIS	2	ENR	COPPER ION HOMEOSTASIS				1							0.001294				COPPER ION HOMEOSTASIS	FALSE	COPPER ION HOMEOSTASIS
						0.998875							0.012102	TGFBR2|PTPRJ|ZFP36L1	VASCULOGENESIS	3	ENR	VASCULOGENESIS							1							0.001125	VASCULOGENESIS	FALSE	VASCULOGENESIS
	0.990612							0.026431						CCR2	REGULATION OF LEUKOCYTE MIGRATION	1	ENR	REGULATION OF LEUKOCYTE MIGRATION		1							0.0093881						REGULATION OF LEUKOCYTE MIGRATION	FALSE	REGULATION OF LEUKOCYTE MIGRATION
			0.999684							0.0048455				CTNNB1|TGM2|CARD11	POSITIVE REGULATION OF I-KAPPAB KINASE/NF-KAPPAB CASCADE	3	ENR	POSITIVE REGULATION OF I-KAPPAB KINASE/NF-KAPPAB CASCADE				1							0.00031634				POSITIVE REGULATION OF I-KAPPAB KINASE/NF-KAPPAB CASCADE	FALSE	POSITIVE REGULATION OF I-KAPPAB KINASE/NF-KAPPAB CASCADE
			0.99788							0.017379				CTNNB1|PPARG	CELLULAR RESPONSE TO ORGANIC CYCLIC SUBSTANCE	2	ENR	CELLULAR RESPONSE TO ORGANIC CYCLIC SUBSTANCE				1							0.0021202				CELLULAR RESPONSE TO ORGANIC CYCLIC SUBSTANCE	FALSE	CELLULAR RESPONSE TO ORGANIC CYCLIC SUBSTANCE
			0.998452		0.989687					0.014072		0.044868		ANXA2|PROS1	NEGATIVE REGULATION OF COAGULATION	2	ENR	NEGATIVE REGULATION OF COAGULATION				1		1					0.0015477		0.010313		NEGATIVE REGULATION OF COAGULATION	FALSE	NEGATIVE REGULATION OF COAGULATION
			0.99821							0.015875				APP|SGK1|EAR2|ATXN1	RESPONSE TO LIGHT STIMULUS	4	ENR	RESPONSE TO LIGHT STIMULUS				1							0.00179				RESPONSE TO LIGHT STIMULUS	FALSE	RESPONSE TO LIGHT STIMULUS
				0.996891							0.016161			SRGN	PROTEASE LOCALIZATION IN T CELL SECRETORY GRANULE	1	ENR	PROTEASE LOCALIZATION IN T CELL SECRETORY GRANULE					1							0.0031086			PROTEASE LOCALIZATION IN T CELL SECRETORY GRANULE	FALSE	PROTEASE LOCALIZATION IN T CELL SECRETORY GRANULE
			0.998266			0.998875				0.015588			0.012102	TGFBR2|FLT1|JUN|TGM2|AIF1|AKR1B3	REGULATION OF SMOOTH MUSCLE CELL PROLIFERATION	6	ENR	REGULATION OF SMOOTH MUSCLE CELL PROLIFERATION				1			1				0.0017341			0.001125	REGULATION OF SMOOTH MUSCLE CELL PROLIFERATION	FALSE	REGULATION OF SMOOTH MUSCLE CELL PROLIFERATION
					0.996551							0.032432		ABCG1	HIGH-DENSITY LIPOPROTEIN PARTICLE REMODELING	1	ENR	HIGH-DENSITY LIPOPROTEIN PARTICLE REMODELING						1							0.003449		HIGH-DENSITY LIPOPROTEIN PARTICLE REMODELING	FALSE	HIGH-DENSITY LIPOPROTEIN PARTICLE REMODELING
						0.997935							0.017328	IGF1|MAN1C1	PROTEOGLYCAN BIOSYNTHETIC PROCESS	2	ENR	PROTEOGLYCAN BIOSYNTHETIC PROCESS							1							0.0020654	PROTEOGLYCAN BIOSYNTHETIC PROCESS	FALSE	PROTEOGLYCAN BIOSYNTHETIC PROCESS
		0.999925				1			0.0011791				4.5551e-07	C1QA|C1QC|IGHM|COLEC12|CFH|UNC93B1|C1QB|C4B	ACTIVATION OF IMMUNE RESPONSE	8	ENR	ACTIVATION OF IMMUNE RESPONSE			1				1			7.4651e-05				7.5122e-09	ACTIVATION OF IMMUNE RESPONSE	FALSE	ACTIVATION OF IMMUNE RESPONSE
				0.998885							0.0086665			PNP|H2-T23	POSITIVE REGULATION OF T CELL MEDIATED IMMUNITY	2	ENR	POSITIVE REGULATION OF T CELL MEDIATED IMMUNITY					1							0.0011147			POSITIVE REGULATION OF T CELL MEDIATED IMMUNITY	FALSE	POSITIVE REGULATION OF T CELL MEDIATED IMMUNITY
			0.990146							0.042476				PPARG	REGULATION OF TELOMERASE ACTIVITY	1	ENR	REGULATION OF TELOMERASE ACTIVITY				1							0.0098539				REGULATION OF TELOMERASE ACTIVITY	FALSE	REGULATION OF TELOMERASE ACTIVITY
			0.996275							0.026645				CD24A|FLT1|SIRPA|CD47|CD44|CCL6	LOCALIZATION OF CELL	6	ENR	LOCALIZATION OF CELL				1							0.0037248				LOCALIZATION OF CELL	FALSE	LOCALIZATION OF CELL
				0.996891							0.016161			PNP	DEOXYGUANOSINE METABOLIC PROCESS	1	ENR	DEOXYGUANOSINE METABOLIC PROCESS					1							0.0031086			DEOXYGUANOSINE METABOLIC PROCESS	FALSE	DEOXYGUANOSINE METABOLIC PROCESS
			0.990169							0.042476				CD24A|PAG1|SH2D1B1	NEGATIVE REGULATION OF IMMUNE SYSTEM PROCESS	3	ENR	NEGATIVE REGULATION OF IMMUNE SYSTEM PROCESS				1							0.0098315				NEGATIVE REGULATION OF IMMUNE SYSTEM PROCESS	FALSE	NEGATIVE REGULATION OF IMMUNE SYSTEM PROCESS
				0.999995							9.7405e-05			CMPK2|MX1|NMI|PNP|IIGP1|IGTP|GBP2|GBP3|TAP1	HETEROCYCLE METABOLIC PROCESS	9	ENR	HETEROCYCLE METABOLIC PROCESS					1							5.079e-06			HETEROCYCLE METABOLIC PROCESS	FALSE	HETEROCYCLE METABOLIC PROCESS
		0.986805							0.041436					HEXB|APOE	CELLULAR DI-, TRI-VALENT INORGANIC CATION HOMEOSTASIS	2	ENR	CELLULAR DI-, TRI-VALENT INORGANIC CATION HOMEOSTASIS			1							0.013195					CELLULAR DI-, TRI-VALENT INORGANIC CATION HOMEOSTASIS	FALSE	CELLULAR DI-, TRI-VALENT INORGANIC CATION HOMEOSTASIS
						0.995753							0.026306	JUN	LEADING EDGE CELL DIFFERENTIATION	1	ENR	LEADING EDGE CELL DIFFERENTIATION							1							0.0042475	LEADING EDGE CELL DIFFERENTIATION	FALSE	LEADING EDGE CELL DIFFERENTIATION
				0.990703							0.037493			PNP	GUANOSINE METABOLIC PROCESS	1	ENR	GUANOSINE METABOLIC PROCESS					1							0.0092971			GUANOSINE METABOLIC PROCESS	FALSE	GUANOSINE METABOLIC PROCESS
				0.993792							0.027505			PNP	INOSINE METABOLIC PROCESS	1	ENR	INOSINE METABOLIC PROCESS					1							0.0062076			INOSINE METABOLIC PROCESS	FALSE	INOSINE METABOLIC PROCESS
			0.990146							0.042476				PCYOX1	PRENYLCYSTEINE CATABOLIC PROCESS	1	ENR	PRENYLCYSTEINE CATABOLIC PROCESS				1							0.0098539				PRENYLCYSTEINE CATABOLIC PROCESS	FALSE	PRENYLCYSTEINE CATABOLIC PROCESS
				0.987623							0.045843			PNP	PURINE RIBONUCLEOSIDE CATABOLIC PROCESS	1	ENR	PURINE RIBONUCLEOSIDE CATABOLIC PROCESS					1							0.012377			PURINE RIBONUCLEOSIDE CATABOLIC PROCESS	FALSE	PURINE RIBONUCLEOSIDE CATABOLIC PROCESS
				0.993753							0.027505			TAP1|TRAFD1	NEGATIVE REGULATION OF IMMUNE RESPONSE	2	ENR	NEGATIVE REGULATION OF IMMUNE RESPONSE					1							0.0062468			NEGATIVE REGULATION OF IMMUNE RESPONSE	FALSE	NEGATIVE REGULATION OF IMMUNE RESPONSE
	0.995621							0.015327						CD74|H2-DMA|H2-DMB1|CIITA|EGR1|BTG2	CELLULAR MACROMOLECULE METABOLIC PROCESS	6	ENR	CELLULAR MACROMOLECULE METABOLIC PROCESS		1							0.0043795						CELLULAR MACROMOLECULE METABOLIC PROCESS	FALSE	CELLULAR MACROMOLECULE METABOLIC PROCESS
			0.995326	0.994036						0.02807	0.027505			CD24A|SGK1|SRGN|OLR1|DAXX|CTNNB1|FGL2|BNIP3L|XAF1|EIF2AK2|APP|PERP|SP110|CIDEC	CELL DEATH	14	ENR	CELL DEATH				1	1						0.0046738	0.0059637			CELL DEATH	FALSE	CELL DEATH
	0.996055		0.999989			0.987114		0.014586		0.00040615			0.049971	CD24A|TIMP2|CTNNB1|TGM2|LEPR|CD4|CD74|IGHM|CCR2|AKR1B3|ITGAL|ITSN1|CARD11|CD44	POSITIVE REGULATION OF SIGNALING PATHWAY	14	ENR	POSITIVE REGULATION OF SIGNALING PATHWAY		1		1			1		0.0039453		1.1039e-05			0.012886	POSITIVE REGULATION OF SIGNALING PATHWAY	FALSE	POSITIVE REGULATION OF SIGNALING PATHWAY
0.994419							0.037989							SGK1	CELLULAR RESPONSE TO GLUCOCORTICOID STIMULUS	1	ENR	CELLULAR RESPONSE TO GLUCOCORTICOID STIMULUS	1							0.0055814							CELLULAR RESPONSE TO GLUCOCORTICOID STIMULUS	FALSE	CELLULAR RESPONSE TO GLUCOCORTICOID STIMULUS
			0.992716							0.036353				TCF7L2|CTNNB1	GENITALIA DEVELOPMENT	2	ENR	GENITALIA DEVELOPMENT				1							0.0072843				GENITALIA DEVELOPMENT	FALSE	GENITALIA DEVELOPMENT
		0.999137				0.995753			0.0084291				0.026306	AIF1	POSITIVE REGULATION OF MUSCLE ADAPTATION	1	ENR	POSITIVE REGULATION OF MUSCLE ADAPTATION			1				1			0.00086332				0.0042475	POSITIVE REGULATION OF MUSCLE ADAPTATION	FALSE	POSITIVE REGULATION OF MUSCLE ADAPTATION
			0.995655							0.02807				APP|SGK1|EAR2|ATXN1	RESPONSE TO RADIATION	4	ENR	RESPONSE TO RADIATION				1							0.0043453				RESPONSE TO RADIATION	FALSE	RESPONSE TO RADIATION
						0.987311							0.049494	TGFBR2	RESPONSE TO CHOLESTEROL	1	ENR	RESPONSE TO CHOLESTEROL							1							0.012689	RESPONSE TO CHOLESTEROL	FALSE	RESPONSE TO CHOLESTEROL
			0.999944							0.0014498				FABP4|PHGDH|ACOX1|ABHD5|PPARG|LTC4S|LPIN1|IDH1|ADIPOR2|LIPA|PRKAR2B	CARBOXYLIC ACID METABOLIC PROCESS	11	ENR	CARBOXYLIC ACID METABOLIC PROCESS				1							5.5902e-05				CARBOXYLIC ACID METABOLIC PROCESS	FALSE	CARBOXYLIC ACID METABOLIC PROCESS
						0.991523							0.039266	IGF1	NEGATIVE REGULATION OF ANDROGEN RECEPTOR SIGNALING PATHWAY	1	ENR	NEGATIVE REGULATION OF ANDROGEN RECEPTOR SIGNALING PATHWAY							1							0.0084772	NEGATIVE REGULATION OF ANDROGEN RECEPTOR SIGNALING PATHWAY	FALSE	NEGATIVE REGULATION OF ANDROGEN RECEPTOR SIGNALING PATHWAY
	0.998654							0.0063987						EGR1	CELLULAR RESPONSE TO LIPID	1	ENR	CELLULAR RESPONSE TO LIPID		1							0.0013462						CELLULAR RESPONSE TO LIPID	FALSE	CELLULAR RESPONSE TO LIPID
			0.994364			0.991455				0.030747			0.039441	CD24A|ABCA1|AXL|CD9|JUN|CTNNB1|MYO5A|ATXN1|CTSD|SNX6|APP|NISCH|PMP22|SNX10|GAS6	CELL COMMUNICATION	15	ENR	CELL COMMUNICATION				1			1				0.0056363			0.0085446	CELL COMMUNICATION	FALSE	CELL COMMUNICATION
			0.993235							0.034666				FABP4|PHGDH|EAR2|CTNNB1|LPIN1|TOB1|LMO4|ATXN1|APP|KCNQ1OT1|BAZ1A|ABCG1|MAPK3|TCF7L2|SLA|S100A1|TFEC|PPARG|CD44|PRR13	REGULATION OF GENE EXPRESSION	20	ENR	REGULATION OF GENE EXPRESSION				1							0.0067651				REGULATION OF GENE EXPRESSION	FALSE	REGULATION OF GENE EXPRESSION
			0.994303							0.030973				SLC6A6|CAMK2D|HVCN1|KCNN3|SLA|SLC39A2|ATP6V0D2|SLC7A2	CATION TRANSPORT	8	ENR	CATION TRANSPORT				1							0.0056973				CATION TRANSPORT	FALSE	CATION TRANSPORT
			0.997222							0.021437				CTSK|CTNNB1	BONE RESORPTION	2	ENR	BONE RESORPTION				1							0.0027779				BONE RESORPTION	FALSE	BONE RESORPTION
	0.999996							6.9163e-05						CD74|H2-DMA|CCR2|EGR1	HEMOPOIESIS	4	ENR	HEMOPOIESIS		1							3.8233e-06						HEMOPOIESIS	FALSE	HEMOPOIESIS
				0.991574		0.995184					0.035644		0.028551	IFITM3|TGFBR2|SLFN2|PMP22|TIMP2|JUN|SLFN1|TSPO|IGF1	NEGATIVE REGULATION OF CELL PROLIFERATION	9	ENR	NEGATIVE REGULATION OF CELL PROLIFERATION					1		1					0.0084256		0.0048156	NEGATIVE REGULATION OF CELL PROLIFERATION	FALSE	NEGATIVE REGULATION OF CELL PROLIFERATION
	0.978873		1	0.999416	0.999236	0.999353		0.047049		5.3447e-06	0.0054222	0.017976	0.0076426	SGK1|GLUL|MEF2C|ETV1|CTSD|TGFBR2|NISCH|INPP4B|CD74|MAF|H2-DMA|H2-DMB1|BMP2K|CIITA|CSF1R|EGR1|BTG2|CEBPD|ZFP36L1|SULT1A1|GNA12|ABCA1|APOE|JUN|JUND|MAFB|MYO5A|WWP1|IGF1|KLF2|PTPN18|CD4|APP|FXYD2|FLT1|TCF4|SLA|ADARB1|PYGL|AKR1B3|RNASEL|LIPA|HEBP1|OLR1|PHGDH|PTPRJ|HPGDS|EAR2|CAR4|TGM2|CBR2|B4GALT6|LMO4|HPGD|MAN1C1|PLA2G2D|CYBB|BAZ1A|GPCPD1|REXO2|PTP4A1|B3GNT7|ACOX1|TFEC|PPARG|SH2D1B1|ATP6V0D2|PRR13|P…	CELLULAR METABOLIC PROCESS	128	ENR	CELLULAR METABOLIC PROCESS		1		1	1	1	1		0.021127		5.294e-08	0.00058431	0.00076378	0.00064739	CELLULAR METABOLIC PROCESS	FALSE	CELLULAR METABOLIC PROCESS
0.995037							0.037397							SGK1	SODIUM ION HOMEOSTASIS	1	ENR	SODIUM ION HOMEOSTASIS	1							0.0049627							SODIUM ION HOMEOSTASIS	FALSE	SODIUM ION HOMEOSTASIS
			0.995175							0.02807				FLT1|CTNNB1|TGM2|CD44	MORPHOGENESIS OF A BRANCHING STRUCTURE	4	ENR	MORPHOGENESIS OF A BRANCHING STRUCTURE				1							0.0048252				MORPHOGENESIS OF A BRANCHING STRUCTURE	FALSE	MORPHOGENESIS OF A BRANCHING STRUCTURE
				0.987623							0.045843			ASS1	ARGININE BIOSYNTHETIC PROCESS	1	ENR	ARGININE BIOSYNTHETIC PROCESS					1							0.012377			ARGININE BIOSYNTHETIC PROCESS	FALSE	ARGININE BIOSYNTHETIC PROCESS
0.989482							0.047267							PRDX1	CELLULAR RESPONSE TO HYDROGEN PEROXIDE	1	ENR	CELLULAR RESPONSE TO HYDROGEN PEROXIDE	1							0.010518							CELLULAR RESPONSE TO HYDROGEN PEROXIDE	FALSE	CELLULAR RESPONSE TO HYDROGEN PEROXIDE
			0.998706							0.012165				APP|APLP2	REGULATION OF PROTEIN TYROSINE KINASE ACTIVITY	2	ENR	REGULATION OF PROTEIN TYROSINE KINASE ACTIVITY				1							0.001294				REGULATION OF PROTEIN TYROSINE KINASE ACTIVITY	FALSE	REGULATION OF PROTEIN TYROSINE KINASE ACTIVITY
	0.999438	0.999999		0.998063		0.999978		0.0033725	1.9646e-05		0.012758		0.00043811	C1QA|IRF7|CD74|C1QC|H2-DMA|IGHM|FCGR1|C3|C1QB|C4B	ADAPTIVE IMMUNE RESPONSE BASED ON SOMATIC RECOMBINATION OF IMMUNE RECEPTORS BUILT FROM IMMUNOGLOBULIN SUPERFAMILY DOMAINS	10	ENR	ADAPTIVE IMMUNE RESPONSE BASED ON SOMATIC RECOMBINATION OF IMMUNE RECEPTORS BUILT FROM IMMUNOGLOBULIN SUPERFAMILY DOMAINS		1	1		1		1		0.00056208	6.2119e-07		0.0019367		2.2332e-05	ADAPTIVE IMMUNE RESPONSE BASED ON SOMATIC RECOMBINATION OF IMMUNE RECEPTORS BUILT FROM IMMUNOGLOBULIN SUPERFAMILY DOMAINS	FALSE	ADAPTIVE IMMUNE RESPONSE BASED ON SOMATIC RECOMBINATION OF IMMUNE RECEPTORS BUILT FROM IMMUNOGLOBULIN SUPERFAMILY DOMAINS
				0.996891							0.016161			OAS1A	NEGATIVE REGULATION OF VIRAL REPRODUCTION	1	ENR	NEGATIVE REGULATION OF VIRAL REPRODUCTION					1							0.0031086			NEGATIVE REGULATION OF VIRAL REPRODUCTION	FALSE	NEGATIVE REGULATION OF VIRAL REPRODUCTION
						0.991523							0.039266	TGFBR2	POSITIVE REGULATION OF B CELL TOLERANCE INDUCTION	1	ENR	POSITIVE REGULATION OF B CELL TOLERANCE INDUCTION							1							0.0084772	POSITIVE REGULATION OF B CELL TOLERANCE INDUCTION	FALSE	POSITIVE REGULATION OF B CELL TOLERANCE INDUCTION
			0.99439							0.030709				APP|SGK1|PPARG|ADIPOR2	REGULATION OF CELL SIZE	4	ENR	REGULATION OF CELL SIZE				1							0.0056099				REGULATION OF CELL SIZE	FALSE	REGULATION OF CELL SIZE
	0.995722	0.999109		0.999994		0.999995		0.015327	0.008543		0.00011248		0.00013391	C1QA|C1QC|PNP|TAP1|TRAFD1|H2-T23|CD40|H2-DMA|IGHM|COLEC12|CCR2|CFH|FCGR1|C3|UNC93B1|C1QB|C4B	REGULATION OF IMMUNE RESPONSE	17	ENR	REGULATION OF IMMUNE RESPONSE		1	1		1		1		0.0042784	0.00089089		5.9954e-06		4.9188e-06	REGULATION OF IMMUNE RESPONSE	FALSE	REGULATION OF IMMUNE RESPONSE
		0.991399							0.033158					APOE	STEROID CATABOLIC PROCESS	1	ENR	STEROID CATABOLIC PROCESS			1							0.0086011					STEROID CATABOLIC PROCESS	FALSE	STEROID CATABOLIC PROCESS
0.999945			1	0.999999	0.999973	1	0.010712			5.5063e-14	2.4031e-05	0.0039641	2.5862e-09	TXN1|PRDX1|SGK1|VAT1|CD63|PGAM1|CAPG|SLC7A11|LGALS3|FABP5|GPNMB|FTH1|PSAP|CTSD|CX3CR1|APOE|MAFB|AIF1|TMEM176B|PTPN18|APP|CLIC4|FLT1|GDA|LY75|TNFAIP2|SLA|SNX10|ADARB1|PYGL|AKR1B3|BZW2|ITGAL|LIPA|SIGLECF|HEBP1|SEPT9|CCND2|ITGAX|SIRPA|OLR1|PHGDH|SLC39A2|EAR2|CAR4|TGM2|BNIP3L|ANXA2|LMO4|ACTN1|APLP2|ABCC5|CYBB|BAZ1A|GPCPD1|REXO2|PTP4A1|CCDC80|B3GNT7|ACOX1|TFEC|PPARG|SH2D1B1|CD47|ATP6V0D2|CARD11|CD44|P…	CELLULAR PROCESS	229	ENR	CELLULAR PROCESS	1			1	1	1	1	5.5187e-05			3.4806e-17	9.746e-07	2.7198e-05	1.671e-11	CELLULAR PROCESS	FALSE	CELLULAR PROCESS
		0.988943							0.037481					HEXB|CKB	ORGANOPHOSPHATE METABOLIC PROCESS	2	ENR	ORGANOPHOSPHATE METABOLIC PROCESS			1							0.011057					ORGANOPHOSPHATE METABOLIC PROCESS	FALSE	ORGANOPHOSPHATE METABOLIC PROCESS
		0.987978							0.039125					CKB	ANION HOMEOSTASIS	1	ENR	ANION HOMEOSTASIS			1							0.012022					ANION HOMEOSTASIS	FALSE	ANION HOMEOSTASIS
	0.999665	1		0.999082		0.999994		0.0024068	9.7564e-06		0.0078408		0.00015478	C1QA|IRF7|CD74|C1QC|H2-DMA|IGHM|FCGR1|C3|C1QB|C4B	B CELL MEDIATED IMMUNITY	10	ENR	B CELL MEDIATED IMMUNITY		1	1		1		1		0.00033538	2.1802e-07		0.00091763		6.2655e-06	B CELL MEDIATED IMMUNITY	FALSE	B CELL MEDIATED IMMUNITY
			0.992509			0.999983				0.037266			0.00037986	CX3CR1|PF4|ABCA1|AXL|EAR2|JUN|FPR1|FPR2|ETV1|CTSD|CCL6|GAS6|CCL12|CCL8|CCL7	RESPONSE TO EXTERNAL STIMULUS	15	ENR	RESPONSE TO EXTERNAL STIMULUS				1			1				0.0074909			1.7421e-05	RESPONSE TO EXTERNAL STIMULUS	FALSE	RESPONSE TO EXTERNAL STIMULUS
0.988867							0.047941							CAPG	ACTIN FILAMENT CAPPING	1	ENR	ACTIN FILAMENT CAPPING	1							0.011133							ACTIN FILAMENT CAPPING	FALSE	ACTIN FILAMENT CAPPING
						0.998211							0.016234	FOLR2|CLTC|AP1B1|AP2A2|EPS15|RAB11FIP5|UNC93B1|SNX6|RHOB	PROTEIN TRANSPORT	9	ENR	PROTEIN TRANSPORT							1							0.0017889	PROTEIN TRANSPORT	FALSE	PROTEIN TRANSPORT
						0.991523							0.039266	JUN	CELLULAR RESPONSE TO POTASSIUM ION STARVATION	1	ENR	CELLULAR RESPONSE TO POTASSIUM ION STARVATION							1							0.0084772	CELLULAR RESPONSE TO POTASSIUM ION STARVATION	FALSE	CELLULAR RESPONSE TO POTASSIUM ION STARVATION
				0.999736							0.0027485			FCGR1|C3	POSITIVE REGULATION OF TYPE II HYPERSENSITIVITY	2	ENR	POSITIVE REGULATION OF TYPE II HYPERSENSITIVITY					1							0.00026434			POSITIVE REGULATION OF TYPE II HYPERSENSITIVITY	FALSE	POSITIVE REGULATION OF TYPE II HYPERSENSITIVITY
				0.996891							0.016161			TSPO	CONTACT INHIBITION	1	ENR	CONTACT INHIBITION					1							0.0031086			CONTACT INHIBITION	FALSE	CONTACT INHIBITION
				0.999993							0.00013168			PNP|FCGR1|C3|H2-T23	POSITIVE REGULATION OF ADAPTIVE IMMUNE RESPONSE BASED ON SOMATIC RECOMBINATION OF IMMUNE RECEPTORS BUILT FROM IMMUNOGLOBULIN SUPERFAMILY DOMAINS	4	ENR	POSITIVE REGULATION OF ADAPTIVE IMMUNE RESPONSE BASED ON SOMATIC RECOMBINATION OF IMMUNE RECEPTORS BUILT FROM IMMUNOGLOBULIN SUPERFAMILY DOMAINS					1							7.3241e-06			POSITIVE REGULATION OF ADAPTIVE IMMUNE RESPONSE BASED ON SOMATIC RECOMBINATION OF IMMUNE RECEPTORS BUILT FROM IMMUNOGLOBULIN SUPERFAMILY DOMAINS	FALSE	POSITIVE REGULATION OF ADAPTIVE IMMUNE RESPONSE BASED ON SOMATIC RECOMBINATION OF IMMUNE RECEPTORS BUILT FROM IMMUNOGLOBULIN SUPERFAMILY DOMAINS
			0.990146							0.042476				IDH1	GLYOXYLATE CYCLE	1	ENR	GLYOXYLATE CYCLE				1							0.0098539				GLYOXYLATE CYCLE	FALSE	GLYOXYLATE CYCLE
			1		0.998869	0.999467				6.7872e-06		0.020607	0.0066033	NINJ1|CD24A|ITGAX|SIRPA|OLR1|NEDD9|CD9|CTNNB1|CD33|CD93|LYVE1|CD4|RHOB|APP|VCAM1|PERP|CD164|NRP1|CD47|ITGAL|SIGLECF|CD44|STAB1|CD2	CELL ADHESION	24	ENR	CELL ADHESION				1		1	1				8.7132e-08		0.0011311	0.00053299	CELL ADHESION	FALSE	CELL ADHESION
					0.995691							0.033058		LPL	TRIGLYCERIDE CATABOLIC PROCESS	1	ENR	TRIGLYCERIDE CATABOLIC PROCESS						1							0.0043094		TRIGLYCERIDE CATABOLIC PROCESS	FALSE	TRIGLYCERIDE CATABOLIC PROCESS
			0.995061							0.02807				TGM2	PEPTIDYL-GLUTAMINE MODIFICATION	1	ENR	PEPTIDYL-GLUTAMINE MODIFICATION				1							0.004939				PEPTIDYL-GLUTAMINE MODIFICATION	FALSE	PEPTIDYL-GLUTAMINE MODIFICATION
				1							1.4463e-08			IRF7|STAT1|EIF2AK2|ISG15|RSAD2|SP110|HCK|DDX58|CMPK2|MX1|IFI27L2A|FCGR1|IFIH1	MULTI-ORGANISM PROCESS	13	ENR	MULTI-ORGANISM PROCESS					1							1.6759e-10			MULTI-ORGANISM PROCESS	FALSE	MULTI-ORGANISM PROCESS
	0.981305							0.043582						EGR1	RESPONSE TO HEXOSE STIMULUS	1	ENR	RESPONSE TO HEXOSE STIMULUS		1							0.018695						RESPONSE TO HEXOSE STIMULUS	FALSE	RESPONSE TO HEXOSE STIMULUS
0.991947							0.041953							PSAP	EPITHELIAL CELL DIFFERENTIATION INVOLVED IN PROSTATE GLAND DEVELOPMENT	1	ENR	EPITHELIAL CELL DIFFERENTIATION INVOLVED IN PROSTATE GLAND DEVELOPMENT	1							0.0080525							EPITHELIAL CELL DIFFERENTIATION INVOLVED IN PROSTATE GLAND DEVELOPMENT	FALSE	EPITHELIAL CELL DIFFERENTIATION INVOLVED IN PROSTATE GLAND DEVELOPMENT
			0.990146							0.042476				ABHD5	POSITIVE REGULATION OF LIPOPROTEIN LIPASE ACTIVITY	1	ENR	POSITIVE REGULATION OF LIPOPROTEIN LIPASE ACTIVITY				1							0.0098539				POSITIVE REGULATION OF LIPOPROTEIN LIPASE ACTIVITY	FALSE	POSITIVE REGULATION OF LIPOPROTEIN LIPASE ACTIVITY
0.993601	0.998226	0.999935	0.999997	1		1	0.039326	0.007727	0.0010833	0.00016172	8.2437e-08		2.7069e-06	CD24A|PRDX1|SGK1|AXL|NABP1|PROS1|TSC22D3|CTSD|IL18|MARCO|CLEC4D|F7|CD74|GAS6|CIITA|CCR2|CFH|BTG2|UNC93B1|C1QB|SULT1A1|C1QA|LY86|C1QC|CST3|P2RY12|CD163|APOE|JUN|RSAD2|FLT1|SP110|DDX58|MX1|IRGM1|SAMHD1|CCL12|AKR1B3|TAPBP|CCL8|FCGR1|CCL7|LIPA|C3|IFIH1|STAB1|CXCL10|DHX58|NINJ1|OLR1|PRDX5|TSPO|DTX3L|IFI204|TAP1|EIF2AK2|IFI47|HCK|TFEC|PPARG|CD44|CAMK2D|SLC7A2|MAPK3|DCLRE1C|IDH1|F13A1|C4B	RESPONSE TO STRESS	68	ENR	RESPONSE TO STRESS	1	1	1	1	1		1	0.0063989	0.0017742	6.4553e-05	3.3735e-06	1.1463e-09		6.2905e-08	RESPONSE TO STRESS	FALSE	RESPONSE TO STRESS
			0.995061							0.02807				APP	COLLATERAL SPROUTING	1	ENR	COLLATERAL SPROUTING				1							0.004939				COLLATERAL SPROUTING	FALSE	COLLATERAL SPROUTING
			0.997893			0.999118				0.017379			0.0099698	CD24A|TIMP2|JUN|AIF1|IGF1|PRKAR2B|CD4|APP|MAPK3|SLA|IGHM|SH2D1B1|CD44|ZFP36L1	REGULATION OF CELLULAR PROTEIN METABOLIC PROCESS	14	ENR	REGULATION OF CELLULAR PROTEIN METABOLIC PROCESS				1			1				0.0021066			0.00088189	REGULATION OF CELLULAR PROTEIN METABOLIC PROCESS	FALSE	REGULATION OF CELLULAR PROTEIN METABOLIC PROCESS
			0.999608	0.996326						0.0058467	0.01876			SIRPA|PROS1|CD47|FCGR1|C3	REGULATION OF PHAGOCYTOSIS	5	ENR	REGULATION OF PHAGOCYTOSIS				1	1						0.00039234	0.0036737			REGULATION OF PHAGOCYTOSIS	FALSE	REGULATION OF PHAGOCYTOSIS
	0.999999	0.999145						2.9459e-05	0.0084291					CD74|H2-DMA|H2-AA	REGULATION OF T CELL DIFFERENTIATION	3	ENR	REGULATION OF T CELL DIFFERENTIATION		1	1						1.3683e-06	0.00085454					REGULATION OF T CELL DIFFERENTIATION	FALSE	REGULATION OF T CELL DIFFERENTIATION
			0.997222							0.021437				FABP1|ABHD5	REGULATION OF LIPID CATABOLIC PROCESS	2	ENR	REGULATION OF LIPID CATABOLIC PROCESS				1							0.0027779				REGULATION OF LIPID CATABOLIC PROCESS	FALSE	REGULATION OF LIPID CATABOLIC PROCESS
	0.999519			0.99488		0.999978		0.0030606			0.025247		0.00043811	TIMP2|JUN|PNP|JUND|TSPO|SEMA4D|IFI204|IGF1|RHOB|TGFBR2|CD74|PLXNB2|H2-DMA|H2-AA|CSF1R|CD83|C3	POSITIVE REGULATION OF DEVELOPMENTAL PROCESS	17	ENR	POSITIVE REGULATION OF DEVELOPMENTAL PROCESS		1			1		1		0.00048079			0.0051196		2.2298e-05	POSITIVE REGULATION OF DEVELOPMENTAL PROCESS	FALSE	POSITIVE REGULATION OF DEVELOPMENTAL PROCESS
						0.997061							0.022529	ABCA1|APOE|CD4	LIPOPROTEIN METABOLIC PROCESS	3	ENR	LIPOPROTEIN METABOLIC PROCESS							1							0.0029386	LIPOPROTEIN METABOLIC PROCESS	FALSE	LIPOPROTEIN METABOLIC PROCESS
	0.999996	0.998286	0.994723			0.996537		6.9163e-05	0.014259	0.029313			0.025384	TGFBR2|CD24A|CD74|H2-DMA|H2-AA|CD83|ITGAL|CARD11|CD4	POSITIVE REGULATION OF T CELL ACTIVATION	9	ENR	POSITIVE REGULATION OF T CELL ACTIVATION		1	1	1			1		3.9684e-06	0.0017144	0.0052765			0.0034632	POSITIVE REGULATION OF T CELL ACTIVATION	FALSE	POSITIVE REGULATION OF T CELL ACTIVATION
			0.992158							0.038768				APP|APLP2	MATING	2	ENR	MATING				1							0.0078417				MATING	FALSE	MATING
			0.999943							0.0014512				FABP4|PHGDH|ACOX1|ABHD5|PPARG|LTC4S|LPIN1|IDH1|ADIPOR2|LIPA|PRKAR2B	ORGANIC ACID METABOLIC PROCESS	11	ENR	ORGANIC ACID METABOLIC PROCESS				1							5.6874e-05				ORGANIC ACID METABOLIC PROCESS	FALSE	ORGANIC ACID METABOLIC PROCESS
				1							2.5461e-10			IRF7|STAT1|EIF2AK2|ISG15|RSAD2|SP110|HCK|DDX58|CMPK2|MX1|IFI27L2A|FCGR1|IFIH1	RESPONSE TO OTHER ORGANISM	13	ENR	RESPONSE TO OTHER ORGANISM					1							1.4752e-12			RESPONSE TO OTHER ORGANISM	FALSE	RESPONSE TO OTHER ORGANISM
						0.994964							0.029466	COLEC12|UNC93B1	ACTIVATION OF INNATE IMMUNE RESPONSE	2	ENR	ACTIVATION OF INNATE IMMUNE RESPONSE							1							0.0050361	ACTIVATION OF INNATE IMMUNE RESPONSE	FALSE	ACTIVATION OF INNATE IMMUNE RESPONSE
			1			0.989586				6.7872e-06			0.045847	NCEH1|FABP4|HPGDS|LPIN1|B4GALT6|HPGD|LEPR|PLA2G2D|GPCPD1|ACOX1|PPARG|SULT1A1|LPL|ABCA1|PLD3|CYB5R3|APOE|ABHD5|PNPLA8|LTC4S|MYO5A|DDHD1|ADIPOR2|PRKAR2B|LIPA	LIPID METABOLIC PROCESS	25	ENR	LIPID METABOLIC PROCESS				1			1				7.7798e-08			0.010414	LIPID METABOLIC PROCESS	FALSE	LIPID METABOLIC PROCESS
0.988987			0.999994	0.998717			0.047941			0.00025553	0.0095441			PRDX1|SGK1|NCEH1|FABP4|AXL|IFIT1|IFIT2|PRDX5|CTNNB1|LPIN1|ADIPOR2|STAT1|EIF2AK2|CCL6|PPARG	CELLULAR RESPONSE TO CHEMICAL STIMULUS	15	ENR	CELLULAR RESPONSE TO CHEMICAL STIMULUS	1			1	1			0.011013			5.8148e-06	0.0012829			CELLULAR RESPONSE TO CHEMICAL STIMULUS	FALSE	CELLULAR RESPONSE TO CHEMICAL STIMULUS
						0.995354							0.027669	COLEC12|UNC93B1	INNATE IMMUNE RESPONSE-ACTIVATING SIGNAL TRANSDUCTION	2	ENR	INNATE IMMUNE RESPONSE-ACTIVATING SIGNAL TRANSDUCTION							1							0.0046461	INNATE IMMUNE RESPONSE-ACTIVATING SIGNAL TRANSDUCTION	FALSE	INNATE IMMUNE RESPONSE-ACTIVATING SIGNAL TRANSDUCTION
						0.991523							0.039266	MYO5A	SECRETORY GRANULE LOCALIZATION	1	ENR	SECRETORY GRANULE LOCALIZATION							1							0.0084772	SECRETORY GRANULE LOCALIZATION	FALSE	SECRETORY GRANULE LOCALIZATION
		0.993972							0.027203					MAFB	RHOMBOMERE DEVELOPMENT	1	ENR	RHOMBOMERE DEVELOPMENT			1							0.0060282					RHOMBOMERE DEVELOPMENT	FALSE	RHOMBOMERE DEVELOPMENT
			0.997222							0.021437				FABP1|PPARG	LONG-CHAIN FATTY ACID TRANSPORT	2	ENR	LONG-CHAIN FATTY ACID TRANSPORT				1							0.0027779				LONG-CHAIN FATTY ACID TRANSPORT	FALSE	LONG-CHAIN FATTY ACID TRANSPORT
		0.997412				0.987311			0.016349				0.049494	MAFB	CENTRAL NERVOUS SYSTEM SEGMENTATION	1	ENR	CENTRAL NERVOUS SYSTEM SEGMENTATION			1				1			0.0025878				0.012689	CENTRAL NERVOUS SYSTEM SEGMENTATION	FALSE	CENTRAL NERVOUS SYSTEM SEGMENTATION
	0.999938	0.999525	0.999736			0.992894		0.00054387	0.005282	0.0042659			0.037027	CD24A|CD81|CTNNB1|SLC7A2|CD4|TGFBR2|CD74|PAG1|H2-DMA|H2-AA|IGHM|CD83|ITGAL|CARD11	REGULATION OF CELL ACTIVATION	14	ENR	REGULATION OF CELL ACTIVATION		1	1	1			1		6.2411e-05	0.00047544	0.00026426			0.0071056	REGULATION OF CELL ACTIVATION	FALSE	REGULATION OF CELL ACTIVATION
						0.997304							0.021411	IGHM|COLEC12|UNC93B1	IMMUNE RESPONSE-REGULATING SIGNALING PATHWAY	3	ENR	IMMUNE RESPONSE-REGULATING SIGNALING PATHWAY							1							0.002696	IMMUNE RESPONSE-REGULATING SIGNALING PATHWAY	FALSE	IMMUNE RESPONSE-REGULATING SIGNALING PATHWAY
					0.989687							0.044868		TCF7L2	SOMATIC STEM CELL MAINTENANCE	1	ENR	SOMATIC STEM CELL MAINTENANCE						1							0.010313		SOMATIC STEM CELL MAINTENANCE	FALSE	SOMATIC STEM CELL MAINTENANCE
						0.999757							0.0035609	MAF|TCF4|CST3|MEF2C|JUN|MAFB|AIF1|IGF1|CEBPD|ETV1|KLF2	POSITIVE REGULATION OF BIOSYNTHETIC PROCESS	11	ENR	POSITIVE REGULATION OF BIOSYNTHETIC PROCESS							1							0.00024291	POSITIVE REGULATION OF BIOSYNTHETIC PROCESS	FALSE	POSITIVE REGULATION OF BIOSYNTHETIC PROCESS
				1							6.8008e-06			MX1|NMI|PNP|IIGP1|IGTP|GBP2|GBP3|TAP1	NUCLEOBASE, NUCLEOSIDE AND NUCLEOTIDE CATABOLIC PROCESS	8	ENR	NUCLEOBASE, NUCLEOSIDE AND NUCLEOTIDE CATABOLIC PROCESS					1							1.3397e-07			NUCLEOBASE, NUCLEOSIDE AND NUCLEOTIDE CATABOLIC PROCESS	FALSE	NUCLEOBASE, NUCLEOSIDE AND NUCLEOTIDE CATABOLIC PROCESS
			0.995061							0.02807				CD24A	POSITIVE REGULATION OF T CELL MEDIATED IMMUNE RESPONSE TO TUMOR CELL	1	ENR	POSITIVE REGULATION OF T CELL MEDIATED IMMUNE RESPONSE TO TUMOR CELL				1							0.004939				POSITIVE REGULATION OF T CELL MEDIATED IMMUNE RESPONSE TO TUMOR CELL	FALSE	POSITIVE REGULATION OF T CELL MEDIATED IMMUNE RESPONSE TO TUMOR CELL
	0.995966	0.992256						0.014616	0.031034					CD74	NEGATIVE THYMIC T CELL SELECTION	1	ENR	NEGATIVE THYMIC T CELL SELECTION		1	1						0.0040335	0.0077442					NEGATIVE THYMIC T CELL SELECTION	FALSE	NEGATIVE THYMIC T CELL SELECTION
	0.995519	0.991399						0.015327	0.033158					CD74	NEGATIVE REGULATION OF T CELL DIFFERENTIATION	1	ENR	NEGATIVE REGULATION OF T CELL DIFFERENTIATION		1	1						0.0044807	0.0086011					NEGATIVE REGULATION OF T CELL DIFFERENTIATION	FALSE	NEGATIVE REGULATION OF T CELL DIFFERENTIATION
	0.999551							0.0029873						CCR2	POSITIVE REGULATION OF IMMUNE COMPLEX CLEARANCE BY MONOCYTES AND MACROPHAGES	1	ENR	POSITIVE REGULATION OF IMMUNE COMPLEX CLEARANCE BY MONOCYTES AND MACROPHAGES		1							0.00044891						POSITIVE REGULATION OF IMMUNE COMPLEX CLEARANCE BY MONOCYTES AND MACROPHAGES	FALSE	POSITIVE REGULATION OF IMMUNE COMPLEX CLEARANCE BY MONOCYTES AND MACROPHAGES
	0.982724							0.042723						CIITA|EGR1	NEGATIVE REGULATION OF NUCLEOBASE, NUCLEOSIDE, NUCLEOTIDE AND NUCLEIC ACID METABOLIC PROCESS	2	ENR	NEGATIVE REGULATION OF NUCLEOBASE, NUCLEOSIDE, NUCLEOTIDE AND NUCLEIC ACID METABOLIC PROCESS		1							0.017276						NEGATIVE REGULATION OF NUCLEOBASE, NUCLEOSIDE, NUCLEOTIDE AND NUCLEIC ACID METABOLIC PROCESS	FALSE	NEGATIVE REGULATION OF NUCLEOBASE, NUCLEOSIDE, NUCLEOTIDE AND NUCLEIC ACID METABOLIC PROCESS
				0.993792							0.027505			ASS1	ARGININOSUCCINATE METABOLIC PROCESS	1	ENR	ARGININOSUCCINATE METABOLIC PROCESS					1							0.0062076			ARGININOSUCCINATE METABOLIC PROCESS	FALSE	ARGININOSUCCINATE METABOLIC PROCESS
	0.998954		0.999983			0.988955		0.0054711		0.00055633			0.047683	CD74|TIMP2|IGHM|CTNNB1|TGM2|CCR2|AKR1B3|ITSN1|CARD11|LEPR|CD44	POSITIVE REGULATION OF INTRACELLULAR PROTEIN KINASE CASCADE	11	ENR	POSITIVE REGULATION OF INTRACELLULAR PROTEIN KINASE CASCADE		1		1			1		0.0010464		1.6528e-05			0.011045	POSITIVE REGULATION OF INTRACELLULAR PROTEIN KINASE CASCADE	FALSE	POSITIVE REGULATION OF INTRACELLULAR PROTEIN KINASE CASCADE
					0.993113							0.037175		EAR2	SENSORY PERCEPTION OF TEMPERATURE STIMULUS	1	ENR	SENSORY PERCEPTION OF TEMPERATURE STIMULUS						1							0.0068866		SENSORY PERCEPTION OF TEMPERATURE STIMULUS	FALSE	SENSORY PERCEPTION OF TEMPERATURE STIMULUS
				0.996891							0.016161			SRGN	MAINTENANCE OF PROTEASE LOCATION IN T CELL SECRETORY GRANULE	1	ENR	MAINTENANCE OF PROTEASE LOCATION IN T CELL SECRETORY GRANULE					1							0.0031086			MAINTENANCE OF PROTEASE LOCATION IN T CELL SECRETORY GRANULE	FALSE	MAINTENANCE OF PROTEASE LOCATION IN T CELL SECRETORY GRANULE
			0.988449							0.047299				APP|CD24A|SGK1|PHGDH|LPIN1|CD44	CELL PROJECTION ORGANIZATION	6	ENR	CELL PROJECTION ORGANIZATION				1							0.011551				CELL PROJECTION ORGANIZATION	FALSE	CELL PROJECTION ORGANIZATION
	0.99986	0.982739	0.998888			0.996705		0.0011164	0.049303	0.011134			0.024831	CX3CR1|CD24A|CTNNB1|WWP1|SLC7A2|CD4|TGFBR2|CD74|H2-DMA|DCLRE1C|EGR1|ITGAL|CARD11|CD2	LEUKOCYTE ACTIVATION	14	ENR	LEUKOCYTE ACTIVATION		1	1	1			1		0.00014031	0.017261	0.001112			0.0032947	LEUKOCYTE ACTIVATION	FALSE	LEUKOCYTE ACTIVATION
			0.990146							0.042476				CTNNB1	NEPHRON TUBULE MORPHOGENESIS	1	ENR	NEPHRON TUBULE MORPHOGENESIS				1							0.0098539				NEPHRON TUBULE MORPHOGENESIS	FALSE	NEPHRON TUBULE MORPHOGENESIS
						0.999506							0.006335	VCAM1|TGFBR2|PTPRJ|NRP1|MEF2C|LRP6	HEART DEVELOPMENT	6	ENR	HEART DEVELOPMENT							1							0.00049388	HEART DEVELOPMENT	FALSE	HEART DEVELOPMENT
0.994419							0.037989							PRDX1	REGULATION OF NF-KAPPAB IMPORT INTO NUCLEUS	1	ENR	REGULATION OF NF-KAPPAB IMPORT INTO NUCLEUS	1							0.0055814							REGULATION OF NF-KAPPAB IMPORT INTO NUCLEUS	FALSE	REGULATION OF NF-KAPPAB IMPORT INTO NUCLEUS
						0.991523							0.039266	GLUL	GLUTAMINE BIOSYNTHETIC PROCESS	1	ENR	GLUTAMINE BIOSYNTHETIC PROCESS							1							0.0084772	GLUTAMINE BIOSYNTHETIC PROCESS	FALSE	GLUTAMINE BIOSYNTHETIC PROCESS
	0.979542							0.045943						CCR2	REGULATION OF BEHAVIOR	1	ENR	REGULATION OF BEHAVIOR		1							0.020458						REGULATION OF BEHAVIOR	FALSE	REGULATION OF BEHAVIOR
						0.987311							0.049494	FOLR2	POSTTRANSLATIONAL PROTEIN TARGETING TO MEMBRANE	1	ENR	POSTTRANSLATIONAL PROTEIN TARGETING TO MEMBRANE							1							0.012689	POSTTRANSLATIONAL PROTEIN TARGETING TO MEMBRANE	FALSE	POSTTRANSLATIONAL PROTEIN TARGETING TO MEMBRANE
				0.997683							0.015035			PNP|H2-T23	REGULATION OF T CELL MEDIATED IMMUNITY	2	ENR	REGULATION OF T CELL MEDIATED IMMUNITY					1							0.0023171			REGULATION OF T CELL MEDIATED IMMUNITY	FALSE	REGULATION OF T CELL MEDIATED IMMUNITY
				1							1.1531e-05			MX1|NMI|IIGP1|IGTP|GBP2|GBP3|TAP1	PURINE NUCLEOSIDE TRIPHOSPHATE CATABOLIC PROCESS	7	ENR	PURINE NUCLEOSIDE TRIPHOSPHATE CATABOLIC PROCESS					1							3.6076e-07			PURINE NUCLEOSIDE TRIPHOSPHATE CATABOLIC PROCESS	FALSE	PURINE NUCLEOSIDE TRIPHOSPHATE CATABOLIC PROCESS
			0.996481							0.025773				FABP1|PPARG	POSITIVE REGULATION OF FATTY ACID METABOLIC PROCESS	2	ENR	POSITIVE REGULATION OF FATTY ACID METABOLIC PROCESS				1							0.0035189				POSITIVE REGULATION OF FATTY ACID METABOLIC PROCESS	FALSE	POSITIVE REGULATION OF FATTY ACID METABOLIC PROCESS
			0.999937							0.0015826				CD24A|OLR1|ITGAL	LEUKOCYTE CELL-CELL ADHESION	3	ENR	LEUKOCYTE CELL-CELL ADHESION				1							6.3024e-05				LEUKOCYTE CELL-CELL ADHESION	FALSE	LEUKOCYTE CELL-CELL ADHESION
					0.990543							0.044464		CD9	CELL-CELL JUNCTION ASSEMBLY	1	ENR	CELL-CELL JUNCTION ASSEMBLY						1							0.0094573		CELL-CELL JUNCTION ASSEMBLY	FALSE	CELL-CELL JUNCTION ASSEMBLY
				0.992757							0.031096			CD40|PNP	POSITIVE REGULATION OF B CELL ACTIVATION	2	ENR	POSITIVE REGULATION OF B CELL ACTIVATION					1							0.0072426			POSITIVE REGULATION OF B CELL ACTIVATION	FALSE	POSITIVE REGULATION OF B CELL ACTIVATION
						0.99414							0.032844	CHP2|SLC9A9	REGULATION OF PH	2	ENR	REGULATION OF PH							1							0.0058598	REGULATION OF PH	FALSE	REGULATION OF PH
0.992487		0.997664	0.999885	0.998929		0.99946	0.041718		0.016349	0.0024001	0.0086355		0.0066061	CD24A|PRDX1|SGK1|AXL|CTSB|CTNNB1|PNP|TGM2|TSPO|BNIP3L|IFI204|TSC22D3|FTH1|STAT1|EIF2AK2|IL18|CD74|CARD11|CD44|CX3CR1|CST3|JUN|AIF1|IGF1|APP|PERP|SP110|SERINC3|ITM2B|FCGR1|ITSN1|CIDEC|IFIH1	REGULATION OF CELL DEATH	33	ENR	REGULATION OF CELL DEATH	1		1	1	1		1	0.0075132		0.0023364	0.0001153	0.0010707		0.00053978	REGULATION OF CELL DEATH	FALSE	REGULATION OF CELL DEATH
0.992565							0.041718							CTSD	MACROAUTOPHAGY	1	ENR	MACROAUTOPHAGY	1							0.0074353							MACROAUTOPHAGY	FALSE	MACROAUTOPHAGY
				0.99996							0.00060243			PNP|FCGR1|C3|H2-T23	POSITIVE REGULATION OF IMMUNE EFFECTOR PROCESS	4	ENR	POSITIVE REGULATION OF IMMUNE EFFECTOR PROCESS					1							3.979e-05			POSITIVE REGULATION OF IMMUNE EFFECTOR PROCESS	FALSE	POSITIVE REGULATION OF IMMUNE EFFECTOR PROCESS
		0.997412							0.016349					CKB	CDP-CHOLINE PATHWAY	1	ENR	CDP-CHOLINE PATHWAY			1							0.0025878					CDP-CHOLINE PATHWAY	FALSE	CDP-CHOLINE PATHWAY
				0.987623							0.045843			PNP	PURINE NUCLEOSIDE CATABOLIC PROCESS	1	ENR	PURINE NUCLEOSIDE CATABOLIC PROCESS					1							0.012377			PURINE NUCLEOSIDE CATABOLIC PROCESS	FALSE	PURINE NUCLEOSIDE CATABOLIC PROCESS
			0.990375							0.042476				FABP4|PPARG	BROWN FAT CELL DIFFERENTIATION	2	ENR	BROWN FAT CELL DIFFERENTIATION				1							0.009625				BROWN FAT CELL DIFFERENTIATION	FALSE	BROWN FAT CELL DIFFERENTIATION
	0.999102							0.0048314						CCR2	CHEMOKINE-MEDIATED SIGNALING PATHWAY	1	ENR	CHEMOKINE-MEDIATED SIGNALING PATHWAY		1							0.00089764						CHEMOKINE-MEDIATED SIGNALING PATHWAY	FALSE	CHEMOKINE-MEDIATED SIGNALING PATHWAY
		0.999997				1			7.4765e-05				1.1274e-05	C1QA|C1QC|CFH|C1QB|C4B	ACTIVATION OF PLASMA PROTEINS INVOLVED IN ACUTE INFLAMMATORY RESPONSE	5	ENR	ACTIVATION OF PLASMA PROTEINS INVOLVED IN ACUTE INFLAMMATORY RESPONSE			1				1			3.3415e-06				3.2116e-07	ACTIVATION OF PLASMA PROTEINS INVOLVED IN ACUTE INFLAMMATORY RESPONSE	FALSE	ACTIVATION OF PLASMA PROTEINS INVOLVED IN ACUTE INFLAMMATORY RESPONSE
		0.986272							0.041885					HEXB	N-ACETYLGLUCOSAMINE METABOLIC PROCESS	1	ENR	N-ACETYLGLUCOSAMINE METABOLIC PROCESS			1							0.013728					N-ACETYLGLUCOSAMINE METABOLIC PROCESS	FALSE	N-ACETYLGLUCOSAMINE METABOLIC PROCESS
		0.997144	0.989244			0.992865			0.017629	0.045289			0.037033	CD24A|CD74|IGHM|AIF1|SH2D1B1|CD44|CD4	POSITIVE REGULATION OF PROTEIN AMINO ACID PHOSPHORYLATION	7	ENR	POSITIVE REGULATION OF PROTEIN AMINO ACID PHOSPHORYLATION			1	1			1			0.002856	0.010756			0.0071345	POSITIVE REGULATION OF PROTEIN AMINO ACID PHOSPHORYLATION	FALSE	POSITIVE REGULATION OF PROTEIN AMINO ACID PHOSPHORYLATION
		0.989838	0.988318						0.035961	0.04763				APP|CAMK2D|SGK1|HEXB|APOE|TGM2	CELLULAR METAL ION HOMEOSTASIS	6	ENR	CELLULAR METAL ION HOMEOSTASIS			1	1						0.010162	0.011682				CELLULAR METAL ION HOMEOSTASIS	FALSE	CELLULAR METAL ION HOMEOSTASIS
0.988074							0.049339							TXN1|PRDX1	REGULATION OF CELLULAR LOCALIZATION	2	ENR	REGULATION OF CELLULAR LOCALIZATION	1							0.011926							REGULATION OF CELLULAR LOCALIZATION	FALSE	REGULATION OF CELLULAR LOCALIZATION
0.999882							0.010712							SGK1|CAPG	NEGATIVE REGULATION OF PROTEIN POLYMERIZATION	2	ENR	NEGATIVE REGULATION OF PROTEIN POLYMERIZATION	1							0.00011756							NEGATIVE REGULATION OF PROTEIN POLYMERIZATION	FALSE	NEGATIVE REGULATION OF PROTEIN POLYMERIZATION
						0.995753							0.026306	NISCH	NOREPINEPHRINE SECRETION	1	ENR	NOREPINEPHRINE SECRETION							1							0.0042475	NOREPINEPHRINE SECRETION	FALSE	NOREPINEPHRINE SECRETION
			0.987746							0.048832				APP|APLP2	NEUROMUSCULAR PROCESS CONTROLLING BALANCE	2	ENR	NEUROMUSCULAR PROCESS CONTROLLING BALANCE				1							0.012254				NEUROMUSCULAR PROCESS CONTROLLING BALANCE	FALSE	NEUROMUSCULAR PROCESS CONTROLLING BALANCE
	0.982077							0.043582						CIITA|EGR1	NEGATIVE REGULATION OF NITROGEN COMPOUND METABOLIC PROCESS	2	ENR	NEGATIVE REGULATION OF NITROGEN COMPOUND METABOLIC PROCESS		1							0.017923						NEGATIVE REGULATION OF NITROGEN COMPOUND METABOLIC PROCESS	FALSE	NEGATIVE REGULATION OF NITROGEN COMPOUND METABOLIC PROCESS
			0.999166			0.999465				0.0095815			0.0066033	OPHN1|CD24A|MRC1|SGK1|AXL|CD9|CTNNB1|GPR34|STARD8|FPR1|LIFR|FPR2|LEPR|RHOB|TGFBR2|NISCH|INPP4B|COLEC12|RAB32|CSF1R|CD200R4|CSF2RB|UNC93B1|IQGAP1|LRP6|CX3CR1|NET1|ADAP2|GNA12|SRGAP2|P2RY12|CD163|MYO5A|IGF1|LYVE1|CIB2|CD4|APP|FLT1|PMP22|TCF4|RGL1|AKR1B3|ITGAL|ITGAX|OLR1|TGM2|PPARG|SH2D1B1|CARD11|CD44|ADCY3|ADIPOR2|TOB1|ATXN1|PRKAR2B|PAG1|MAPK3|TCF7L2|NRP1|IGHM|ITSN1|TRF	SIGNALING	63	ENR	SIGNALING				1			1				0.00083406			0.0005346	SIGNALING	FALSE	SIGNALING
						0.999441							0.0067785	MAF|TCF4|CST3|MEF2C|JUN|MAFB|IGF1|CEBPD|ETV1|KLF2	POSITIVE REGULATION OF MACROMOLECULE BIOSYNTHETIC PROCESS	10	ENR	POSITIVE REGULATION OF MACROMOLECULE BIOSYNTHETIC PROCESS							1							0.00055895	POSITIVE REGULATION OF MACROMOLECULE BIOSYNTHETIC PROCESS	FALSE	POSITIVE REGULATION OF MACROMOLECULE BIOSYNTHETIC PROCESS
	0.998558	0.999996		0.999326		0.999982		0.0066808	8.9255e-05		0.0061894		0.00037986	C1QA|RSAD2|IRF7|CD74|C1QC|H2-DMA|IGHM|CFH|FCGR1|C3|C1QB|C4B	IMMUNE EFFECTOR PROCESS	12	ENR	IMMUNE EFFECTOR PROCESS		1	1		1		1		0.001442	4.1553e-06		0.00067416		1.7655e-05	IMMUNE EFFECTOR PROCESS	FALSE	IMMUNE EFFECTOR PROCESS
			0.999121	1						0.0096531	2.638e-06			NCEH1|PRDX5|PNP|LPIN1|TAP1|CTSD|ISG15|NMI|ACOX1|USP18|IIGP1|PSMB10|IGTP|GBP2|GBP3|PCYOX1|LPL|PLD3|PNPLA8|DDHD1|MX1|IRGM1|PYGL|PSMB8|IDH1|PSMB9|LIPA	CATABOLIC PROCESS	27	ENR	CATABOLIC PROCESS				1	1						0.00087867	3.9738e-08			CATABOLIC PROCESS	FALSE	CATABOLIC PROCESS
	0.991449	0.999853				0.999584		0.024451	0.0020753				0.0055475	CX3CR1|CD74|CST3|CTSB|AIF1|TSC22D3|IGF1|BTG2|ITSN1	NEGATIVE REGULATION OF CELL DEATH	9	ENR	NEGATIVE REGULATION OF CELL DEATH		1	1				1		0.0085513	0.00014685				0.00041586	NEGATIVE REGULATION OF CELL DEATH	FALSE	NEGATIVE REGULATION OF CELL DEATH
			0.999059							0.010131				CAMK2D|NCEH1|SGK1|AXL|LPIN1|PRKAR2B|APP|FLT1|PTP4A1|MAPK3|SH2D1B1|ATP6V0D2|PTPN12	PHOSPHORUS METABOLIC PROCESS	13	ENR	PHOSPHORUS METABOLIC PROCESS				1							0.00094142				PHOSPHORUS METABOLIC PROCESS	FALSE	PHOSPHORUS METABOLIC PROCESS
		0.999734	0.999484		0.999734	1			0.0035643	0.0069119		0.011906	4.5551e-07	NINJ1|C1QA|CD24A|LY86|C1QC|OLR1|P2RY12|CD163|PROS1|SLC7A2|F7|PPARG|CCL12|CFH|CCL8|CCL7|LIPA|F13A1|CD44|STAB1|C1QB|C4B	RESPONSE TO WOUNDING	22	ENR	RESPONSE TO WOUNDING			1	1		1	1			0.0002655	0.00051555		0.0002655	6.578e-09	RESPONSE TO WOUNDING	FALSE	RESPONSE TO WOUNDING
		0.987978							0.039125					HEXB	MEMBRANE LIPID CATABOLIC PROCESS	1	ENR	MEMBRANE LIPID CATABOLIC PROCESS			1							0.012022					MEMBRANE LIPID CATABOLIC PROCESS	FALSE	MEMBRANE LIPID CATABOLIC PROCESS
						0.99875							0.013337	NISCH|ADAP2|INPP4B|GNA12|P2RY12|RGL1|IGHM|ITSN1|RHOB	INTRACELLULAR SIGNAL TRANSDUCTION	9	ENR	INTRACELLULAR SIGNAL TRANSDUCTION							1							0.0012497	INTRACELLULAR SIGNAL TRANSDUCTION	FALSE	INTRACELLULAR SIGNAL TRANSDUCTION
0.997744							0.026997							SGK1|CAPG	REGULATION OF CELLULAR COMPONENT BIOGENESIS	2	ENR	REGULATION OF CELLULAR COMPONENT BIOGENESIS	1							0.0022557							REGULATION OF CELLULAR COMPONENT BIOGENESIS	FALSE	REGULATION OF CELLULAR COMPONENT BIOGENESIS
				0.999905							0.0013011			PNP|DCK	DEOXYRIBONUCLEOSIDE METABOLIC PROCESS	2	ENR	DEOXYRIBONUCLEOSIDE METABOLIC PROCESS					1							9.4983e-05			DEOXYRIBONUCLEOSIDE METABOLIC PROCESS	FALSE	DEOXYRIBONUCLEOSIDE METABOLIC PROCESS
0.999			0.999992		0.995237	0.999997	0.020099			0.00032838		0.033485	8.7302e-05	TXN1|PRDX1|CHP2|SGK1|FABP4|CAPG|CD9|CTNNB1|TGM2|ANXA2|PROS1|FTH1|APLP2|F7|NISCH|CTSK|SLC9A9|GAS7|PPARG|CDC42EP3|SULT1A1|CAMK2D|GNA12|P2RY12|JUN|APOE|MYO5A|ADIPOR2|IGF1|ATXN1|DAB2|CD4|APP|PMP22|SLA|NRP1|DCLRE1C|GSR|HFE|DSTN|LIPA|F13A1|TRF	REGULATION OF BIOLOGICAL QUALITY	43	ENR	REGULATION OF BIOLOGICAL QUALITY	1			1		1	1	0.0010002			7.6802e-06		0.0047625	2.9148e-06	REGULATION OF BIOLOGICAL QUALITY	FALSE	REGULATION OF BIOLOGICAL QUALITY
			0.999536			0.996586				0.0065547			0.025237	CD24A|TIMP2|FABP4|EAR2|MEF2C|CTNNB1|LPIN1|TSC22D3|LMO4|ETV1|BAZ1A|ABCG1|MAF|FABP1|S100A1|TFEC|TBC1D9|PPARG|SH2D1B1|CFH|CEBPD|CD44|ZFP36L1|SERPINB1A|PRR13|CST3|ADCY3|JUN|APOE|ABHD5|JUND|MAFB|AIF1|WWP1|TOB1|IGF1|ATXN1|KLF2|PRKAR2B|CD4|APP|MAPK3|TCF4|SLA|TCF7L2|IGHM|ZCCHC11	REGULATION OF PRIMARY METABOLIC PROCESS	47	ENR	REGULATION OF PRIMARY METABOLIC PROCESS				1			1				0.00046405			0.003414	REGULATION OF PRIMARY METABOLIC PROCESS	FALSE	REGULATION OF PRIMARY METABOLIC PROCESS
		0.99251	0.993217						0.031034	0.034666				CD24A|CD74|MAPK3|AIF1|SH2D1B1|CD44	POSITIVE REGULATION OF CELLULAR PROTEIN METABOLIC PROCESS	6	ENR	POSITIVE REGULATION OF CELLULAR PROTEIN METABOLIC PROCESS			1	1						0.0074902	0.0067826				POSITIVE REGULATION OF CELLULAR PROTEIN METABOLIC PROCESS	FALSE	POSITIVE REGULATION OF CELLULAR PROTEIN METABOLIC PROCESS
	0.99284							0.021481						CCR2	POSITIVE REGULATION OF LEUKOCYTE MIGRATION	1	ENR	POSITIVE REGULATION OF LEUKOCYTE MIGRATION		1							0.0071603						POSITIVE REGULATION OF LEUKOCYTE MIGRATION	FALSE	POSITIVE REGULATION OF LEUKOCYTE MIGRATION
0.990438			0.996794				0.045338			0.02415				SLC6A6|PCYOX1|HVCN1|VAT1|SLC39A2|SLC7A11|SLC7A2|PSAP|ABCC5|CLIC4|KCNN3|GDA|ATP6V0D2	TRANSMEMBRANE TRANSPORT	13	ENR	TRANSMEMBRANE TRANSPORT	1			1				0.0095617			0.0032057				TRANSMEMBRANE TRANSPORT	FALSE	TRANSMEMBRANE TRANSPORT
		0.992256							0.031034					CKB	MONOVALENT INORGANIC ANION HOMEOSTASIS	1	ENR	MONOVALENT INORGANIC ANION HOMEOSTASIS			1							0.0077442					MONOVALENT INORGANIC ANION HOMEOSTASIS	FALSE	MONOVALENT INORGANIC ANION HOMEOSTASIS
						0.998425							0.014808	HPGDS|HPGD	PROSTAGLANDIN METABOLIC PROCESS	2	ENR	PROSTAGLANDIN METABOLIC PROCESS							1							0.001575	PROSTAGLANDIN METABOLIC PROCESS	FALSE	PROSTAGLANDIN METABOLIC PROCESS
					0.990543							0.044464		LPL	ACYLGLYCEROL BIOSYNTHETIC PROCESS	1	ENR	ACYLGLYCEROL BIOSYNTHETIC PROCESS						1							0.0094573		ACYLGLYCEROL BIOSYNTHETIC PROCESS	FALSE	ACYLGLYCEROL BIOSYNTHETIC PROCESS
						0.988119							0.049494	FXYD2|CHP2|SLC9A9|KCTD12|TRF|CP	METAL ION TRANSPORT	6	ENR	METAL ION TRANSPORT							1							0.011881	METAL ION TRANSPORT	FALSE	METAL ION TRANSPORT
			0.999987			0.99722				0.0004742			0.021819	CD24A|TIMP2|FABP4|MEF2C|CTNNB1|LPIN1|TSC22D3|ETV1|LEPR|TGFBR2|ABCG1|MAF|FABP1|S100A1|TBC1D9|CFH|CEBPD|ZFP36L1|SERPINB1A|CST3|JUN|APOE|JUND|MAFB|AIF1|WWP1|IGF1|KLF2|CD4|APP|FLT1|TCF4|SLA|PHGDH|EAR2|LMO4|APLP2|BAZ1A|TFEC|PPARG|SH2D1B1|CARD11|CD44|PRR13|ADCY3|ABHD5|TOB1|ATXN1|PRKAR2B|KCNQ1OT1|MAPK3|TCF7L2|IGHM|ZCCHC11|ITSN1	REGULATION OF METABOLIC PROCESS	55	ENR	REGULATION OF METABOLIC PROCESS				1			1				1.3489e-05			0.0027805	REGULATION OF METABOLIC PROCESS	FALSE	REGULATION OF METABOLIC PROCESS
						0.987525							0.049494	MAF|JUN|JUND	TRANSCRIPTION, DNA-DEPENDENT	3	ENR	TRANSCRIPTION, DNA-DEPENDENT							1							0.012475	TRANSCRIPTION, DNA-DEPENDENT	FALSE	TRANSCRIPTION, DNA-DEPENDENT
					0.994831							0.033485		PYGL	GLUCAN CATABOLIC PROCESS	1	ENR	GLUCAN CATABOLIC PROCESS						1							0.0051692		GLUCAN CATABOLIC PROCESS	FALSE	GLUCAN CATABOLIC PROCESS
		0.996506	0.997958						0.019752	0.01718				APP|CAMK2D|SGK1|HEXB|APOE|CD9|TGM2|CKB|ATXN1|APLP2	CELLULAR CHEMICAL HOMEOSTASIS	10	ENR	CELLULAR CHEMICAL HOMEOSTASIS			1	1						0.0034943	0.0020416				CELLULAR CHEMICAL HOMEOSTASIS	FALSE	CELLULAR CHEMICAL HOMEOSTASIS
	0.999918		0.997112					0.00068055		0.02198				CD24A|CD74|H2-DMA|CTNNB1|EGR1|ITGAL|CARD11|CD2	LYMPHOCYTE ACTIVATION	8	ENR	LYMPHOCYTE ACTIVATION		1		1					8.1815e-05		0.002888				LYMPHOCYTE ACTIVATION	FALSE	LYMPHOCYTE ACTIVATION
0.994419							0.037989							SGK1	STEROID HORMONE MEDIATED SIGNALING PATHWAY	1	ENR	STEROID HORMONE MEDIATED SIGNALING PATHWAY	1							0.0055814							STEROID HORMONE MEDIATED SIGNALING PATHWAY	FALSE	STEROID HORMONE MEDIATED SIGNALING PATHWAY
					0.995691							0.033058		SLC7A2	BASIC AMINO ACID TRANSPORT	1	ENR	BASIC AMINO ACID TRANSPORT						1							0.0043094		BASIC AMINO ACID TRANSPORT	FALSE	BASIC AMINO ACID TRANSPORT
	0.991962					0.997995		0.023205					0.016925	PF4|CD74|AP1B1|GLUL|H2-DMA|SBF2|GAS7|CBR2	PROTEIN COMPLEX ASSEMBLY	8	ENR	PROTEIN COMPLEX ASSEMBLY		1					1		0.0080381					0.0020046	PROTEIN COMPLEX ASSEMBLY	FALSE	PROTEIN COMPLEX ASSEMBLY
	0.999959	0.999683	0.998942			0.995622		0.00038807	0.0040564	0.010841			0.026792	CD24A|CD81|CTNNB1|CD4|TGFBR2|CD74|PAG1|H2-DMA|H2-AA|IGHM|CD83|ITGAL|CARD11	REGULATION OF LYMPHOCYTE ACTIVATION	13	ENR	REGULATION OF LYMPHOCYTE ACTIVATION		1	1	1			1		4.1351e-05	0.00031726	0.0010575			0.0043783	REGULATION OF LYMPHOCYTE ACTIVATION	FALSE	REGULATION OF LYMPHOCYTE ACTIVATION
			0.993089			0.996331				0.034928			0.026306	TGFBR2|FLT1|NRP1|APOE|CTNNB1|TGM2|IGF1|LMO4|CD44|LRP6	TUBE MORPHOGENESIS	10	ENR	TUBE MORPHOGENESIS				1			1				0.0069106			0.0036691	TUBE MORPHOGENESIS	FALSE	TUBE MORPHOGENESIS
			0.990146							0.042476				APP	G2 PHASE	1	ENR	G2 PHASE				1							0.0098539				G2 PHASE	FALSE	G2 PHASE
			0.999944							0.0014498				FABP4|PHGDH|ACOX1|ABHD5|PPARG|LTC4S|LPIN1|IDH1|ADIPOR2|LIPA|PRKAR2B	OXOACID METABOLIC PROCESS	11	ENR	OXOACID METABOLIC PROCESS				1							5.5902e-05				OXOACID METABOLIC PROCESS	FALSE	OXOACID METABOLIC PROCESS
			0.996556							0.025458				CD24A|SH2D1B1|CD44	REGULATION OF PEPTIDYL-TYROSINE PHOSPHORYLATION	3	ENR	REGULATION OF PEPTIDYL-TYROSINE PHOSPHORYLATION				1							0.0034438				REGULATION OF PEPTIDYL-TYROSINE PHOSPHORYLATION	FALSE	REGULATION OF PEPTIDYL-TYROSINE PHOSPHORYLATION
			0.999972	0.998898		0.99987				0.0008433	0.0086665		0.0020887	CD24A|CCND2|TIMP2|FABP4|GLUL|CD9|CTNNB1|PNP|TGM2|TSPO|STAT1|LIFR|TGFBR2|PPARG|CARD11|CAMK2D|CST3|JUN|SLFN1|AIF1|IGF1|IFITM3|CD40|FXYD2|FLT1|SLFN2|PMP22|IGHM|AKR1B3|ITGAL|CD2|CXCL10	REGULATION OF CELL PROLIFERATION	32	ENR	REGULATION OF CELL PROLIFERATION				1	1		1				2.7908e-05	0.001102		0.00012996	REGULATION OF CELL PROLIFERATION	FALSE	REGULATION OF CELL PROLIFERATION
				0.987623							0.045843			FCGR1	ANTIBODY-DEPENDENT CELLULAR CYTOTOXICITY	1	ENR	ANTIBODY-DEPENDENT CELLULAR CYTOTOXICITY					1							0.012377			ANTIBODY-DEPENDENT CELLULAR CYTOTOXICITY	FALSE	ANTIBODY-DEPENDENT CELLULAR CYTOTOXICITY
		0.994831			0.994831				0.024478			0.033485		ABCG1|APOE	PLASMA LIPOPROTEIN PARTICLE REMODELING	2	ENR	PLASMA LIPOPROTEIN PARTICLE REMODELING			1			1				0.0051692			0.0051692		PLASMA LIPOPROTEIN PARTICLE REMODELING	FALSE	PLASMA LIPOPROTEIN PARTICLE REMODELING
			0.990146							0.042476				CTNNB1	POSITIVE REGULATION OF EPITHELIAL CELL PROLIFERATION INVOLVED IN PROSTATE GLAND DEVELOPMENT	1	ENR	POSITIVE REGULATION OF EPITHELIAL CELL PROLIFERATION INVOLVED IN PROSTATE GLAND DEVELOPMENT				1							0.0098539				POSITIVE REGULATION OF EPITHELIAL CELL PROLIFERATION INVOLVED IN PROSTATE GLAND DEVELOPMENT	FALSE	POSITIVE REGULATION OF EPITHELIAL CELL PROLIFERATION INVOLVED IN PROSTATE GLAND DEVELOPMENT
				0.999983							0.00026451			MX1|NMI|PNP|IIGP1|IGTP|GBP2|GBP3|TAP1	SMALL MOLECULE CATABOLIC PROCESS	8	ENR	SMALL MOLECULE CATABOLIC PROCESS					1							1.6551e-05			SMALL MOLECULE CATABOLIC PROCESS	FALSE	SMALL MOLECULE CATABOLIC PROCESS
					0.987978							0.049356		ABCG1	POSITIVE REGULATION OF LIPID TRANSPORT	1	ENR	POSITIVE REGULATION OF LIPID TRANSPORT						1							0.012022		POSITIVE REGULATION OF LIPID TRANSPORT	FALSE	POSITIVE REGULATION OF LIPID TRANSPORT
			0.995061							0.02807				CD24A	NEGATIVE REGULATION OF T CELL HOMEOSTATIC PROLIFERATION	1	ENR	NEGATIVE REGULATION OF T CELL HOMEOSTATIC PROLIFERATION				1							0.004939				NEGATIVE REGULATION OF T CELL HOMEOSTATIC PROLIFERATION	FALSE	NEGATIVE REGULATION OF T CELL HOMEOSTATIC PROLIFERATION
			0.989244							0.045289				SGK1|LPIN1|ADIPOR2	CELLULAR RESPONSE TO HORMONE STIMULUS	3	ENR	CELLULAR RESPONSE TO HORMONE STIMULUS				1							0.010756				CELLULAR RESPONSE TO HORMONE STIMULUS	FALSE	CELLULAR RESPONSE TO HORMONE STIMULUS
		0.996408	0.999979			0.998666			0.020091	0.00068987			0.013557	TIMP2|FABP4|SBF2|CTSB|TGM2|ANXA2|APLP2|LEPR|RAB3IL1|TGFBR2|CD74|FABP1|BMP2K|TBC1D9|PPARG|DMXL2|CST3|ADCY3|APOE|ABHD5|RGS1|PRKAR2B|APP|FLT1|IGHM|ITSN1	REGULATION OF CATALYTIC ACTIVITY	26	ENR	REGULATION OF CATALYTIC ACTIVITY			1	1			1			0.0035917	2.0932e-05			0.0013341	REGULATION OF CATALYTIC ACTIVITY	FALSE	REGULATION OF CATALYTIC ACTIVITY
0.991947							0.041953							CD63	REGULATION OF EPITHELIAL CELL MIGRATION	1	ENR	REGULATION OF EPITHELIAL CELL MIGRATION	1							0.0080525							REGULATION OF EPITHELIAL CELL MIGRATION	FALSE	REGULATION OF EPITHELIAL CELL MIGRATION
	0.999984	0.995803	0.999759			0.987819		0.00019102	0.021819	0.0040054			0.049494	TGFBR2|CD24A|CD74|PAG1|H2-DMA|H2-AA|CTNNB1|CD83|ITGAL|CARD11|CD4	REGULATION OF T CELL ACTIVATION	11	ENR	REGULATION OF T CELL ACTIVATION		1	1	1			1		1.5658e-05	0.0041965	0.00024053			0.012181	REGULATION OF T CELL ACTIVATION	FALSE	REGULATION OF T CELL ACTIVATION
				0.99999							0.00016171			IFIT1|IFIT2	RESPONSE TO INTERFERON-ALPHA	2	ENR	RESPONSE TO INTERFERON-ALPHA					1							9.5563e-06			RESPONSE TO INTERFERON-ALPHA	FALSE	RESPONSE TO INTERFERON-ALPHA
			0.989096							0.045516				IQSEC1|CYTIP	REGULATION OF ARF PROTEIN SIGNAL TRANSDUCTION	2	ENR	REGULATION OF ARF PROTEIN SIGNAL TRANSDUCTION				1							0.010904				REGULATION OF ARF PROTEIN SIGNAL TRANSDUCTION	FALSE	REGULATION OF ARF PROTEIN SIGNAL TRANSDUCTION
						0.991523							0.039266	TGFBR2	REGULATION OF B CELL TOLERANCE INDUCTION	1	ENR	REGULATION OF B CELL TOLERANCE INDUCTION							1							0.0084772	REGULATION OF B CELL TOLERANCE INDUCTION	FALSE	REGULATION OF B CELL TOLERANCE INDUCTION
				0.993792							0.027505			PNP	URATE METABOLIC PROCESS	1	ENR	URATE METABOLIC PROCESS					1							0.0062076			URATE METABOLIC PROCESS	FALSE	URATE METABOLIC PROCESS
					0.989687							0.044868		LPL	GLYCEROL ETHER BIOSYNTHETIC PROCESS	1	ENR	GLYCEROL ETHER BIOSYNTHETIC PROCESS						1							0.010313		GLYCEROL ETHER BIOSYNTHETIC PROCESS	FALSE	GLYCEROL ETHER BIOSYNTHETIC PROCESS
			0.998907							0.011015				ABCG1|FABP1|ABHD5|PPARG	REGULATION OF LIPID METABOLIC PROCESS	4	ENR	REGULATION OF LIPID METABOLIC PROCESS				1							0.0010931				REGULATION OF LIPID METABOLIC PROCESS	FALSE	REGULATION OF LIPID METABOLIC PROCESS
				0.996891							0.016161			DCK	DEOXYCYTIDINE METABOLIC PROCESS	1	ENR	DEOXYCYTIDINE METABOLIC PROCESS					1							0.0031086			DEOXYCYTIDINE METABOLIC PROCESS	FALSE	DEOXYCYTIDINE METABOLIC PROCESS
		0.986272	0.997222						0.041885	0.021437				APP|HEXB|APLP2	MATING BEHAVIOR	3	ENR	MATING BEHAVIOR			1	1						0.013728	0.0027779				MATING BEHAVIOR	FALSE	MATING BEHAVIOR
0.991947							0.041953							PRDX1	HYDROGEN PEROXIDE CATABOLIC PROCESS	1	ENR	HYDROGEN PEROXIDE CATABOLIC PROCESS	1							0.0080525							HYDROGEN PEROXIDE CATABOLIC PROCESS	FALSE	HYDROGEN PEROXIDE CATABOLIC PROCESS
		0.995803				0.998648			0.021819				0.013557	CD74|IGHM|AIF1|ITSN1|CD4	POSITIVE REGULATION OF PHOSPHORYLATION	5	ENR	POSITIVE REGULATION OF PHOSPHORYLATION			1				1			0.0041965				0.0013516	POSITIVE REGULATION OF PHOSPHORYLATION	FALSE	POSITIVE REGULATION OF PHOSPHORYLATION
			0.990146							0.042476				APP	G2 PHASE OF MITOTIC CELL CYCLE	1	ENR	G2 PHASE OF MITOTIC CELL CYCLE				1							0.0098539				G2 PHASE OF MITOTIC CELL CYCLE	FALSE	G2 PHASE OF MITOTIC CELL CYCLE
		0.997412							0.016349					HEXB	GANGLIOSIDE CATABOLIC PROCESS	1	ENR	GANGLIOSIDE CATABOLIC PROCESS			1							0.0025878					GANGLIOSIDE CATABOLIC PROCESS	FALSE	GANGLIOSIDE CATABOLIC PROCESS
	0.991057							0.025373						CCR2	POSITIVE REGULATION OF CHEMOTAXIS	1	ENR	POSITIVE REGULATION OF CHEMOTAXIS		1							0.0089429						POSITIVE REGULATION OF CHEMOTAXIS	FALSE	POSITIVE REGULATION OF CHEMOTAXIS
				0.987623							0.045843			TSPO	POSITIVE REGULATION OF GLIAL CELL PROLIFERATION	1	ENR	POSITIVE REGULATION OF GLIAL CELL PROLIFERATION					1							0.012377			POSITIVE REGULATION OF GLIAL CELL PROLIFERATION	FALSE	POSITIVE REGULATION OF GLIAL CELL PROLIFERATION
			0.998782							0.011748				APP|CCDC80|CTNNB1|ANXA2|APLP2	EXTRACELLULAR STRUCTURE ORGANIZATION	5	ENR	EXTRACELLULAR STRUCTURE ORGANIZATION				1							0.0012178				EXTRACELLULAR STRUCTURE ORGANIZATION	FALSE	EXTRACELLULAR STRUCTURE ORGANIZATION
						0.999575							0.0056192	MAF|TCF4|CST3|MEF2C|JUN|MAFB|IGF1|CEBPD|ETV1|KLF2	POSITIVE REGULATION OF NUCLEOBASE, NUCLEOSIDE, NUCLEOTIDE AND NUCLEIC ACID METABOLIC PROCESS	10	ENR	POSITIVE REGULATION OF NUCLEOBASE, NUCLEOSIDE, NUCLEOTIDE AND NUCLEIC ACID METABOLIC PROCESS							1							0.00042544	POSITIVE REGULATION OF NUCLEOBASE, NUCLEOSIDE, NUCLEOTIDE AND NUCLEIC ACID METABOLIC PROCESS	FALSE	POSITIVE REGULATION OF NUCLEOBASE, NUCLEOSIDE, NUCLEOTIDE AND NUCLEIC ACID METABOLIC PROCESS
						0.996766							0.024653	TGFBR2|CD83	POSITIVE REGULATION OF ALPHA-BETA T CELL DIFFERENTIATION	2	ENR	POSITIVE REGULATION OF ALPHA-BETA T CELL DIFFERENTIATION							1							0.0032341	POSITIVE REGULATION OF ALPHA-BETA T CELL DIFFERENTIATION	FALSE	POSITIVE REGULATION OF ALPHA-BETA T CELL DIFFERENTIATION
			0.999855							0.0028083				SGK1|PAG1|CTNNB1|SORT1|LPIN1|IDH1|ADIPOR2	RESPONSE TO HORMONE STIMULUS	7	ENR	RESPONSE TO HORMONE STIMULUS				1							0.00014457				RESPONSE TO HORMONE STIMULUS	FALSE	RESPONSE TO HORMONE STIMULUS
				0.999736							0.0027485			FCGR1|C3	POSITIVE REGULATION OF TYPE IIA HYPERSENSITIVITY	2	ENR	POSITIVE REGULATION OF TYPE IIA HYPERSENSITIVITY					1							0.00026434			POSITIVE REGULATION OF TYPE IIA HYPERSENSITIVITY	FALSE	POSITIVE REGULATION OF TYPE IIA HYPERSENSITIVITY
			0.99505		0.993705	0.999685				0.02807		0.0367	0.004328	FXYD2|SGK1|NRP1|PPARG|IGFBP4|ADIPOR2|IGF1|CD44|DAB2	REGULATION OF CELL GROWTH	9	ENR	REGULATION OF CELL GROWTH				1		1	1				0.0049505		0.0062951	0.0003147	REGULATION OF CELL GROWTH	FALSE	REGULATION OF CELL GROWTH
	0.998654							0.0063987						CCR2	REGULATION OF MONONUCLEAR CELL MIGRATION	1	ENR	REGULATION OF MONONUCLEAR CELL MIGRATION		1							0.0013462						REGULATION OF MONONUCLEAR CELL MIGRATION	FALSE	REGULATION OF MONONUCLEAR CELL MIGRATION
						0.99461							0.030857	FOLR2|CLTC|AP1B1|AP2A2|UNC93B1	INTRACELLULAR PROTEIN TRANSPORT	5	ENR	INTRACELLULAR PROTEIN TRANSPORT							1							0.0053896	INTRACELLULAR PROTEIN TRANSPORT	FALSE	INTRACELLULAR PROTEIN TRANSPORT
				0.999736							0.0027485			FCGR1|C3	REGULATION OF TYPE II HYPERSENSITIVITY	2	ENR	REGULATION OF TYPE II HYPERSENSITIVITY					1							0.00026434			REGULATION OF TYPE II HYPERSENSITIVITY	FALSE	REGULATION OF TYPE II HYPERSENSITIVITY
						0.991523							0.039266	ABCA1	CELLULAR RESPONSE TO RETINOIC ACID	1	ENR	CELLULAR RESPONSE TO RETINOIC ACID							1							0.0084772	CELLULAR RESPONSE TO RETINOIC ACID	FALSE	CELLULAR RESPONSE TO RETINOIC ACID
			0.996714							0.024419				CD24A|ITGAL|CARD11	POSITIVE REGULATION OF LYMPHOCYTE PROLIFERATION	3	ENR	POSITIVE REGULATION OF LYMPHOCYTE PROLIFERATION				1							0.0032862				POSITIVE REGULATION OF LYMPHOCYTE PROLIFERATION	FALSE	POSITIVE REGULATION OF LYMPHOCYTE PROLIFERATION
		0.98917							0.037281					HEXB|APOE	METAL ION HOMEOSTASIS	2	ENR	METAL ION HOMEOSTASIS			1							0.01083					METAL ION HOMEOSTASIS	FALSE	METAL ION HOMEOSTASIS
				0.996891							0.016161			SRGN	PROTEIN LOCALIZATION IN MAST CELL SECRETORY GRANULE	1	ENR	PROTEIN LOCALIZATION IN MAST CELL SECRETORY GRANULE					1							0.0031086			PROTEIN LOCALIZATION IN MAST CELL SECRETORY GRANULE	FALSE	PROTEIN LOCALIZATION IN MAST CELL SECRETORY GRANULE
			0.995061		0.999137					0.02807		0.017976		CD44	POSITIVE REGULATION OF NEUTROPHIL APOPTOSIS	1	ENR	POSITIVE REGULATION OF NEUTROPHIL APOPTOSIS				1		1					0.004939		0.00086332		POSITIVE REGULATION OF NEUTROPHIL APOPTOSIS	FALSE	POSITIVE REGULATION OF NEUTROPHIL APOPTOSIS
			0.999123							0.0096531				CD24A|ITGAL|CARD11	POSITIVE REGULATION OF T CELL PROLIFERATION	3	ENR	POSITIVE REGULATION OF T CELL PROLIFERATION				1							0.00087684				POSITIVE REGULATION OF T CELL PROLIFERATION	FALSE	POSITIVE REGULATION OF T CELL PROLIFERATION
					0.997412							0.0321		CD44	POSITIVE REGULATION OF MYELOID CELL APOPTOSIS	1	ENR	POSITIVE REGULATION OF MYELOID CELL APOPTOSIS						1							0.0025878		POSITIVE REGULATION OF MYELOID CELL APOPTOSIS	FALSE	POSITIVE REGULATION OF MYELOID CELL APOPTOSIS
0.991331							0.043008							TXN1	NEGATIVE REGULATION OF INTRACELLULAR TRANSPORT	1	ENR	NEGATIVE REGULATION OF INTRACELLULAR TRANSPORT	1							0.0086694							NEGATIVE REGULATION OF INTRACELLULAR TRANSPORT	FALSE	NEGATIVE REGULATION OF INTRACELLULAR TRANSPORT
0.999263			0.999962			0.999282	0.016373			0.0011045			0.008323	TXN1|PRDX1|CHP2|SGK1|FABP4|CD9|CTNNB1|TGM2|FTH1|APLP2|CTSK|SLC9A9|CAMK2D|JUN|APOE|MYO5A|IGF1|ATXN1|APP|PMP22|SLA|DCLRE1C|GSR|HFE|LIPA|TRF	HOMEOSTATIC PROCESS	26	ENR	HOMEOSTATIC PROCESS	1			1			1	0.00073719			3.8398e-05			0.0007175	HOMEOSTATIC PROCESS	FALSE	HOMEOSTATIC PROCESS
0.999873							0.010712							SGK1|CAPG	NEGATIVE REGULATION OF PROTEIN COMPLEX ASSEMBLY	2	ENR	NEGATIVE REGULATION OF PROTEIN COMPLEX ASSEMBLY	1							0.00012692							NEGATIVE REGULATION OF PROTEIN COMPLEX ASSEMBLY	FALSE	NEGATIVE REGULATION OF PROTEIN COMPLEX ASSEMBLY
				0.996891							0.016161			SRGN	MAINTENANCE OF PROTEASE LOCATION IN MAST CELL SECRETORY GRANULE	1	ENR	MAINTENANCE OF PROTEASE LOCATION IN MAST CELL SECRETORY GRANULE					1							0.0031086			MAINTENANCE OF PROTEASE LOCATION IN MAST CELL SECRETORY GRANULE	FALSE	MAINTENANCE OF PROTEASE LOCATION IN MAST CELL SECRETORY GRANULE
0.990714							0.045042							SGK1	LONG-TERM MEMORY	1	ENR	LONG-TERM MEMORY	1							0.0092859							LONG-TERM MEMORY	FALSE	LONG-TERM MEMORY
	0.99996	0.999642	1	0.995254		1		0.00038113	0.0044694	1.0424e-09	0.023677		3.414e-07	CD24A|SGK1|TIMP2|FABP4|GLUL|MEF2C|CTNNB1|LPIN1|PROS1|LIFR|ETV1|LEPR|IL18|TGFBR2|CD74|MAF|FABP1|H2-DMA|H2-AA|CIITA|CCR2|CSF1R|EGR1|CEBPD|CD81|CST3|APOE|JUN|MAFB|JUND|AIF1|IGF1|KLF2|CD4|APP|CD40|FLT1|SP110|PLXNB2|TCF4|SERINC3|ITM2B|AKR1B3|ITGAL|FCGR1|C3|CXCL10|CCND2|SIRPA|PNP|TGM2|TSPO|BNIP3L|IFI204|STAT1|EIF2AK2|CCDC80|PPARG|SH2D1B1|CD47|CARD11|CD44|HP|CAMK2D|LPL|ABHD5|SEMA4D|ATXN1|PERP|MAPK3|TCF7…	POSITIVE REGULATION OF CELLULAR PROCESS	78	ENR	POSITIVE REGULATION OF CELLULAR PROCESS		1	1	1	1		1		3.9571e-05	0.00035789	3.3282e-12	0.0047464		4.6066e-09	POSITIVE REGULATION OF CELLULAR PROCESS	FALSE	POSITIVE REGULATION OF CELLULAR PROCESS
0.999612							0.016373							TXN1|PRDX1	REGULATION OF INTRACELLULAR TRANSPORT	2	ENR	REGULATION OF INTRACELLULAR TRANSPORT	1							0.00038802							REGULATION OF INTRACELLULAR TRANSPORT	FALSE	REGULATION OF INTRACELLULAR TRANSPORT
		0.987125				0.998188			0.04091				0.016335	GAS7|AIF1	ACTIN FILAMENT BUNDLE ASSEMBLY	2	ENR	ACTIN FILAMENT BUNDLE ASSEMBLY			1				1			0.012875				0.0018122	ACTIN FILAMENT BUNDLE ASSEMBLY	FALSE	ACTIN FILAMENT BUNDLE ASSEMBLY
				0.999943							0.00082137			IFIT1|IFIT2	CELLULAR RESPONSE TO CYTOKINE STIMULUS	2	ENR	CELLULAR RESPONSE TO CYTOKINE STIMULUS					1							5.7106e-05			CELLULAR RESPONSE TO CYTOKINE STIMULUS	FALSE	CELLULAR RESPONSE TO CYTOKINE STIMULUS
			0.995061		0.999137					0.02807		0.017976		SLC7A2	LYSINE TRANSPORT	1	ENR	LYSINE TRANSPORT				1		1					0.004939		0.00086332		LYSINE TRANSPORT	FALSE	LYSINE TRANSPORT
			0.990146							0.042476				CTNNB1	RENAL VESICLE FORMATION	1	ENR	RENAL VESICLE FORMATION				1							0.0098539				RENAL VESICLE FORMATION	FALSE	RENAL VESICLE FORMATION
	0.994009		0.999999			1		0.018742		7.6369e-05			2.7292e-06	CD24A|KRT19|SGK1|TIMP2|FABP4|AXL|CD9|MEF2C|CTNNB1|LPIN1|LIFR|ETV1|RHOB|TGFBR2|CD74|MAF|BIN1|H2-DMA|GAS7|EGR1|BTG2|ZFP36L1|GNA12|JUN|JUND|MYO5A|WWP1|IGF1|TMEM176B|DAB2|CD4|APP|CLIC4|FLT1|PMP22|PLXNB2|TCF4|TNFAIP2|SLA|BZW2|LIPA|PHGDH|PTPRJ|EAR2|PPARG|CARD11|CD44|ABHD5|PAG1|TCF7L2|NRP1|MCOLN3|SORT1|DCLRE1C	CELLULAR DEVELOPMENTAL PROCESS	54	ENR	CELLULAR DEVELOPMENTAL PROCESS		1		1			1		0.0059912		1.3517e-06			6.7515e-08	CELLULAR DEVELOPMENTAL PROCESS	FALSE	CELLULAR DEVELOPMENTAL PROCESS
		0.989687							0.035961					CX3CR1	MACROPHAGE ACTIVATION INVOLVED IN IMMUNE RESPONSE	1	ENR	MACROPHAGE ACTIVATION INVOLVED IN IMMUNE RESPONSE			1							0.010313					MACROPHAGE ACTIVATION INVOLVED IN IMMUNE RESPONSE	FALSE	MACROPHAGE ACTIVATION INVOLVED IN IMMUNE RESPONSE
			0.999828		0.995232	0.998382				0.0030968		0.033485	0.014986	CD9|MEF2C|JUN|CTNNB1|TGM2|ANXA2|LMO4|LEPR|RHOB|TGFBR2|FLT1|PMP22|TNFAIP2|NRP1|CD44|LRP6	ANATOMICAL STRUCTURE FORMATION INVOLVED IN MORPHOGENESIS	16	ENR	ANATOMICAL STRUCTURE FORMATION INVOLVED IN MORPHOGENESIS				1		1	1				0.00017226		0.0047677	0.0016177	ANATOMICAL STRUCTURE FORMATION INVOLVED IN MORPHOGENESIS	FALSE	ANATOMICAL STRUCTURE FORMATION INVOLVED IN MORPHOGENESIS
				0.987623							0.045843			H2-T23	ANTIGEN PROCESSING AND PRESENTATION OF ENDOGENOUS PEPTIDE ANTIGEN VIA MHC CLASS IB	1	ENR	ANTIGEN PROCESSING AND PRESENTATION OF ENDOGENOUS PEPTIDE ANTIGEN VIA MHC CLASS IB					1							0.012377			ANTIGEN PROCESSING AND PRESENTATION OF ENDOGENOUS PEPTIDE ANTIGEN VIA MHC CLASS IB	FALSE	ANTIGEN PROCESSING AND PRESENTATION OF ENDOGENOUS PEPTIDE ANTIGEN VIA MHC CLASS IB
				0.996891							0.016161			SRGN	MAINTENANCE OF GRANZYME B LOCATION IN T CELL SECRETORY GRANULE	1	ENR	MAINTENANCE OF GRANZYME B LOCATION IN T CELL SECRETORY GRANULE					1							0.0031086			MAINTENANCE OF GRANZYME B LOCATION IN T CELL SECRETORY GRANULE	FALSE	MAINTENANCE OF GRANZYME B LOCATION IN T CELL SECRETORY GRANULE
				0.996891							0.016161			TAPBP	PEPTIDE STABILIZATION	1	ENR	PEPTIDE STABILIZATION					1							0.0031086			PEPTIDE STABILIZATION	FALSE	PEPTIDE STABILIZATION
		0.987978							0.039125					APOE	RESPONSE TO DIETARY EXCESS	1	ENR	RESPONSE TO DIETARY EXCESS			1							0.012022					RESPONSE TO DIETARY EXCESS	FALSE	RESPONSE TO DIETARY EXCESS
				0.988544							0.04556			TAP1|TRAFD1	REGULATION OF INNATE IMMUNE RESPONSE	2	ENR	REGULATION OF INNATE IMMUNE RESPONSE					1							0.011456			REGULATION OF INNATE IMMUNE RESPONSE	FALSE	REGULATION OF INNATE IMMUNE RESPONSE
			0.990146		0.998274					0.042476		0.0258		SLC7A2	PRODUCTION OF NITRIC OXIDE INVOLVED IN INFLAMMATORY RESPONSE	1	ENR	PRODUCTION OF NITRIC OXIDE INVOLVED IN INFLAMMATORY RESPONSE				1		1					0.0098539		0.0017259		PRODUCTION OF NITRIC OXIDE INVOLVED IN INFLAMMATORY RESPONSE	FALSE	PRODUCTION OF NITRIC OXIDE INVOLVED IN INFLAMMATORY RESPONSE
			0.990146		0.998274					0.042476		0.0258		CD44	WOUND HEALING INVOLVED IN INFLAMMATORY RESPONSE	1	ENR	WOUND HEALING INVOLVED IN INFLAMMATORY RESPONSE				1		1					0.0098539		0.0017259		WOUND HEALING INVOLVED IN INFLAMMATORY RESPONSE	FALSE	WOUND HEALING INVOLVED IN INFLAMMATORY RESPONSE
	0.993935	0.997946	0.999997		0.991245	1		0.01881	0.016349	0.00013664		0.042891	2.7292e-06	OPHN1|CD24A|KRT19|SGK1|TIMP2|FABP4|AXL|CD9|MEF2C|CTNNB1|LPIN1|LIFR|ETV1|LEPR|RHOB|TGFBR2|CD74|MAF|BIN1|H2-DMA|GAS7|CCR2|EGR1|BTG2|ZFP36L1|LRP6|CX3CR1|GNA12|HEXB|APOE|JUN|MAFB|JUND|MYO5A|WWP1|IGF1|CKB|OLFML3|TMEM176B|DAB2|CD4|APP|CLIC4|FLT1|PMP22|PLXNB2|TCF4|TNFAIP2|SLA|BZW2|LIPA|NINJ1|PHGDH|PTPRJ|EAR2|TGM2|ANXA2|LMO4|APLP2|VCAM1|CXCL13|PPARG|CARD11|CD44|ABHD5|PRKAR2B|PAG1|MAPK3|CD164|TCF7L2|NRP1|…	DEVELOPMENTAL PROCESS	74	ENR	DEVELOPMENTAL PROCESS		1	1	1		1	1		0.0060646	0.0020545	2.764e-06		0.0087547	6.6e-08	DEVELOPMENTAL PROCESS	FALSE	DEVELOPMENTAL PROCESS
					0.996551							0.032432		EAR2	ENTRAINMENT OF CIRCADIAN CLOCK	1	ENR	ENTRAINMENT OF CIRCADIAN CLOCK						1							0.003449		ENTRAINMENT OF CIRCADIAN CLOCK	FALSE	ENTRAINMENT OF CIRCADIAN CLOCK
0.996625							0.032074							PGAM1|FABP5	GLUCOSE METABOLIC PROCESS	2	ENR	GLUCOSE METABOLIC PROCESS	1							0.0033751							GLUCOSE METABOLIC PROCESS	FALSE	GLUCOSE METABOLIC PROCESS
					0.993705							0.0367		KCNQ1OT1|CAR4	ONE-CARBON METABOLIC PROCESS	2	ENR	ONE-CARBON METABOLIC PROCESS						1							0.0062951		ONE-CARBON METABOLIC PROCESS	FALSE	ONE-CARBON METABOLIC PROCESS
			0.995061							0.02807				SLC6A6	TAURINE TRANSPORT	1	ENR	TAURINE TRANSPORT				1							0.004939				TAURINE TRANSPORT	FALSE	TAURINE TRANSPORT
			0.996227							0.026645				FABP4|PPARG|LPIN1	FAT CELL DIFFERENTIATION	3	ENR	FAT CELL DIFFERENTIATION				1							0.0037727				FAT CELL DIFFERENTIATION	FALSE	FAT CELL DIFFERENTIATION
0.997632			0.993775			0.997272	0.026997			0.032942			0.021532	CD24A|GNA12|SGK1|SIRPA|CD63|CAPG|PROS1|EHD4|PLXNB2|BIN1|NRP1|IGHM|GAS7|CD47|CDC42EP3|DSTN	REGULATION OF CELLULAR COMPONENT ORGANIZATION	16	ENR	REGULATION OF CELLULAR COMPONENT ORGANIZATION	1			1			1	0.0023685			0.006225			0.0027278	REGULATION OF CELLULAR COMPONENT ORGANIZATION	FALSE	REGULATION OF CELLULAR COMPONENT ORGANIZATION
			0.990146							0.042476				CTNNB1	EMBRYONIC ARM MORPHOGENESIS	1	ENR	EMBRYONIC ARM MORPHOGENESIS				1							0.0098539				EMBRYONIC ARM MORPHOGENESIS	FALSE	EMBRYONIC ARM MORPHOGENESIS
0.994419							0.037989							PRDX1	RESPONSE TO SUPEROXIDE	1	ENR	RESPONSE TO SUPEROXIDE	1							0.0055814							RESPONSE TO SUPEROXIDE	FALSE	RESPONSE TO SUPEROXIDE
						0.987376							0.049494	VCAM1|TGFBR2|GNA12|TCF4|DAB2|LRP6	EMBRYONIC DEVELOPMENT ENDING IN BIRTH OR EGG HATCHING	6	ENR	EMBRYONIC DEVELOPMENT ENDING IN BIRTH OR EGG HATCHING							1							0.012624	EMBRYONIC DEVELOPMENT ENDING IN BIRTH OR EGG HATCHING	FALSE	EMBRYONIC DEVELOPMENT ENDING IN BIRTH OR EGG HATCHING
						0.999692							0.0042819	ABCA1|JUN|GAS6	CELLULAR RESPONSE TO NUTRIENT LEVELS	3	ENR	CELLULAR RESPONSE TO NUTRIENT LEVELS							1							0.00030815	CELLULAR RESPONSE TO NUTRIENT LEVELS	FALSE	CELLULAR RESPONSE TO NUTRIENT LEVELS
			0.988936							0.04594				APP|TCF7L2|ACOX1|CD9|CTNNB1|GSR|APLP2|CD44	REPRODUCTION	8	ENR	REPRODUCTION				1							0.011064				REPRODUCTION	FALSE	REPRODUCTION
	0.994349	0.999324	0.999709			0.999997		0.018302	0.0072608	0.0045207			8.7302e-05	CD24A|MEF2C|CTNNB1|LPIN1|ETV1|CD74|MAF|FABP1|CIITA|PPARG|SH2D1B1|EGR1|CEBPD|CARD11|CD44|CST3|APOE|JUN|MAFB|ABHD5|AIF1|IGF1|ATXN1|KLF2|CD4|APP|MAPK3|TCF4|TCF7L2|IGHM|ITSN1	POSITIVE REGULATION OF CELLULAR METABOLIC PROCESS	31	ENR	POSITIVE REGULATION OF CELLULAR METABOLIC PROCESS		1	1	1			1		0.0056507	0.00067605	0.00029147			3.0104e-06	POSITIVE REGULATION OF CELLULAR METABOLIC PROCESS	FALSE	POSITIVE REGULATION OF CELLULAR METABOLIC PROCESS
0.999628							0.016373							SGK1|CAPG	NEGATIVE REGULATION OF CYTOSKELETON ORGANIZATION	2	ENR	NEGATIVE REGULATION OF CYTOSKELETON ORGANIZATION	1							0.00037165							NEGATIVE REGULATION OF CYTOSKELETON ORGANIZATION	FALSE	NEGATIVE REGULATION OF CYTOSKELETON ORGANIZATION
				0.997477							0.016161			FCGR1|C3	REGULATION OF INFLAMMATORY RESPONSE TO ANTIGENIC STIMULUS	2	ENR	REGULATION OF INFLAMMATORY RESPONSE TO ANTIGENIC STIMULUS					1							0.0025227			REGULATION OF INFLAMMATORY RESPONSE TO ANTIGENIC STIMULUS	FALSE	REGULATION OF INFLAMMATORY RESPONSE TO ANTIGENIC STIMULUS
	1	1						1.1499e-15	7.6928e-08					CD74|H2-EB1|H2-DMA|H2-DMB1|H2-AA|H2-AB1	ANTIGEN PROCESSING AND PRESENTATION OF PEPTIDE ANTIGEN VIA MHC CLASS II	6	ENR	ANTIGEN PROCESSING AND PRESENTATION OF PEPTIDE ANTIGEN VIA MHC CLASS II		1	1						6.2836e-18	4.2976e-10					ANTIGEN PROCESSING AND PRESENTATION OF PEPTIDE ANTIGEN VIA MHC CLASS II	FALSE	ANTIGEN PROCESSING AND PRESENTATION OF PEPTIDE ANTIGEN VIA MHC CLASS II
		0.989687							0.035961					CKB	CELLULAR ANION HOMEOSTASIS	1	ENR	CELLULAR ANION HOMEOSTASIS			1							0.010313					CELLULAR ANION HOMEOSTASIS	FALSE	CELLULAR ANION HOMEOSTASIS
					0.987978							0.049356		ADIPOR2	POSITIVE REGULATION OF GLUCOSE IMPORT	1	ENR	POSITIVE REGULATION OF GLUCOSE IMPORT						1							0.012022		POSITIVE REGULATION OF GLUCOSE IMPORT	FALSE	POSITIVE REGULATION OF GLUCOSE IMPORT
				1							1.1543e-05			MX1|NMI|IIGP1|IGTP|GBP2|GBP3|TAP1	RIBONUCLEOTIDE CATABOLIC PROCESS	7	ENR	RIBONUCLEOTIDE CATABOLIC PROCESS					1							4.145e-07			RIBONUCLEOTIDE CATABOLIC PROCESS	FALSE	RIBONUCLEOTIDE CATABOLIC PROCESS
				0.998421							0.010988			FCGR1|C3	REGULATION OF MYELOID LEUKOCYTE MEDIATED IMMUNITY	2	ENR	REGULATION OF MYELOID LEUKOCYTE MEDIATED IMMUNITY					1							0.0015788			REGULATION OF MYELOID LEUKOCYTE MEDIATED IMMUNITY	FALSE	REGULATION OF MYELOID LEUKOCYTE MEDIATED IMMUNITY
	0.977662	0.989922	1			0.998174		0.047812	0.035961	1.6412e-07			0.016352	CD24A|TIMP2|CTNNB1|TGM2|APLP2|LEPR|CD74|CYTIP|AFAP1|TBC1D9|CCR2|CARD11|IQGAP1|CD44|IQSEC1|NET1|MYO5A|RGS1|RGS10|IGF1|SLC7A2|CD4|APP|RGL1|IGHM|AKR1B3|ITGAL|ITSN1	REGULATION OF SIGNAL TRANSDUCTION	28	ENR	REGULATION OF SIGNAL TRANSDUCTION		1	1	1			1		0.022338	0.010078	1.0374e-09			0.0018264	REGULATION OF SIGNAL TRANSDUCTION	FALSE	REGULATION OF SIGNAL TRANSDUCTION
0.994419							0.037989							SGK1	POSITIVE REGULATION OF SODIUM ION TRANSPORT	1	ENR	POSITIVE REGULATION OF SODIUM ION TRANSPORT	1							0.0055814							POSITIVE REGULATION OF SODIUM ION TRANSPORT	FALSE	POSITIVE REGULATION OF SODIUM ION TRANSPORT
		0.982786	0.999916	0.999138		0.993907			0.049303	0.0019783	0.0074405		0.033431	CD24A|SGK1|AXL|CTNNB1|PNP|TGM2|TSPO|BNIP3L|IFI204|TSC22D3|STAT1|EIF2AK2|IL18|CD74|CARD11|CD44|CX3CR1|JUN|AIF1|IGF1|APP|PERP|SP110|SERINC3|ITM2B|FCGR1|ITSN1|CIDEC|IFIH1	REGULATION OF APOPTOSIS	29	ENR	REGULATION OF APOPTOSIS			1	1	1		1			0.017214	8.3991e-05	0.00086217		0.006093	REGULATION OF APOPTOSIS	FALSE	REGULATION OF APOPTOSIS
				0.990703							0.037493			FCGR1	POSITIVE REGULATION OF TYPE III HYPERSENSITIVITY	1	ENR	POSITIVE REGULATION OF TYPE III HYPERSENSITIVITY					1							0.0092971			POSITIVE REGULATION OF TYPE III HYPERSENSITIVITY	FALSE	POSITIVE REGULATION OF TYPE III HYPERSENSITIVITY
						0.998942							0.011637	MAF|ZCCHC11|CD4	CYTOKINE PRODUCTION	3	ENR	CYTOKINE PRODUCTION							1							0.0010579	CYTOKINE PRODUCTION	FALSE	CYTOKINE PRODUCTION
		0.990543							0.034988					AIF1	REGULATION OF MUSCLE ADAPTATION	1	ENR	REGULATION OF MUSCLE ADAPTATION			1							0.0094573					REGULATION OF MUSCLE ADAPTATION	FALSE	REGULATION OF MUSCLE ADAPTATION
0.999302			0.997978			0.999967	0.016373			0.017101			0.00062414	TXN1|PRDX1|SGK1|SIRPA|GLUL|CD63|PROS1|NISCH|ABCG1|BIN1|CD47|HVCN1|ABCA1|P2RY12|ABHD5|MYO5A|AIF1|ADIPOR2|IGF1|EHD4|FLT1|TCF4|TCF7L2|NRP1|IGHM	REGULATION OF LOCALIZATION	25	ENR	REGULATION OF LOCALIZATION	1			1			1	0.00069783			0.0020215			3.2751e-05	REGULATION OF LOCALIZATION	FALSE	REGULATION OF LOCALIZATION
					0.990543							0.044464		LPL	NEUTRAL LIPID BIOSYNTHETIC PROCESS	1	ENR	NEUTRAL LIPID BIOSYNTHETIC PROCESS						1							0.0094573		NEUTRAL LIPID BIOSYNTHETIC PROCESS	FALSE	NEUTRAL LIPID BIOSYNTHETIC PROCESS
	0.999688		0.998196	0.999839		1		0.0022965		0.015875	0.0019839		1.8872e-06	CD24A|SGK1|TIMP2|CTNNB1|PNP|LPIN1|TSPO|IFI204|RHOB|TGFBR2|CD74|ABCG1|MAF|H2-DMA|BMP2K|H2-AA|GAS7|PPARG|CCR2|CSF1R|CDC42EP3|CARD11|HP|CX3CR1|GNA12|LPL|JUN|JUND|SEMA4D|TOB1|IGF1|CD40|RSAD2|PLXNB2|LST1|TCF4|TCF7L2|NRP1|CD83|C3|TRF|CXCL10	REGULATION OF DEVELOPMENTAL PROCESS	42	ENR	REGULATION OF DEVELOPMENTAL PROCESS		1		1	1		1		0.00031206		0.0018045	0.00016092		3.8197e-08	REGULATION OF DEVELOPMENTAL PROCESS	FALSE	REGULATION OF DEVELOPMENTAL PROCESS
				0.996891							0.016161			SRGN	T CELL SECRETORY GRANULE ORGANIZATION	1	ENR	T CELL SECRETORY GRANULE ORGANIZATION					1							0.0031086			T CELL SECRETORY GRANULE ORGANIZATION	FALSE	T CELL SECRETORY GRANULE ORGANIZATION
						0.989184							0.046844	SBF2|CBR2	PROTEIN TETRAMERIZATION	2	ENR	PROTEIN TETRAMERIZATION							1							0.010816	PROTEIN TETRAMERIZATION	FALSE	PROTEIN TETRAMERIZATION
	0.994179							0.018513						EGR1	RESPONSE TO LIPID	1	ENR	RESPONSE TO LIPID		1							0.0058213						RESPONSE TO LIPID	FALSE	RESPONSE TO LIPID
					0.995691							0.033058		CD9	MYELIN ASSEMBLY	1	ENR	MYELIN ASSEMBLY						1							0.0043094		MYELIN ASSEMBLY	FALSE	MYELIN ASSEMBLY
			0.999718							0.0044646				CAMK2D|CCND2|CD2	G1/S TRANSITION OF MITOTIC CELL CYCLE	3	ENR	G1/S TRANSITION OF MITOTIC CELL CYCLE				1							0.00028221				G1/S TRANSITION OF MITOTIC CELL CYCLE	FALSE	G1/S TRANSITION OF MITOTIC CELL CYCLE
						0.999068							0.010356	MEF2C|JUND|IGF1	OSTEOBLAST DIFFERENTIATION	3	ENR	OSTEOBLAST DIFFERENTIATION							1							0.00093154	OSTEOBLAST DIFFERENTIATION	FALSE	OSTEOBLAST DIFFERENTIATION
					0.993113							0.037175		SLC7A2	NITRIC OXIDE BIOSYNTHETIC PROCESS	1	ENR	NITRIC OXIDE BIOSYNTHETIC PROCESS						1							0.0068866		NITRIC OXIDE BIOSYNTHETIC PROCESS	FALSE	NITRIC OXIDE BIOSYNTHETIC PROCESS
			1	0.999046	0.999988	0.987595				3.1678e-07	0.0079974	0.0022552	0.049494	FABP4|GLUL|LPIN1|LEPR|NISCH|SULT1A1|GNA12|ABCA1|CYB5R3|APOE|MYO5A|FXYD2|MX1|PYGL|AKR1B3|LIPA|PHGDH|HPGDS|CAR4|PNP|CBR2|HPGD|TAP1|MAN1C1|ASS1|GPCPD1|CMPK2|NMI|ACOX1|IIGP1|PPARG|IGTP|GBP2|ATP6V0D2|GBP3|DCK|PCYOX1|MGST1|LPL|GMPR|ADCY3|LY6E|ABHD5|LTC4S|ADIPOR2|PRKAR2B|KCNQ1OT1|GSTM1|IDH1|GSR	SMALL MOLECULE METABOLIC PROCESS	50	ENR	SMALL MOLECULE METABOLIC PROCESS				1	1	1	1				2.4029e-09	0.00095449	1.1605e-05	0.012405	SMALL MOLECULE METABOLIC PROCESS	FALSE	SMALL MOLECULE METABOLIC PROCESS
				0.993792							0.027505			H2-T23	ANTIGEN PROCESSING AND PRESENTATION OF ENDOGENOUS PEPTIDE ANTIGEN VIA MHC CLASS IB VIA ER PATHWAY, TAP-DEPENDENT	1	ENR	ANTIGEN PROCESSING AND PRESENTATION OF ENDOGENOUS PEPTIDE ANTIGEN VIA MHC CLASS IB VIA ER PATHWAY, TAP-DEPENDENT					1							0.0062076			ANTIGEN PROCESSING AND PRESENTATION OF ENDOGENOUS PEPTIDE ANTIGEN VIA MHC CLASS IB VIA ER PATHWAY, TAP-DEPENDENT	FALSE	ANTIGEN PROCESSING AND PRESENTATION OF ENDOGENOUS PEPTIDE ANTIGEN VIA MHC CLASS IB VIA ER PATHWAY, TAP-DEPENDENT
	0.980074							0.045506						CIITA|EGR1	NEGATIVE REGULATION OF CELLULAR BIOSYNTHETIC PROCESS	2	ENR	NEGATIVE REGULATION OF CELLULAR BIOSYNTHETIC PROCESS		1							0.019926						NEGATIVE REGULATION OF CELLULAR BIOSYNTHETIC PROCESS	FALSE	NEGATIVE REGULATION OF CELLULAR BIOSYNTHETIC PROCESS
						0.997666							0.018987	JUN|CSF1R	POSITIVE REGULATION OF MYELOID LEUKOCYTE DIFFERENTIATION	2	ENR	POSITIVE REGULATION OF MYELOID LEUKOCYTE DIFFERENTIATION							1							0.0023343	POSITIVE REGULATION OF MYELOID LEUKOCYTE DIFFERENTIATION	FALSE	POSITIVE REGULATION OF MYELOID LEUKOCYTE DIFFERENTIATION
				0.999885							0.001476			USP18|PSMB10|PSMB8|PSMB9|ISG15	CELLULAR PROTEIN CATABOLIC PROCESS	5	ENR	CELLULAR PROTEIN CATABOLIC PROCESS					1							0.00011459			CELLULAR PROTEIN CATABOLIC PROCESS	FALSE	CELLULAR PROTEIN CATABOLIC PROCESS
			0.990146		0.998274					0.042476		0.0258		ABCG1	RESPONSE TO LIPOPROTEIN STIMULUS	1	ENR	RESPONSE TO LIPOPROTEIN STIMULUS				1		1					0.0098539		0.0017259		RESPONSE TO LIPOPROTEIN STIMULUS	FALSE	RESPONSE TO LIPOPROTEIN STIMULUS
	0.986613							0.034262						CD74	REGULATION OF ERK1 AND ERK2 CASCADE	1	ENR	REGULATION OF ERK1 AND ERK2 CASCADE		1							0.013387						REGULATION OF ERK1 AND ERK2 CASCADE	FALSE	REGULATION OF ERK1 AND ERK2 CASCADE
0.99562							0.034875							SGK1|CAPG	REGULATION OF ORGANELLE ORGANIZATION	2	ENR	REGULATION OF ORGANELLE ORGANIZATION	1							0.00438							REGULATION OF ORGANELLE ORGANIZATION	FALSE	REGULATION OF ORGANELLE ORGANIZATION
				0.999998							4.0509e-05			MX1|NMI|PNP|IIGP1|IGTP|GBP2|GBP3|TAP1	PURINE NUCLEOTIDE METABOLIC PROCESS	8	ENR	PURINE NUCLEOTIDE METABOLIC PROCESS					1							2.0654e-06			PURINE NUCLEOTIDE METABOLIC PROCESS	FALSE	PURINE NUCLEOTIDE METABOLIC PROCESS
0.999325							0.016373							SGK1|CAPG	NEGATIVE REGULATION OF ORGANELLE ORGANIZATION	2	ENR	NEGATIVE REGULATION OF ORGANELLE ORGANIZATION	1							0.00067503							NEGATIVE REGULATION OF ORGANELLE ORGANIZATION	FALSE	NEGATIVE REGULATION OF ORGANELLE ORGANIZATION
	0.99952	1		0.998456		0.999985		0.0030606	1.7321e-05		0.010832		0.0003377	C1QA|IRF7|CD74|C1QC|H2-DMA|IGHM|FCGR1|C3|C1QB|C4B	LYMPHOCYTE MEDIATED IMMUNITY	10	ENR	LYMPHOCYTE MEDIATED IMMUNITY		1	1		1		1		0.00048016	4.5157e-07		0.0015438		1.5189e-05	LYMPHOCYTE MEDIATED IMMUNITY	FALSE	LYMPHOCYTE MEDIATED IMMUNITY
			0.989096			0.991833				0.045516			0.039266	PPARG|SH2D1B1|CD83|KLF2	NEGATIVE REGULATION OF CYTOKINE PRODUCTION	4	ENR	NEGATIVE REGULATION OF CYTOKINE PRODUCTION				1			1				0.010904			0.0081668	NEGATIVE REGULATION OF CYTOKINE PRODUCTION	FALSE	NEGATIVE REGULATION OF CYTOKINE PRODUCTION
	0.979982							0.045506						EGR1	RESPONSE TO CARBOHYDRATE STIMULUS	1	ENR	RESPONSE TO CARBOHYDRATE STIMULUS		1							0.020018						RESPONSE TO CARBOHYDRATE STIMULUS	FALSE	RESPONSE TO CARBOHYDRATE STIMULUS
						0.994787							0.030191	PMP22|NRP1|GAS7|LIFR|ETV1|DAB2	CELLULAR COMPONENT MORPHOGENESIS	6	ENR	CELLULAR COMPONENT MORPHOGENESIS							1							0.0052126	CELLULAR COMPONENT MORPHOGENESIS	FALSE	CELLULAR COMPONENT MORPHOGENESIS
0.995824			1		0.994083	1	0.034875			5.3447e-06		0.036232	2.4872e-08	SLC6A6|OPHN1|TXN1|CD24A|MRC1|CHP2|VAT1|FABP4|SLC7A11|CTNNB1|FABP5|FTH1|PSAP|RHOB|TGFBR2|NISCH|ABCG1|FABP1|BIN1|SLC9A9|COLEC12|RAB32|UNC93B1|LRP6|CX3CR1|ABCA1|APOE|MYO5A|ABCD2|LYVE1|TMED5|DAB2|CD4|APP|EHD4|CLIC4|FXYD2|FLT1|GDA|LY75|SLA|SNX10|CP|CLTC|SIRPA|AP1B1|AP2A2|SLC39A2|SLCO2B1|ANXA2|SNX6|ABCC5|CYBB|FOLR2|PLTP|EPS15|RAB11FIP5|ABCA9|KCTD12|PPARG|CD47|ATP6V0D2|CD44|PCYOX1|CAMK2D|HVCN1|TOB1|SLC7…	LOCALIZATION	77	ENR	LOCALIZATION	1			1		1	1	0.0041762			5.4055e-08		0.005917	1.8644e-10	LOCALIZATION	FALSE	LOCALIZATION
			0.998641	0.998263						0.012495	0.011992			SGK1|IFIT1|IFIT2|CTNNB1|PPARG|LPIN1|ADIPOR2|STAT1|EIF2AK2	CELLULAR RESPONSE TO ORGANIC SUBSTANCE	9	ENR	CELLULAR RESPONSE TO ORGANIC SUBSTANCE				1	1						0.0013585	0.001737			CELLULAR RESPONSE TO ORGANIC SUBSTANCE	FALSE	CELLULAR RESPONSE TO ORGANIC SUBSTANCE
				0.987623							0.045843			FCGR1	TYPE IIA HYPERSENSITIVITY	1	ENR	TYPE IIA HYPERSENSITIVITY					1							0.012377			TYPE IIA HYPERSENSITIVITY	FALSE	TYPE IIA HYPERSENSITIVITY
0.997516							0.026997							SGK1	MICROTUBULE DEPOLYMERIZATION	1	ENR	MICROTUBULE DEPOLYMERIZATION	1							0.0024843							MICROTUBULE DEPOLYMERIZATION	FALSE	MICROTUBULE DEPOLYMERIZATION
			0.996516							0.025638				APP|SGK1|ATXN1|PRKAR2B	LEARNING OR MEMORY	4	ENR	LEARNING OR MEMORY				1							0.0034842				LEARNING OR MEMORY	FALSE	LEARNING OR MEMORY
	0.999995							8.7191e-05						CD74|H2-DMA|EGR1	T CELL DIFFERENTIATION	3	ENR	T CELL DIFFERENTIATION		1							5.4792e-06						T CELL DIFFERENTIATION	FALSE	T CELL DIFFERENTIATION
		0.995656				0.998557			0.021819				0.013947	CD74|IGHM|AIF1|ITSN1|CD4	POSITIVE REGULATION OF PHOSPHORUS METABOLIC PROCESS	5	ENR	POSITIVE REGULATION OF PHOSPHORUS METABOLIC PROCESS			1				1			0.0043439				0.0014428	POSITIVE REGULATION OF PHOSPHORUS METABOLIC PROCESS	FALSE	POSITIVE REGULATION OF PHOSPHORUS METABOLIC PROCESS
				0.996152							0.019532			IRF7|DAXX|LY6E|PNP|STAT2|STAT1|PARP14|TAP1|ASS1|SP110|CMPK2|MX1|NMI|IIGP1|IGTP|GBP2|GBP3|DCK	CELLULAR NITROGEN COMPOUND METABOLIC PROCESS	18	ENR	CELLULAR NITROGEN COMPOUND METABOLIC PROCESS					1							0.0038476			CELLULAR NITROGEN COMPOUND METABOLIC PROCESS	FALSE	CELLULAR NITROGEN COMPOUND METABOLIC PROCESS
		0.996551							0.019703					APOE	STEROL CATABOLIC PROCESS	1	ENR	STEROL CATABOLIC PROCESS			1							0.003449					STEROL CATABOLIC PROCESS	FALSE	STEROL CATABOLIC PROCESS
	0.987581					0.993938		0.032445					0.033416	PF4|CD74|AP1B1|GLUL|H2-DMA|SBF2|GAS7|CBR2	MACROMOLECULAR COMPLEX ASSEMBLY	8	ENR	MACROMOLECULAR COMPLEX ASSEMBLY		1					1		0.012419					0.006062	MACROMOLECULAR COMPLEX ASSEMBLY	FALSE	MACROMOLECULAR COMPLEX ASSEMBLY
0.998757			0.990146				0.020979			0.042476				SGK1	GLUCOCORTICOID MEDIATED SIGNALING PATHWAY	1	ENR	GLUCOCORTICOID MEDIATED SIGNALING PATHWAY	1			1				0.0012429			0.0098539				GLUCOCORTICOID MEDIATED SIGNALING PATHWAY	FALSE	GLUCOCORTICOID MEDIATED SIGNALING PATHWAY
			0.989236							0.045289				APP|TCF7L2|ACOX1|CD9|CTNNB1|GSR|APLP2|CD44	REPRODUCTIVE PROCESS	8	ENR	REPRODUCTIVE PROCESS				1							0.010764				REPRODUCTIVE PROCESS	FALSE	REPRODUCTIVE PROCESS
	0.99998		0.996899					0.0002064		0.023472				CD74|H2-DMA|CTNNB1|EGR1|ITGAL|CARD11|CD2	T CELL ACTIVATION	7	ENR	T CELL ACTIVATION		1		1					1.9737e-05		0.0031008				T CELL ACTIVATION	FALSE	T CELL ACTIVATION
						0.999888							0.0018391	CLTC|AP1B1|ABCA1|AP2A2|APOE|SNX6|RHOB|CD4|FOLR2|PLTP|EPS15|RAB11FIP5|UNC93B1	MACROMOLECULE LOCALIZATION	13	ENR	MACROMOLECULE LOCALIZATION							1							0.00011167	MACROMOLECULE LOCALIZATION	FALSE	MACROMOLECULE LOCALIZATION
				0.998604							0.010298			USP18|PSMB10|PSMB8|PSMB9|ISG15	MACROMOLECULE CATABOLIC PROCESS	5	ENR	MACROMOLECULE CATABOLIC PROCESS					1							0.0013961			MACROMOLECULE CATABOLIC PROCESS	FALSE	MACROMOLECULE CATABOLIC PROCESS
						0.988677							0.048726	ABCA1|JUN|GAS6	RESPONSE TO NUTRIENT LEVELS	3	ENR	RESPONSE TO NUTRIENT LEVELS							1							0.011323	RESPONSE TO NUTRIENT LEVELS	FALSE	RESPONSE TO NUTRIENT LEVELS
			0.995061		0.999137					0.02807		0.017976		CD44	MACROPHAGE FUSION	1	ENR	MACROPHAGE FUSION				1		1					0.004939		0.00086332		MACROPHAGE FUSION	FALSE	MACROPHAGE FUSION
		0.999961	0.999091		0.999062	1			0.00070683	0.0099145		0.018862	2.0367e-06	C1QA|CD24A|LY86|C1QC|OLR1|CD163|SLC7A2|PPARG|CCL12|CCL8|CFH|CCL7|LIPA|CD44|STAB1|C1QB|C4B	INFLAMMATORY RESPONSE	17	ENR	INFLAMMATORY RESPONSE			1	1		1	1			3.9488e-05	0.00090873		0.00093824	4.5802e-08	INFLAMMATORY RESPONSE	FALSE	INFLAMMATORY RESPONSE
			0.995128							0.02807				CAMK2D|FLT1|IL18	RESPONSE TO OXYGEN LEVELS	3	ENR	RESPONSE TO OXYGEN LEVELS				1							0.0048718				RESPONSE TO OXYGEN LEVELS	FALSE	RESPONSE TO OXYGEN LEVELS
						0.998653							0.013557	FOLR2|CLTC|AP1B1|AP2A2|EPS15|RAB11FIP5|UNC93B1|SNX6|CD4|RHOB	PROTEIN LOCALIZATION	10	ENR	PROTEIN LOCALIZATION							1							0.0013474	PROTEIN LOCALIZATION	FALSE	PROTEIN LOCALIZATION
						0.987311							0.049494	IGF1	REGULATION OF ANDROGEN RECEPTOR SIGNALING PATHWAY	1	ENR	REGULATION OF ANDROGEN RECEPTOR SIGNALING PATHWAY							1							0.012689	REGULATION OF ANDROGEN RECEPTOR SIGNALING PATHWAY	FALSE	REGULATION OF ANDROGEN RECEPTOR SIGNALING PATHWAY
		0.994803							0.024478					HEXB|APOE	LIPID LOCALIZATION	2	ENR	LIPID LOCALIZATION			1							0.0051965					LIPID LOCALIZATION	FALSE	LIPID LOCALIZATION
			0.998266							0.015588				APP|SGK1|ATXN1	ASSOCIATIVE LEARNING	3	ENR	ASSOCIATIVE LEARNING				1							0.0017341				ASSOCIATIVE LEARNING	FALSE	ASSOCIATIVE LEARNING
	0.995519	0.991399						0.015327	0.033158					CD74	NEGATIVE T CELL SELECTION	1	ENR	NEGATIVE T CELL SELECTION		1	1						0.0044807	0.0086011					NEGATIVE T CELL SELECTION	FALSE	NEGATIVE T CELL SELECTION
	0.977781							0.047812						CCR2	SENSORY PERCEPTION OF PAIN	1	ENR	SENSORY PERCEPTION OF PAIN		1							0.022219						SENSORY PERCEPTION OF PAIN	FALSE	SENSORY PERCEPTION OF PAIN
			0.990146							0.042476				ACOX1	FATTY ACID BETA-OXIDATION USING ACYL-COA OXIDASE	1	ENR	FATTY ACID BETA-OXIDATION USING ACYL-COA OXIDASE				1							0.0098539				FATTY ACID BETA-OXIDATION USING ACYL-COA OXIDASE	FALSE	FATTY ACID BETA-OXIDATION USING ACYL-COA OXIDASE
			0.99986			0.993634				0.0028002			0.033971	CD24A|FABP4|JUN|AIF1|ATXN1|PRKAR2B|APLP2|CD4|APP|TGFBR2|FLT1|IGHM|SH2D1B1|ITSN1|CD44	REGULATION OF PHOSPHATE METABOLIC PROCESS	15	ENR	REGULATION OF PHOSPHATE METABOLIC PROCESS				1			1				0.00013983			0.0063663	REGULATION OF PHOSPHATE METABOLIC PROCESS	FALSE	REGULATION OF PHOSPHATE METABOLIC PROCESS
		0.999981				0.999994			0.00037446				0.0001459	C1QA|C1QC|CFH|C1QB|C4B	PROTEIN MATURATION BY PEPTIDE BOND CLEAVAGE	5	ENR	PROTEIN MATURATION BY PEPTIDE BOND CLEAVAGE			1				1			1.8827e-05				5.7715e-06	PROTEIN MATURATION BY PEPTIDE BOND CLEAVAGE	FALSE	PROTEIN MATURATION BY PEPTIDE BOND CLEAVAGE
					0.989687							0.044868		CD44	REGULATION OF MYELOID CELL APOPTOSIS	1	ENR	REGULATION OF MYELOID CELL APOPTOSIS						1							0.010313		REGULATION OF MYELOID CELL APOPTOSIS	FALSE	REGULATION OF MYELOID CELL APOPTOSIS
	0.989991							0.027338						CIITA|EGR1	NEGATIVE REGULATION OF RNA METABOLIC PROCESS	2	ENR	NEGATIVE REGULATION OF RNA METABOLIC PROCESS		1							0.010009						NEGATIVE REGULATION OF RNA METABOLIC PROCESS	FALSE	NEGATIVE REGULATION OF RNA METABOLIC PROCESS
0.993182							0.039959							SGK1	POSITIVE REGULATION OF DENDRITE MORPHOGENESIS	1	ENR	POSITIVE REGULATION OF DENDRITE MORPHOGENESIS	1							0.0068177							POSITIVE REGULATION OF DENDRITE MORPHOGENESIS	FALSE	POSITIVE REGULATION OF DENDRITE MORPHOGENESIS
				0.990788							0.037493			IRF7|DAXX|PNP|STAT2|STAT1|PARP14|TAP1|SP110|CMPK2|MX1|NMI|IIGP1|IGTP|GBP2|GBP3|DCK	NUCLEOBASE, NUCLEOSIDE, NUCLEOTIDE AND NUCLEIC ACID METABOLIC PROCESS	16	ENR	NUCLEOBASE, NUCLEOSIDE, NUCLEOTIDE AND NUCLEIC ACID METABOLIC PROCESS					1							0.0092119			NUCLEOBASE, NUCLEOSIDE, NUCLEOTIDE AND NUCLEIC ACID METABOLIC PROCESS	FALSE	NUCLEOBASE, NUCLEOSIDE, NUCLEOTIDE AND NUCLEIC ACID METABOLIC PROCESS
			0.998861							0.011187				CD24A|CTNNB1|ITGAL|CARD11	REGULATION OF LYMPHOCYTE PROLIFERATION	4	ENR	REGULATION OF LYMPHOCYTE PROLIFERATION				1							0.0011385				REGULATION OF LYMPHOCYTE PROLIFERATION	FALSE	REGULATION OF LYMPHOCYTE PROLIFERATION
			0.999572		0.990146	0.999995				0.0061676		0.044868	0.00013543	OPHN1|CD24A|SGK1|TIMP2|PHGDH|CD9|EAR2|MEF2C|CTNNB1|LMO4|LIFR|ETV1|APLP2|TGFBR2|GAS7|PPARG|CD44|LRP6|CX3CR1|MAFB|MYO5A|IGF1|APP|PMP22|PLXNB2|TCF4|TCF7L2|NRP1|MCOLN3|BZW2	NERVOUS SYSTEM DEVELOPMENT	30	ENR	NERVOUS SYSTEM DEVELOPMENT				1		1	1				0.0004279		0.0098543	5.0761e-06	NERVOUS SYSTEM DEVELOPMENT	FALSE	NERVOUS SYSTEM DEVELOPMENT
					0.996551							0.032432		SLC7A2	REGULATION OF TOR SIGNALING CASCADE	1	ENR	REGULATION OF TOR SIGNALING CASCADE						1							0.003449		REGULATION OF TOR SIGNALING CASCADE	FALSE	REGULATION OF TOR SIGNALING CASCADE
						0.989741							0.045317	APOE|CD4	MAINTENANCE OF LOCATION	2	ENR	MAINTENANCE OF LOCATION							1							0.010259	MAINTENANCE OF LOCATION	FALSE	MAINTENANCE OF LOCATION
	0.998254	0.991355	0.999998		0.998199	1		0.0076986	0.033158	0.00010814		0.026254	1.0671e-06	OPHN1|CD24A|KRT19|SGK1|TIMP2|CD9|MEF2C|CTNNB1|LIFR|ETV1|LEPR|RHOB|TGFBR2|CD74|MAF|H2-DMA|GAS7|CCR2|EGR1|BTG2|ZFP36L1|LRP6|CX3CR1|HEXB|APOE|JUN|MAFB|JUND|MYO5A|WWP1|IGF1|CKB|CD4|APP|CLIC4|FLT1|PMP22|PLXNB2|TCF4|TNFAIP2|SLA|BZW2|LIPA|NINJ1|PHGDH|PTPRJ|EAR2|TGM2|ANXA2|LMO4|APLP2|VCAM1|CXCL13|PPARG|CARD11|CD44|PRKAR2B|MAPK3|CD164|TCF7L2|NRP1|MCOLN3|SORT1|DCLRE1C	SYSTEM DEVELOPMENT	64	ENR	SYSTEM DEVELOPMENT		1	1	1		1	1		0.0017459	0.0086446	1.9824e-06		0.0018013	1.9199e-08	SYSTEM DEVELOPMENT	FALSE	SYSTEM DEVELOPMENT
				0.990703							0.037493			FCGR1	REGULATION OF TYPE III HYPERSENSITIVITY	1	ENR	REGULATION OF TYPE III HYPERSENSITIVITY					1							0.0092971			REGULATION OF TYPE III HYPERSENSITIVITY	FALSE	REGULATION OF TYPE III HYPERSENSITIVITY
					0.995691							0.033058		ABCG1	REGULATION OF CHOLESTEROL EFFLUX	1	ENR	REGULATION OF CHOLESTEROL EFFLUX						1							0.0043094		REGULATION OF CHOLESTEROL EFFLUX	FALSE	REGULATION OF CHOLESTEROL EFFLUX
			1	0.998998	0.999946					2.7708e-05	0.0081562	0.0052725		CD24A|FABP4|PNP|TGM2|ANXA2|SLC7A2|TAP1|TRAFD1|F7|PPARG|SH2D1B1|CD47|FCGR1|C3|CD44	REGULATION OF RESPONSE TO STRESS	15	ENR	REGULATION OF RESPONSE TO STRESS				1	1	1					4.0283e-07	0.0010018	5.4126e-05		REGULATION OF RESPONSE TO STRESS	FALSE	REGULATION OF RESPONSE TO STRESS
0.989482							0.047267							PRDX1	REGULATION OF TRANSCRIPTION FACTOR IMPORT INTO NUCLEUS	1	ENR	REGULATION OF TRANSCRIPTION FACTOR IMPORT INTO NUCLEUS	1							0.010518							REGULATION OF TRANSCRIPTION FACTOR IMPORT INTO NUCLEUS	FALSE	REGULATION OF TRANSCRIPTION FACTOR IMPORT INTO NUCLEUS
			0.999571							0.0061676				APP|SGK1|ATXN1|PRKAR2B	LEARNING	4	ENR	LEARNING				1							0.00042885				LEARNING	FALSE	LEARNING
		0.991399							0.033158					MAFB	SEGMENT SPECIFICATION	1	ENR	SEGMENT SPECIFICATION			1							0.0086011					SEGMENT SPECIFICATION	FALSE	SEGMENT SPECIFICATION
			0.990146							0.042476				CD24A	REGULATION OF ERYTHROCYTE AGGREGATION	1	ENR	REGULATION OF ERYTHROCYTE AGGREGATION				1							0.0098539				REGULATION OF ERYTHROCYTE AGGREGATION	FALSE	REGULATION OF ERYTHROCYTE AGGREGATION
				0.998481							0.010743			USP18|PSMB10|PSMB8|PSMB9|NAPSA|HP|ISG15	PROTEOLYSIS	7	ENR	PROTEOLYSIS					1							0.0015187			PROTEOLYSIS	FALSE	PROTEOLYSIS
	0.999992					0.990629		0.00010695					0.042378	TGFBR2|CXCL13|CD74|H2-DMA|DCLRE1C|CCR2|WWP1|EGR1|CD4	IMMUNE SYSTEM DEVELOPMENT	9	ENR	IMMUNE SYSTEM DEVELOPMENT		1					1		7.5975e-06					0.0093714	IMMUNE SYSTEM DEVELOPMENT	FALSE	IMMUNE SYSTEM DEVELOPMENT
			0.992716							0.036353				FABP1|ABHD5	POSITIVE REGULATION OF CELLULAR CATABOLIC PROCESS	2	ENR	POSITIVE REGULATION OF CELLULAR CATABOLIC PROCESS				1							0.0072843				POSITIVE REGULATION OF CELLULAR CATABOLIC PROCESS	FALSE	POSITIVE REGULATION OF CELLULAR CATABOLIC PROCESS
					0.996551							0.032432		ABCG1	POSITIVE REGULATION OF CHOLESTEROL TRANSPORT	1	ENR	POSITIVE REGULATION OF CHOLESTEROL TRANSPORT						1							0.003449		POSITIVE REGULATION OF CHOLESTEROL TRANSPORT	FALSE	POSITIVE REGULATION OF CHOLESTEROL TRANSPORT
				0.996891							0.016161			SRGN	MAINTENANCE OF PROTEIN LOCATION IN MAST CELL SECRETORY GRANULE	1	ENR	MAINTENANCE OF PROTEIN LOCATION IN MAST CELL SECRETORY GRANULE					1							0.0031086			MAINTENANCE OF PROTEIN LOCATION IN MAST CELL SECRETORY GRANULE	FALSE	MAINTENANCE OF PROTEIN LOCATION IN MAST CELL SECRETORY GRANULE
				1							8.6582e-06			CD40|PNP|FCGR1|C3|TAP1|H2-T23	REGULATION OF LEUKOCYTE MEDIATED IMMUNITY	6	ENR	REGULATION OF LEUKOCYTE MEDIATED IMMUNITY					1							2.2072e-07			REGULATION OF LEUKOCYTE MEDIATED IMMUNITY	FALSE	REGULATION OF LEUKOCYTE MEDIATED IMMUNITY
0.998493	0.99696	0.998825	0.997929		0.993004	0.999989	0.024457	0.011837	0.010457	0.017336		0.037417	0.00024939	TXN1|CD24A|SGK1|TIMP2|FABP4|CD63|AXL|CTSB|CAPG|CD9|CTNNB1|TSC22D3|FTH1|RHOB|TGFBR2|NISCH|CD74|ABCG1|S100A1|CIITA|PPARG|SH2D1B1|EGR1|BTG2|CD44|LRP6|CX3CR1|CST3|JUN|AIF1|RGS1|ADIPOR2|WWP1|RGS10|TOB1|IGF1|ATXN1|DAB2|PMP22|PAG1|TCF4|TCF7L2|NRP1|ITSN1	NEGATIVE REGULATION OF CELLULAR PROCESS	44	ENR	NEGATIVE REGULATION OF CELLULAR PROCESS	1	1	1	1		1	1	0.0015068	0.00304	0.0011753	0.0020712		0.0069957	1.0656e-05	NEGATIVE REGULATION OF CELLULAR PROCESS	FALSE	NEGATIVE REGULATION OF CELLULAR PROCESS
			0.995061							0.02807				CD24A	POSITIVE REGULATION OF CELL-CELL ADHESION MEDIATED BY INTEGRIN	1	ENR	POSITIVE REGULATION OF CELL-CELL ADHESION MEDIATED BY INTEGRIN				1							0.004939				POSITIVE REGULATION OF CELL-CELL ADHESION MEDIATED BY INTEGRIN	FALSE	POSITIVE REGULATION OF CELL-CELL ADHESION MEDIATED BY INTEGRIN
	0.998654							0.0063987						CCR2	POSITIVE REGULATION OF MACROPHAGE CHEMOTAXIS	1	ENR	POSITIVE REGULATION OF MACROPHAGE CHEMOTAXIS		1							0.0013462						POSITIVE REGULATION OF MACROPHAGE CHEMOTAXIS	FALSE	POSITIVE REGULATION OF MACROPHAGE CHEMOTAXIS
	0.999813			0.991347		0.999985		0.0014432			0.036339		0.0003377	TIMP2|JUN|PNP|JUND|TSPO|SEMA4D|IFI204|IGF1|TGFBR2|CD74|PLXNB2|H2-DMA|H2-AA|CSF1R|CD83	POSITIVE REGULATION OF CELL DIFFERENTIATION	15	ENR	POSITIVE REGULATION OF CELL DIFFERENTIATION		1			1		1		0.00018712			0.0086531		1.5175e-05	POSITIVE REGULATION OF CELL DIFFERENTIATION	FALSE	POSITIVE REGULATION OF CELL DIFFERENTIATION
						0.995753							0.026306	UNC93B1	TOLL-LIKE RECEPTOR 3 SIGNALING PATHWAY	1	ENR	TOLL-LIKE RECEPTOR 3 SIGNALING PATHWAY							1							0.0042475	TOLL-LIKE RECEPTOR 3 SIGNALING PATHWAY	FALSE	TOLL-LIKE RECEPTOR 3 SIGNALING PATHWAY
					0.996551							0.032432		ABCG1	POSITIVE REGULATION OF CHOLESTEROL BIOSYNTHETIC PROCESS	1	ENR	POSITIVE REGULATION OF CHOLESTEROL BIOSYNTHETIC PROCESS						1							0.003449		POSITIVE REGULATION OF CHOLESTEROL BIOSYNTHETIC PROCESS	FALSE	POSITIVE REGULATION OF CHOLESTEROL BIOSYNTHETIC PROCESS
			0.998693							0.012165				SLC6A6|PCYOX1|CLIC4|KCNN3|SLC39A2|ATP6V0D2|SLC7A2	ION TRANSMEMBRANE TRANSPORT	7	ENR	ION TRANSMEMBRANE TRANSPORT				1							0.0013072				ION TRANSMEMBRANE TRANSPORT	FALSE	ION TRANSMEMBRANE TRANSPORT
0.995128							0.037397							PGAM1|FABP5	HEXOSE METABOLIC PROCESS	2	ENR	HEXOSE METABOLIC PROCESS	1							0.0048721							HEXOSE METABOLIC PROCESS	FALSE	HEXOSE METABOLIC PROCESS
				0.993753							0.027505			FCGR1|C3	REGULATION OF ACUTE INFLAMMATORY RESPONSE	2	ENR	REGULATION OF ACUTE INFLAMMATORY RESPONSE					1							0.0062468			REGULATION OF ACUTE INFLAMMATORY RESPONSE	FALSE	REGULATION OF ACUTE INFLAMMATORY RESPONSE
				0.991326							0.036339			TAP1|TRAFD1	NEGATIVE REGULATION OF DEFENSE RESPONSE	2	ENR	NEGATIVE REGULATION OF DEFENSE RESPONSE					1							0.0086741			NEGATIVE REGULATION OF DEFENSE RESPONSE	FALSE	NEGATIVE REGULATION OF DEFENSE RESPONSE
			0.999712							0.0045115				CD24A|CTNNB1|ITGAL|CARD11	REGULATION OF T CELL PROLIFERATION	4	ENR	REGULATION OF T CELL PROLIFERATION				1							0.00028803				REGULATION OF T CELL PROLIFERATION	FALSE	REGULATION OF T CELL PROLIFERATION
		0.992256							0.031034					CX3CR1	MICROGLIAL CELL ACTIVATION INVOLVED IN IMMUNE RESPONSE	1	ENR	MICROGLIAL CELL ACTIVATION INVOLVED IN IMMUNE RESPONSE			1							0.0077442					MICROGLIAL CELL ACTIVATION INVOLVED IN IMMUNE RESPONSE	FALSE	MICROGLIAL CELL ACTIVATION INVOLVED IN IMMUNE RESPONSE
						0.99414							0.032844	APOE|CD4	MAINTENANCE OF LOCATION IN CELL	2	ENR	MAINTENANCE OF LOCATION IN CELL							1							0.0058598	MAINTENANCE OF LOCATION IN CELL	FALSE	MAINTENANCE OF LOCATION IN CELL
			0.99999							0.00038728				CD24A|FABP4|PPARG|TGM2|CD47|SLC7A2	REGULATION OF INFLAMMATORY RESPONSE	6	ENR	REGULATION OF INFLAMMATORY RESPONSE				1							1.0037e-05				REGULATION OF INFLAMMATORY RESPONSE	FALSE	REGULATION OF INFLAMMATORY RESPONSE
	0.999993	0.992256						9.7869e-05	0.031034					CD74|H2-DMA	POSITIVE THYMIC T CELL SELECTION	2	ENR	POSITIVE THYMIC T CELL SELECTION		1	1						6.6851e-06	0.0077442					POSITIVE THYMIC T CELL SELECTION	FALSE	POSITIVE THYMIC T CELL SELECTION
				0.999271							0.0064193			PNP|H2-T23	POSITIVE REGULATION OF T CELL MEDIATED CYTOTOXICITY	2	ENR	POSITIVE REGULATION OF T CELL MEDIATED CYTOTOXICITY					1							0.00072896			POSITIVE REGULATION OF T CELL MEDIATED CYTOTOXICITY	FALSE	POSITIVE REGULATION OF T CELL MEDIATED CYTOTOXICITY
0.997516							0.026997							PRDX1	NATURAL KILLER CELL MEDIATED IMMUNITY	1	ENR	NATURAL KILLER CELL MEDIATED IMMUNITY	1							0.0024843							NATURAL KILLER CELL MEDIATED IMMUNITY	FALSE	NATURAL KILLER CELL MEDIATED IMMUNITY
	0.994803							0.017451						CD74|H2-DMA|H2-DMB1|BTG2	CELLULAR PROTEIN METABOLIC PROCESS	4	ENR	CELLULAR PROTEIN METABOLIC PROCESS		1							0.0051972						CELLULAR PROTEIN METABOLIC PROCESS	FALSE	CELLULAR PROTEIN METABOLIC PROCESS
			0.995061							0.02807				AKR1B3	SORBITOL BIOSYNTHETIC PROCESS	1	ENR	SORBITOL BIOSYNTHETIC PROCESS				1							0.004939				SORBITOL BIOSYNTHETIC PROCESS	FALSE	SORBITOL BIOSYNTHETIC PROCESS
				1							1.0805e-05			MX1|NMI|PNP|IIGP1|IGTP|GBP2|GBP3|TAP1	NUCLEOSIDE TRIPHOSPHATE METABOLIC PROCESS	8	ENR	NUCLEOSIDE TRIPHOSPHATE METABOLIC PROCESS					1							3.0101e-07			NUCLEOSIDE TRIPHOSPHATE METABOLIC PROCESS	FALSE	NUCLEOSIDE TRIPHOSPHATE METABOLIC PROCESS
				1							8.1729e-06			MX1|NMI|PNP|IIGP1|IGTP|GBP2|GBP3|TAP1	CELLULAR NITROGEN COMPOUND CATABOLIC PROCESS	8	ENR	CELLULAR NITROGEN COMPOUND CATABOLIC PROCESS					1							1.7047e-07			CELLULAR NITROGEN COMPOUND CATABOLIC PROCESS	FALSE	CELLULAR NITROGEN COMPOUND CATABOLIC PROCESS
0.989482							0.047267							PRDX1	SUPEROXIDE METABOLIC PROCESS	1	ENR	SUPEROXIDE METABOLIC PROCESS	1							0.010518							SUPEROXIDE METABOLIC PROCESS	FALSE	SUPEROXIDE METABOLIC PROCESS
			0.990146							0.042476				CTNNB1	ARM MORPHOGENESIS	1	ENR	ARM MORPHOGENESIS				1							0.0098539				ARM MORPHOGENESIS	FALSE	ARM MORPHOGENESIS
			0.991444							0.041779				APP|CD24A|SGK1|PHGDH|EAR2|CD44	NEURON DEVELOPMENT	6	ENR	NEURON DEVELOPMENT				1							0.0085564				NEURON DEVELOPMENT	FALSE	NEURON DEVELOPMENT
	1	1		0.999889		0.992798		7.5538e-14	7.8249e-07		0.0014511		0.037239	CD74|H2-EB1|H2-DMA|H2-DMB1|H2-AA|H2-AB1|TAPBP|HFE|FCGR1|UNC93B1|H2-T23	ANTIGEN PROCESSING AND PRESENTATION OF PEPTIDE ANTIGEN	11	ENR	ANTIGEN PROCESSING AND PRESENTATION OF PEPTIDE ANTIGEN		1	1		1		1		1.2383e-15	1.1657e-08		0.00011098		0.0072021	ANTIGEN PROCESSING AND PRESENTATION OF PEPTIDE ANTIGEN	FALSE	ANTIGEN PROCESSING AND PRESENTATION OF PEPTIDE ANTIGEN
				0.999271							0.0064193			FCGR1|C3	REGULATION OF HYPERSENSITIVITY	2	ENR	REGULATION OF HYPERSENSITIVITY					1							0.00072896			REGULATION OF HYPERSENSITIVITY	FALSE	REGULATION OF HYPERSENSITIVITY
				0.996891							0.016161			PNP	URATE BIOSYNTHETIC PROCESS	1	ENR	URATE BIOSYNTHETIC PROCESS					1							0.0031086			URATE BIOSYNTHETIC PROCESS	FALSE	URATE BIOSYNTHETIC PROCESS
			0.993217	0.988263						0.034666	0.045843			CD40|SRGN|PPARG|TSPO|SH2D1B1|CARD11|IL18	REGULATION OF CYTOKINE PRODUCTION	7	ENR	REGULATION OF CYTOKINE PRODUCTION				1	1						0.0067826	0.011737			REGULATION OF CYTOKINE PRODUCTION	FALSE	REGULATION OF CYTOKINE PRODUCTION
			0.993089							0.034928				APP|CAMK2D|CCND2|SGK1|CD2	REGULATION OF CELL CYCLE	5	ENR	REGULATION OF CELL CYCLE				1							0.0069106				REGULATION OF CELL CYCLE	FALSE	REGULATION OF CELL CYCLE
			1			0.991998				7.8028e-07			0.039266	CD24A|TIMP2|CTNNB1|TGM2|APLP2|LEPR|CYTIP|TBC1D9|CARD11|IQGAP1|CD44|LRP6|IQSEC1|NET1|TOB1|IGF1|SLC7A2|ATXN1|CD4|APP|RGL1|IGHM|ZCCHC11|AKR1B3|ITGAL|ITSN1	REGULATION OF SIGNALING PATHWAY	26	ENR	REGULATION OF SIGNALING PATHWAY				1			1				6.4119e-09			0.0080022	REGULATION OF SIGNALING PATHWAY	FALSE	REGULATION OF SIGNALING PATHWAY
						0.987311							0.049494	LRP6	PRIMITIVE STREAK FORMATION	1	ENR	PRIMITIVE STREAK FORMATION							1							0.012689	PRIMITIVE STREAK FORMATION	FALSE	PRIMITIVE STREAK FORMATION
			0.992905							0.035631				CYB5R3|LIPA|LEPR	STEROL METABOLIC PROCESS	3	ENR	STEROL METABOLIC PROCESS				1							0.0070947				STEROL METABOLIC PROCESS	FALSE	STEROL METABOLIC PROCESS
						0.995157							0.028584	PMP22|TIMP2|RHOB	NEGATIVE REGULATION OF CELL CYCLE	3	ENR	NEGATIVE REGULATION OF CELL CYCLE							1							0.0048426	NEGATIVE REGULATION OF CELL CYCLE	FALSE	NEGATIVE REGULATION OF CELL CYCLE
					0.993972							0.036232		LPL	GLYCEROLIPID CATABOLIC PROCESS	1	ENR	GLYCEROLIPID CATABOLIC PROCESS						1							0.0060282		GLYCEROLIPID CATABOLIC PROCESS	FALSE	GLYCEROLIPID CATABOLIC PROCESS
			0.995061		0.999137					0.02807		0.017976		PYGL	5-PHOSPHORIBOSE 1-DIPHOSPHATE METABOLIC PROCESS	1	ENR	5-PHOSPHORIBOSE 1-DIPHOSPHATE METABOLIC PROCESS				1		1					0.004939		0.00086332		5-PHOSPHORIBOSE 1-DIPHOSPHATE METABOLIC PROCESS	FALSE	5-PHOSPHORIBOSE 1-DIPHOSPHATE METABOLIC PROCESS
			1		0.998869	0.999467				6.7872e-06		0.020607	0.0066033	NINJ1|CD24A|ITGAX|SIRPA|OLR1|NEDD9|CD9|CTNNB1|CD33|CD93|LYVE1|CD4|RHOB|APP|VCAM1|PERP|CD164|NRP1|CD47|ITGAL|SIGLECF|CD44|STAB1|CD2	BIOLOGICAL ADHESION	24	ENR	BIOLOGICAL ADHESION				1		1	1				8.7132e-08		0.0011311	0.00053299	BIOLOGICAL ADHESION	FALSE	BIOLOGICAL ADHESION
	0.999999	0.999532				0.989184		1.245e-05	0.005282				0.046844	TGFBR2|CD74|H2-DMA|H2-AA|CD83	POSITIVE REGULATION OF LYMPHOCYTE DIFFERENTIATION	5	ENR	POSITIVE REGULATION OF LYMPHOCYTE DIFFERENTIATION		1	1				1		5.4426e-07	0.0004678				0.010816	POSITIVE REGULATION OF LYMPHOCYTE DIFFERENTIATION	FALSE	POSITIVE REGULATION OF LYMPHOCYTE DIFFERENTIATION
						0.992493							0.038517	TGFBR2|NRP1|CSF1R|IGF1|TRF	ENZYME LINKED RECEPTOR PROTEIN SIGNALING PATHWAY	5	ENR	ENZYME LINKED RECEPTOR PROTEIN SIGNALING PATHWAY							1							0.0075071	ENZYME LINKED RECEPTOR PROTEIN SIGNALING PATHWAY	FALSE	ENZYME LINKED RECEPTOR PROTEIN SIGNALING PATHWAY
			0.999548	0.998516						0.006447	0.010582			CD24A|FABP4|TGM2|CD47|FCGR1|C3|CXCL10	POSITIVE REGULATION OF RESPONSE TO EXTERNAL STIMULUS	7	ENR	POSITIVE REGULATION OF RESPONSE TO EXTERNAL STIMULUS				1	1						0.00045235	0.0014836			POSITIVE REGULATION OF RESPONSE TO EXTERNAL STIMULUS	FALSE	POSITIVE REGULATION OF RESPONSE TO EXTERNAL STIMULUS
	0.998629					0.999391		0.0064317					0.0073232	PTPRJ|CTSB|MEF2C|MAN1C1|ETV1|TGFBR2|CD74|MAF|H2-DMA|H2-DMB1|BMP2K|CIITA|CSF1R|EGR1|CFH|BTG2|CEBPD|MMP12|ZFP36L1|C1QB|C1QA|C1QC|ABCA1|APOE|JUN|JUND|MAFB|WWP1|IGF1|LYVE1|KLF2|PTPN18|CD4|TCF4|IGHM|LGMN|DCLRE1C|RNASEL|F13A1|C4B	MACROMOLECULE METABOLIC PROCESS	40	ENR	MACROMOLECULE METABOLIC PROCESS		1					1		0.0013707					0.00060935	MACROMOLECULE METABOLIC PROCESS	FALSE	MACROMOLECULE METABOLIC PROCESS
0.996276							0.032074							PRDX1	CELLULAR RESPONSE TO OXYGEN RADICAL	1	ENR	CELLULAR RESPONSE TO OXYGEN RADICAL	1							0.0037242							CELLULAR RESPONSE TO OXYGEN RADICAL	FALSE	CELLULAR RESPONSE TO OXYGEN RADICAL
			0.99119			0.996672				0.042476			0.024945	NINJ1|MEF2C|JUN|CTNNB1|TGM2|MYO5A|IGF1|LMO4|APP|TGFBR2|CLIC4|FLT1|MAPK3|TCF4|NRP1|PPARG|CD44|LRP6	TISSUE DEVELOPMENT	18	ENR	TISSUE DEVELOPMENT				1			1				0.0088104			0.0033284	TISSUE DEVELOPMENT	FALSE	TISSUE DEVELOPMENT
				0.993792							0.027505			H2-T23	ANTIGEN PROCESSING AND PRESENTATION OF ENDOGENOUS PEPTIDE ANTIGEN VIA MHC CLASS IB VIA ER PATHWAY	1	ENR	ANTIGEN PROCESSING AND PRESENTATION OF ENDOGENOUS PEPTIDE ANTIGEN VIA MHC CLASS IB VIA ER PATHWAY					1							0.0062076			ANTIGEN PROCESSING AND PRESENTATION OF ENDOGENOUS PEPTIDE ANTIGEN VIA MHC CLASS IB VIA ER PATHWAY	FALSE	ANTIGEN PROCESSING AND PRESENTATION OF ENDOGENOUS PEPTIDE ANTIGEN VIA MHC CLASS IB VIA ER PATHWAY
		0.994831			0.994831				0.024478			0.033485		ABCG1|APOE	PROTEIN-LIPID COMPLEX REMODELING	2	ENR	PROTEIN-LIPID COMPLEX REMODELING			1			1				0.0051692			0.0051692		PROTEIN-LIPID COMPLEX REMODELING	FALSE	PROTEIN-LIPID COMPLEX REMODELING
						0.998722							0.013484	OPHN1|MRC1|GPR34|STARD8|LIFR|RHOB|TGFBR2|NISCH|INPP4B|COLEC12|LRP6|CX3CR1|ADAP2|GNA12|SRGAP2|P2RY12|CD163|MYO5A|LYVE1|PMP22|NRP1|RGL1|IGHM|ITSN1|TRF	SIGNAL TRANSMISSION	25	ENR	SIGNAL TRANSMISSION							1							0.001278	SIGNAL TRANSMISSION	FALSE	SIGNAL TRANSMISSION
			0.999986							0.00048661				MGST1|GSTM1|IDH1|GSR	GLUTATHIONE METABOLIC PROCESS	4	ENR	GLUTATHIONE METABOLIC PROCESS				1							1.4149e-05				GLUTATHIONE METABOLIC PROCESS	FALSE	GLUTATHIONE METABOLIC PROCESS
		0.997412			0.997412	0.987311			0.016349			0.0321	0.049494	ABCG1|APOE	LOW-DENSITY LIPOPROTEIN PARTICLE REMODELING	2	ENR	LOW-DENSITY LIPOPROTEIN PARTICLE REMODELING			1			1	1			0.0025878			0.0025878	0.012689	LOW-DENSITY LIPOPROTEIN PARTICLE REMODELING	FALSE	LOW-DENSITY LIPOPROTEIN PARTICLE REMODELING
	0.977341							0.048216						CD74	NEGATIVE REGULATION OF LYMPHOCYTE ACTIVATION	1	ENR	NEGATIVE REGULATION OF LYMPHOCYTE ACTIVATION		1							0.022659						NEGATIVE REGULATION OF LYMPHOCYTE ACTIVATION	FALSE	NEGATIVE REGULATION OF LYMPHOCYTE ACTIVATION
		0.998274				0.991523			0.014259				0.039266	APOE	POSITIVE REGULATION OF CHOLESTEROL ESTERIFICATION	1	ENR	POSITIVE REGULATION OF CHOLESTEROL ESTERIFICATION			1				1			0.0017259				0.0084772	POSITIVE REGULATION OF CHOLESTEROL ESTERIFICATION	FALSE	POSITIVE REGULATION OF CHOLESTEROL ESTERIFICATION
		0.987125							0.04091					HEXB	REPRODUCTIVE BEHAVIOR IN A MULTICELLULAR ORGANISM	1	ENR	REPRODUCTIVE BEHAVIOR IN A MULTICELLULAR ORGANISM			1							0.012875					REPRODUCTIVE BEHAVIOR IN A MULTICELLULAR ORGANISM	FALSE	REPRODUCTIVE BEHAVIOR IN A MULTICELLULAR ORGANISM
	0.997345	0.986565	0.999988		0.996915	1		0.010589	0.041885	0.00042317		0.032432	2.0263e-07	OPHN1|CD24A|KRT19|SGK1|TIMP2|CD9|MEF2C|CTNNB1|LIFR|ETV1|LEPR|RHOB|TGFBR2|CD74|MAF|BIN1|H2-DMA|GAS7|CCR2|EGR1|BTG2|ZFP36L1|LRP6|CX3CR1|GNA12|HEXB|APOE|JUN|MAFB|JUND|MYO5A|WWP1|IGF1|CKB|DAB2|CD4|APP|CLIC4|FLT1|PMP22|PLXNB2|TCF4|TNFAIP2|SLA|BZW2|LIPA|NINJ1|PHGDH|PTPRJ|EAR2|TGM2|ANXA2|LMO4|APLP2|VCAM1|CXCL13|PPARG|CARD11|CD44|PRKAR2B|MAPK3|CD164|TCF7L2|NRP1|MCOLN3|SORT1|DCLRE1C	ANATOMICAL STRUCTURE DEVELOPMENT	67	ENR	ANATOMICAL STRUCTURE DEVELOPMENT		1	1	1		1	1		0.0026545	0.013435	1.177e-05		0.0030848	2.5822e-09	ANATOMICAL STRUCTURE DEVELOPMENT	FALSE	ANATOMICAL STRUCTURE DEVELOPMENT
			0.992158							0.038768				FABP1|PPARG	FATTY ACID TRANSPORT	2	ENR	FATTY ACID TRANSPORT				1							0.0078417				FATTY ACID TRANSPORT	FALSE	FATTY ACID TRANSPORT
		0.98542							0.043496					HEXB	GLYCOSPHINGOLIPID METABOLIC PROCESS	1	ENR	GLYCOSPHINGOLIPID METABOLIC PROCESS			1							0.01458					GLYCOSPHINGOLIPID METABOLIC PROCESS	FALSE	GLYCOSPHINGOLIPID METABOLIC PROCESS
				1							1.1543e-05			MX1|NMI|IIGP1|IGTP|GBP2|GBP3|TAP1	NUCLEOSIDE TRIPHOSPHATE CATABOLIC PROCESS	7	ENR	NUCLEOSIDE TRIPHOSPHATE CATABOLIC PROCESS					1							4.145e-07			NUCLEOSIDE TRIPHOSPHATE CATABOLIC PROCESS	FALSE	NUCLEOSIDE TRIPHOSPHATE CATABOLIC PROCESS
		0.997498				0.994078			0.016349				0.032979	TIMP2|RGS1|RGS10|IGF1	NEGATIVE REGULATION OF SIGNAL TRANSDUCTION	4	ENR	NEGATIVE REGULATION OF SIGNAL TRANSDUCTION			1				1			0.0025016				0.005922	NEGATIVE REGULATION OF SIGNAL TRANSDUCTION	FALSE	NEGATIVE REGULATION OF SIGNAL TRANSDUCTION
	0.997837		0.999999			0.995521		0.0090997		6.6759e-05			0.027283	CD24A|TIMP2|CTNNB1|TGM2|LEPR|CD4|CD74|IGHM|CCR2|AKR1B3|ITGAL|ITSN1|CARD11|CD44	POSITIVE REGULATION OF SIGNALING PROCESS	14	ENR	POSITIVE REGULATION OF SIGNALING PROCESS		1		1			1		0.0021631		1.1394e-06			0.004479	POSITIVE REGULATION OF SIGNALING PROCESS	FALSE	POSITIVE REGULATION OF SIGNALING PROCESS
0.999553	0.997338		1	0.999949	0.999946	0.999996	0.016373	0.010589		5.8073e-09	0.00075686	0.0052725	0.00010949	TXN1|PRDX1|SGK1|VAT1|GLUL|PGAM1|CTSB|MEF2C|FABP5|FTH1|PSAP|ETV1|CTSD|CTSZ|ESD|TGFBR2|NISCH|INPP4B|CD74|MAF|H2-DMA|H2-DMB1|BMP2K|CIITA|CSF1R|EGR1|CFH|BTG2|CEBPD|MMP12|PLBD1|ZFP36L1|C1QB|SULT1A1|C1QA|GNA12|C1QC|ABCA1|APOE|JUN|JUND|MAFB|MYO5A|WWP1|IGF1|LYVE1|KLF2|PTPN18|CD4|APP|FXYD2|FLT1|GDA|TCF4|SLA|ADARB1|LGMN|PYGL|AKR1B3|RNASEL|LIPA|HEBP1|CP|OLR1|PHGDH|PTPRJ|HPGDS|EAR2|CAR4|TGM2|CBR2|B4GALT6|LMO…	METABOLIC PROCESS	172	ENR	METABOLIC PROCESS	1	1		1	1	1	1	0.00044717	0.0026619		2.5696e-11	5.0867e-05	5.4262e-05	3.9397e-06	METABOLIC PROCESS	FALSE	METABOLIC PROCESS
			0.994903							0.028799				CD24A|ABCG1|TCF7L2|CTNNB1|TOB1	NEGATIVE REGULATION OF CELL DIFFERENTIATION	5	ENR	NEGATIVE REGULATION OF CELL DIFFERENTIATION				1							0.0050971				NEGATIVE REGULATION OF CELL DIFFERENTIATION	FALSE	NEGATIVE REGULATION OF CELL DIFFERENTIATION
	0.99993	0.998011	0.997369	0.998154		1		0.0005937	0.016181	0.020705	0.012644		1.4362e-06	CD24A|SGK1|TIMP2|GLUL|CTNNB1|PNP|TSPO|ANXA2|PROS1|IFI204|IL18|RHOB|TGFBR2|F7|NISCH|CD74|MAF|H2-DMA|BMP2K|H2-AA|PPARG|CCR2|SH2D1B1|CSF1R|EGR1|CARD11|HP|CX3CR1|SRGN|APOE|JUN|JUND|AIF1|SEMA4D|TOB1|IGF1|KLF2|APP|CD40|RSAD2|FLT1|PLXNB2|NRP1|LGMN|CD83|C3|TRF|CXCL10	REGULATION OF MULTICELLULAR ORGANISMAL PROCESS	48	ENR	REGULATION OF MULTICELLULAR ORGANISMAL PROCESS		1	1	1	1		1		6.9751e-05	0.0019887	0.0026307	0.0018461		2.7439e-08	REGULATION OF MULTICELLULAR ORGANISMAL PROCESS	FALSE	REGULATION OF MULTICELLULAR ORGANISMAL PROCESS
		0.985288							0.043648					HEXB|APOE	DI-, TRI-VALENT INORGANIC CATION HOMEOSTASIS	2	ENR	DI-, TRI-VALENT INORGANIC CATION HOMEOSTASIS			1							0.014712					DI-, TRI-VALENT INORGANIC CATION HOMEOSTASIS	FALSE	DI-, TRI-VALENT INORGANIC CATION HOMEOSTASIS
0.996729	1	1	1	1	0.999997	1	0.032074	2.0917e-07	1.4084e-05	8.1415e-12	8.1358e-11	0.0018168	6.0287e-10	PRDX1|SGK1|VAT1|GLUL|TSC22D3|ETV1|CTSD|TGFBR2|CLEC4D|CSTB|CD74|H2-EB1|H2-DMA|H2-DMB1|H2-AA|GAS6|H2-AB1|CIITA|COLEC12|CCR2|EGR1|CFH|BTG2|UNC93B1|C1QB|CX3CR1|SULT1A1|C1QA|LY86|C1QC|ABCA1|CST3|P2RY12|HEXB|CD163|APOE|JUN|MYO5A|IGF1|CD4|APP|FLT1|TCF4|CCL12|AKR1B3|RNASEL|CCL8|CCL7|LIPA|FCGRT|STAB1|CP|NINJ1|PF4|OLR1|EAR2|APLP2|CYBB|TFEC|PPARG|CD47|CD44|CAMK2D|HVCN1|MGST1|ADCY3|ADIPOR2|SLC7A2|ATXN1|PRKAR…	RESPONSE TO STIMULUS	132	ENR	RESPONSE TO STIMULUS	1	1	1	1	1	1	1	0.0032708	5.715e-09	3.4094e-07	1.0293e-14	2.8282e-13	3.1162e-06	2.2375e-12	RESPONSE TO STIMULUS	FALSE	RESPONSE TO STIMULUS
			0.98863							0.046964				APP|SEPT9|CAMK2D|CCND2|MAPK3|PHGDH|NEDD9|CD2	CELL CYCLE	8	ENR	CELL CYCLE				1							0.01137				CELL CYCLE	FALSE	CELL CYCLE
				0.993792							0.027505			LY6E	EPINEPHRINE TRANSPORT	1	ENR	EPINEPHRINE TRANSPORT					1							0.0062076			EPINEPHRINE TRANSPORT	FALSE	EPINEPHRINE TRANSPORT
			0.997912			0.999998				0.017379			6.6212e-05	PTPRJ|MEF2C|JUN|APOE|CTNNB1|TGM2|ANXA2|IGF1|LEPR|RHOB|TGFBR2|FLT1|TNFAIP2|NRP1|ZFP36L1	BLOOD VESSEL DEVELOPMENT	15	ENR	BLOOD VESSEL DEVELOPMENT				1			1				0.002088			2.0846e-06	BLOOD VESSEL DEVELOPMENT	FALSE	BLOOD VESSEL DEVELOPMENT
			0.995061							0.02807				SH2D1B1	IMMUNE RESPONSE-INHIBITING CELL SURFACE RECEPTOR SIGNALING PATHWAY	1	ENR	IMMUNE RESPONSE-INHIBITING CELL SURFACE RECEPTOR SIGNALING PATHWAY				1							0.004939				IMMUNE RESPONSE-INHIBITING CELL SURFACE RECEPTOR SIGNALING PATHWAY	FALSE	IMMUNE RESPONSE-INHIBITING CELL SURFACE RECEPTOR SIGNALING PATHWAY
	0.993633		1			0.999902		0.01953		1.5941e-06			0.0016912	CD24A|TIMP2|GLUL|CTNNB1|TGM2|APLP2|LEPR|NISCH|CD74|CYTIP|AFAP1|TBC1D9|CCR2|EGR1|CARD11|IQGAP1|CD44|LRP6|IQSEC1|NET1|MYO5A|TOB1|IGF1|RGS10|SLC7A2|ATXN1|CD4|APP|TCF4|TCF7L2|RGL1|IGHM|AKR1B3|ITGAL|ITSN1|TRF	REGULATION OF CELL COMMUNICATION	36	ENR	REGULATION OF CELL COMMUNICATION		1		1			1		0.006367		1.4107e-08			9.7617e-05	REGULATION OF CELL COMMUNICATION	FALSE	REGULATION OF CELL COMMUNICATION
0.996276							0.032074							PRDX1	REMOVAL OF SUPEROXIDE RADICALS	1	ENR	REMOVAL OF SUPEROXIDE RADICALS	1							0.0037242							REMOVAL OF SUPEROXIDE RADICALS	FALSE	REMOVAL OF SUPEROXIDE RADICALS
					0.993113							0.037175		LPL	TRIGLYCERIDE BIOSYNTHETIC PROCESS	1	ENR	TRIGLYCERIDE BIOSYNTHETIC PROCESS						1							0.0068866		TRIGLYCERIDE BIOSYNTHETIC PROCESS	FALSE	TRIGLYCERIDE BIOSYNTHETIC PROCESS
						0.997107							0.022435	TCF4|MEF2C|JUND|IGF1	BONE DEVELOPMENT	4	ENR	BONE DEVELOPMENT							1							0.0028927	BONE DEVELOPMENT	FALSE	BONE DEVELOPMENT
					0.992256							0.038588		F7	POSITIVE REGULATION OF COAGULATION	1	ENR	POSITIVE REGULATION OF COAGULATION						1							0.0077442		POSITIVE REGULATION OF COAGULATION	FALSE	POSITIVE REGULATION OF COAGULATION
	0.98164					0.995939		0.043582					0.026306	MAF|TCF4|MEF2C|JUN|MAFB|CIITA|EGR1|IGF1|CEBPD	POSITIVE REGULATION OF TRANSCRIPTION, DNA-DEPENDENT	9	ENR	POSITIVE REGULATION OF TRANSCRIPTION, DNA-DEPENDENT		1					1		0.01836					0.0040605	POSITIVE REGULATION OF TRANSCRIPTION, DNA-DEPENDENT	FALSE	POSITIVE REGULATION OF TRANSCRIPTION, DNA-DEPENDENT
						0.987311							0.049494	HFE	MULTICELLULAR ORGANISMAL IRON ION HOMEOSTASIS	1	ENR	MULTICELLULAR ORGANISMAL IRON ION HOMEOSTASIS							1							0.012689	MULTICELLULAR ORGANISMAL IRON ION HOMEOSTASIS	FALSE	MULTICELLULAR ORGANISMAL IRON ION HOMEOSTASIS
				1							6.8008e-06			MX1|NMI|PNP|IIGP1|IGTP|GBP2|GBP3|TAP1	NUCLEOBASE, NUCLEOSIDE, NUCLEOTIDE AND NUCLEIC ACID CATABOLIC PROCESS	8	ENR	NUCLEOBASE, NUCLEOSIDE, NUCLEOTIDE AND NUCLEIC ACID CATABOLIC PROCESS					1							1.3397e-07			NUCLEOBASE, NUCLEOSIDE, NUCLEOTIDE AND NUCLEIC ACID CATABOLIC PROCESS	FALSE	NUCLEOBASE, NUCLEOSIDE, NUCLEOTIDE AND NUCLEIC ACID CATABOLIC PROCESS
			0.995061							0.02807				SLC6A6	BETA-ALANINE TRANSPORT	1	ENR	BETA-ALANINE TRANSPORT				1							0.004939				BETA-ALANINE TRANSPORT	FALSE	BETA-ALANINE TRANSPORT
			0.99608							0.027201				CD24A|ITGAL	POSITIVE REGULATION OF CALCIUM-MEDIATED SIGNALING	2	ENR	POSITIVE REGULATION OF CALCIUM-MEDIATED SIGNALING				1							0.0039202				POSITIVE REGULATION OF CALCIUM-MEDIATED SIGNALING	FALSE	POSITIVE REGULATION OF CALCIUM-MEDIATED SIGNALING
	0.987057					0.993259		0.03336					0.035262	IGF1|BTG2|LIFR	REGULATION OF ANTI-APOPTOSIS	3	ENR	REGULATION OF ANTI-APOPTOSIS		1					1		0.012943					0.0067405	REGULATION OF ANTI-APOPTOSIS	FALSE	REGULATION OF ANTI-APOPTOSIS
					0.995691							0.033058		LPL	GLYCEROL ETHER CATABOLIC PROCESS	1	ENR	GLYCEROL ETHER CATABOLIC PROCESS						1							0.0043094		GLYCEROL ETHER CATABOLIC PROCESS	FALSE	GLYCEROL ETHER CATABOLIC PROCESS
						0.995833							0.026306	NISCH|FOLR2|CLTC|AP1B1|AP2A2|IGHM|MYO5A|UNC93B1	ESTABLISHMENT OF LOCALIZATION IN CELL	8	ENR	ESTABLISHMENT OF LOCALIZATION IN CELL							1							0.0041674	ESTABLISHMENT OF LOCALIZATION IN CELL	FALSE	ESTABLISHMENT OF LOCALIZATION IN CELL
				0.998896							0.0086665			CMPK2|STAT1|EIF2AK2	RESPONSE TO LIPOPOLYSACCHARIDE	3	ENR	RESPONSE TO LIPOPOLYSACCHARIDE					1							0.0011038			RESPONSE TO LIPOPOLYSACCHARIDE	FALSE	RESPONSE TO LIPOPOLYSACCHARIDE
		0.999998				0.999797			4.403e-05				0.0030776	C1QA|C1QC|C1QB	COMPLEMENT ACTIVATION, CLASSICAL PATHWAY	3	ENR	COMPLEMENT ACTIVATION, CLASSICAL PATHWAY			1				1			1.6398e-06				0.00020302	COMPLEMENT ACTIVATION, CLASSICAL PATHWAY	FALSE	COMPLEMENT ACTIVATION, CLASSICAL PATHWAY
						0.996435							0.025985	CST3|JUN	POSITIVE REGULATION OF DNA REPLICATION	2	ENR	POSITIVE REGULATION OF DNA REPLICATION							1							0.0035646	POSITIVE REGULATION OF DNA REPLICATION	FALSE	POSITIVE REGULATION OF DNA REPLICATION
	1	0.987125						8.3797e-07	0.04091					CD74|H2-DMA|H2-DMB1	'DE NOVO' PROTEIN FOLDING	3	ENR	'DE NOVO' PROTEIN FOLDING		1	1						3.2053e-08	0.012875					'DE NOVO' PROTEIN FOLDING	FALSE	'DE NOVO' PROTEIN FOLDING
