# Supplementary material for: Gpnmb and Spp1 mark a conserved macrophage injury response masking fibrosis-specific programming in the lung
Source: JCI Insight. 2024 Dec 20;9(24):e182700. doi: 10.1172/jci.insight.182700 (PMC11665561; doi:10.1172/jci.insight.182700)
Supplement: Supplemental table 3 [file jciinsight-9-182700-s178.xlsx]

## Sheet: Description
We used the hypeR package to test for enrichment of the same profibrotic gene set and markers from our Gpnmb+ RecAM cluster in several publicly available human and mouse scRNA-seq datasets. Marker genes for macrophage subsets from healthy human lung tissue were published by Morse et al. IPF lung tissue macrophage marker genes were published by Reyfman et al. Human COVID-19 macrophages were sequen…
Fibrotic features gene set: Joshi et al. A spatially restricted fibrotic niche in pulmonary fibrosis is sustained by M-CSF/M-CSFR signalling in monocyte-derived alveolar macrophages
Gpnmb RecAM gene set: Supplementary table 1
Healthy human: Morse et al. Proliferating SPP1/MERTK-expressing macrophages in idiopathic pulmonary fibrosis
Human IPF: Reyfman et al. Single-Cell Transcriptomic Analysis of Human Lung Provides Insights into the Pathobiology of Pulmonary Fibrosis
Human COVID-19: Grant et al. Circuits between infected macrophages and T cells in SARS-CoV-2 pneumonia
Human asthma: Alladina et al. A human model of asthma exacerbation reveals transcriptional programs and cell circuits specific to allergic asthma
Mouse pneumocystis: Wang et al. Integrated multi-omics analyses reveal the altered transcriptomic characteristics of pulmonary macrophages in immunocompromised hosts with Pneumocystis pneumonia
Mouse skin wound: Ma et al. Single-cell RNA-Seq analysis of diabetic wound macrophages in STZ-induced mice

## Sheet: Gpnmb RecAM Score
Covid enrichment score
X	cell_type	seurat_cluster	enrichment_score	p_val_unadjusted	observed_overlap	n_covid	n_marker	p.adjusted
120	MoAM1	0	31.2408	8.207e-09	5	200	19	8.04286e-08
127	MoAM2	0	18.7445	1.71502e-05	3	200	19	8.19674e-05
134	MoAM3	0	56.516	1.17858e-16	9	199	19	3.30004e-15
141	MoAM4	0	44.8969	3.52227e-11	6	167	19	4.60244e-10
162	TRAM1	0	37.4889	1.25278e-10	6	200	19	1.44438e-09
169	TRAM2	0	74.9779	1.8801e-23	12	200	19	9.21248e-22
Asthma enrichment score
label	pval	fdr	Expected	Score	signature	geneset	overlap	background	hits
MC2 (SPP1)	1.6e-18	1.3e-17	0.0307666	260.022	19	38	8	23467	CSTB , CTSD , LGALS3 , CD63 , FABP5 , GPNMB , PSAP , SGK1
quiesMac	1.2e-15	4.7e-15	0.00485789	1029.25	19	6	5	23467	FTL , FTH1 , CTSD , CSTB , LGALS3
Mac1 (FABP4)	8e-11	2.1e-10	0.0744876	80.5503	19	92	6	23467	FTL , FTH1 , LGALS3 , CTSD , CSTB , PRDX1
MC3 (AREG)	0.019	0.039	0.0194315	51.4627	19	24	1	23467	SGK1
Mac2 (A2M)	1	1	0.0121447	0	19	15	0	23467
MC1 (CXCL10)	1	1	0.0145737	0	19	18	0	23467
MC4 (CCR2)	1	1	0.00566753	0	19	7	0	23467
quiesMC	1	1	0	#DIV/0!	19	0	0	23467
Healthy human enrichment score
label	pval	fdr	Expected	Score	signature	geneset	overlap	background	hits
1	6.4e-15	1e-13	0.0404824	172.915	19	50	7	23467	CTSD , FTL , GPNMB , CTSZ , CSTB , PSAP , CD63
0	6.9e-08	5.5e-07	0.0404824	98.8084	19	50	4	23467	LGALS3 , FTL , CAPG , CSTB
10	0.04	0.21	0.0404824	24.7021	19	50	1	23467	SGK1
2	1	1	0.0404824	0	19	50	0	23467
3	1	1	0.0404824	0	19	50	0	23467
4	1	1	0.0404824	0	19	50	0	23467
5	1	1	0.0404824	0	19	50	0	23467
6	1	1	0.0404824	0	19	50	0	23467
7	1	1	0.0404824	0	19	50	0	23467
8	1	1	0.0404824	0	19	50	0	23467
9	1	1	0.0404824	0	19	50	0	23467
11	1	1	0.0404824	0	19	50	0	23467
12	1	1	0.0404824	0	19	50	0	23467
13	1	1	0.0404824	0	19	50	0	23467
14	1	1	0.0396727	0	19	49	0	23467
15	1	1	0.0388631	0	19	48	0	23467
IPF Enrichment score
label	pval	fdr	Expected	Score	signature	geneset	overlap	background	hits
1	2.1e-08	8.3e-08	0.187029	32.0807	19	231	6	23467	GPNMB , SGK1 , PSAP , CTSZ , FABP5 , CSTB
3	6.4e-08	1.3e-07	0.0396727	100.825	19	49	4	23467	CSTB , TXN , FABP5 , FTL
0	1	1	0.143308	0	19	177	0	23467
2	1	1	0.0461499	0	19	57	0	23467
Mouse dermal wound enrichment score
label	pval	fdr	Expected	Score	signature	geneset	overlap	background	hits
9	5.5e-19	2.2e-18	0.492266	28.4399	19	608	14	23467	Gpnmb , Fabp5 , Psap , Prdx1 , Ctsd , Cd63 , Vat1 , Ftl1 , Lgals3 , Sgk1 , Capg , Ctsz , Cstb , Esd
4	2.3e-11	4.7e-11	0.539225	18.5451	19	666	10	23467	Psap , Gpnmb , Cd63 , Ctsd , Fabp5 , Vat1 , Prdx1 , Ftl1 , Ctsz , Lgals3
2	4.7e-08	6.3e-08	0.376486	18.593	19	465	7	23467	Psap , Lgals3 , Prdx1 , Vat1 , Cd63 , Sgk1 , Capg
11	0.0045	0.0045	1.14322	4.3736	19	1412	5	23467	Txn1 , Capg , Cd63 , Prdx1 , Cstb
Mouse pneumocystis enrichment score
label	pval	fdr	Expected	Score	signature	geneset	overlap	background	hits
Scd1+ Macrophage	2.5e-30	1.7e-29	0.0801551	174.661	19	99	14	23467	Ctsd , Lgals3 , Txn1 , Fabp5 , Ctsz , Psap , Gpnmb , Prdx1 , Capg , Cstb , Fth1 , Cd63 , Vat1 , Ftl1
Mmp12+ Macrophage	7.5e-20	2.6e-19	0.29957	43.3956	19	370	13	23467	Psap , Cstb , Ctsz , Fabp5 , Cd63 , Slc7a11 , Esd , Clec4d , Lgals3 , Vat1 , Fth1 , Pgam1 , Capg
Ear1+ Macrophage	0.0086	0.02	0.140879	14.1966	19	174	2	23467	Slc7a11 , Sgk1
Fos+ Macrophage	0.087	0.15	0.0906805	11.0277	19	112	1	23467	Sgk1
Apoe+ Macrophage	0.12	0.17	0.599139	3.33812	19	740	2	23467	Cd63 , Clec4d
Ldlr+ Macrophage	0.14	0.17	0.153833	6.50055	19	190	1	23467	Slc7a11
Proliferating Macrophage	0.37	0.37	0.460689	2.17066	19	569	1	23467	Txn1

## Sheet: Fibrotic Features Score
Covid enrichment score
label	pval	fdr	Expected	Score	signature	geneset	overlap	background	hits
MoAM3	1.9e-18	5.4e-17	0.1696	64.8585	20	199	11	23467	LGMN , TREM2 , CTSL , CTSB , CREG1 , PSAP , GPNMB , CTSS , NPC2 , CTSZ , CSTB
MoAM1	3.1e-14	2.9e-13	0.170452	52.8008	20	200	9	23467	SPP1 , EMP1 , CTSB , CTSL , LGMN , CSTB , SRGN , PSAP , NPC2
TRAM2	3.1e-14	2.9e-13	0.170452	52.8008	20	200	9	23467	GPNMB , CSTB , CTSZ , FABP5 , CTSL , TREM2 , PSAP , CTSB , CTSS
MoAM4	5.8e-11	4.1e-10	0.142328	49.1823	20	167	7	23467	CTSB , PSAP , CSTB , NPC2 , CTSL , CTSS , SRGN
MoAM2	6e-07	3.3e-06	0.170452	29.3338	20	200	5	23467	CTSL , CTSB , LGMN , CREG1 , SRGN
TRAM1	0.00062	0.0025	0.170452	17.6003	20	200	3	23467	GPNMB , CTSZ , FABP5
Asthma enrichment score
label	pval	fdr	Expected	Score	signature	geneset	overlap	background	hits
MC2 (SPP1)	4.5e-13	3.6e-12	0.0323859	185.266	20	38	6	23467	CTSB , CSTB , FABP5 , CTSL , GPNMB , PSAP
quiesMac	0.0051	0.02	0.00511356	195.558	20	6	1	23467	CSTB
MC3 (AREG)	0.02	0.054	0.0204543	48.8896	20	24	1	23467	SRGN
Mac1 (FABP4)	0.076	0.15	0.078408	12.7538	20	92	1	23467	CSTB
Mac2 (A2M)	1	1	0.0127839	0	20	15	0	23467
MC1 (CXCL10)	1	1	0.0153407	0	20	18	0	23467
MC4 (CCR2)	1	1	0.00596582	0	20	7	0	23467
quiesMC	1	1	0	#DIV/0!	20	0	0	23467
Healthy human enrichment score
label	pval	fdr	Expected	Score	signature	geneset	overlap	background	hits
1	2.9e-17	4.7e-16	0.042613	187.736	20	50	8	23467	CTSB , CTSL , GPNMB , CTSZ , CSTB , PSAP , LGMN , ALCAM
3	0.00082	0.0044	0.042613	46.934	20	50	2	23467	BASP1 , SRGN
13	0.00082	0.0044	0.042613	46.934	20	50	2	23467	RGS1 , SRGN
0	0.042	0.084	0.042613	23.467	20	50	1	23467	CSTB
2	0.042	0.084	0.042613	23.467	20	50	1	23467	RGS1
4	0.042	0.084	0.042613	23.467	20	50	1	23467	EMP1
6	0.042	0.084	0.042613	23.467	20	50	1	23467	NPC2
10	0.042	0.084	0.042613	23.467	20	50	1	23467	RGS1
5	1	1	0.042613	0	20	50	0	23467
7	1	1	0.042613	0	20	50	0	23467
8	1	1	0.042613	0	20	50	0	23467
9	1	1	0.042613	0	20	50	0	23467
11	1	1	0.042613	0	20	50	0	23467
12	1	1	0.042613	0	20	50	0	23467
14	1	1	0.0417608	0	20	49	0	23467
15	1	1	0.0409085	0	20	48	0	23467
IPF Enrichment score
label	pval	fdr	Expected	Score	signature	geneset	overlap	background	hits
1	3.2e-41	1.3e-40	0.196872	101.589	20	231	20	23467	SPP1 , LGMN , EMP1 , CTSB , RGS1 , CTSL , GPNMB , PSAP , CTSZ , BASP1 , NPC2 , SRGN , FABP5 , FAM20C , CSTB , CREG1 , MMP14 , CTSS , TREM2 , ALCAM
3	0.00079	0.0016	0.0417608	47.8918	20	49	2	23467	CSTB , FABP5
0	1	1	0.15085	0	20	177	0	23467
2	1	1	0.0485789	0	20	57	0	23467
Mouse dermal wound enrichment score
label	pval	fdr	Expected	Score	signature	geneset	overlap	background	hits
9	1.5e-22	6e-22	0.518174	30.8776	20	608	16	23467	Gpnmb , Ctsl , Ctsb , Lgmn , Fabp5 , Psap , Ctss , Trem2 , Creg1 , Emp1 , Npc2 , Mmp14 , Fam20c , Ctsz , Spp1 , Cstb
4	2.5e-14	5.1e-14	0.567606	21.1414	20	666	12	23467	Ctsb , Trem2 , Lgmn , Psap , Ctss , Ctsl , Gpnmb , Creg1 , Emp1 , Fabp5 , Npc2 , Ctsz
2	2.3e-09	3.1e-09	0.396301	20.1867	20	465	8	23467	Ctss , Psap , Ctsb , Lgmn , Npc2 , Emp1 , Trem2 , Mmp14
11	0.0057	0.0057	1.20339	4.15492	20	1412	5	23467	Mmp14 , Trem2 , Npc2 , Emp1 , Cstb
Mouse pneumocystis enrichment score
label	pval	fdr	Expected	Score	signature	geneset	overlap	background	hits
Mmp12+ Macrophage	7.1e-34	5e-33	0.315336	60.2531	20	370	19	23467	Ctss , Mmp14 , Fam20c , Psap , Cstb , Lgmn , Ctsz , Basp1 , Srgn , Ctsb , Npc2 , Fabp5 , Trem2 , Ctsl , Alcam , Spp1 , Rgs1 , Creg1 , Emp1
Apoe+ Macrophage	3.7e-12	1.3e-11	0.630673	17.4417	20	740	11	23467	Lgmn , Srgn , Basp1 , Ctsb , Npc2 , Mmp14 , Trem2 , Emp1 , Fam20c , Alcam , Rgs1
Scd1+ Macrophage	1.8e-10	4.2e-10	0.0843738	71.1121	20	99	6	23467	Fabp5 , Ctsz , Psap , Gpnmb , Creg1 , Cstb
Fos+ Macrophage	0.091	0.16	0.0954532	10.4763	20	112	1	23467	Rgs1
Ldlr+ Macrophage	0.15	0.21	0.16193	6.17553	20	190	1	23467	Spp1
Proliferating Macrophage	0.39	0.45	0.484936	2.06213	20	569	1	23467	Emp1
Ear1+ Macrophage	1	1	0.148293	0	20	174	0	23467
