# Supplementary material for: Gpnmb and Spp1 mark a conserved macrophage injury response masking fibrosis-specific programming in the lung
Source: JCI Insight. 2024 Dec 20;9(24):e182700. doi: 10.1172/jci.insight.182700 (PMC11665561; doi:10.1172/jci.insight.182700)
Supplement: Supplemental table 4 [file jciinsight-9-182700-s179.xlsx]

## Sheet: Description
Genes in the fibrotic features gene list were ranked among the DEGs in Gpnmb RecAM for each time point comparison.
The original DEG files were split by logFC, where logFC > 0 means up-regulation in LPS and logFC < 0 means up-regluation in bleo.
In each case, genes were ranked based on FDR (adjusted p-values). When genes have the same FDR, the minimum rank was marked. For example, a sequence of 0.1, 0.2, 0.2, 0.3 will have the rank of 1, 2, 2, 4.
Then the DEGs lists were filtered the spreadsheet based on the fibrotic features gene list. Fibrotic features which were significant DEGs are highlighted in yellow.

## Sheet: LPS_D03_vs_Bleo_D03
	logFC	logCPM	LR	PValue	FDR	Rank
Psap
Fam20c
Ctsl	-0.411108	9.54067	2.72165	0.0989954	0.769307	872
Lgmn	-0.555022	9.39785	4.08538	0.0432557	0.669146	533
Ctsb	-0.287332	11.6333	2.41713	0.120015	0.805068	1018
Mmp14
Trem2	-0.356934	9.01581	1.9566	0.161877	0.837862	1237
Srgn	-0.653321	8.83443	5.57002	0.0182705	0.567306	314
Ctss	-0.144167	12.465	0.505736	0.47699	0.940075	3097
Fabp5	-0.170678	10.8587	0.398169	0.528036	0.954192	3340
Ctsz
Npc2
Spp1	-3.72343	11.9419	37.3638	9.80267e-10	3.17312e-06	3
Cstb
Rgs1	-0.493101	8.7106	2.20639	0.13744	0.824516	1119
Creg1
Emp1	-1.77191	7.27979	21.9517	2.79599e-06	0.00226266	16
Basp1	-0.641139	7.92048	5.6715	0.0172427	0.562379	293
Gpnmb	-0.0765595	9.22587	0.0738168	0.785858	0.98846	4849
Alcam	-0.658177	6.95338	4.73636	0.0295314	0.620736	416

## Sheet: LPS_D06_vs_Bleo_D07
	logFC	logCPM	LR	PValue	FDR	Rank
Psap
Fam20c
Ctsl	-0.406945	9.54067	2.90743	0.0881722	0.199904	2799
Lgmn	-0.880824	9.39785	10.9823	0.000919855	0.00669117	892
Ctsb	-0.419087	11.6333	5.64676	0.0174876	0.0619168	1830
Mmp14	-0.0293412	7.75318	0.0104166	0.918707	0.948825	6019
Trem2	-0.107211	9.01581	0.193723	0.659836	0.779768	5258
Srgn	-1.32532	8.83443	23.8602	1.0359e-06	3.28744e-05	190
Ctss
Fabp5	-0.835665	10.8587	10.46	0.00121985	0.00829985	947
Ctsz	-0.167558	10.5642	0.536651	0.463824	0.627413	4565
Npc2
Spp1	-3.10643	11.9419	24.1618	8.85733e-07	2.91078e-05	182
Cstb	-0.53181	10.2475	5.50793	0.0189305	0.0654505	1878
Rgs1
Creg1
Emp1	-1.1569	7.27979	9.49449	0.0020609	0.0123027	1093
Basp1	-0.952238	7.92048	13.2424	0.000273684	0.00257909	671
Gpnmb
Alcam

## Sheet: LPS_D15_vs_Bleo_D14
	logFC	logCPM	LR	PValue	FDR	Rank
Psap	-0.405137	12.2652	2.47003	0.116036	0.394857	1925
Fam20c	-1.44226	6.42575	16.1562	5.8327e-05	0.00300884	134
Ctsl	-1.79363	9.54067	39.6511	3.0363e-10	2.62093e-07	10
Lgmn	-1.01766	9.39785	11.1506	0.000840037	0.0187855	297
Ctsb	-1.44152	11.6333	48.4699	3.354e-12	4.34276e-09	8
Mmp14	-1.4559	7.75318	18.4273	1.76507e-05	0.00125755	101
Trem2	-1.00178	9.01581	12.6804	0.000369511	0.011024	228
Srgn	-0.864789	8.83443	7.9614	0.00477854	0.0591553	516
Ctss	-0.46942	12.465	4.65269	0.0310048	0.187419	1091
Fabp5	-1.43068	10.8587	22.4949	2.10708e-06	0.000235193	66
Ctsz	-0.658509	10.5642	6.38112	0.0115341	0.104611	703
Npc2	-0.71815	10.3027	11.185	0.000824596	0.0186008	294
Spp1	-4.98971	11.9419	36.4612	1.5574e-09	9.60246e-07	16
Cstb	-0.901173	10.2475	12.0217	0.000525841	0.0138951	255
Rgs1	-0.334334	8.7106	0.866875	0.351822	0.664639	3500
Creg1	-0.610914	9.41814	6.51652	0.0106877	0.100278	678
Emp1	-1.27777	7.27979	8.69816	0.00318531	0.0452727	449
Basp1	-0.984538	7.92048	10.7903	0.00102035	0.0213088	322
Gpnmb	-1.40611	9.22587	20.193	7.00084e-06	0.000592463	86
Alcam	-0.361604	6.95338	1.2081	0.271709	0.596514	3002
