# Supplementary material for: Gpnmb and Spp1 mark a conserved macrophage injury response masking fibrosis-specific programming in the lung
Source: JCI Insight. 2024 Dec 20;9(24):e182700. doi: 10.1172/jci.insight.182700 (PMC11665561; doi:10.1172/jci.insight.182700)
Supplement: Supplemental table 5 [file jciinsight-9-182700-s180.xlsx]

## Sheet: Description
Differentially expressed genes in Gpnmb RecAM from LPS versus Bleomycin
Positive LogFC indicates increased expression in LPS.

## Sheet: LPS D3 vs Bleo D3
	logFC	logCPM	LR	PValue	FDR
Fam212b	-3.96755	0.9487	43.0974	5.20808e-11	5.31808e-07
Phlda3	-3.73157	4.23794	42.2061	8.21452e-11	5.31808e-07
Plau	-2.74696	3.9345	37.7263	8.13978e-10	3.17312e-06
Spp1	-3.72343	11.9419	37.3638	9.80267e-10	3.17312e-06
Dhrs9	-2.79942	3.74216	34.4673	4.33471e-09	1.12252e-05
Ccl7	-4.09813	6.94138	31.311	2.1983e-08	4.74394e-05
Gm4610	-4.80821	-1.10609	30.6788	3.04477e-08	5.63195e-05
Cd109	-3.59652	2.70196	28.2274	1.07867e-07	0.000173153
Adamtsl5	-2.28511	2.90744	28.0154	1.20357e-07	0.000173153
Adam33	-1.88974	2.718	24.9209	5.97323e-07	0.000773413
Gna14	-4.08633	-1.26732	23.5782	1.19939e-06	0.00141179
Cyp2s1	-3.07985	-0.451899	23.2713	1.4068e-06	0.00151794
Flrt3	-2.6704	3.07717	23.01	1.6116e-06	0.00160515
Fam198b	-2.44245	2.49684	22.6065	1.98806e-06	0.00183867
Ephx1	-2.35201	4.11276	22.0974	2.59159e-06	0.00223706
Emp1	-1.77191	7.27979	21.9517	2.79599e-06	0.00226266
Klk1b11	-3.56327	0.157249	21.7405	3.12126e-06	0.0023773
Zranb3	-1.9976	4.25496	21.5493	3.44851e-06	0.00248063
Tnfsf8	-2.40087	2.02048	21.0516	4.47074e-06	0.00304669
Gabbr2	-2.80135	1.14168	20.4535	6.10984e-06	0.00395551
Cdkn1a	-1.66744	8.2909	20.1197	7.27437e-06	0.00448517
Gdf15	-1.56775	6.00387	19.2864	1.12505e-05	0.00662143
Mamld1	-1.53839	2.16211	18.0673	2.13229e-05	0.0115379
Cdk14	-1.13825	5.16969	18.0617	2.13862e-05	0.0115379
Pvt1	-1.5079	2.62935	17.5919	2.73757e-05	0.0141784
Cspg4	-3.07201	3.40518	17.3113	3.17288e-05	0.0158009
Psrc1	-2.3976	0.758388	17.179	3.40175e-05	0.0163133
Gtsf1	-2.83313	0.19949	17.0682	3.60615e-05	0.0166758
Baiap2l1	-3.05488	-0.808226	16.4652	4.95506e-05	0.0221235
Gm26870	-2.20223	2.9453	16.14	5.8828e-05	0.0253902
Gm26561	-3.5984	-1.49786	16.0389	6.20528e-05	0.0259181
Prune2	-1.18692	4.9682	15.8234	6.95363e-05	0.0281361
Ak1	-2.25037	0.560615	15.6792	7.50439e-05	0.0294445
Ifi27l2a	-1.44415	8.68959	15.467	8.39578e-05	0.0314537
4930544F09Rik	-3.1917	-1.56832	15.4432	8.50232e-05	0.0314537
Mcoln3	-2.06259	4.46741	15.3771	8.80495e-05	0.0316685
Hmgn1	-0.94514	6.17384	15.0467	0.000104882	0.0360481
Plp2	-0.949577	6.20679	15.0304	0.000105795	0.0360481
Ccl2	-2.67516	7.98915	14.9112	0.000112694	0.0374144
Slc9b2	-2.43556	-1.19194	14.8487	0.000116488	0.0377072
Lgals1	-1.03648	9.92354	14.6943	0.000126428	0.0399266
Nop58	-0.741644	5.67631	14.6397	0.000130147	0.0401224
4930404N11Rik	-1.90959	1.83936	14.547	0.000136708	0.0411651
Cpne8	-1.89631	3.46836	14.2946	0.000156312	0.0459984
Fkbp11	-2.1726	1.78333	14.1894	0.000165301	0.0475627
D630023F18Rik	-2.82918	-1.00768	14.0696	0.000176166	0.0495869
Fabp3	-1.70466	3.07831	13.9227	0.000190483	0.0514291
Ddah1	-2.52534	-1.29567	13.921	0.000190655	0.0514291
Hmgn5	-1.05932	4.5717	13.7812	0.000205384	0.0540295
Syn1	-2.05686	1.79314	13.725	0.000211616	0.0540295
Ier5l	-1.52276	2.33978	13.7144	0.000212813	0.0540295
Ccl24	-4.40237	3.92308	13.4976	0.000238865	0.0584985
Gm17590	-2.31069	-0.87451	13.493	0.000239452	0.0584985
Lgi4	-1.48602	1.92151	13.2622	0.000270813	0.064084
Sgcb	-1.10167	3.61469	13.2371	0.000274455	0.064084
Rhoh	-0.931627	4.64286	13.2187	0.000277163	0.064084
Hist1h2bc	-1.01004	6.6713	13.0697	0.000300104	0.0681709
Bcar3	-1.11535	5.10401	12.7742	0.000351431	0.078454
Pdgfc	-1.29927	3.96395	12.6783	0.000369918	0.0811814
Hip1	-0.910376	6.39377	12.6392	0.000377737	0.0815157
Rhoc	-1.34123	6.53732	12.5151	0.000403684	0.0856869
Gnptg	-0.838172	4.55935	12.4612	0.000415482	0.0867687
Lmna	-1.07743	8.5587	12.3387	0.000443655	0.0890775
Mmp12	-1.47174	8.87611	12.3265	0.00044657	0.0890775
Cd2	-2.23567	4.99431	12.324	0.000447176	0.0890775
Ccl12	-2.45111	5.63859	12.2445	0.000466642	0.0915467
Carhsp1	-0.729083	4.68055	12.1876	0.000481088	0.092972
Ifi207	-0.891277	7.09082	12.0585	0.000515567	0.0981699
Il7r	-1.00576	6.28929	11.8831	0.000566462	0.106298
Fabp1	-3.30401	3.54307	11.8247	0.000584515	0.108119
2200002D01Rik	-1.66649	1.02176	11.7459	0.000609771	0.111202
Mx1	-1.93327	2.62277	11.7135	0.000620493	0.111585
Ankrd55	-2.26569	0.772296	11.4956	0.00069763	0.123377
Capn2	-0.724832	6.51264	11.4617	0.000710457	0.123377
Gm15991	-2.38901	-0.0139518	11.4508	0.000714647	0.123377
Idi1	-0.67658	4.66324	11.2557	0.000793769	0.135233
Dyrk3	-1.67605	0.635625	11.2094	0.000813861	0.136855
Car5b	-1.08627	3.04939	11.1157	0.000856017	0.142099
Dnmt3aos	-1.80157	1.51322	11.0479	0.000887867	0.145161
Cltb	-0.720478	5.17618	11.0292	0.000896887	0.145161
Aen	-0.776229	4.00132	10.9986	0.000911801	0.145753
Kras	-0.74933	5.91795	10.9354	0.000943454	0.147814
Psmd14	-0.661192	6.26769	10.9255	0.000948514	0.147814
Mgmt	-1.15892	3.03552	10.9052	0.000958942	0.147814
Phf11d	-1.05874	4.09995	10.8738	0.00097536	0.148576
Cd276	-1.07405	3.42411	10.8327	0.000997219	0.15014
H3f3b	-0.820235	10.179	10.7884	0.00102138	0.15201
Gpatch4	-0.656523	4.09375	10.7203	0.00105966	0.154329
Cd63	-0.913778	10.1228	10.7069	0.00106735	0.154329
Gm10605	-2.20325	-0.107577	10.6976	0.00107272	0.154329
Epb41l1	-0.904945	3.9263	10.6345	0.00110997	0.157448
Mrc1	-1.37716	8.31911	10.62	0.00111872	0.157448
Tmem202	-1.2644	1.73312	10.593	0.00113516	0.158044
4930458B22Rik	-2.82243	-1.7208	10.5636	0.00115336	0.15887
Tpbgl	-1.69504	2.34924	10.5408	0.00116767	0.159147
Cyp4v3	0.770498	5.83885	10.4822	0.00120532	0.161027
Nol3	-1.40282	-0.843938	10.4796	0.00120702	0.161027
Pls3	-1.1084	3.04004	10.4617	0.00121877	0.161027
Uchl3	-0.877948	4.81884	10.3772	0.00127579	0.16598
Hsd17b12	-0.520011	6.46661	10.3444	0.00129867	0.16598
Cav1	0.93176	5.75664	10.3375	0.00130357	0.16598
Dram1	0.788801	6.067	10.3319	0.00130754	0.16598
Crip2	-1.34045	2.56612	10.274	0.00134917	0.169603
Pde4d	-0.905894	3.98256	10.1775	0.00142169	0.175578
Isg20	-1.06899	2.66486	10.1747	0.00142383	0.175578
Ccnd1	-2.07237	4.92818	10.1305	0.00145839	0.178144
Dtnb	1.20316	2.33778	10.1119	0.00147312	0.178261
Gprc5c	-2.08938	1.99437	9.96797	0.00159287	0.19075
Steap3	-0.828751	3.98409	9.93758	0.00161939	0.19075
Slc25a13	-0.624278	3.33302	9.9236	0.00163173	0.19075
Fyn	-0.742049	4.84528	9.91559	0.00163885	0.19075
Npdc1	-1.9245	-0.514064	9.90312	0.00164999	0.19075
L1cam	-1.12785	3.44523	9.86847	0.00168135	0.192656
Alox5	-1.32705	4.50214	9.82288	0.00172354	0.195758
Dab2	-1.07553	8.64834	9.7832	0.00176113	0.197312
Gtf2f1	-0.558822	5.42627	9.76277	0.00178081	0.197312
Psmd12	-0.675463	6.40385	9.76058	0.00178294	0.197312
Ccng1	-0.638603	5.98768	9.64743	0.00189616	0.208064
Fam213a	-0.829216	3.89371	9.57731	0.00196997	0.214346
N4bp2l1	0.598591	4.8225	9.55726	0.0019916	0.214894
Fgf13	-1.43778	1.55598	9.51516	0.00203781	0.218062
Gpr171	-1.41185	4.75428	9.45595	0.00210466	0.22337
Ambp	-1.7812	-1.41704	9.41781	0.00214888	0.224256
Il1r1	1.49365	1.04917	9.4079	0.00216053	0.224256
Apbb2	-1.00076	4.36883	9.40413	0.00216497	0.224256
Cyp51	-0.762967	5.24561	9.38911	0.00218278	0.224307
Zmat3	-0.850833	3.69908	9.37035	0.00220524	0.22483
Snx2	-0.634798	6.98588	9.30477	0.00228558	0.231201
Sh3bgrl2	-1.02975	3.61712	9.28573	0.00230945	0.231805
Mgl2	-2.18603	5.6128	9.24527	0.00236105	0.23516
Eif3j1	-0.610277	6.93481	9.22698	0.00238474	0.235707
Abcb4	-1.92261	1.00273	9.19585	0.00242564	0.237933
Ptx3	3.37606	-0.573138	9.16137	0.00247177	0.240231
Hist1h1c	-0.744905	6.30594	9.15075	0.00248617	0.240231
Rilpl2	0.688249	6.74889	9.12938	0.00251537	0.241155
Bahcc1	-1.82668	-0.426806	9.11662	0.00253298	0.241155
Lgals9	-0.785824	6.70181	9.09194	0.00256739	0.242105
Slc51a	-2.13104	-0.831517	9.08272	0.00258036	0.242105
Gm46411	-1.6375	0.26951	9.06423	0.00260659	0.242806
Trim30d	-0.631469	4.47143	9.04985	0.00262716	0.242975
Usp18	-1.26031	3.43177	9.02482	0.00266338	0.24368
Tnfrsf12a	-0.922531	3.64276	9.01863	0.00267242	0.24368
Anp32e	-0.567226	5.72622	9.003	0.00269537	0.244053
Rasgef1b	-0.839675	5.30771	8.88563	0.00287423	0.257147
Wipi1	0.787464	3.71241	8.88216	0.0028797	0.257147
Cd83	-1.51171	6.30349	8.852	0.00292769	0.258598
Pros1	-0.926055	5.66637	8.84467	0.00293946	0.258598
Tstd3	-0.793913	3.92958	8.83451	0.00295587	0.258598
Arhgef40	-0.992531	3.2589	8.80867	0.00299803	0.259264
Il1rl2	0.638451	4.25553	8.80533	0.00300353	0.259264
Fbxo33	0.490163	4.67485	8.76041	0.00307839	0.263967
Itgax	-0.782172	7.75425	8.65273	0.00326571	0.276818
Igbp1	0.449711	5.74836	8.63504	0.00329758	0.276818
Ccng2	0.613576	4.37219	8.6254	0.00331507	0.276818
Afp	-1.81521	2.26021	8.60279	0.00335649	0.276818
Fads3	-1.38338	0.646923	8.59747	0.00336631	0.276818
Gpr35	-0.492342	5.28137	8.58609	0.00338741	0.276818
Folr2	-2.19199	4.44621	8.58177	0.00339544	0.276818
Cd36	-1.12742	7.61081	8.56894	0.00341946	0.276818
3110082I17Rik	-0.815557	3.49348	8.5683	0.00342067	0.276818
Plet1os	-2.66377	-0.427921	8.52309	0.00350668	0.282016
Noct	-0.770419	4.87281	8.48778	0.00357541	0.285768
Htra3	0.839892	3.39419	8.46151	0.00362741	0.288146
Eef2	0.535912	9.47628	8.39891	0.00375446	0.296419
Crip1	-1.07544	10.8922	8.32414	0.00391216	0.306998
Psd3	-1.80497	4.26552	8.24251	0.00409206	0.315425
Ddah2	-1.72197	1.5084	8.24109	0.00409526	0.315425
Hist1h2bf	-1.57483	-0.956346	8.22266	0.00413705	0.315425
Pepd	-0.618633	6.08687	8.22224	0.004138	0.315425
Ppa1	-0.736107	4.73919	8.22077	0.00414136	0.315425
Endod1	-0.578327	4.21934	8.19679	0.00419647	0.317754
Snhg6	0.660711	5.69023	8.18103	0.00423307	0.318662
Lsp1	-0.764729	8.45582	8.11771	0.0043835	0.327203
Gm48653	1.11467	1.37232	8.09737	0.00443295	0.327203
Cpt1c	-2.27556	-0.983553	8.09361	0.00444216	0.327203
Rnf149	0.657191	8.63613	8.09139	0.00444761	0.327203
Fst	1.94345	1.36071	8.07143	0.00449686	0.328956
Il16	0.55351	4.40725	8.05481	0.00453831	0.330124
Azin1	-0.519126	6.21987	8.02437	0.00461522	0.333843
Pmepa1	-0.882277	7.30517	7.93957	0.00483653	0.347908
Hbegf	-1.10783	2.26763	7.91287	0.00490843	0.350392
Tmem238	-0.885137	4.29279	7.90321	0.0049347	0.350392
Slc7a2	0.992992	8.15181	7.89679	0.00495226	0.350392
Gadd45g	-0.830518	5.14283	7.87595	0.00500966	0.352138
Rgs7bp	-1.49214	0.299035	7.84845	0.00508642	0.352138
Rab3il1	-0.808061	5.83371	7.84784	0.00508816	0.352138
Tdrkh	-0.945087	1.70428	7.82241	0.00516022	0.352138
Pdlim1	-1.13806	5.96366	7.82107	0.00516406	0.352138
Slco2b1	-1.4235	4.61196	7.81461	0.00518255	0.352138
Tnfrsf13b	-0.540475	5.09933	7.8101	0.0051955	0.352138
Bst1	0.573774	8.0985	7.80525	0.00520947	0.352138
C1ra	1.17164	4.66283	7.79615	0.00523576	0.352138
Ahnak2	-0.907843	6.23967	7.78321	0.00527342	0.352138
Dck	-0.672228	4.62522	7.78229	0.00527609	0.352138
Gm43848	0.690648	2.4583	7.76877	0.00531571	0.352963
Cox7a2l	0.555118	8.26877	7.75249	0.00536386	0.353217
Trim30c	-0.920875	1.50051	7.74777	0.0053779	0.353217
Il4i1	-2.09017	1.3833	7.7399	0.00540137	0.353217
Med19	-0.47238	4.32851	7.72986	0.00543151	0.353403
Bnip3	0.969151	4.86272	7.71887	0.00546466	0.353782
Ksr1	0.789479	2.35314	7.69793	0.00552841	0.355105
Fndc10	-1.72693	0.125743	7.69417	0.00553995	0.355105
Nrap	-1.60916	-0.471542	7.66926	0.00561696	0.358268
Pabpc1	0.423419	9.20528	7.64933	0.00567933	0.358726
Irak3	0.826581	5.718	7.63682	0.00571887	0.358726
Gpr183	-1.13675	4.78143	7.62441	0.00575835	0.358726
Lmnb1	-0.729439	4.02866	7.61487	0.00578889	0.358726
Atp13a2	0.686274	7.49047	7.61442	0.00579035	0.358726
Mettl1	-0.63541	4.40061	7.61441	0.00579037	0.358726
Arap2	-1.45133	2.75683	7.55558	0.00598246	0.368861
Ccni	0.403131	6.58493	7.54475	0.00601853	0.369327
Olfm1	-0.655615	6.28369	7.52146	0.00609683	0.372367
Mmp2	1.4443	2.97218	7.50354	0.00615777	0.374323
Ifit3b	-1.84894	0.472552	7.4788	0.00624297	0.377729
Clmp	0.918444	5.08406	7.44174	0.00637281	0.383791
Ntn4	-1.5219	0.618108	7.42301	0.00643949	0.38538
C5ar2	-0.785538	3.90311	7.41383	0.00647244	0.38538
Rpf2	-0.577726	4.58717	7.3933	0.00654673	0.38538
Dach1	1.45827	1.72902	7.3902	0.00655801	0.38538
Yae1d1	-0.518911	4.12363	7.37871	0.00660003	0.38538
Mta1	0.444978	4.10416	7.37484	0.00661425	0.38538
D330045A20Rik	0.998934	1.65464	7.36547	0.00664883	0.38538
Nop56	-0.431053	5.4021	7.36451	0.00665236	0.38538
Dcxr	-0.736464	4.89447	7.35428	0.00669033	0.38538
Atp2b4	-1.10575	4.40033	7.34563	0.0067226	0.38538
Arf2	-0.438504	4.83619	7.34456	0.00672658	0.38538
Mitd1	-0.51967	4.63274	7.33639	0.00675723	0.38543
Raf1	0.448407	5.96968	7.28496	0.00695343	0.394881
Rac3	-0.952006	2.79525	7.25421	0.00707348	0.399945
Colec12	-1.59267	3.24243	7.22687	0.00718204	0.400257
Mtss1	-0.685677	6.75768	7.22394	0.00719376	0.400257
F2rl2	-2.1543	-0.539801	7.21633	0.00722431	0.400257
Zfand2a	-0.538053	4.883	7.21455	0.00723148	0.400257
Agtrap	0.770737	6.04201	7.21329	0.00723659	0.400257
Gm16315	-1.20627	1.64024	7.20639	0.00726446	0.400257
Sass6	-0.805741	3.62261	7.1902	0.00733028	0.402172
Smim5	-1.54121	2.61645	7.18141	0.00736628	0.402441
Gtse1	-1.4703	-0.870445	7.1711	0.00740871	0.403059
Lilr4b	-0.642244	8.40669	7.1628	0.00744311	0.403236
Dnajc9	-0.625386	3.55793	7.13838	0.00754514	0.40706
Plk2	-1.07248	4.90689	7.13031	0.00757915	0.407199
Cdkl5	-1.23618	0.379472	7.11867	0.00762852	0.408157
Bsn	-1.36884	0.54623	7.11089	0.00766172	0.408247
Epb41l4aos	0.751777	5.01935	7.06836	0.00784571	0.416337
Gtf3c6	-0.503119	5.29803	6.99979	0.00815194	0.429542
Kremen1	0.609058	3.08515	6.99782	0.00816089	0.429542
Gm47507	-1.02181	1.54311	6.98333	0.00822723	0.430256
Igf1	-0.983695	6.9854	6.97587	0.0082616	0.430256
Tmem63a	0.416447	4.65762	6.97316	0.00827414	0.430256
Ypel2	0.815622	3.53794	6.95314	0.00836723	0.433356
Mrps22	-0.533626	3.92706	6.93336	0.00846028	0.433727
Siglec1	-1.34816	4.23788	6.93302	0.00846185	0.433727
Chst3	-1.54435	-0.456274	6.92354	0.00850685	0.433727
Hbp1	0.460912	6.20212	6.922	0.00851417	0.433727
Wfdc10	-4.10436	-0.632958	6.91619	0.00854188	0.433727
Cdadc1	0.431652	4.41976	6.89888	0.00862499	0.436236
Trp53inp1	-0.54825	4.09359	6.86493	0.00879036	0.440799
Nfkb1	0.442554	6.90135	6.84695	0.00887927	0.440799
Cd33	0.782626	6.5512	6.84467	0.00889063	0.440799
Pld1	0.560419	4.50161	6.84245	0.00890166	0.440799
Metrnl	-0.778479	7.39855	6.84227	0.00890258	0.440799
Cxcl14	-1.10828	4.32393	6.8298	0.00896494	0.440799
Pole3	-0.436238	4.5224	6.82509	0.00898861	0.440799
Cxcl3	2.24522	6.64623	6.82433	0.00899241	0.440799
AL732506.1	-1.42099	0.805001	6.81854	0.00902161	0.440799
Irf9	-0.454023	5.26588	6.8066	0.00908214	0.440864
Nlrp10	-1.34425	0.47864	6.80486	0.00909103	0.440864
Pik3r6	0.677018	5.07463	6.77941	0.00922154	0.444388
Slc31a2	0.658375	6.78231	6.77732	0.00923234	0.444388
Rala	-0.536487	6.61239	6.76187	0.00931259	0.446591
Tns1	-0.768848	6.09802	6.7395	0.00943008	0.446836
Odc1	-0.499136	5.35155	6.73819	0.00943704	0.446836
Gm17034	-2.397	-0.915521	6.72758	0.00949333	0.446836
Slc39a2	-1.3188	4.24493	6.72691	0.0094969	0.446836
Kdm6bos	-1.89065	0.375014	6.72601	0.00950169	0.446836
Treml2	-1.1583	2.40496	6.72168	0.00952477	0.446836
Pygl	0.718972	7.06406	6.71108	0.00958159	0.446929
Slc25a28	-0.42755	4.97642	6.70484	0.00961516	0.446929
Snx6	-0.513569	6.81099	6.70203	0.0096303	0.446929
Eed	-0.374222	5.30765	6.69306	0.00967887	0.447579
Peli2	0.557232	4.6095	6.6831	0.00973311	0.448485
Cd302	0.728319	7.65484	6.66965	0.00980682	0.449416
Slamf6	0.726247	4.59957	6.66677	0.00982273	0.449416
Per2	0.840056	3.01026	6.64529	0.00994182	0.453263
Slc11a2	0.488037	4.54702	6.63396	0.0100053	0.453538
Stau2	-0.954759	2.32402	6.62677	0.0100457	0.453538
Ift57	0.658222	4.39178	6.62133	0.0100764	0.453538
Ppp1r12b	0.978172	4.92444	6.61769	0.010097	0.453538
Znrf1	0.578003	5.69439	6.61313	0.010123	0.453538
Ttn	-2.58073	0.759583	6.59609	0.0102203	0.456318
Mtmr10	-0.607911	4.54237	6.57718	0.0103295	0.458384
Plpbp	-0.381442	5.47099	6.57312	0.010353	0.458384
Atp6v0a1	-0.787807	6.68048	6.56664	0.0103908	0.458384
Atg9a	0.544651	3.85774	6.56367	0.0104082	0.458384
2010111I01Rik	-0.620066	6.5106	6.55415	0.010464	0.459281
Tubb6	-0.627443	5.9197	6.54374	0.0105254	0.460414
Ckap4	-0.419765	5.30499	6.53739	0.010563	0.460506
Ddias	-1.54674	-0.309355	6.52802	0.0106188	0.461258
Slc25a45	0.40421	4.23746	6.52254	0.0106515	0.461258
Ttc39a	2.76382	-0.965034	6.50686	0.0107459	0.463793
Rhoj	-1.78134	0.536544	6.47436	0.0109442	0.470781
Chn2	-1.52419	1.47441	6.44558	0.0111228	0.476883
Abca3	0.485438	5.30807	6.43891	0.0111647	0.477099
4930599N23Rik	-0.849242	0.408363	6.42252	0.0112682	0.479938
Ccl6	-1.23456	11.1309	6.4053	0.011378	0.482476
Eif4b	0.414434	6.96437	6.40151	0.0114023	0.482476
Anxa1	-0.702586	8.32431	6.37959	0.011544	0.485413
Ndufa4	-0.696634	7.25147	6.37457	0.0115767	0.485413
Neo1	-1.80855	-0.308162	6.37342	0.0115842	0.485413
Cav2	0.444654	5.84044	6.35855	0.0116817	0.486047
Ccnb1ip1	-1.34946	-0.255309	6.35009	0.0117376	0.486047
Acaa1b	-2.80583	2.31433	6.34145	0.0117948	0.486047
Gyg	0.501281	6.56959	6.33924	0.0118095	0.486047
Hist1h2be	-0.959843	2.06588	6.33691	0.0118251	0.486047
Fam110b	-0.728885	1.9712	6.33395	0.0118448	0.486047
Pnpla7	0.61943	6.41343	6.33136	0.0118621	0.486047
Egr2	-0.867614	5.08888	6.30265	0.0120558	0.492423
Lgalsl	-1.12325	0.153142	6.2873	0.0121606	0.495143
Slc36a1	0.500502	6.03979	6.27629	0.0122364	0.496668
Eya4	-1.19613	2.32152	6.26	0.0123494	0.498391
Glrx	0.629472	6.84717	6.25908	0.0123558	0.498391
Prkrip1	-0.334764	4.37556	6.25231	0.0124031	0.498744
Arhgap4	-0.48346	3.87619	6.24294	0.012469	0.499839
Polr3d	-0.451571	4.03844	6.23025	0.0125586	0.5004
Nucb2	-0.497595	5.93086	6.23002	0.0125603	0.5004
Gm26522	-1.25301	3.58891	6.21406	0.012674	0.503382
Bbs2	0.945143	0.737049	6.20455	0.0127423	0.504166
Gm38399	-1.01417	1.63621	6.20048	0.0127716	0.504166
Ifi204	-0.562144	6.52492	6.17457	0.01296	0.508106
Gm16907	-1.87096	-0.1442	6.17009	0.0129928	0.508106
Enpp1	-0.846652	4.62225	6.16904	0.0130005	0.508106
Ehd4	-0.617899	6.89642	6.16525	0.0130284	0.508106
Gm26716	-1.8351	-1.24247	6.15495	0.0131045	0.509541
Cdh1	-1.37538	3.10649	6.13976	0.0132175	0.512397
Mdm2	-0.372883	6.30079	6.13406	0.0132602	0.512518
Tcp11l2	0.501765	4.59863	6.10626	0.0134704	0.517231
Mak	-1.12469	2.23085	6.0998	0.0135197	0.517231
St6gal1	-0.989039	3.84697	6.0966	0.0135442	0.517231
Nr3c2	-1.82208	-0.82056	6.09567	0.0135513	0.517231
Selenbp1	0.624737	3.07588	6.08824	0.0136084	0.517231
Gm39121	1.27174	-0.0430749	6.0865	0.0136219	0.517231
Xaf1	-0.746319	4.73416	6.06838	0.0137623	0.520477
Tmem53	-1.21902	0.853752	6.06512	0.0137877	0.520477
Wdr43	-0.434901	5.38546	6.05481	0.0138685	0.522002
Arg2	0.938247	4.19105	6.03826	0.0139991	0.523672
Fstl3	1.55432	-1.23467	6.02463	0.0141076	0.523672
Fam102a	-0.824701	1.5994	6.02374	0.0141147	0.523672
Chkb	0.524029	4.35322	6.02224	0.0141267	0.523672
mt-Nd3	0.52976	10.5981	6.0206	0.0141398	0.523672
A830005F24Rik	-1.52748	-1.58874	6.01865	0.0141555	0.523672
Ptp4a3	-0.740423	3.52718	6.01137	0.014214	0.524337
Acsl5	0.425111	6.06852	5.99536	0.0143436	0.52507
2700016F22Rik	-1.36325	1.36489	5.99064	0.014382	0.52507
Cox6b2	-1.19485	3.24672	5.97848	0.0144815	0.52507
Chst11	-0.795424	3.33717	5.97765	0.0144883	0.52507
Wdr81	0.347656	4.84017	5.97729	0.0144912	0.52507
Gpi1	0.615003	8.12851	5.97503	0.0145099	0.52507
Slc15a3	-0.585349	7.63685	5.97407	0.0145177	0.52507
Cbr2	-1.68602	4.401	5.96078	0.0146276	0.525923
Ctdsp2	0.407465	5.93215	5.95935	0.0146395	0.525923
Rgl1	-0.652897	5.39417	5.9565	0.0146631	0.525923
Smpd3	-1.60539	-0.377917	5.94381	0.014769	0.528259
Abcd1	0.372258	5.17301	5.92829	0.0148997	0.531042
Pa2g4	-0.392207	6.05661	5.92484	0.0149289	0.531042
Ltbp2	1.50903	-0.738292	5.91453	0.0150165	0.532697
Synpo	-1.01272	1.64874	5.90132	0.0151296	0.53447
Timp2	-0.745942	8.6605	5.89904	0.0151491	0.53447
N4bp1	0.518635	7.1044	5.8862	0.01526	0.53692
Pgf	-1.20903	0.699926	5.86925	0.0154076	0.540645
Adgre1	0.521902	8.02837	5.85932	0.0154948	0.541149
Angptl2	-1.03593	0.823322	5.85687	0.0155163	0.541149
Slc35e4	-0.475165	4.55046	5.85335	0.0155474	0.541149
S100a10	-0.583711	9.35866	5.84725	0.0156014	0.541573
Serpinb6a	-0.675338	6.91596	5.84136	0.0156537	0.541937
Gtpbp2	0.416012	5.73035	5.82002	0.0158447	0.547087
Tle1	-0.572218	4.15365	5.81256	0.0159121	0.547952
Thbs1	-1.66695	6.58156	5.79732	0.0160506	0.551256
Epm2a	0.744023	1.35609	5.79232	0.0160964	0.551365
Id1	-1.05394	2.92528	5.77487	0.0162569	0.555394
Agap1	0.589971	5.81812	5.76553	0.0163435	0.556885
Bnip3l	0.54617	7.68178	5.7595	0.0163997	0.557332
Tmem110	0.562428	3.28806	5.73733	0.0166081	0.562379
Pdap1	-0.417255	7.11349	5.73075	0.0166703	0.562379
Brix1	-0.392975	4.8964	5.7252	0.0167231	0.562379
Mrpl38	0.602206	5.23129	5.72036	0.0167693	0.562379
Serf1	0.791072	5.11292	5.7176	0.0167956	0.562379
Ogt	0.460816	6.77073	5.71364	0.0168336	0.562379
Acsl1	0.94989	6.72406	5.70365	0.0169297	0.562379
Slc31a1	0.711141	5.56513	5.70074	0.0169578	0.562379
Gm32036	-1.11675	0.892641	5.69669	0.016997	0.562379
Basp1	-0.641139	7.92048	5.6715	0.0172427	0.562379
Wdr75	-0.402252	4.16657	5.67094	0.0172482	0.562379
Tnip2	-0.512227	4.72137	5.66473	0.0173094	0.562379
Dnph1	-0.997934	0.854518	5.65942	0.0173619	0.562379
Fam102b	0.378999	5.98495	5.65688	0.017387	0.562379
Galnt9	-1.03146	2.31448	5.65541	0.0174016	0.562379
Zcwpw1	-0.738932	1.28517	5.65452	0.0174105	0.562379
Syne3	-0.931315	3.21353	5.65089	0.0174465	0.562379
Tacc2	-0.919184	3.82131	5.65043	0.0174511	0.562379
Tcim	-2.29382	2.49389	5.64638	0.0174915	0.562379
Pbxip1	0.644245	6.99837	5.64599	0.0174954	0.562379
Cap1	-0.392825	7.39102	5.64238	0.0175314	0.562379
Gnl3	-0.486844	6.01855	5.64087	0.0175465	0.562379
Pnpla2	0.518582	5.97426	5.63498	0.0176056	0.562379
Gpr176	0.893026	1.32806	5.63349	0.0176205	0.562379
Nudt8.1	0.918034	1.04199	5.62757	0.0176802	0.562379
Slc36a4	0.540084	5.58366	5.6269	0.0176869	0.562379
Peak1os	-1.12267	0.0444487	5.62353	0.0177209	0.562379
Has3	-1.66215	-1.1446	5.61027	0.0178555	0.562766
Ifi208	-1.61154	0.655271	5.6075	0.0178837	0.562766
Ptdss2	0.43417	3.56096	5.60623	0.0178968	0.562766
Phf11a	-1.0621	2.18262	5.60523	0.017907	0.562766
Il10	-2.18816	0.391026	5.5965	0.0179964	0.564208
Hs6st1	-0.449872	4.69103	5.59103	0.0180526	0.564603
Adgrg3	-1.16207	-0.0349023	5.58354	0.0181301	0.564813
Sort1	0.787041	6.42828	5.58194	0.0181466	0.564813
Srgn	-0.653321	8.83443	5.57002	0.0182705	0.567306
Wdr62	0.667423	2.28183	5.56353	0.0183384	0.567706
Aatf	-0.345222	4.43836	5.55735	0.0184032	0.567706
Csf2rb2	0.574536	6.09328	5.5529	0.0184501	0.567706
Jpt2	-0.441843	3.74294	5.55208	0.0184588	0.567706
Ypel3	0.580145	6.8158	5.53932	0.0185938	0.570505
Ltc4s	-1.21558	6.29104	5.52573	0.0187388	0.573593
Nadk	0.448417	6.68612	5.51072	0.0189003	0.575828
Ccdc88b	0.615222	5.07802	5.51068	0.0189007	0.575828
Mob3b	0.556281	4.77711	5.49328	0.0190897	0.578616
Rassf4	0.397796	7.61282	5.49097	0.0191149	0.578616
Abcc5	0.642624	6.71098	5.48993	0.0191263	0.578616
Pink1	0.407677	4.57168	5.47492	0.0192912	0.582245
Tmco4	0.69252	2.59074	5.46742	0.0193742	0.583389
Egln1	0.64193	5.51508	5.4573	0.0194868	0.584238
Gm46401	-1.48067	-0.603739	5.45574	0.0195041	0.584238
Cacybp	-0.375661	6.82918	5.4527	0.0195381	0.584238
Taf12	-0.358665	4.88196	5.4487	0.0195829	0.584238
Mtap	-0.393695	4.08529	5.44015	0.0196789	0.585753
Ripk2	-0.579014	3.94632	5.42799	0.0198165	0.586105
Cyth4	-0.381196	7.70257	5.42184	0.0198864	0.586105
C130050O18Rik	-0.715868	3.60046	5.41985	0.0199091	0.586105
Bdh2	-0.656482	1.08937	5.41764	0.0199343	0.586105
Ssh3	0.614656	3.41591	5.41333	0.0199835	0.586105
Ubxn8	0.470141	3.8808	5.41297	0.0199877	0.586105
Mau2	0.365349	5.22736	5.41038	0.0200173	0.586105
Bgn	1.00692	1.60532	5.40729	0.0200529	0.586105
Pnpla6	0.408135	3.79342	5.40267	0.020106	0.586335
Samd9l	-0.661582	5.686	5.39828	0.0201567	0.586491
Ranbp1	-0.516312	7.03111	5.3835	0.020328	0.586513
Lars2	-1.03071	9.48099	5.38058	0.0203621	0.586513
Slco3a1	0.668221	4.33452	5.37086	0.0204759	0.586513
Srgap3	-0.997657	1.40099	5.36367	0.0205604	0.586513
Pcmt1	-0.343336	5.90086	5.35724	0.0206364	0.586513
Ccr5	-0.389225	7.57163	5.35688	0.0206407	0.586513
Pik3r4	0.355932	3.86105	5.35262	0.0206911	0.586513
Vrk3	0.52304	4.91528	5.35024	0.0207194	0.586513
Rrp36	-0.457865	3.92627	5.34555	0.0207752	0.586513
Pgm2	0.667884	4.0494	5.34482	0.020784	0.586513
Dip2c	-0.932115	4.54393	5.34197	0.0208179	0.586513
Rem1	-1.68341	1.01179	5.34162	0.0208221	0.586513
Ank	-0.767098	4.26375	5.3406	0.0208342	0.586513
Tuba1c	-0.569603	6.96357	5.33744	0.0208721	0.586513
Tmed3	-0.488348	6.68548	5.33665	0.0208815	0.586513
Rnps1	-0.360844	5.42458	5.33322	0.0209227	0.586513
Hirip3	-0.56943	2.73986	5.33282	0.0209275	0.586513
Fkbp15	0.383459	6.08125	5.32247	0.0210522	0.587085
Set	-0.384658	7.85797	5.32016	0.0210801	0.587085
Igf2bp2	-1.2259	2.31041	5.31733	0.0211143	0.587085
Ist1	-0.38963	5.58121	5.31285	0.0211687	0.587085
Wsb2	0.482079	6.18841	5.31166	0.0211831	0.587085
Rab32	0.614814	6.78134	5.30864	0.0212199	0.587085
Mms19	0.334031	4.49226	5.28817	0.0214707	0.590355
Ier2	-0.885498	7.12203	5.28321	0.021532	0.590355
Lrrk1	0.404801	5.16783	5.2825	0.0215408	0.590355
Dnajb2	-0.592358	3.29118	5.28094	0.0215601	0.590355
Prmt2	-0.458264	4.11112	5.28046	0.0215661	0.590355
Uchl4	-1.26503	0.417382	5.27198	0.0216713	0.591038
Prkar2b	0.838931	5.54719	5.2711	0.0216824	0.591038
Hvcn1	0.650748	7.29308	5.24606	0.0219965	0.594642
Fas	0.591676	4.68113	5.24606	0.0219965	0.594642
Syk	0.407914	7.65125	5.23953	0.0220792	0.594642
Slc16a10	0.451877	5.52136	5.23805	0.022098	0.594642
Polk	-0.609456	4.03625	5.23663	0.022116	0.594642
Gbp6	1.00912	2.54505	5.23223	0.0221721	0.594642
Cep70	0.459406	3.55337	5.22943	0.0222078	0.594642
Nr2f2	1.68212	-1.06532	5.22276	0.0222931	0.594642
Mcts2	-0.763093	0.738203	5.22028	0.022325	0.594642
Diaph3	-1.09097	1.4943	5.2152	0.0223903	0.594642
Slc39a10	-0.806506	5.51678	5.21472	0.0223964	0.594642
AI429214	-1.20407	-1.1498	5.20714	0.0224943	0.594642
Tppp3	-0.979553	7.06253	5.20637	0.0225042	0.594642
Tmem170b	0.418692	5.08128	5.19879	0.0226026	0.594642
Gm26899	-1.35273	-0.235482	5.19859	0.0226052	0.594642
Cd1d1	1.06954	4.579	5.19747	0.0226198	0.594642
Nav1	-0.738636	5.64701	5.19339	0.022673	0.594642
Rnf157	0.537024	3.08453	5.19302	0.0226778	0.594642
Ulk1	0.40144	4.12446	5.1923	0.0226871	0.594642
Mc1r	3.13245	-1.41274	5.18063	0.02284	0.597439
Ccnb1	1.5456	-0.0629504	5.17021	0.0229775	0.599823
Tmeff1	0.908509	4.10122	5.16286	0.0230748	0.600063
Thyn1	-0.66677	4.61745	5.16252	0.0230793	0.600063
Rrp9	-0.565676	3.78976	5.15879	0.023129	0.600148
Dagla	-0.644859	2.40366	5.14853	0.023266	0.601732
Ccnd2	-0.886667	5.64885	5.14727	0.023283	0.601732
Cpsf4	0.459174	3.72106	5.14052	0.0233737	0.602123
Gm28875	-0.559658	3.48113	5.13922	0.0233911	0.602123
Tnfrsf11a	-0.482401	5.00382	5.13429	0.0234576	0.602637
Tmem150b	0.579068	2.42821	5.12723	0.0235533	0.603896
Etv3	-0.507024	5.34882	5.11811	0.0236773	0.605419
Ptgfrn	0.729669	5.71322	5.116	0.0237062	0.605419
Tor1aip1	-0.349833	7.10954	5.10446	0.0238644	0.607255
Tiprl	-0.302147	5.0292	5.08508	0.0241325	0.607255
Tnni2	-0.627937	3.54455	5.08149	0.0241826	0.607255
Wdr20	0.348912	3.95089	5.08112	0.0241877	0.607255
Tle3	0.515227	5.12911	5.0808	0.0241922	0.607255
Ace	-0.934165	3.26232	5.07978	0.0242064	0.607255
Ndrg3	0.337771	4.39692	5.07855	0.0242236	0.607255
Akr1b10	0.411491	4.44486	5.07249	0.0243084	0.607255
Ldb1	0.352999	4.6246	5.07161	0.0243208	0.607255
Psmc3	-0.416814	7.11533	5.0683	0.0243673	0.607255
Mical2	-0.705015	3.87202	5.06829	0.0243674	0.607255
Crybg1	-0.528595	4.68535	5.06606	0.0243988	0.607255
Mis18a	0.374155	3.2443	5.06438	0.0244224	0.607255
Bckdha	0.557709	4.62252	5.05862	0.0245037	0.607255
S100a4	-0.834926	9.52493	5.05671	0.0245307	0.607255
Hr	-1.89053	1.062	5.05589	0.0245424	0.607255
Socs6	-0.655217	5.05586	5.05232	0.024593	0.607255
Sap25	1.48101	0.398394	5.0465	0.0246757	0.607255
Mrps5	-0.33308	4.95955	5.04457	0.0247032	0.607255
Exoc4	-0.453248	5.27188	5.03974	0.0247722	0.607255
Kctd17	0.685628	3.26607	5.03796	0.0247977	0.607255
AL590144.2	0.795396	3.13498	5.0317	0.0248874	0.607255
Fbxl4	0.462	2.46662	5.0313	0.0248932	0.607255
Prmt7	-0.403023	3.74396	5.02075	0.0250453	0.607255
Hpf1	-0.491466	5.60113	5.01561	0.0251198	0.607255
A630089N07Rik	-0.908077	1.29774	5.01428	0.0251392	0.607255
Ptpdc1	-1.09176	0.510516	5.01251	0.0251647	0.607255
Arfgef1	0.583835	6.61596	5.00897	0.0252164	0.607255
Tmem259	0.390117	5.51812	5.00881	0.0252186	0.607255
Ffar4	-1.37724	2.71664	5.0073	0.0252407	0.607255
Atg2a	0.458148	4.5697	5.00685	0.0252472	0.607255
Vash1	-1.24695	-0.00644494	5.00468	0.0252788	0.607255
Papd4	0.32147	5.42753	4.99674	0.0253952	0.608919
Sept11	-0.626795	6.54517	4.98978	0.0254975	0.609137
Snx10	0.536736	7.51311	4.98584	0.0255556	0.609137
Rmi1	-0.364472	4.51605	4.98065	0.0256324	0.609137
Ptges3l	-0.807088	1.58052	4.97433	0.0257262	0.609137
Ikbke	0.72995	4.71688	4.9736	0.025737	0.609137
Rgs14	0.483848	3.95158	4.97194	0.0257617	0.609137
Slfn8	-0.54799	5.22129	4.96826	0.0258165	0.609137
Naga	0.432539	5.58874	4.96547	0.0258583	0.609137
Dusp5	-0.731172	4.42186	4.96546	0.0258584	0.609137
Scimp	-0.583824	5.36713	4.96437	0.0258747	0.609137
Rfc3	-0.42261	3.46339	4.96084	0.0259276	0.609275
Fstl1	1.51267	3.60824	4.95441	0.0260242	0.610436
Arpin	-0.649286	1.88772	4.94896	0.0261064	0.610867
Nop14	-0.364409	5.10379	4.92884	0.0264121	0.610867
Alg9	0.418617	3.59451	4.92854	0.0264166	0.610867
Slc23a2	0.358679	5.40223	4.92796	0.0264255	0.610867
Errfi1	-0.785168	4.18561	4.92104	0.0265315	0.610867
Dubr	0.467043	4.6981	4.91718	0.0265909	0.610867
Nomo1	0.34363	4.54943	4.90516	0.0267766	0.610867
Slc38a6	0.5196	6.02	4.90353	0.0268019	0.610867
Slc48a1	0.651858	6.76685	4.89959	0.0268631	0.610867
Pcnx3	0.439766	4.20029	4.89811	0.0268861	0.610867
C130026I21Rik	0.968145	3.09915	4.89719	0.0269004	0.610867
Hist1h1e	-1.19174	5.59762	4.89718	0.0269006	0.610867
Bicd2	0.371545	5.06564	4.8951	0.026933	0.610867
Hes1	-1.31842	2.97271	4.88864	0.027034	0.610867
Itga1	0.851857	3.9161	4.88771	0.0270485	0.610867
Npepps	0.364246	6.35992	4.88719	0.0270568	0.610867
Mtfp1	-0.805176	1.29941	4.88627	0.0270711	0.610867
Dnaja1	-0.562467	7.93004	4.88371	0.0271112	0.610867
Plscr1	0.627884	4.65843	4.8831	0.0271209	0.610867
Lmo4	0.72233	7.71202	4.88088	0.0271558	0.610867
D230025D16Rik	0.373827	3.748	4.88085	0.0271562	0.610867
Snx21	0.588497	2.89192	4.88067	0.0271591	0.610867
Trim30b	-0.962689	2.0624	4.87804	0.0272005	0.610867
Serpine1	-0.849906	4.98817	4.87087	0.0273137	0.610867
Gm44851	-1.35013	0.70834	4.86891	0.0273448	0.610867
Irf2bpl	-0.406537	4.90234	4.86366	0.027428	0.610867
5430427O19Rik	-0.43139	3.67009	4.85829	0.0275136	0.610867
Mvb12b	0.414101	4.58341	4.85248	0.0276065	0.610867
Sphk1	-0.758046	2.22999	4.85228	0.0276097	0.610867
Gigyf1	0.405621	5.18879	4.85147	0.0276226	0.610867
Rcan1	-0.557685	3.94486	4.84714	0.027692	0.610867
Clu	2.85202	-0.237219	4.84519	0.0277234	0.610867
Gm5431	-0.653556	2.67997	4.84441	0.0277359	0.610867
Rffl	0.506809	3.9775	4.84324	0.0277547	0.610867
Calm1	-0.451438	10.5382	4.84266	0.0277641	0.610867
Thbs3	-1.07986	0.214257	4.84024	0.027803	0.610867
Mpst	0.492622	4.12393	4.83633	0.0278662	0.610867
Tpm3	-0.396205	8.86893	4.83078	0.027956	0.610867
Vldlr	-2.05709	-0.337113	4.82861	0.0279912	0.610867
H1f0	-0.433601	4.58687	4.8252	0.0280466	0.610867
Fosl1	-1.37703	-0.0681281	4.82428	0.0280616	0.610867
Nt5e	-0.896752	4.23532	4.82218	0.0280958	0.610867
Tmem268	0.53585	4.58779	4.82183	0.0281015	0.610867
Tmem237	0.431908	3.09633	4.82079	0.0281184	0.610867
Gsr	0.750848	6.94303	4.81782	0.0281669	0.610896
Plekhg5	-1.2997	0.871383	4.80807	0.0283268	0.613201
Nrp1	-0.627892	6.41173	4.80557	0.0283679	0.613201
Ppm1j	-1.58008	-0.183276	4.79947	0.0284684	0.614349
A930007I19Rik	0.723485	4.73011	4.79329	0.0285708	0.614844
Papss1	0.520169	4.88486	4.7877	0.0286638	0.614844
Fgfr1op	0.354848	4.06292	4.78499	0.0287088	0.614844
Mllt6	0.587507	4.84277	4.7825	0.0287504	0.614844
Sgms2	0.589832	4.97339	4.78213	0.0287565	0.614844
Fcrls	-1.582	5.98485	4.77858	0.0288159	0.614844
Ppat	-0.422137	3.26416	4.77811	0.0288238	0.614844
Per1	0.466371	5.58113	4.77388	0.0288946	0.615341
Slc25a17	0.331546	4.46355	4.7709	0.0289446	0.615394
Qars	0.426569	5.3703	4.76801	0.0289934	0.61542
Macrod2	-0.7292	2.0153	4.76328	0.0290731	0.616103
Csf2rb	0.547519	8.07478	4.75773	0.029167	0.616225
Gar1	-0.527058	4.12451	4.75412	0.0292283	0.616225
Phgdh	0.92913	4.10938	4.7531	0.0292455	0.616225
Zfp653	0.380468	2.94949	4.75171	0.0292693	0.616225
Alcam	-0.658177	6.95338	4.73636	0.0295314	0.620736
Usp40	0.408539	4.1106	4.73067	0.0296293	0.621217
B3gnt5	-1.15456	0.822993	4.72686	0.0296951	0.621217
Gdpd1	0.713303	4.77599	4.72571	0.029715	0.621217
Narf	0.671021	4.55821	4.72141	0.0297893	0.621217
Smurf1	0.369514	4.48432	4.72113	0.0297942	0.621217
Serpinb1a	-1.21524	3.88729	4.71303	0.0299348	0.623145
Laptm5	-0.328237	10.222	4.70465	0.0300811	0.625012
Klhl24	0.535619	6.67792	4.69845	0.0301898	0.625012
Slc16a1	0.530271	3.0311	4.69791	0.0301993	0.625012
Ptges3	-0.473705	7.38882	4.69462	0.0302572	0.625012
Snapin	0.329045	5.16319	4.69105	0.0303202	0.625012
Zmiz2	0.431216	5.67633	4.69037	0.030332	0.625012
Mroh1	0.415286	5.56679	4.68865	0.0303624	0.625012
P2ry1	-0.845179	2.13984	4.68191	0.0304819	0.626476
Cass4	-1.07896	2.06405	4.67325	0.0306358	0.628641
Hspa5	-0.446588	9.72886	4.66215	0.0308346	0.630258
Mfsd7a	0.643329	3.90805	4.66183	0.0308403	0.630258
Pik3r5	0.378338	6.23617	4.6607	0.0308607	0.630258
Dppa3	-1.37045	1.2192	4.65499	0.0309634	0.631361
Ero1l	0.447691	5.68071	4.64525	0.0311395	0.633339
Il1a	0.831444	5.22925	4.63896	0.0312539	0.633339
Zfp667	-0.680244	1.96456	4.63686	0.0312921	0.633339
Fbxl2	-0.632482	2.82987	4.63239	0.0313738	0.633339
Slc6a4	-1.79752	2.41856	4.63016	0.0314146	0.633339
Siglece	0.876224	4.64763	4.62904	0.0314352	0.633339
Ssb	-0.31419	7.3192	4.6265	0.0314816	0.633339
Polg	0.356182	4.44807	4.62448	0.0315189	0.633339
Nol11	-0.340113	4.73014	4.62048	0.0315925	0.633339
Gm26780	-1.37021	0.503473	4.62013	0.0315988	0.633339
Cfb	1.70051	7.48656	4.61651	0.0316657	0.633339
Nbeal2	0.457142	3.94426	4.61612	0.0316728	0.633339
Dym	0.297926	4.28306	4.61068	0.0317735	0.633339
Slfn5	-0.699814	6.37658	4.61014	0.0317834	0.633339
Sde2	-0.351486	5.03027	4.60866	0.0318109	0.633339
Tnip1	0.606872	5.74196	4.60693	0.031843	0.633339
Ston2	-1.12935	2.69907	4.59633	0.0320406	0.634327
Prr15	-0.820442	2.44411	4.59421	0.0320802	0.634327
Fam126b	0.473503	4.36678	4.59073	0.0321454	0.634327
Mtmr14	0.454727	4.30698	4.58669	0.0322211	0.634327
Syne1	-0.82652	5.40665	4.58353	0.0322806	0.634327
Cybb	0.753723	10.3239	4.5822	0.0323056	0.634327
Ssr1	-0.311087	6.68951	4.57945	0.0323575	0.634327
Rras	0.606869	5.40279	4.57745	0.0323954	0.634327
Prkg1	-1.79443	-1.1093	4.57514	0.0324392	0.634327
Clcn7	0.672287	6.10077	4.57045	0.0325281	0.634327
Apold1	-2.62331	2.05426	4.57035	0.0325298	0.634327
Snx25	0.633645	2.71867	4.56172	0.0326942	0.634327
Rarg	-0.395734	3.90848	4.55781	0.0327689	0.634327
Coro2a	-0.489683	5.5607	4.55761	0.0327728	0.634327
Tinf2	-0.442957	2.86865	4.55717	0.0327812	0.634327
Anxa11os	-1.41894	-1.19372	4.55664	0.0327914	0.634327
Amz2	0.290702	4.3428	4.55455	0.0328315	0.634327
Mcemp1	0.990664	7.13386	4.55402	0.0328416	0.634327
Slc2a1	0.555431	5.32248	4.55096	0.0329003	0.634327
Hnrnpab	-0.326489	7.55798	4.54974	0.0329237	0.634327
Clp1	0.398124	3.42009	4.54845	0.0329485	0.634327
1500035N22Rik	-1.56608	-0.63102	4.53762	0.0331577	0.634327
Gys1	0.788105	3.51923	4.53443	0.0332194	0.634327
Tmem154	-0.849528	5.22085	4.53354	0.0332369	0.634327
Acrbp	0.551219	2.79392	4.53183	0.03327	0.634327
Slc22a18	-0.988219	1.45063	4.53119	0.0332824	0.634327
Cyb5a	0.529883	7.52489	4.53032	0.0332994	0.634327
Snap29	-0.521032	5.07136	4.53006	0.0333045	0.634327
Psmc6	-0.385341	6.74974	4.52912	0.0333227	0.634327
Psmd4	-0.390188	7.07357	4.52708	0.0333624	0.634327
Nme1	-0.499127	7.86345	4.52317	0.0334389	0.634849
D2hgdh	0.477638	2.55631	4.51537	0.0335916	0.635023
Pfkfb4	-0.490299	5.03712	4.51445	0.0336098	0.635023
Cnbd2	-0.61011	1.67774	4.51416	0.0336154	0.635023
Ppargc1b	0.608754	4.18309	4.50975	0.0337022	0.635023
Fbrsl1	0.372342	4.53925	4.509	0.0337169	0.635023
Ranbp10	0.327507	4.56137	4.50581	0.0337799	0.635023
Mak16	-0.32753	5.28647	4.50523	0.0337914	0.635023
Glul	0.535099	7.54029	4.50171	0.033861	0.635367
Ptma	-0.360735	10.2652	4.49935	0.0339078	0.635367
Rcl1	0.615842	3.50545	4.49411	0.0340119	0.635959
AC130815.3	-1.77682	-1.24767	4.49281	0.0340377	0.635959
Tusc1	0.596587	4.67447	4.49014	0.0340908	0.636034
Adap1	0.378443	5.21578	4.47034	0.034488	0.641658
Dqx1	1.70433	-0.356762	4.47018	0.0344913	0.641658
4933430I17Rik	1.05027	0.471489	4.46017	0.034694	0.643768
Plxna2	-0.951548	1.39879	4.4587	0.0347238	0.643768
Rhoq	0.352283	6.02297	4.45722	0.0347539	0.643768
Sept7	-0.357619	7.38801	4.45383	0.0348232	0.643849
Eif3f	0.425292	8.19133	4.44865	0.0349289	0.643849
Dtx3	0.547255	4.46631	4.44457	0.0350124	0.643849
Mt3	-2.28714	-0.181733	4.43956	0.0351153	0.643849
Rtcb	0.33139	6.41948	4.43848	0.0351374	0.643849
Gm42715	0.58943	1.94032	4.43297	0.0352511	0.643849
Lsm12	-0.364862	6.25379	4.43291	0.0352523	0.643849
Arvcf	-0.950741	0.551258	4.42797	0.0353544	0.643849
Gm26798	-1.19808	-0.372536	4.42755	0.0353632	0.643849
Cnppd1	0.341332	5.82881	4.42626	0.03539	0.643849
Cd200r2	-1.52312	0.671127	4.42552	0.0354054	0.643849
Tnfsf14	-0.739858	2.08115	4.42373	0.0354424	0.643849
Frat2	0.654906	2.38822	4.42372	0.0354427	0.643849
Nipsnap2	-0.402732	4.55041	4.42315	0.0354545	0.643849
Il1rl1	-1.69236	0.667658	4.41944	0.0355317	0.64402
Cavin4	1.05255	0.513035	4.41605	0.0356023	0.64402
Ly75	1.44888	5.60823	4.41553	0.0356131	0.64402
Cd209g	-3.55051	-1.10169	4.41196	0.0356877	0.64447
Grcc10	1.06104	5.82385	4.40797	0.0357714	0.64508
Tmem38b	0.477437	5.09162	4.40343	0.0358667	0.645165
Thap2	-0.405573	4.27569	4.403	0.0358757	0.645165
Ccdc106	-1.45383	0.713401	4.398	0.0359811	0.646163
Ifit3	-1.39961	3.06238	4.39347	0.0360768	0.646763
Pcnx	0.476971	5.05975	4.39169	0.0361144	0.646763
Nt5c3b	-0.457354	2.74757	4.38222	0.0363156	0.647968
Sbsn	-0.89985	1.07624	4.38205	0.0363193	0.647968
Tmem8b	1.07778	-0.503102	4.37923	0.0363795	0.647968
Ddit3	-0.398915	5.56648	4.37911	0.0363819	0.647968
Gm28048	1.7749	-0.657238	4.37059	0.0365643	0.649757
Smim24	0.448	3.33802	4.36579	0.0366675	0.649757
Fbxl5	0.750228	7.45544	4.36544	0.0366751	0.649757
Dot1l	-0.421638	4.81302	4.36506	0.0366831	0.649757
Ttc30b	0.786525	0.46426	4.36152	0.0367596	0.650067
Gm47512	1.24806	-1.11742	4.35746	0.0368471	0.650067
Rasgrp3	-1.14409	1.99694	4.35621	0.0368742	0.650067
Gm29361	-1.39556	0.126328	4.35496	0.0369014	0.650067
Tpm2	-1.14335	0.136945	4.35261	0.0369524	0.650081
Milr1	-0.401139	5.88426	4.34784	0.0370559	0.650421
Jup	-0.632688	3.82817	4.34709	0.0370722	0.650421
Phf21a	0.468097	4.90079	4.34039	0.0372183	0.652101
Ddx24	-0.320015	6.8899	4.3321	0.0374	0.653707
Slfn4	-1.8214	3.86368	4.3316	0.037411	0.653707
Tuba1b	-0.436527	8.30887	4.32755	0.0375001	0.65402
Gpld1	-1.54179	-1.42523	4.32376	0.0375838	0.65402
Cyr61	-1.86049	1.43134	4.32337	0.0375925	0.65402
Fam196b	-1.76406	1.40906	4.32163	0.0376309	0.65402
Ahi1	-0.598828	3.19543	4.31119	0.0378625	0.654428
Wfdc21	1.18099	7.03525	4.31046	0.0378788	0.654428
Adam23	1.65153	0.195412	4.30625	0.0379726	0.654428
Ppp2r3d	0.391073	3.9676	4.30311	0.0380429	0.654428
Susd1	-0.853823	1.19472	4.30246	0.0380573	0.654428
Sgk1	0.380556	9.09829	4.30163	0.0380759	0.654428
Plpp1	1.24529	3.25706	4.29996	0.0381133	0.654428
Tma16	0.673387	5.59918	4.29885	0.0381383	0.654428
Ebna1bp2	-0.473223	5.53061	4.2988	0.0381393	0.654428
Lcp2	0.378866	6.50366	4.29508	0.0382228	0.654428
Spns2	1.37011	-0.765445	4.29006	0.0383358	0.654428
Mast4	-0.948563	1.57503	4.28802	0.0383819	0.654428
Gm43118	-2.10167	-0.357621	4.28617	0.0384237	0.654428
Pdgfa	-0.792068	5.71694	4.28583	0.0384313	0.654428
Spats2l	-1.92987	0.123594	4.28576	0.0384329	0.654428
Cdc7	-0.726542	0.638611	4.28443	0.038463	0.654428
Ndst1	0.497799	4.32948	4.27907	0.0385844	0.655632
Pde4b	0.771887	6.0353	4.27081	0.0387724	0.656625
P2ry14	0.698196	6.04481	4.27071	0.0387747	0.656625
Znhit6	-0.364302	3.88467	4.26982	0.0387951	0.656625
Ear6	2.03013	0.322157	4.26466	0.038913	0.657693
Hspbp1	-0.338116	4.25877	4.26262	0.0389597	0.657693
Hnrnpd	-0.358558	6.86311	4.25166	0.0392119	0.658603
Ccdc59	-0.285055	5.71467	4.2508	0.0392318	0.658603
Ppp1r16a	0.530997	2.67972	4.25011	0.0392478	0.658603
Gm33251	2.3153	-0.959011	4.24858	0.0392832	0.658603
Abcg2	-0.502443	2.92026	4.24323	0.0394072	0.658603
Hspb1	-1.43009	2.30554	4.2424	0.0394265	0.658603
Gm20463	-1.93991	-1.04775	4.24135	0.0394507	0.658603
Gdf3	-1.16645	4.44794	4.24072	0.0394655	0.658603
Rasa4	0.452767	5.7735	4.24046	0.0394714	0.658603
Procr	0.831262	4.97048	4.2329	0.0396476	0.660098
Eif2a	0.299963	5.69551	4.23009	0.0397133	0.660098
Aph1c	0.506207	5.34547	4.23006	0.039714	0.660098
4933417E11Rik	-1.13334	0.4588	4.22534	0.0398246	0.6605
Gm26723	-2.06476	-0.536414	4.22468	0.0398401	0.6605
A230050P20Rik	-0.499601	2.41582	4.22234	0.0398951	0.660564
Fam50a	-0.311925	6.21699	4.21896	0.0399746	0.661036
Igsf6	0.497814	7.07023	4.21442	0.0400818	0.661964
Lyar	-0.312691	4.9749	4.21018	0.040182	0.662529
Clec14a	2.55187	-0.773163	4.20667	0.0402652	0.662529
Dmkn	-1.70792	0.726327	4.20649	0.0402695	0.662529
Gm41307	-1.40409	1.92011	4.20286	0.040356	0.66279
Tmem132a	-0.863427	2.05094	4.20104	0.0403991	0.66279
Ak6	-0.348744	5.38709	4.19327	0.0405848	0.66279
Mmp19	-0.834141	6.85056	4.19315	0.0405876	0.66279
Msrb2	-0.683506	2.94709	4.19219	0.0406106	0.66279
Gm26617	-1.94414	-1.14015	4.19116	0.0406353	0.66279
Gm17092	-0.878829	-0.119834	4.18615	0.0407556	0.66279
Tigd2	0.363046	5.08079	4.18467	0.040791	0.66279
Eif2ak2	-0.540058	5.38607	4.1845	0.0407952	0.66279
Aldoa	0.585904	9.61286	4.18131	0.0408722	0.66279
Lrrk2	0.798029	4.62372	4.18124	0.0408738	0.66279
Spa17	-0.781682	1.2344	4.18017	0.0408997	0.66279
Rpia	0.385541	4.42912	4.17389	0.0410513	0.664416
Cxcl15	1.13771	0.322199	4.16429	0.0412847	0.665751
Mettl16	-0.362615	4.45537	4.1637	0.041299	0.665751
Tcof1	-0.435616	5.67696	4.15708	0.0414608	0.665751
Ldha	0.425127	8.51045	4.15632	0.0414794	0.665751
Mrpl1	-0.313831	4.82007	4.15354	0.0415476	0.665751
Spc25	-0.659272	0.923323	4.15261	0.0415703	0.665751
Reps2	-0.613269	3.66735	4.15232	0.0415775	0.665751
Fam193b	0.478041	4.34134	4.15053	0.0416214	0.665751
Sod2	0.890485	8.37453	4.15043	0.0416239	0.665751
Pfkl	0.715992	5.82729	4.14945	0.041648	0.665751
Iqcg	-1.74086	-0.262342	4.1471	0.0417058	0.665828
C1rl	0.834637	4.20981	4.14215	0.0418279	0.665828
Zer1	0.462356	3.31991	4.14138	0.0418472	0.665828
Hist2h2bb	-1.52515	-0.316583	4.14045	0.0418701	0.665828
Klhl2	0.445725	4.67497	4.13855	0.041917	0.665828
Tshz3	-2.16661	-0.700351	4.13609	0.041978	0.665828
Arhgap26	-0.692561	4.5866	4.13469	0.0420128	0.665828
Upp1	1.14607	3.84324	4.13168	0.0420874	0.666196
Fbxo22	0.390893	5.4933	4.12878	0.0421597	0.666524
March3	-0.715554	2.28687	4.12488	0.0422571	0.666695
Scel	-1.41311	-0.813004	4.12007	0.0423773	0.666695
Uba52	1.54909	9.05609	4.11932	0.0423962	0.666695
Hdgfl2	0.356285	3.99181	4.1192	0.0423992	0.666695
Pop1	-0.439822	2.61629	4.11568	0.0424875	0.666695
Acpp	1.04937	3.54899	4.1117	0.0425875	0.666695
Pkd1l2	-0.959199	-0.918431	4.11034	0.0426217	0.666695
Atp10a	-0.766062	3.85121	4.10966	0.0426389	0.666695
Celsr3	0.744026	0.68463	4.10814	0.0426773	0.666695
Nop16	-0.401514	4.36289	4.10782	0.0426853	0.666695
Krr1	-0.384743	4.85521	4.10568	0.0427393	0.666734
Gng12	0.565605	6.37755	4.10122	0.0428524	0.667463
Hacd1	-0.661831	2.85855	4.09977	0.0428892	0.667463
Sptb	-1.48359	-1.1747	4.09198	0.0430871	0.669146
Gm21188	0.641168	5.86067	4.09087	0.0431153	0.669146
Tmem144	-0.593056	1.68051	4.08699	0.0432147	0.669146
Cldn34c1	-0.979363	0.424556	4.08557	0.0432508	0.669146
Lgmn	-0.555022	9.39785	4.08538	0.0432557	0.669146
Zfp51	-0.529759	2.47477	4.08274	0.0433234	0.669292
Oraov1	-0.38663	3.51048	4.08098	0.0433686	0.669292
Dlg3	-0.893641	1.48737	4.07866	0.0434281	0.669414
Tnfrsf26	0.578897	3.88206	4.07343	0.0435626	0.669885
Cdc42ep2	0.810451	3.96455	4.07246	0.0435876	0.669885
Knstrn	0.633572	1.32762	4.0697	0.043659	0.669885
Nab1	0.280217	5.78602	4.0675	0.0437159	0.669885
Dars2	0.460611	2.30551	4.06744	0.0437174	0.669885
Tsen15	-0.418227	2.96535	4.06527	0.0437737	0.669955
Selenoo	0.40823	3.38704	4.0582	0.0439574	0.671954
Ddhd1	0.531737	7.51118	4.05625	0.0440081	0.671954
Plekha1	0.40541	6.26795	4.05265	0.0441021	0.672597
Fbxo32	0.527308	5.25359	4.05008	0.0441693	0.672828
Pdk1	0.685889	4.08364	4.03381	0.044597	0.678546
Iffo1	0.499344	3.83603	4.03083	0.044676	0.67895
Cyth1	-0.430798	6.49171	4.0249	0.0448334	0.680542
S1pr5	-1.73053	0.0253558	4.02064	0.0449467	0.681464
Abr	0.518374	6.71023	4.01282	0.0451555	0.681842
2810474O19Rik	-0.440259	7.34627	4.00678	0.0453177	0.681842
Fbxl20	0.449884	5.08464	4.00273	0.0454267	0.681842
Rara	-0.531272	5.63957	3.99988	0.0455036	0.681842
Socs2	-0.571742	5.66453	3.9997	0.0455084	0.681842
Il15ra	0.999369	3.19287	3.99626	0.0456012	0.681842
Decr1	-0.457084	3.88521	3.99414	0.0456587	0.681842
Lztfl1	0.290293	4.98128	3.9896	0.0457819	0.681842
Cnst	-0.456018	3.04231	3.98889	0.0458012	0.681842
Gm47079	-1.44035	-1.23221	3.98852	0.0458113	0.681842
Jak2	0.5525	5.8665	3.98557	0.0458916	0.681842
Mis12	-0.384466	4.51494	3.97986	0.0460473	0.681842
Ercc6	-0.59794	3.8172	3.97889	0.0460738	0.681842
Bcl2l2	0.474819	3.53574	3.97829	0.0460904	0.681842
Smpdl3a	0.389404	8.12973	3.97626	0.0461459	0.681842
Nolc1	-0.300118	5.24574	3.97529	0.0461726	0.681842
Bmf	0.643992	3.99342	3.97466	0.0461897	0.681842
Tal1	-1.33291	0.157197	3.97371	0.0462158	0.681842
Nlrc4	0.543485	3.54126	3.97157	0.0462746	0.681842
Adam17	0.384639	7.19082	3.97022	0.0463118	0.681842
Coq10b	-0.387912	5.71778	3.96761	0.0463835	0.681842
Rbpms	0.637301	5.51588	3.96734	0.0463911	0.681842
1810043G02Rik	0.711527	4.09776	3.9667	0.0464086	0.681842
Zdhhc8	0.379824	3.43209	3.96625	0.0464209	0.681842
Atp11a	0.417868	4.48073	3.96619	0.0464226	0.681842
Vhl	0.447654	4.35308	3.9652	0.04645	0.681842
Dusp28	0.71758	2.15749	3.96194	0.0465401	0.681842
Grhpr	0.551854	3.21802	3.96027	0.0465863	0.681842
Dalrd3	0.401076	3.74944	3.95977	0.0466	0.681842
Gria3	-1.64728	-1.1764	3.95706	0.0466752	0.681842
Nod2	0.543509	2.38889	3.95645	0.0466921	0.681842
Treml1	1.69302	-0.752966	3.95271	0.0467959	0.681842
Nop53	0.289493	6.66425	3.94608	0.0469807	0.681842
Leo1	-0.307596	4.35049	3.94583	0.0469877	0.681842
Sgsm2	0.566545	2.61606	3.94397	0.0470396	0.681842
Tmem204	-1.37834	-0.0258316	3.94257	0.0470787	0.681842
Pmm1	0.420676	3.68839	3.94211	0.0470916	0.681842
Peli1	0.332337	6.5452	3.94101	0.0471225	0.681842
Pgk1	0.559571	7.63053	3.93597	0.0472637	0.681842
Adhfe1	1.01248	0.572849	3.9358	0.0472687	0.681842
Calcoco1	0.477483	3.77755	3.93453	0.0473043	0.681842
E530011L22Rik	-1.29805	2.44411	3.93254	0.0473602	0.681842
Slc38a10	0.303054	5.67806	3.93236	0.0473654	0.681842
Rxrb	0.424078	4.4877	3.93147	0.0473905	0.681842
Psmd1	-0.318744	6.84059	3.93064	0.0474138	0.681842
Gm807	1.29964	-1.32128	3.92856	0.0474726	0.681842
Rnase2b	-1.6608	0.308163	3.92808	0.047486	0.681842
Asb7	0.386983	3.22427	3.9273	0.0475081	0.681842
Bax	-0.523578	7.78176	3.92211	0.047655	0.681842
Gm26533	-0.850145	-0.0910181	3.92059	0.0476981	0.681842
Pdpn	-0.574033	6.8975	3.91873	0.047751	0.681842
Bcl2l1	-0.429996	5.25269	3.91806	0.0477699	0.681842
Mpv17	0.32572	4.6997	3.91781	0.0477772	0.681842
Ccdc125	0.593809	3.85086	3.91406	0.0478838	0.681842
Chchd4	-0.390081	4.5787	3.91357	0.0478976	0.681842
Mbd6	0.337177	4.67522	3.91277	0.0479206	0.681842
Prdx6	0.547297	7.59497	3.90346	0.0481868	0.683932
Gm15706	-0.875021	-0.240237	3.90216	0.048224	0.683932
Lrrc61	0.47182	2.41597	3.89987	0.0482898	0.683932
Rad52	0.401009	2.33783	3.8981	0.0483408	0.683932
Mras	-0.829418	2.67316	3.89648	0.0483874	0.683932
Gm13571	1.13368	0.406501	3.89519	0.0484247	0.683932
Slc43a2	0.47832	7.10279	3.89354	0.0484722	0.683932
Inpp5k	0.291859	4.85532	3.88931	0.0485943	0.683932
Ints6l	0.352197	4.46573	3.88859	0.0486152	0.683932
Plekhg1	0.512183	4.83085	3.88472	0.0487275	0.683932
Tspan14	-0.369022	5.70949	3.88427	0.0487405	0.683932
Zfp692	0.530553	2.01188	3.88385	0.0487526	0.683932
Ankzf1	0.411831	3.13718	3.88314	0.0487731	0.683932
A530064D06Rik	-1.08793	1.11494	3.88198	0.048807	0.683932
Shc4	-1.02243	-0.575809	3.87817	0.048918	0.684746
Dst	0.661694	7.61524	3.86998	0.0491572	0.687351
Cd80	-0.761556	4.2021	3.86813	0.0492113	0.687365
Cd274	0.510673	6.72861	3.86121	0.0494147	0.689463
Piwil2	-0.527149	1.72399	3.85589	0.0495715	0.690857
Cdk16	0.348624	4.17393	3.85421	0.0496213	0.690857
Mgst3	-0.623394	5.61165	3.85054	0.0497299	0.691624
Nnt	0.546963	1.61248	3.84673	0.0498431	0.692456
Cytip	-0.567117	6.79264	3.84427	0.0499162	0.692617
Ifi209	-0.588533	5.6994	3.84103	0.0500128	0.692617
Cetn4	-0.49304	1.758	3.83805	0.0501018	0.692617
Uggt2	-1.22343	-0.409041	3.83639	0.0501513	0.692617
Sel1l3	-1.25505	0.958068	3.83554	0.0501769	0.692617
Mrps10	-0.324689	4.57297	3.83094	0.0503146	0.692617
Mesd	-0.27339	5.27738	3.82849	0.0503884	0.692617
Tmed8	0.593944	3.24365	3.82841	0.0503907	0.692617
Gstp2	2.11808	-0.400053	3.82644	0.0504499	0.692617
Tbc1d9b	0.304824	5.08952	3.82395	0.050525	0.692617
Ms4a14	-1.14213	3.80265	3.82342	0.0505409	0.692617
Fbxo18	0.358655	4.84352	3.82278	0.0505603	0.692617
Cd151	-0.38502	4.9965	3.82152	0.0505982	0.692617
Srebf1	0.387372	4.2205	3.82012	0.0506407	0.692617
E2f1	0.402469	4.09442	3.81607	0.050763	0.692617
Cd4	-1.89259	2.78709	3.8131	0.0508534	0.692617
Dennd3	1.02817	2.01527	3.81268	0.0508661	0.692617
Fam53a	0.376527	3.85196	3.81247	0.0508724	0.692617
Mocs1	0.624238	3.67014	3.81149	0.0509022	0.692617
Cul9	0.399501	2.9561	3.80737	0.0510276	0.692617
P3h3	0.415266	2.3746	3.80684	0.0510437	0.692617
Abl1	0.323541	4.63155	3.8052	0.0510936	0.692617
Pde10a	1.06188	-0.737965	3.80419	0.0511246	0.692617
H2afv	0.468336	5.27034	3.80373	0.0511386	0.692617
Nrm	-0.435286	2.67512	3.80126	0.0512141	0.692683
Mki67	0.985788	4.40705	3.80007	0.0512504	0.692683
Trmt10a	-0.503191	2.55792	3.79589	0.0513785	0.69369
Wbp2	0.311361	6.10717	3.79252	0.051482	0.694059
Dpy19l1	0.429489	4.47794	3.79065	0.0515397	0.694059
Creld1	0.41097	3.34666	3.78977	0.0515667	0.694059
Sfi1	0.527881	3.07248	3.7855	0.0516984	0.695111
Wdr70	-0.31326	4.50004	3.77833	0.0519204	0.696388
Mib2	0.5645	3.18533	3.77775	0.0519385	0.696388
Zrsr2	-0.279383	5.29956	3.77413	0.0520508	0.696388
Dcaf17	0.288492	4.35225	3.77369	0.0520646	0.696388
Nudcd2	-0.431014	5.32648	3.77369	0.0520647	0.696388
Rab39	-1.07427	0.866499	3.7714	0.0521359	0.696388
Rin2	-0.486535	5.95702	3.77031	0.0521699	0.696388
Ldlrad3	0.406497	3.80042	3.76641	0.0522916	0.697207
Reps1	0.306921	4.23653	3.76391	0.05237	0.697207
Tbc1d23	0.325467	5.54977	3.76318	0.0523929	0.697207
Pik3cg	0.348845	5.66032	3.75386	0.0526856	0.699964
Wipi2	0.282443	4.8229	3.75047	0.0527926	0.699964
Gm30074	-0.958584	-0.493495	3.74834	0.0528601	0.699964
2310033P09Rik	-0.345258	4.4867	3.74722	0.0528955	0.699964
Pag1	0.458042	6.00824	3.74701	0.0529021	0.699964
Ambra1	0.379427	3.73093	3.74296	0.0530303	0.699964
Slc25a37	0.656634	6.24133	3.74282	0.0530348	0.699964
Wars2	0.446603	2.44681	3.7414	0.05308	0.699964
4931414P19Rik	0.553478	0.704886	3.74063	0.0531045	0.699964
Rap2b	-0.332843	6.75598	3.73683	0.0532253	0.699964
Gmpr	-0.984993	3.79438	3.73645	0.0532375	0.699964
Edil3	-1.64997	-0.00694948	3.7361	0.0532487	0.699964
Rabgap1l	-0.51288	3.14391	3.73252	0.0533628	0.700646
Antxr2	-0.457506	5.08429	3.73108	0.0534088	0.700646
Tbc1d17	0.405709	4.50465	3.72507	0.0536013	0.701482
Dlc1	-1.09106	0.549742	3.72309	0.053665	0.701482
Arhgap28	1.03015	-1.12608	3.71744	0.053847	0.701482
Acp5	0.914857	8.30677	3.71567	0.0539041	0.701482
Rgs18	-1.24286	2.40176	3.71483	0.0539312	0.701482
Pafah1b1	-0.32302	7.60987	3.71419	0.0539517	0.701482
Lipf	3.75159	-0.307713	3.71251	0.0540061	0.701482
Tyk2	0.32596	4.91974	3.71153	0.0540378	0.701482
Gde1	0.444044	6.67479	3.71069	0.0540651	0.701482
Plxna1	0.685601	6.36906	3.71012	0.0540834	0.701482
Tubgcp2	-0.381763	3.92332	3.70894	0.0541218	0.701482
Sftpa1	0.822987	1.45824	3.70881	0.0541261	0.701482
Fcor	0.81406	4.98549	3.70724	0.0541769	0.701482
Havcr2	-0.470319	6.33694	3.70531	0.0542394	0.70157
Grik5	1.50873	-1.39587	3.7037	0.0542921	0.70157
Lrrfip2	-0.390267	6.49089	3.69598	0.0545437	0.703533
Suv39h2	-0.884938	0.323072	3.69571	0.0545526	0.703533
Ctdspl	0.580299	3.0854	3.69357	0.0546227	0.703736
Gm26740	0.397728	4.89053	3.69077	0.0547142	0.703934
Tnfsf13os	-0.4518	3.00251	3.68629	0.0548616	0.703934
Gm10260	1.65632	-1.29284	3.68499	0.0549042	0.703934
Speg	-0.921413	1.17139	3.68323	0.0549623	0.703934
BC005561	-0.381168	4.47206	3.68293	0.054972	0.703934
Prnp	-0.453056	3.07241	3.68203	0.0550019	0.703934
Necap1	-0.442188	4.4458	3.67842	0.055121	0.703934
Zcchc10	-0.353458	3.82814	3.67732	0.0551575	0.703934
Pex6	0.404609	3.93249	3.67705	0.0551664	0.703934
Stra6l	0.436573	4.05354	3.67629	0.0551914	0.703934
Acp2	0.387603	6.68399	3.67494	0.0552361	0.703934
Fblim1	0.295504	5.83828	3.67134	0.0553555	0.704077
Fbxw5	0.368932	4.18894	3.67118	0.055361	0.704077
Qsox2	-0.482615	2.82328	3.66857	0.0554476	0.704077
Lrrc8b	0.47655	4.63954	3.66617	0.0555278	0.704077
Airn	0.533081	1.88457	3.66599	0.0555338	0.704077
Mbtps1	0.306214	4.90808	3.66396	0.0556014	0.704077
Hspa2	0.55821	1.99631	3.66316	0.0556279	0.704077
Rpp38	-0.489612	2.50979	3.65808	0.0557978	0.705519
F10	0.587029	7.589	3.6565	0.0558508	0.705519
Rps19bp1	-0.332487	5.20928	3.65313	0.0559638	0.706065
Gm45509	-0.713119	0.634066	3.64698	0.0561709	0.706065
Oxa1l	0.37339	4.99626	3.64318	0.0562992	0.706065
Snx7	0.378647	3.96972	3.63963	0.0564194	0.706065
Eef1a1	0.318623	11.9989	3.63904	0.0564396	0.706065
Dirc2	0.324321	5.60728	3.6371	0.0565053	0.706065
Klc2	0.521141	2.37532	3.63242	0.0566643	0.706065
A630001G21Rik	0.267838	4.56976	3.63108	0.0567101	0.706065
Psmc5	-0.480716	6.60649	3.62774	0.0568238	0.706065
Galk2	0.338957	5.28898	3.62632	0.0568723	0.706065
Trim44	-0.348383	5.27328	3.62485	0.0569228	0.706065
Sgce	-1.55843	0.365737	3.62474	0.0569263	0.706065
Smim1	-1.40222	1.00083	3.62406	0.0569498	0.706065
Adi1	0.385746	4.34284	3.62283	0.056992	0.706065
Atrnl1	0.474614	4.81275	3.62195	0.0570219	0.706065
Psat1	-0.603739	2.76582	3.62173	0.0570297	0.706065
Macrod1	0.403958	2.53756	3.62163	0.057033	0.706065
Tpm4	-0.321694	7.46249	3.62163	0.0570331	0.706065
Angptl7	-1.75303	-0.812558	3.61931	0.0571126	0.706065
Slc6a12	1.64032	2.57841	3.61848	0.0571412	0.706065
6530409C15Rik	-1.21306	-0.909086	3.61719	0.0571855	0.706065
Sh2d6	-1.15214	-0.188469	3.61566	0.0572378	0.706065
Etl4	-1.21517	0.823816	3.61365	0.0573072	0.706065
Gm26797	-1.1235	-0.249876	3.61355	0.0573106	0.706065
Stard5	0.40538	4.48825	3.61152	0.0573805	0.706065
Trim16	-0.636696	2.71688	3.61027	0.0574238	0.706065
Rps27l	-0.446509	8.56232	3.60943	0.0574527	0.706065
Uckl1	0.360131	4.65625	3.60785	0.0575074	0.706065
Pim3	0.422508	4.51466	3.60704	0.0575353	0.706065
Sema4a	0.486994	6.03677	3.60625	0.0575627	0.706065
Wdyhv1	0.351846	3.52197	3.60562	0.0575845	0.706065
Pitpna	-0.320086	8.62162	3.59954	0.0577954	0.706977
B130006D01Rik	0.561724	2.06647	3.59919	0.0578078	0.706977
Cd300ld	-0.64935	6.06879	3.59579	0.0579259	0.706977
Ankrd10	0.301555	4.2351	3.59534	0.0579418	0.706977
Clec4d	0.539597	7.79594	3.59506	0.0579514	0.706977
Gas6	-1.24563	4.28918	3.59406	0.0579865	0.706977
Tnfrsf1b	0.511867	7.65164	3.59175	0.0580671	0.707293
Qprt	-1.2129	-0.697645	3.58738	0.0582201	0.70812
Hacd3	-0.337429	4.24339	3.58516	0.0582978	0.70812
Tkfc	0.407872	2.03514	3.58453	0.0583201	0.70812
Sulf2	-0.540167	6.93491	3.58357	0.0583537	0.70812
Dgat2	0.778036	4.30911	3.57946	0.058498	0.70853
Unc13b	-1.11193	0.521835	3.57932	0.0585032	0.70853
St3gal3	0.486044	2.76195	3.57387	0.0586952	0.70853
Arl4d	-0.883442	-0.334557	3.57385	0.0586962	0.70853
Ccdc163	0.38858	2.87483	3.57149	0.0587796	0.70853
Pkig	0.426499	6.0496	3.56771	0.0589134	0.70853
Sftpd	0.98506	0.359466	3.56612	0.0589699	0.70853
Olfr111	-0.897996	-0.260566	3.56569	0.0589853	0.70853
Tpx2	-0.727167	1.36074	3.56522	0.0590019	0.70853
Ikbkg	0.363403	4.09359	3.56339	0.0590669	0.70853
Zcchc4	0.435715	3.58333	3.56276	0.0590895	0.70853
Ifi35	-0.544314	5.11096	3.56198	0.0591172	0.70853
Timp1	-0.867603	3.48017	3.56084	0.0591578	0.70853
Npff	1.71732	-1.11887	3.55986	0.0591929	0.70853
Cep192	0.354559	4.35653	3.55809	0.0592558	0.70853
Lpcat2	0.583745	6.77525	3.55789	0.0592631	0.70853
H6pd	0.568888	4.46801	3.55343	0.0594225	0.709781
Casz1	0.392161	3.10363	3.54866	0.0595937	0.710518
Dars	-0.349684	5.33921	3.54725	0.0596444	0.710518
Mettl7a1	0.416625	3.84136	3.54615	0.0596836	0.710518
Gtf2f2	-0.330153	4.91475	3.54432	0.0597497	0.710518
Yipf4	0.363827	5.4733	3.54407	0.0597585	0.710518
Gm16892	-1.66875	-0.226032	3.53843	0.0599621	0.712284
Fam129b	-0.341304	6.48304	3.52698	0.0603777	0.716093
Tanc2	-0.870738	4.89831	3.52624	0.0604045	0.716093
Bub1b	1.11339	3.5285	3.52503	0.0604487	0.716093
Zfp143	-0.317195	3.28506	3.52334	0.0605104	0.716129
Alpk2	-1.11424	0.542395	3.52192	0.0605623	0.716129
Parp3	-0.320602	4.80919	3.50669	0.0611213	0.720767
Vwa8	0.335859	2.99692	3.5066	0.0611248	0.720767
Gpr55	-1.13797	0.703187	3.50537	0.0611704	0.720767
Cd82	0.482002	5.28845	3.50424	0.0612119	0.720767
Dusp10	-0.6474	1.09947	3.50173	0.0613048	0.720767
Kcnab1	-1.0025	-1.25026	3.49895	0.0614076	0.720767
Dbndd2	1.1983	2.38773	3.49809	0.0614395	0.720767
Creg2	0.553458	4.29575	3.49703	0.0614792	0.720767
Ciz1	0.28333	4.67622	3.49613	0.0615124	0.720767
Rad23a	-0.336873	5.75746	3.49606	0.0615151	0.720767
Osbpl3	0.962002	5.45573	3.49283	0.0616351	0.720767
Pgam1	0.452412	8.40778	3.49055	0.0617201	0.720767
Mapk7	0.370275	3.85302	3.49043	0.0617244	0.720767
Hist1h3i	-1.11204	-0.486026	3.48918	0.0617712	0.720767
Ccl9	-0.679747	8.67263	3.48727	0.0618425	0.720767
Pik3r2	0.42953	4.01693	3.48426	0.0619549	0.720767
Zmym5	0.331441	5.14055	3.48325	0.0619928	0.720767
Clec4b1	-0.942646	3.84489	3.4816	0.0620547	0.720767
Syngr1	-0.912433	7.05404	3.48053	0.0620949	0.720767
Myo9b	0.325343	6.58812	3.48023	0.062106	0.720767
Micu2	-0.333077	5.2222	3.47767	0.0622022	0.720767
Abcd2	0.484545	5.6938	3.47547	0.0622849	0.720767
Tpgs2	-0.353979	3.52359	3.4747	0.0623139	0.720767
Zdhhc6	0.313397	4.54348	3.47438	0.0623261	0.720767
Lman1	-0.309314	6.16927	3.47385	0.0623462	0.720767
Maz	0.335577	5.31685	3.46703	0.0626036	0.721955
Zbtb22	0.421033	3.74597	3.46542	0.0626646	0.721955
Gtf3c2	0.393308	4.83189	3.46028	0.0628595	0.721955
Pno1	-0.303712	5.44658	3.45877	0.0629171	0.721955
Grina	0.702124	8.1897	3.45819	0.0629391	0.721955
Lrrc57	-0.35236	3.4929	3.45803	0.0629453	0.721955
4930440I19Rik	0.81009	0.873371	3.45772	0.0629572	0.721955
Plekhm3	0.318202	5.69804	3.4569	0.0629882	0.721955
Mreg	1.30519	2.27539	3.45518	0.063054	0.721955
Acox3	0.388146	5.89087	3.45496	0.0630622	0.721955
Rhbdf1	-0.968202	0.158601	3.45496	0.0630623	0.721955
Bach1	-0.369116	6.86674	3.4501	0.0632479	0.722013
Fth1	0.730926	14.6976	3.4499	0.0632554	0.722013
Bcl2	-0.56972	3.82537	3.44902	0.0632892	0.722013
Kctd3	0.357295	2.9156	3.44899	0.0632904	0.722013
Sms	-0.331086	5.20073	3.44673	0.0633772	0.72225
Acad10	0.598798	0.992883	3.44554	0.0634228	0.72225
Ywhaz	-0.307181	8.25374	3.4427	0.0635319	0.722857
Slc45a4	0.365677	4.81809	3.44112	0.0635927	0.722913
Gm26542	-0.961029	-0.0724069	3.43319	0.0638987	0.724834
Cd81	-0.847697	7.54187	3.4325	0.0639254	0.724834
Gm11361	1.2878	1.53215	3.43239	0.0639296	0.724834
Kdr	-0.976755	1.61285	3.43075	0.063993	0.724918
Map6	0.821853	1.71422	3.4277	0.0641112	0.725541
Osm	-0.695823	6.38661	3.42645	0.06416	0.725541
Ccpg1	0.31036	4.62894	3.42287	0.0642993	0.725699
Sephs2	0.432585	5.56794	3.42276	0.0643036	0.725699
Cd209a	4.00488	0.240517	3.42119	0.0643647	0.725699
Gpd2	0.306699	4.96381	3.4189	0.0644538	0.725699
Gng11	0.659291	3.19914	3.41889	0.0644542	0.725699
Tlr2	0.444868	7.83476	3.4173	0.0645164	0.725768
Cep295nl	-0.849043	0.875724	3.41096	0.0647649	0.727301
Gpr137	0.39608	3.96504	3.40814	0.0648755	0.727301
Dimt1	-0.343562	3.23775	3.40674	0.0649305	0.727301
Slc16a3	0.602424	6.09744	3.4042	0.0650305	0.727301
Spsb1	0.618628	4.47033	3.40419	0.0650308	0.727301
Thap4	0.371929	3.7745	3.40282	0.0650852	0.727301
Spindoc	0.453539	1.97582	3.40268	0.0650907	0.727301
Gm48610	1.59004	-1.45065	3.40106	0.0651543	0.727301
Mospd1	0.346636	4.1046	3.40096	0.0651583	0.727301
Plxnd1	0.41291	7.21497	3.39799	0.0652759	0.727694
Flvcr2	-1.46958	2.89709	3.39686	0.0653205	0.727694
Gdap10	0.496521	5.40343	3.39581	0.0653621	0.727694
Gabbr1	-0.681119	1.22471	3.3931	0.0654699	0.728268
Gm26609	-0.982447	0.726759	3.38809	0.0656691	0.729857
H60b	-1.39206	-1.52954	3.38596	0.065754	0.730174
Ldhb	0.761635	5.02034	3.38063	0.0659669	0.73191
Spag9	-0.454933	7.19236	3.37727	0.0661016	0.732777
Ddx1	-0.279695	5.4802	3.37572	0.0661637	0.732838
H2-T24	-0.649054	2.48784	3.36955	0.0664119	0.733573
4930555A03Rik	1.06139	-0.473985	3.3681	0.0664705	0.733573
Uhrf1bp1	0.400849	3.23016	3.36783	0.0664812	0.733573
Hnrnpa3	-0.278102	8.40529	3.36464	0.0666101	0.733573
Gale	-0.665805	2.50985	3.36439	0.0666203	0.733573
Mtus2	-1.11676	0.257346	3.364	0.066636	0.733573
Klhl36	0.380109	2.95709	3.36152	0.0667366	0.733573
Scrib	0.317926	3.93152	3.36093	0.0667602	0.733573
Rrp15	-0.326467	4.18032	3.36057	0.0667751	0.733573
AB124611	0.655177	5.92809	3.3588	0.0668468	0.733573
Tnfaip8l3	1.11846	2.5489	3.35386	0.0670478	0.733573
Ifit2	-1.26876	2.78689	3.35314	0.0670771	0.733573
Trmt1l	0.300558	4.84698	3.35168	0.0671365	0.733573
Nfic	-0.375476	7.03645	3.35016	0.0671983	0.733573
Gdpd3	0.454651	5.00758	3.3501	0.0672008	0.733573
Exoc6b	-0.493515	4.49531	3.34938	0.0672301	0.733573
Csf1	-1.09048	3.99976	3.34913	0.0672404	0.733573
Gatd1	0.387479	4.59505	3.34769	0.0672993	0.733573
Epha4	1.8664	0.987926	3.34752	0.0673065	0.733573
Eef1e1	-0.485713	4.75294	3.3454	0.0673932	0.7339
Hexdc	0.475735	1.98627	3.34347	0.0674722	0.734062
Rab12	0.298142	5.3315	3.34115	0.0675673	0.734062
Rsl1d1	-0.260243	6.03279	3.34089	0.0675782	0.734062
Man2a1	0.655019	7.15087	3.33635	0.0677647	0.73506
Tor1aip2	-0.314353	5.38735	3.33589	0.0677835	0.73506
Taf7	-0.439648	4.66374	3.33386	0.0678675	0.735354
Rpl9-ps6	0.827586	3.32064	3.3267	0.0681637	0.737315
Trim47	-0.574757	5.29545	3.32597	0.0681936	0.737315
Crebrf	0.417647	5.83699	3.32535	0.0682193	0.737315
Dcbld2	-0.657031	1.86627	3.32218	0.068351	0.737777
Prkar1b	-0.611432	2.45821	3.32153	0.0683782	0.737777
Ttl	-0.435146	2.97115	3.32021	0.068433	0.737777
Fbxo36	-0.791456	1.04596	3.31494	0.068653	0.73829
Gm26836	-1.12687	-1.40287	3.31488	0.0686555	0.73829
Tars	-0.338034	5.37801	3.31342	0.0687163	0.73829
Mzt2	-0.415505	3.66308	3.31323	0.0687243	0.73829
Lix1	-1.49674	-0.623531	3.31224	0.0687656	0.73829
Fcgr2b	0.395535	8.96848	3.30581	0.0690352	0.74057
Txnip	-0.500582	8.17642	3.30135	0.0692229	0.741969
Sac3d1	-0.461974	3.26081	3.29944	0.0693034	0.742217
Nol12	-0.376114	5.29215	3.29795	0.0693664	0.742278
Fcgr1	-0.480912	7.01076	3.29384	0.0695401	0.743112
Cln5	0.310713	6.17467	3.29249	0.0695974	0.743112
Gucy1a1	1.25908	-0.915	3.29173	0.0696297	0.743112
N4bp3	0.775321	1.66676	3.28774	0.0697991	0.743112
Pla1a	-1.03683	-0.380067	3.28347	0.069981	0.743112
Pabpc4	0.318317	4.16071	3.2834	0.069984	0.743112
Thrb	-1.53644	-0.621887	3.28299	0.0700013	0.743112
Foxp4	0.792546	3.43764	3.28259	0.0700182	0.743112
Leng1	-0.321644	3.96961	3.2808	0.0700949	0.743112
Gpr82	-1.0625	-1.08124	3.28019	0.070121	0.743112
Pxdc1	-1.01782	2.46078	3.27984	0.0701356	0.743112
Ralgds	0.447608	5.54679	3.27879	0.0701805	0.743112
Unc13d	0.655853	3.23039	3.27851	0.0701926	0.743112
Zfp809	-0.36614	3.38162	3.27722	0.0702478	0.743112
Dtx4	0.425918	5.0666	3.27509	0.0703392	0.743471
Slx4ip	0.40428	3.58087	3.27362	0.0704021	0.743529
Pld2	0.283661	4.31085	3.26634	0.0707154	0.744758
Rmi2	0.609411	0.707004	3.26534	0.0707582	0.744758
Igha	4.42692	5.18481	3.26459	0.0707908	0.744758
Sult2b1	-1.37007	-1.06241	3.26202	0.0709016	0.744758
Best1	0.816336	2.11089	3.26099	0.0709463	0.744758
Sbf1	0.31302	4.53435	3.26062	0.0709624	0.744758
Fam160a2	0.428935	2.78699	3.25874	0.0710438	0.744758
Tmem250-ps	0.383869	3.97787	3.25827	0.071064	0.744758
Hist2h3c1	-0.751525	1.57698	3.25659	0.0711368	0.744758
Tm7sf3	0.288158	4.81807	3.2546	0.0712233	0.744758
St6galnac6	0.409406	4.0272	3.25293	0.0712958	0.744758
Gsap	0.411978	6.70494	3.25167	0.0713508	0.744758
Mpp6	-0.453412	5.53159	3.2515	0.0713582	0.744758
Fhod1	0.414861	4.69171	3.25114	0.0713737	0.744758
Gm26722	-1.32532	2.13616	3.25097	0.0713813	0.744758
Mgarp	1.24651	-0.794599	3.24591	0.071602	0.745482
Bcl11a	0.822542	1.26577	3.24556	0.0716173	0.745482
Zxdb	0.406375	2.71573	3.24498	0.0716426	0.745482
Slc25a10	0.537442	2.9482	3.24376	0.0716959	0.745482
Cdkn2aipnl	-0.312708	4.28582	3.24279	0.0717385	0.745482
Casp6	0.356217	3.9239	3.2386	0.071922	0.746128
Zfp429	0.399903	2.76204	3.23678	0.0720019	0.746128
Prkcd	0.334395	8.00973	3.23669	0.0720061	0.746128
Retreg2	0.288775	5.7424	3.23612	0.0720312	0.746128
Htr2b	0.498636	3.23659	3.23463	0.0720968	0.746211
Mkl1	0.257587	4.62844	3.23268	0.0721823	0.746499
Gm17088	-1.45639	-0.831688	3.22428	0.0725539	0.748835
Mgat1	0.274982	5.74964	3.22279	0.0726197	0.748835
Zfp330	-0.245346	4.88933	3.22058	0.0727181	0.748835
Csnk2a2	0.331869	5.98219	3.22017	0.0727362	0.748835
Paqr7	0.387921	4.08101	3.21848	0.072811	0.748835
2900089D17Rik	0.403373	2.33873	3.21466	0.0729814	0.748835
Sec22c	0.363862	2.79105	3.21242	0.0730814	0.748835
Ralgps1	0.735344	2.43114	3.21114	0.0731383	0.748835
Ehmt2	0.335682	5.61833	3.21031	0.0731754	0.748835
Ccnyl1	-0.429557	2.2062	3.21031	0.0731754	0.748835
Cfh	-1.30196	6.18721	3.2095	0.0732118	0.748835
Calm2	-0.306474	8.62927	3.20853	0.0732553	0.748835
Arid5b	0.404728	6.42915	3.20817	0.0732712	0.748835
Pla2g6	0.486379	1.99734	3.2063	0.073355	0.748835
Iba57	0.47132	2.07318	3.20618	0.0733606	0.748835
Clec5a	-0.301305	6.35903	3.20433	0.0734434	0.748835
Zranb2	-0.309047	6.2212	3.20423	0.073448	0.748835
Angpt1	1.78546	-1.5978	3.2042	0.0734493	0.748835
Gm10501	1.27197	-1.04289	3.19822	0.0737182	0.749364
Adrb1	-0.7461	2.70149	3.19766	0.0737435	0.749364
Mapk14	0.296123	6.07388	3.19747	0.0737524	0.749364
Kmt5c	0.394182	3.97852	3.19671	0.0737865	0.749364
Parp8	0.434791	4.40044	3.1957	0.0738321	0.749364
Ncl	-0.339581	8.66861	3.19458	0.0738828	0.749364
Pitpnm1	0.377355	4.97341	3.19048	0.0740682	0.749364
Pum3	-0.295589	5.25035	3.18934	0.0741197	0.749364
March1	0.396243	6.49966	3.18799	0.0741812	0.749364
Fech	0.343368	4.27256	3.18717	0.0742186	0.749364
Rps21	0.365635	10.926	3.18402	0.0743616	0.749364
Strada	0.279958	3.44628	3.1829	0.0744128	0.749364
Ctsk	-0.693948	7.72978	3.18228	0.0744406	0.749364
Gm47794	-1.36771	-0.496883	3.18189	0.0744584	0.749364
Lrrcc1	0.286171	4.53156	3.18015	0.0745377	0.749364
Reep4	0.355835	4.20051	3.17922	0.0745803	0.749364
Nod1	0.606635	3.45109	3.17859	0.0746093	0.749364
Heatr6	0.239572	4.89542	3.17854	0.0746114	0.749364
Ppt2	0.388722	5.97216	3.17792	0.0746398	0.749364
Map2k1	0.263652	5.5619	3.17591	0.0747316	0.749364
Zfp958	-0.406927	2.76787	3.17564	0.0747439	0.749364
Pex11b	0.346272	3.63461	3.1721	0.0749059	0.749364
Atp5g1	-0.426341	8.19879	3.17104	0.0749545	0.749364
Dnajb13	-0.922296	1.49223	3.17051	0.0749788	0.749364
Rbm7	0.300737	6.1419	3.17013	0.0749963	0.749364
Prelid3a	-1.0383	-0.491627	3.1696	0.075021	0.749364
March2	0.349208	5.62915	3.16867	0.0750637	0.749364
Lpcat3	0.448857	5.57039	3.16363	0.0752957	0.750838
Maf1	0.299109	5.41488	3.16294	0.0753273	0.750838
Dync1i2	-0.295718	7.64245	3.1594	0.075491	0.750876
Tcea2	0.653867	0.639655	3.15836	0.0755389	0.750876
Abhd18	0.461613	2.9609	3.15823	0.0755451	0.750876
Eif3h	0.36802	7.92155	3.15554	0.0756696	0.750876
Camkmt	-0.776087	0.809627	3.15424	0.0757298	0.750876
Abhd15	0.530778	1.71249	3.15413	0.075735	0.750876
Mkks	0.460549	3.11319	3.15409	0.0757371	0.750876
Edem2	0.435023	5.50529	3.1496	0.0759455	0.752366
Alg2	-0.426138	2.91908	3.14523	0.0761492	0.75325
Armc5	0.301331	3.75007	3.14215	0.0762934	0.75325
Eif2b3	-0.392455	3.99507	3.14134	0.0763313	0.75325
Atf5	0.447828	5.1105	3.13993	0.0763973	0.75325
Ipmk	0.350831	5.25511	3.13889	0.0764458	0.75325
Coro7	0.326392	5.00367	3.13694	0.0765374	0.75325
Fam3c	-0.26813	5.736	3.13686	0.076541	0.75325
Tppp	-1.14503	0.385506	3.13604	0.0765795	0.75325
Nup205	-0.303484	3.83732	3.13597	0.0765828	0.75325
Gm13212	0.472534	4.50799	3.13414	0.076669	0.75325
Rnf19b	0.398681	6.04533	3.13195	0.076772	0.75325
Rnaset2b	0.862543	6.44801	3.13022	0.0768534	0.75325
Nsf	-0.27854	6.40684	3.12919	0.0769019	0.75325
Bud23	-0.404955	4.48361	3.12875	0.0769229	0.75325
Gm20605	0.880106	1.28299	3.12783	0.0769663	0.75325
Cplx2	-0.827356	-1.27147	3.12748	0.0769827	0.75325
Gm13431	-1.29603	-0.852688	3.1259	0.0770572	0.75325
Lrmda	0.465737	3.93302	3.12406	0.0771442	0.75325
Coq8a	0.443966	1.85031	3.12373	0.07716	0.75325
Rhno1	0.340804	3.26436	3.12039	0.0773183	0.75325
Exog	-0.484039	2.0387	3.1165	0.077503	0.75325
Snrpa1	-0.353875	5.29869	3.11601	0.0775262	0.75325
Usp14	-0.308014	6.13537	3.11569	0.0775415	0.75325
Ctps2	0.338821	4.99079	3.11484	0.0775823	0.75325
Gm13008	-1.3316	-0.980303	3.11383	0.0776303	0.75325
Scoc	-0.3982	5.21776	3.10775	0.0779205	0.75325
Eif5	-0.257642	7.99608	3.10754	0.0779305	0.75325
Zbtb17	0.336391	3.21868	3.10709	0.0779521	0.75325
Tcirg1	0.399793	7.14865	3.10604	0.0780023	0.75325
Sppl3	0.2609	5.36305	3.10602	0.0780035	0.75325
Hnmt	-0.592272	2.74054	3.10535	0.0780353	0.75325
Eif3j2	-0.635215	1.54264	3.10484	0.07806	0.75325
Srsf3	-0.308223	7.57229	3.10108	0.0782405	0.75325
Gng8	1.31519	-0.610687	3.1003	0.0782778	0.75325
Gm13166	1.25991	2.8307	3.10014	0.0782854	0.75325
Bcas3	0.347497	3.80477	3.09901	0.0783398	0.75325
Lrrc75a	0.46398	1.6576	3.09699	0.0784374	0.75325
Man2b1	0.312655	8.31569	3.09667	0.0784526	0.75325
Gm13067	-1.22852	0.0078095	3.09661	0.0784554	0.75325
Pdia6	-0.315337	8.02223	3.0921	0.0786733	0.75325
Gm10269	0.837497	0.694161	3.09152	0.078701	0.75325
Frmd4a	-0.412056	5.67436	3.09067	0.0787424	0.75325
Fam151b	0.58586	2.0834	3.09032	0.0787593	0.75325
Sidt2	0.336632	5.99642	3.0902	0.078765	0.75325
Anxa2	-0.414591	9.36395	3.08885	0.0788305	0.75325
Ubxn2b	0.355117	3.01985	3.08843	0.0788509	0.75325
Alg10b	0.370382	4.07447	3.08816	0.0788637	0.75325
Kdm4a	0.284346	4.39113	3.088	0.0788717	0.75325
Adgb	1.07029	3.48907	3.08678	0.0789307	0.75325
Zcchc14	-0.644486	2.31477	3.08308	0.0791104	0.75325
Ercc5	-0.4357	3.70636	3.08263	0.0791323	0.75325
Trappc12	0.280303	4.04478	3.08077	0.0792232	0.75325
Pla2g12a	-0.403292	3.51338	3.08042	0.0792401	0.75325
Ccdc91	0.356772	3.54871	3.0801	0.0792558	0.75325
Uchl5	-0.309556	5.10798	3.0798	0.0792703	0.75325
Zfp970	-0.983669	-0.598413	3.07934	0.0792925	0.75325
Ak4	1.12843	0.969792	3.07657	0.0794278	0.753837
Ube2k	-0.25479	6.75873	3.07104	0.0796984	0.753837
mt-Nd4	0.311969	11.6727	3.07065	0.0797174	0.753837
Usp35	0.623153	2.59192	3.06762	0.0798663	0.753837
Sdc3	-0.394784	7.15182	3.06719	0.0798873	0.753837
Camta2	0.333998	5.53515	3.06648	0.0799225	0.753837
Nucks1	-0.290115	6.48631	3.06632	0.0799303	0.753837
Slc7a11	0.813278	7.56585	3.06553	0.079969	0.753837
Snrnp27	-0.276937	6.33683	3.06323	0.0800822	0.753837
Cdkn1c	-1.31413	1.34905	3.06248	0.0801195	0.753837
Fpr1	1.24299	5.18697	3.06188	0.0801489	0.753837
Plcb4	0.941483	1.60253	3.06171	0.0801572	0.753837
Cdc42se1	-0.236175	6.41118	3.05978	0.0802524	0.753837
Cuedc1	-0.816325	0.254062	3.05962	0.0802604	0.753837
9030624J02Rik	0.2731	5.67623	3.0587	0.0803058	0.753837
Tpi1	0.552213	7.79887	3.05773	0.0803539	0.753837
6720427I07Rik	-0.418705	2.18706	3.05759	0.0803606	0.753837
mt-Atp6	0.319938	13.119	3.0559	0.0804442	0.753837
Lgals3	-0.488267	11.5861	3.05484	0.0804967	0.753837
Htr7	0.800871	2.46179	3.0544	0.0805187	0.753837
Dynlt1b	2.04601	0.643448	3.05108	0.0806834	0.753894
Nudt19	0.391441	4.6749	3.05001	0.0807364	0.753894
Cd300ld3	-1.67617	0.0464794	3.04975	0.0807496	0.753894
Spag11b	-2.55415	-0.269653	3.04848	0.0808125	0.753894
Txndc16	0.392281	4.03561	3.04733	0.0808702	0.753894
Dhrs13os	-0.950172	-0.638418	3.0462	0.0809264	0.753894
E430024P14Rik	-0.704995	0.112023	3.04385	0.0810436	0.753894
Nup54	-0.292287	4.32914	3.04375	0.0810484	0.753894
Tmem5	-0.278374	5.59052	3.04374	0.0810488	0.753894
Zfp362	0.421692	3.15637	3.0406	0.0812057	0.754811
Xrcc1	0.368029	3.66975	3.03904	0.0812837	0.754994
Zmat2	-0.252912	6.32428	3.0276	0.0818588	0.758257
Rnf34	-0.252026	4.49294	3.02648	0.0819155	0.758257
Imp3	0.366473	5.824	3.02496	0.0819925	0.758257
Ppp1r3b	-0.46109	3.71733	3.02453	0.0820143	0.758257
Tifa	0.385776	5.33547	3.02248	0.0821177	0.758257
Stk40	-0.399473	5.44606	3.02202	0.0821409	0.758257
Lox	1.23066	0.60947	3.0217	0.0821574	0.758257
Hist3h2ba	-0.695312	0.360035	3.02153	0.0821658	0.758257
Ppp2r2a	-0.257738	5.67914	3.01914	0.0822873	0.758257
Angptl3	-0.915153	0.717705	3.01904	0.0822923	0.758257
Hnrnpa2b1	-0.305887	8.71595	3.01833	0.0823282	0.758257
Ppip5k1	0.38945	3.13063	3.0176	0.0823653	0.758257
B3gnt7	-0.635375	5.39905	3.01511	0.0824921	0.758257
Hemk1	0.512452	1.69738	3.01431	0.0825325	0.758257
Gm26749	-1.70273	0.664539	3.01326	0.0825861	0.758257
Orc6	-0.302293	3.2038	3.01308	0.0825955	0.758257
Sh3bp1	0.367431	5.1888	3.01185	0.0826581	0.758257
Edn1	1.09357	0.998998	3.00952	0.0827765	0.758257
Gm26698	-0.925415	-1.14417	3.00911	0.0827979	0.758257
Msl1	0.27568	6.13902	3.00461	0.083028	0.758257
Mgst2	0.991982	3.32972	3.00322	0.0830991	0.758257
Cxcr4	0.489336	6.74253	3.00319	0.0831009	0.758257
Gem	1.05378	2.21614	3.00272	0.0831249	0.758257
Gcsh	-0.320185	5.08375	3.00127	0.0831995	0.758257
Sdf2	0.32212	5.78285	3.00108	0.0832093	0.758257
4930565N06Rik	-1.47602	-0.941579	3.00039	0.0832447	0.758257
C3	0.882608	7.77082	2.99995	0.0832673	0.758257
Psmc2	-0.446595	6.38026	2.9998	0.0832747	0.758257
Akap5	-1.2171	1.80684	2.99755	0.0833903	0.758271
Fkbp9	-0.590191	2.05577	2.99707	0.0834154	0.758271
Gpsm2	-0.569362	1.72632	2.99594	0.0834736	0.758271
Heg1	-0.758235	1.98394	2.99394	0.0835765	0.758271
Id3	-0.847632	2.88051	2.99111	0.0837229	0.758271
Rpl7a-ps5	0.814391	0.833461	2.98902	0.0838311	0.758271
Bex3	-0.528834	3.9655	2.98901	0.0838315	0.758271
Agl	0.393961	5.01356	2.98805	0.0838811	0.758271
Csf3r	0.599201	5.32551	2.98772	0.0838984	0.758271
Bckdhb	0.703329	2.68555	2.98659	0.0839567	0.758271
Ces1d	1.55379	-0.995738	2.98622	0.0839759	0.758271
Zfp524	0.389638	4.15667	2.98616	0.083979	0.758271
Ttc1	-0.276473	5.29506	2.9798	0.0843097	0.759132
Rps17	-0.270986	9.79754	2.97956	0.084322	0.759132
Tgfbi	0.387074	10.0397	2.97924	0.084339	0.759132
Ccdc25	-0.328668	4.9659	2.97683	0.0844643	0.759132
Gstm2	0.782467	1.71154	2.97638	0.0844879	0.759132
Tprgl	0.301434	6.15901	2.97572	0.0845225	0.759132
Tet1	1.08433	-0.551612	2.97435	0.0845942	0.759132
Relt	0.328437	4.05275	2.97431	0.0845961	0.759132
Itfg1	0.233518	5.51274	2.9726	0.0846856	0.759132
Mrps6	-0.308334	4.22952	2.97255	0.0846885	0.759132
Smim15	-0.246422	5.7766	2.97196	0.0847193	0.759132
Lig3	-0.29376	3.66923	2.97067	0.084787	0.759213
Sipa1	0.257904	5.67716	2.96919	0.0848646	0.759382
Arf6	-0.287832	6.04248	2.96756	0.0849498	0.75962
Srp19	-0.283882	6.3785	2.96292	0.085194	0.759965
Dffb	0.532818	1.7538	2.96142	0.085273	0.759965
Rbm8a	-0.338688	6.65364	2.96135	0.0852765	0.759965
Gm26786	-1.08898	-1.23279	2.95907	0.0853969	0.759965
Oas1g	-1.0401	2.58767	2.95776	0.0854665	0.759965
Gm4117	-0.691536	1.43562	2.95636	0.0855403	0.759965
Dennd2a	0.522525	2.97152	2.95482	0.0856217	0.759965
Las1l	-0.285986	4.25209	2.95415	0.0856574	0.759965
Hspa1l	-0.778891	-0.830081	2.95397	0.085667	0.759965
Hrh1	-0.898179	0.539784	2.95247	0.0857463	0.759965
Klf7	0.459647	5.71538	2.9516	0.0857927	0.759965
Gm30382	-1.03856	-1.41291	2.95094	0.0858275	0.759965
Adipor1	0.281936	7.06629	2.95033	0.0858602	0.759965
Ldlrap1	-0.25182	5.1307	2.9488	0.0859415	0.759965
Chd3os	-0.399232	1.72099	2.94709	0.0860321	0.759965
Bzw1	-0.270574	7.44628	2.94707	0.0860332	0.759965
Ppbp	-1.59831	1.73399	2.94645	0.0860664	0.759965
Atf6b	0.27146	5.0317	2.94626	0.0860768	0.759965
Fcho1	0.584173	2.62332	2.94477	0.0861559	0.759965
Ppid	-0.273102	5.13241	2.94465	0.0861622	0.759965
Micall2	0.845665	1.71579	2.94325	0.0862372	0.760109
Camk1	-0.382297	7.44514	2.94123	0.086345	0.760205
Glt8d1	0.320921	4.09273	2.94084	0.0863656	0.760205
Gnpnat1	-0.35322	3.34144	2.93801	0.0865175	0.760295
Mapkbp1	0.357742	2.45199	2.93638	0.0866046	0.760295
Rora	0.420611	4.73974	2.9322	0.0868293	0.760295
Ssh1	0.291564	4.73751	2.93173	0.0868545	0.760295
6330562C20Rik	0.507082	1.81742	2.93102	0.0868928	0.760295
4933433G15Rik	-1.19358	1.26	2.93031	0.086931	0.760295
Med29	-0.420366	4.66002	2.93029	0.0869316	0.760295
C030034L19Rik	-1.40759	-0.113594	2.93022	0.0869354	0.760295
Rp1	3.64878	-1.77856	2.92962	0.0869681	0.760295
Hp	1.11141	7.66705	2.92919	0.0869913	0.760295
Mbtd1	0.345686	5.34149	2.92792	0.0870596	0.760295
Bglap2	-1.4422	-1.20425	2.92682	0.0871192	0.760295
Tdrd7	-0.259628	4.52213	2.92352	0.0872972	0.760295
Rpl37a	0.359024	11.3299	2.9231	0.0873201	0.760295
Hipk2	0.324161	6.10173	2.92042	0.087465	0.760295
Rpl37	0.340832	11.0245	2.92034	0.0874696	0.760295
Abcb1a	-0.627055	1.46977	2.92032	0.0874705	0.760295
Setd7	0.442004	4.76384	2.92007	0.0874843	0.760295
Slc8b1	0.364618	5.40101	2.91993	0.0874915	0.760295
Gm15987	-0.520096	2.73541	2.91471	0.087775	0.762247
Kif21b	0.403221	3.82912	2.913	0.0878681	0.762444
Map1lc3a	0.318007	5.39471	2.90795	0.0881438	0.762444
St6galnac4	-0.400086	4.91052	2.90661	0.0882173	0.762444
Ubxn4	-0.254152	7.037	2.90528	0.0882901	0.762444
Klrb1b	0.963265	2.26089	2.90412	0.0883536	0.762444
Dgkg	-0.76695	2.76182	2.90322	0.0884031	0.762444
Rptoros	-1.83424	-1.11079	2.90181	0.0884799	0.762444
Gm26772	-0.871887	1.38748	2.9018	0.0884808	0.762444
Zfp473	1.43093	-1.30811	2.90162	0.0884906	0.762444
D10Wsu102e	-0.297063	4.47884	2.90057	0.088548	0.762444
Zfp948	-0.550191	1.89632	2.89799	0.08869	0.762444
Egr1	-1.11851	7.77994	2.89515	0.0888466	0.762444
Sqle	-0.475336	4.07262	2.89492	0.0888594	0.762444
Hgf	-0.550396	4.91943	2.89466	0.0888733	0.762444
Nat8f1	0.533829	1.38442	2.89425	0.0888963	0.762444
Fam196a	-1.38382	-1.39139	2.8934	0.0889428	0.762444
Zfp830	-0.267785	4.18177	2.89288	0.0889718	0.762444
Abcc4	0.406089	3.55248	2.89188	0.089027	0.762444
A530013C23Rik	0.688625	2.1093	2.88926	0.089172	0.762444
Abtb1	0.342036	3.78254	2.88725	0.0892831	0.762444
Psmd7	-0.341157	6.82353	2.88686	0.0893049	0.762444
Tbcel	0.303968	4.27316	2.88563	0.0893731	0.762444
Rpl7l1	-0.306554	5.84614	2.88533	0.0893899	0.762444
AI182371	1.15495	-1.5226	2.88439	0.0894417	0.762444
BC052040	0.580174	1.22604	2.88178	0.0895871	0.762444
Sh2d4b	-1.05432	-0.333134	2.87913	0.0897345	0.762444
Lsm14b	0.34791	3.60527	2.87845	0.0897724	0.762444
Mb21d1	-0.359807	3.83963	2.87763	0.0898182	0.762444
Stk11ip	0.276782	3.27578	2.87509	0.0899598	0.762444
Gpr18	0.863842	2.28072	2.8738	0.0900318	0.762444
Grk2	0.251443	6.90305	2.87354	0.0900466	0.762444
Cox7a1	-0.462515	2.96284	2.87302	0.0900759	0.762444
Trub2	0.388562	3.46949	2.87118	0.0901788	0.762444
Klf13	0.294809	7.643	2.86896	0.0903032	0.762444
Kcna3	-0.779576	1.50553	2.86891	0.0903061	0.762444
Meis3	-0.504153	2.73078	2.86849	0.0903295	0.762444
Gm7879	1.19105	-1.0537	2.86796	0.0903593	0.762444
Prcp	0.247877	6.92753	2.86672	0.0904289	0.762444
Mrps27	-0.332788	2.91066	2.86385	0.0905906	0.762444
Slc25a33	0.313833	3.65983	2.86313	0.090631	0.762444
Gm12689	0.496837	1.62093	2.86303	0.0906367	0.762444
Mex3d	0.319174	3.15373	2.86192	0.0906991	0.762444
Gm11772	-0.971673	-1.30554	2.86133	0.0907327	0.762444
Crbn	0.284784	4.32792	2.86028	0.0907918	0.762444
Actb	-0.348258	13.2135	2.85995	0.0908105	0.762444
Ier5	-0.413362	6.70129	2.85963	0.0908284	0.762444
Gm16982	-1.39556	0.463933	2.85922	0.0908514	0.762444
Tm9sf1	-0.365406	2.22218	2.85909	0.0908588	0.762444
Arl5a	0.397936	5.96744	2.85872	0.0908798	0.762444
Gm45733	0.982477	0.80946	2.85866	0.0908832	0.762444
Cry2	0.535312	1.97651	2.85836	0.0909003	0.762444
Parp10	0.508552	3.83956	2.85835	0.0909006	0.762444
Pkn1	0.235212	6.51803	2.85803	0.0909186	0.762444
Gm10521	-0.674093	2.99433	2.85436	0.0911264	0.763475
Chpt1	0.431886	5.35252	2.85378	0.0911594	0.763475
Hsp90aa1	-0.411883	8.43095	2.85206	0.091257	0.763555
Jag1	0.611962	4.52083	2.85054	0.0913432	0.763555
Anxa3	-0.418272	7.78965	2.85049	0.0913459	0.763555
Tap2	0.548475	5.55732	2.84852	0.0914578	0.763997
Tbc1d8	0.504028	3.33448	2.84619	0.0915908	0.764555
Ino80dos	-0.931739	0.149588	2.8435	0.0917444	0.764555
Ppp1r7	-0.31747	5.25439	2.84341	0.0917495	0.764555
Gpx3	0.726885	3.33343	2.84208	0.0918254	0.764555
Capza2	-0.271597	8.82071	2.84029	0.0919275	0.764555
Sectm1a	1.21317	-1.19808	2.8401	0.0919383	0.764555
Lyz2	0.405291	14.3647	2.83963	0.0919656	0.764555
Ifi203	-0.495418	6.21555	2.83908	0.0919969	0.764555
Lppos	0.40044	2.6195	2.83757	0.0920835	0.764784
Ttc13	0.261353	4.5022	2.834	0.0922883	0.765993
Utp18	-0.311223	5.21052	2.83114	0.0924529	0.766868
Btg2	-0.622548	8.19888	2.82744	0.0926659	0.76802
Gm13373	-1.02259	-1.10938	2.8254	0.0927839	0.76802
Cep170b	-0.616933	1.26461	2.823	0.0929227	0.76802
Gm36161	0.950157	3.50242	2.82266	0.0929425	0.76802
Rfx1	0.280242	3.36247	2.82227	0.0929646	0.76802
P2ry2	0.450908	2.40915	2.82178	0.092993	0.76802
Zbtb34	0.392657	2.89901	2.82091	0.0930438	0.76802
Nsd2	-0.373838	5.63664	2.82039	0.0930738	0.76802
Stat1	0.499184	7.00409	2.81922	0.0931415	0.76802
Ranbp9	0.278866	5.23475	2.81579	0.093341	0.76802
Gps2	-0.289105	5.65651	2.81344	0.0934775	0.76802
Trim14	-0.341572	3.11729	2.8129	0.0935089	0.76802
Hdhd3	-0.766984	-0.0811883	2.81208	0.0935569	0.76802
Mtmr11	-0.995799	0.102651	2.8114	0.0935964	0.76802
Gltp	0.266087	7.52988	2.81085	0.0936289	0.76802
Gm20939	-0.780944	0.231271	2.81052	0.0936481	0.76802
Grk6	0.298612	4.54234	2.80954	0.0937051	0.76802
Slc11a1	0.443684	7.14871	2.80907	0.0937328	0.76802
Lrrc56	0.520024	0.840075	2.80823	0.0937817	0.76802
Larp7	-0.259134	5.07184	2.80615	0.0939037	0.76802
Wtip	-0.854954	2.2603	2.80594	0.0939158	0.76802
Casp12	1.13261	-0.487678	2.80517	0.0939606	0.76802
Sdhaf2	-0.235498	5.1809	2.80351	0.094058	0.76802
Mms22l	0.384022	1.86925	2.803	0.094088	0.76802
Chordc1	-0.38464	5.6705	2.80297	0.0940898	0.76802
Pdcd5	-0.364577	7.07523	2.80222	0.094134	0.76802
Trp53i11	-0.939636	0.37262	2.79766	0.0944019	0.769307
Cdca7l	0.495811	2.26278	2.79438	0.0945956	0.769307
Igfbp7	0.759874	1.82101	2.79397	0.0946197	0.769307
Capn10	0.430551	2.13569	2.79355	0.0946446	0.769307
Rpl27-ps3	0.707707	3.86433	2.79331	0.0946583	0.769307
Aoah	0.860264	5.80893	2.79165	0.0947567	0.769307
Myo1f	0.357122	7.25657	2.79129	0.0947777	0.769307
Tst	0.927843	3.16662	2.78522	0.0951375	0.769307
Gm26541	-0.817721	2.11885	2.78294	0.095273	0.769307
Fem1c	-0.335519	5.42	2.78229	0.0953121	0.769307
Psen2	0.473472	6.70268	2.78199	0.0953299	0.769307
Rpl39	0.370199	10.9564	2.78086	0.095397	0.769307
Eid2	-0.644524	0.979046	2.78079	0.0954012	0.769307
Tmem70	-0.293689	4.39015	2.78021	0.0954354	0.769307
Zfp518b	0.453677	1.78823	2.78001	0.0954477	0.769307
Eif2s1	-0.283913	6.32584	2.77936	0.0954864	0.769307
Ap2b1	-0.267206	6.61957	2.77854	0.095535	0.769307
Tbc1d16	0.463611	3.18013	2.77769	0.0955857	0.769307
Zdhhc20	0.257862	5.98376	2.77657	0.0956529	0.769307
Akirin2	-0.249127	5.73611	2.77503	0.0957449	0.769307
Mnt	0.257613	4.7955	2.77199	0.0959266	0.769307
Ctsd	0.409097	12.2426	2.77074	0.096002	0.769307
Sgsh	0.628782	3.55383	2.76961	0.0960693	0.769307
Slc35d2	0.34953	2.69227	2.76912	0.0960992	0.769307
Tmem120b	-0.488482	2.52187	2.76906	0.0961028	0.769307
Ccr2	-0.439149	7.3126	2.76791	0.0961719	0.769307
Gm48780	-0.933964	-1.544	2.76765	0.096187	0.769307
Tnni3	0.729873	0.0660694	2.76733	0.0962065	0.769307
Mndal	-0.349644	6.35111	2.76633	0.0962668	0.769307
Fam20b	0.275222	4.49042	2.76451	0.0963765	0.769307
Aagab	0.277128	4.24599	2.76434	0.0963863	0.769307
Bbx	0.3657	5.0373	2.76398	0.0964082	0.769307
Casp7	0.455627	3.9773	2.76334	0.0964469	0.769307
Ostc	-0.370233	6.64373	2.76282	0.096478	0.769307
Acot1	0.693818	3.17747	2.76201	0.0965269	0.769307
Scarf2	1.03965	-0.0765897	2.76162	0.0965507	0.769307
Slc9a7	-0.48845	1.96745	2.76098	0.0965893	0.769307
Rhbdd3	0.320942	3.2436	2.76071	0.0966054	0.769307
Tm6sf1	0.257786	7.51084	2.76054	0.0966155	0.769307
Stox2	0.907186	-0.152373	2.75887	0.0967166	0.769307
Calu	-0.271893	5.81516	2.75635	0.0968693	0.769307
Gata2	1.89461	-1.0197	2.75527	0.0969345	0.769307
Zfp2	-1.25671	-1.18465	2.75494	0.0969545	0.769307
Dennd1c	0.3676	3.92074	2.75363	0.0970342	0.769307
Cnnm3	0.265604	4.01585	2.75335	0.0970508	0.769307
Pck2	0.327898	3.52831	2.75262	0.0970952	0.769307
Atp6v1g2	0.737173	0.83847	2.75054	0.0972213	0.769307
Map3k20	-0.437748	4.44658	2.75015	0.0972452	0.769307
Hist1h3e	-0.874425	2.37756	2.74842	0.0973503	0.769307
Mybbp1a	-0.299273	5.9445	2.74678	0.0974504	0.769307
Hexa	0.277858	9.18356	2.74459	0.0975843	0.769307
Arhgap35	-0.409346	2.40958	2.74446	0.0975922	0.769307
Vasp	0.442257	7.22957	2.74297	0.097683	0.769307
Ahr	-0.624787	4.11476	2.74247	0.0977136	0.769307
Usp30	0.361101	3.05172	2.74232	0.0977226	0.769307
Smyd3	-0.259239	3.86308	2.74123	0.0977896	0.769307
Cln6	0.335981	4.19819	2.74115	0.0977942	0.769307
Rab38	0.802911	-0.388881	2.74026	0.0978488	0.769307
Naa50	-0.295487	6.9555	2.73888	0.0979336	0.769307
Agbl3	-0.587223	0.91954	2.73802	0.0979858	0.769307
Cmpk2	-0.613948	1.94653	2.73791	0.0979927	0.769307
Kitl	-1.06338	2.78914	2.73534	0.0981505	0.769307
Ahcyl2	-0.295948	5.24902	2.73512	0.0981639	0.769307
Timm50	-0.326187	4.76209	2.73452	0.0982007	0.769307
Mrpl17	-0.401583	6.10037	2.73247	0.0983274	0.769307
Nectin1	-0.520848	3.17217	2.7318	0.0983685	0.769307
Aldoc	0.681069	4.38421	2.73124	0.098403	0.769307
Acvrl1	-0.475893	5.33304	2.73101	0.0984171	0.769307
Dcp1b	0.377479	3.10208	2.7304	0.0984548	0.769307
Pfkfb3	0.399614	5.14378	2.72975	0.0984946	0.769307
Cpd	0.352429	7.26811	2.72608	0.0987214	0.769307
Lrrc45	0.331329	3.0448	2.72538	0.0987647	0.769307
Gm16104	-1.32134	1.14338	2.72446	0.0988217	0.769307
Gatad2a	-0.323601	5.90885	2.72445	0.0988222	0.769307
Ctsl	-0.411108	9.54067	2.72165	0.0989954	0.769307
Leng8	0.379414	5.25913	2.7206	0.0990609	0.769307
Spsb4	0.45657	2.52593	2.72015	0.0990886	0.769307
Clcf1	0.518531	2.03145	2.72008	0.0990929	0.769307
Insl6	0.489286	3.48161	2.71995	0.0991012	0.769307
Slc12a6	0.340398	5.58472	2.71984	0.0991078	0.769307
Tcf3	0.276257	4.21545	2.7195	0.0991292	0.769307
Dtx2	0.423205	3.68518	2.71894	0.0991638	0.769307
Cd300lb	-0.452838	5.13949	2.71615	0.0993376	0.769857
Eif4e	-0.219476	6.02618	2.71539	0.0993849	0.769857
Ubald2	0.351431	6.01163	2.71493	0.0994132	0.769857
Ykt6	-0.280604	5.20358	2.71302	0.0995325	0.769924
Nsmce2	-0.283421	5.307	2.71141	0.0996328	0.769924
Cd79a	1.73467	0.078342	2.70967	0.0997414	0.769924
Zfp90	-0.362483	4.03639	2.70949	0.0997532	0.769924
Ctgf	1.18097	-0.822418	2.70881	0.0997955	0.769924
Pcsk7	-0.251584	4.19027	2.70812	0.0998383	0.769924
Tmem254a	1.3891	0.107272	2.70762	0.0998698	0.769924
Wdr13	0.302102	4.2579	2.70718	0.0998975	0.769924
Ugt1a7c	-0.625827	2.01758	2.7041	0.100091	0.770531
Msr1	-0.598832	7.61262	2.70302	0.100159	0.770531
Cd209f	-3.08587	0.300211	2.7023	0.100204	0.770531
Magt1	-0.315404	6.67781	2.70206	0.100219	0.770531
Exoc3	-0.279755	5.96032	2.70118	0.100274	0.770531
Ifit1bl1	-1.10168	-0.348947	2.69704	0.100535	0.770949
Gnb4	-0.678445	0.770106	2.69564	0.100623	0.770949
Il12b	2.21675	0.129689	2.69469	0.100683	0.770949
Secisbp2	0.22943	4.54116	2.69469	0.100683	0.770949
Cd177	-0.904673	1.24462	2.69449	0.100696	0.770949
Cpne2	0.441885	4.64937	2.69361	0.100752	0.770949
4930518I15Rik	0.762349	1.14048	2.6929	0.100796	0.770949
Mthfd2l	0.374748	2.77908	2.69277	0.100805	0.770949
Plpp3	0.811126	5.03438	2.69117	0.100906	0.771269
Smpd5	0.633805	1.92147	2.68721	0.101157	0.772296
Suox	0.63319	1.1883	2.68596	0.101236	0.772296
Tmem65	-0.349418	5.93956	2.68514	0.101289	0.772296
Uaca	-1.04229	0.789471	2.68424	0.101345	0.772296
Pdzd11	-0.308562	4.53594	2.68419	0.101349	0.772296
Cd200r3	-1.71722	-1.56947	2.68292	0.10143	0.772296
Gm26660	-0.60147	0.557612	2.68248	0.101458	0.772296
Cop1	0.280468	6.29834	2.67877	0.101694	0.773351
Mif	0.511089	8.30172	2.67836	0.101721	0.773351
Nars	-0.304199	7.04487	2.6775	0.101776	0.773351
Rcbtb2	0.347627	6.12209	2.67632	0.101851	0.773469
Elp3	0.257222	3.18542	2.67526	0.101918	0.773529
Trim30a	-0.335843	6.17878	2.67284	0.102074	0.774047
Fam20c	0.538761	6.42575	2.67064	0.102215	0.774047
Ythdf2	-0.194385	5.58365	2.66889	0.102327	0.774047
Gm20300	0.450805	2.15573	2.66877	0.102335	0.774047
Dgat1	0.365563	4.33839	2.66777	0.102399	0.774047
Mettl9	0.302755	5.37301	2.66502	0.102576	0.774047
Pecam1	0.550686	2.34904	2.66462	0.102602	0.774047
Gm16536	0.373328	2.66332	2.66427	0.102625	0.774047
Ing1	0.266712	4.95338	2.66342	0.10268	0.774047
Llph	-0.259625	7.17477	2.6619	0.102778	0.774047
Srpk2	-0.247577	5.7098	2.66154	0.102801	0.774047
Sec11c	-0.331737	7.28496	2.66121	0.102822	0.774047
Zc3h15	-0.231815	6.47989	2.66008	0.102895	0.774047
Plek2	-0.864602	-1.51342	2.66004	0.102898	0.774047
Prpf3	-0.359461	3.96773	2.66004	0.102898	0.774047
Tbcd	0.397685	3.94863	2.65864	0.102989	0.774047
Ptpre	0.269285	7.67622	2.65842	0.103003	0.774047
Cyp2u1	0.862392	-0.590285	2.65615	0.10315	0.774702
Amd1	-0.315533	4.18713	2.6522	0.103407	0.77499
Vmp1	0.327301	7.0075	2.65089	0.103492	0.77499
Jund	-0.497668	8.2566	2.65087	0.103493	0.77499
Prkcsh	0.237664	5.91942	2.65029	0.103531	0.77499
Twsg1	0.297004	3.38548	2.64931	0.103595	0.77499
Fzd1	0.627275	3.2894	2.64845	0.103651	0.77499
Col20a1	-0.832332	-0.713985	2.64839	0.103655	0.77499
Syp	-0.825353	0.0617161	2.6482	0.103667	0.77499
Mef2d	0.219646	5.80853	2.6456	0.103837	0.775491
Hist1h2bj	-0.861385	0.275498	2.64499	0.103877	0.775491
Pigt	0.326541	5.55173	2.64442	0.103914	0.775491
Tmem106b	0.265234	5.63587	2.64156	0.104101	0.776442
Slc26a10	-1.1736	-0.882934	2.6358	0.104479	0.778373
C530008M17Rik	1.56363	2.48039	2.63579	0.10448	0.778373
Orai3	0.290527	4.85962	2.63055	0.104825	0.780494
Cry1	0.343322	3.60982	2.62744	0.105031	0.780947
Ube2v2	-0.231631	5.31249	2.62726	0.105043	0.780947
Manba	0.305494	5.06621	2.62631	0.105106	0.780947
Sirpa	0.302004	8.75394	2.62598	0.105127	0.780947
1700067K01Rik	0.96906	-1.45853	2.6229	0.105332	0.781682
Eif4ebp2	0.285978	6.00632	2.62121	0.105444	0.781682
Mrto4	-0.367514	5.20546	2.62043	0.105496	0.781682
Utp4	-0.265427	3.56069	2.61969	0.105545	0.781682
Osbpl2	0.279997	3.82492	2.61847	0.105626	0.781682
Adgra3	-0.833776	-0.381721	2.6171	0.105718	0.781682
Pmaip1	-0.527204	4.00764	2.61604	0.105788	0.781682
Sept6	-0.310422	2.82445	2.6154	0.105831	0.781682
Adgrg6	-0.778693	3.62442	2.61467	0.10588	0.781682
Wdr12	-0.259898	4.51301	2.61426	0.105907	0.781682
Zfp811	0.791564	-0.417166	2.61347	0.10596	0.781682
Itgal	0.486984	6.75571	2.61346	0.10596	0.781682
Spef2	0.499705	1.28032	2.6127	0.106011	0.781682
Trpm2	0.723472	4.02713	2.60875	0.106275	0.782657
Tmem37	-0.655147	6.54741	2.60816	0.106315	0.782657
Scyl1	0.252194	4.92824	2.60749	0.10636	0.782657
Setd1a	0.291274	3.62151	2.60623	0.106445	0.782657
Atp1a1	-0.243263	7.93347	2.6061	0.106453	0.782657
Gm15965	-1.12149	-0.813173	2.60503	0.106525	0.782657
Six1	1.1279	-0.487561	2.60356	0.106624	0.782657
Ccnt1	0.254015	5.533	2.60292	0.106667	0.782657
Tnr	-1.52054	-1.58357	2.60082	0.106809	0.782657
Rps6ka4	0.371661	4.85196	2.5989	0.106938	0.782657
Gm9917	-0.886495	-0.241179	2.59882	0.106943	0.782657
Rbck1	0.344635	5.43113	2.59842	0.106971	0.782657
Ccdc137	-0.439293	2.6658	2.59788	0.107007	0.782657
Uxs1	-0.356342	4.59882	2.59717	0.107055	0.782657
Plagl2	0.225158	4.3059	2.59609	0.107128	0.782657
Zfp608	-0.516386	4.99396	2.59607	0.107129	0.782657
Sema3g	1.58694	-1.33428	2.59545	0.107171	0.782657
Clec4e	0.784352	7.32354	2.59249	0.107371	0.782716
Msantd3	0.946537	2.30908	2.58905	0.107605	0.782716
Dnttip2	-0.232006	6.04296	2.58873	0.107626	0.782716
Wdr46	-0.362898	3.89886	2.58848	0.107643	0.782716
Chaf1a	0.537951	1.23116	2.58692	0.10775	0.782716
Rbm19	-0.294011	3.69112	2.5869	0.107751	0.782716
Sbk1	-0.345585	2.91565	2.58679	0.107759	0.782716
Ndfip1	-0.340075	5.04661	2.58659	0.107772	0.782716
Brd3	0.312792	5.30194	2.58497	0.107883	0.782716
Sh2d4a	-1.43306	-1.36554	2.58411	0.107941	0.782716
Limd2	0.606915	5.29444	2.5836	0.107976	0.782716
Il12a	1.47195	2.66466	2.58347	0.107985	0.782716
Lmln	0.492127	2.22535	2.58297	0.108019	0.782716
H2-T22	0.545256	6.20076	2.58287	0.108025	0.782716
Dyrk2	0.252702	4.73484	2.58151	0.108118	0.782815
Gpr137b	-0.317267	7.00249	2.5809	0.10816	0.782815
Pnpt1	-0.314168	4.06972	2.57782	0.108371	0.783902
Smad6	0.741677	1.55472	2.57687	0.108436	0.783935
Hoga1	-1.02371	-1.1134	2.5747	0.108585	0.784188
Mrpl47	-0.327078	3.43593	2.57115	0.108828	0.784188
Enpp4	0.769942	2.83613	2.57081	0.108852	0.784188
Taf4	0.290691	4.00921	2.57049	0.108874	0.784188
Hyou1	-0.333212	5.24619	2.56984	0.108919	0.784188
Gbp7	0.390343	5.94307	2.56944	0.108946	0.784188
Ndufs8	-0.388022	6.20763	2.56923	0.108961	0.784188
AU020206	0.464764	7.80097	2.56848	0.109012	0.784188
Tapbpl	0.403783	4.33352	2.56843	0.109016	0.784188
Gna15	-0.354161	5.36551	2.56593	0.109188	0.78499
Amz1	-0.446149	5.39293	2.56495	0.109256	0.785041
Iah1	0.441397	6.05554	2.56387	0.109331	0.785143
Atn1	0.345887	3.99506	2.56244	0.109429	0.785417
Irf2bp2	0.327441	7.96736	2.56098	0.109531	0.785708
Tmem50b	0.282096	5.40534	2.55738	0.109781	0.786945
Rnf180	-0.313108	4.42564	2.55674	0.109825	0.786945
Prim1	-0.455541	1.57487	2.55545	0.109915	0.787156
S100a11	-0.331452	9.12411	2.55123	0.110209	0.788168
Gnai3	-0.261466	6.4245	2.55057	0.110254	0.788168
Isg15	-0.891059	5.70848	2.55057	0.110255	0.788168
Gm26782	0.306756	4.11615	2.54936	0.110339	0.788168
Ebf1	1.62423	-0.152084	2.54905	0.110361	0.788168
P3h1	0.419817	2.43701	2.54715	0.110493	0.788623
Ildr2	-1.69196	1.75891	2.54594	0.110578	0.788623
Crlf3	0.244517	6.00153	2.54553	0.110607	0.788623
Gpr84	0.953203	4.48054	2.54182	0.110867	0.788843
Chst12	0.495026	4.47502	2.54152	0.110888	0.788843
Slc6a13	1.2632	0.644155	2.53984	0.111006	0.788843
Prkd2	0.414712	2.22763	2.53983	0.111007	0.788843
Ankrd27	0.313256	3.69446	2.53822	0.11112	0.788843
Tsr1	-0.291121	3.66857	2.53806	0.111132	0.788843
E230032D23Rik	0.543499	3.31396	2.53715	0.111196	0.788843
Arpc5	-0.252073	8.8123	2.53494	0.111351	0.788843
Oaz2	0.32002	4.07464	2.53473	0.111366	0.788843
Nckap5l	0.755934	2.27461	2.53464	0.111372	0.788843
Ankrd13d	0.466569	2.08978	2.53404	0.111415	0.788843
Smpdl3b	0.913811	5.36966	2.53392	0.111423	0.788843
Tmem140	0.355491	4.68258	2.5328	0.111502	0.788843
Rnaset2a	0.801079	7.06628	2.53278	0.111504	0.788843
Gba2	0.457682	2.18859	2.53151	0.111593	0.788843
Stx11	0.378446	3.10674	2.53124	0.111613	0.788843
Xylt2	0.365464	3.55213	2.52965	0.111725	0.789202
Armc10	0.218981	4.16158	2.52707	0.111908	0.789202
Nxpe5	-0.96271	2.94937	2.52665	0.111937	0.789202
Izumo4	0.449056	1.93976	2.52649	0.111949	0.789202
Uvssa	0.260584	3.96277	2.52556	0.112015	0.789202
Gaa	0.288069	5.64026	2.52536	0.112029	0.789202
Prkar1a	-0.241095	7.43728	2.52361	0.112154	0.78965
Rsph3b	0.51433	1.8659	2.52046	0.112378	0.789957
Rnf170	0.307107	3.94884	2.5192	0.112467	0.789957
Cept1	0.311487	5.75184	2.51873	0.112501	0.789957
E030018B13Rik	0.569001	0.49195	2.51872	0.112502	0.789957
Rgcc	-0.795212	6.09717	2.51804	0.112551	0.789957
Lpin2	0.427693	5.54501	2.51786	0.112563	0.789957
Tgif1	0.307335	6.2134	2.51562	0.112723	0.79023
BC037034	0.314406	4.52783	2.5155	0.112732	0.79023
Incenp	0.341248	3.67043	2.51374	0.112858	0.79023
Il2ra	-1.13709	-0.76554	2.51341	0.112882	0.79023
Btg1	0.309417	9.7356	2.51305	0.112907	0.79023
Mmp14	0.49249	7.75318	2.51106	0.11305	0.790369
Brd8	0.251255	5.31506	2.51056	0.113086	0.790369
Fmnl2	0.593254	5.88181	2.51022	0.11311	0.790369
Rab9	0.334668	5.40404	2.5043	0.113536	0.792916
Spats2	-0.787784	1.77695	2.50252	0.113664	0.793233
Rasa3	0.236582	5.52434	2.50197	0.113704	0.793233
Tlr5	-0.81183	0.810128	2.49845	0.113959	0.79458
Psap	0.388411	12.2652	2.4965	0.1141	0.794786
Ubac2	0.30018	4.84941	2.49634	0.114111	0.794786
Cbx4	0.277378	3.71484	2.49543	0.114177	0.794821
Uprt	-0.697763	1.99855	2.49306	0.114349	0.795439
Inhba	1.06068	6.67879	2.49238	0.114398	0.795439
Prmt5	-0.246308	3.80544	2.49083	0.114512	0.795439
Oit3	0.834257	0.54495	2.49082	0.114512	0.795439
Retreg3	0.242397	4.71589	2.48841	0.114688	0.795854
Myo1e	-0.369475	6.57352	2.4882	0.114703	0.795854
Birc3	0.429953	5.60409	2.48641	0.114834	0.795854
Vps36	-0.262238	5.91105	2.48604	0.11486	0.795854
1700020D05Rik	0.681177	-0.307555	2.48436	0.114983	0.795854
H2-Q4	0.624839	5.92963	2.48365	0.115035	0.795854
Kiz	0.327976	3.18042	2.48362	0.115037	0.795854
Rab11fip1	0.448085	5.22346	2.48226	0.115136	0.795854
Bst2	-0.540839	8.13685	2.48213	0.115146	0.795854
Gm6712	-0.81374	-0.810248	2.48146	0.115195	0.795854
Ngdn	-0.293203	5.21498	2.48075	0.115248	0.795854
Nprl3	0.36291	2.42573	2.4788	0.11539	0.796415
Appl2	0.314575	4.46003	2.47674	0.115541	0.797031
Srpr	-0.211682	6.13337	2.47418	0.11573	0.797785
Tbc1d2	0.511585	3.93143	2.47358	0.115774	0.797785
Emc9	-0.458427	3.59497	2.4714	0.115935	0.797876
Spef1	-0.516565	2.30744	2.47025	0.116019	0.797876
2610318N02Rik	-0.66616	-0.659854	2.46908	0.116106	0.797876
Lars	-0.299666	5.55083	2.4687	0.116134	0.797876
Dnal4	0.399735	3.28431	2.46845	0.116152	0.797876
Slfn1	-0.775946	5.11678	2.46839	0.116157	0.797876
Fscn1	-1.38802	0.813942	2.46618	0.116321	0.798578
Bend4	-0.742232	2.53687	2.46534	0.116383	0.798582
Vps26b	0.306416	4.20351	2.4584	0.116897	0.801689
Gm48619	0.992569	-0.971727	2.45532	0.117127	0.801733
Gspt1	-0.266109	6.70703	2.45508	0.117145	0.801733
Alg12	-0.315445	2.79448	2.45426	0.117207	0.801733
Ifitm3	-0.74259	8.54269	2.45392	0.117232	0.801733
Rabep1	-0.359344	6.06193	2.45391	0.117233	0.801733
Rpe	0.270554	4.88178	2.45334	0.117275	0.801733
Pik3ca	0.277289	5.64697	2.45087	0.117459	0.802475
Rnf139	0.232648	4.5135	2.44857	0.117632	0.802475
Gpx4	0.340987	8.67206	2.44818	0.117661	0.802475
Zkscan3	0.270866	5.35621	2.44797	0.117677	0.802475
Bhlhe40	-0.387681	6.93944	2.44694	0.117754	0.802475
Polm	0.392386	2.19865	2.44663	0.117778	0.802475
Dynll2	-0.271822	5.41173	2.44519	0.117886	0.802475
Ccdc9	-0.210403	4.62595	2.44446	0.11794	0.802475
Gm45187	-0.974998	-0.181942	2.44444	0.117942	0.802475
Mkln1os	-1.10967	-1.29535	2.44327	0.11803	0.802653
Nrg4	0.950406	1.51039	2.44075	0.11822	0.803487
Nbr1	0.23724	5.20667	2.43999	0.118277	0.803487
Emp3	-0.38561	9.4384	2.43702	0.118501	0.80357
Tle4	-0.304923	5.52319	2.43522	0.118637	0.80357
Tubb4b	-0.424503	6.41206	2.43515	0.118643	0.80357
Rraga	-0.268891	5.49585	2.43304	0.118802	0.80357
Plcl1	-0.626541	1.93892	2.43297	0.118808	0.80357
Rnasek	1.68663	0.983561	2.43293	0.118811	0.80357
Ivd	0.256283	3.55924	2.43284	0.118817	0.80357
Pex1	0.291733	3.08213	2.43255	0.11884	0.80357
Srrd	-0.338736	3.32513	2.43244	0.118847	0.80357
Tubb2b	-1.17537	1.20944	2.43079	0.118973	0.803998
Atic	-0.285185	5.37692	2.42885	0.11912	0.804576
Fut10	-1.05979	-0.847507	2.42675	0.11928	0.80492
Faap24	-0.413264	2.83232	2.42654	0.119296	0.80492
Pkm	0.43498	9.0889	2.4242	0.119474	0.805068
Slc39a14	-0.319983	4.4124	2.42376	0.119507	0.805068
Ryr1	-0.733039	1.46208	2.42301	0.119565	0.805068
Apeh	0.332059	4.33068	2.42283	0.119579	0.805068
Dis3l2	0.3105	3.84356	2.41979	0.119811	0.805068
Zfp687	0.320453	2.81607	2.41761	0.119978	0.805068
Ctsb	-0.287332	11.6333	2.41713	0.120015	0.805068
Cs	0.251503	6.18108	2.41666	0.120051	0.805068
Nelfb	0.245674	4.65487	2.41586	0.120112	0.805068
Chmp2a	-0.308893	7.76819	2.41512	0.120169	0.805068
Map2k6	0.570739	0.932431	2.41464	0.120206	0.805068
Krt79	1.72983	4.74891	2.41265	0.120358	0.805068
4632415L05Rik	0.310483	2.6804	2.41255	0.120366	0.805068
Phc1	0.462302	2.21593	2.41009	0.120555	0.805068
Mgat4b	0.304206	5.91033	2.41007	0.120557	0.805068
Gm26778	-1.32253	4.07971	2.4087	0.120663	0.805068
Aaas	-0.380232	2.52416	2.40851	0.120677	0.805068
Cmtr1	0.307106	2.55152	2.40783	0.12073	0.805068
Smap2	-0.260091	6.55338	2.40759	0.120748	0.805068
Arhgap6	-0.584522	4.20356	2.40748	0.120757	0.805068
Atxn7l1	0.22747	4.99155	2.40726	0.120773	0.805068
Cabin1	0.204841	5.00074	2.40707	0.120788	0.805068
Arf4	-0.287118	7.28524	2.40526	0.120928	0.805068
Psmc3ip	-0.535614	0.970116	2.40335	0.121076	0.805068
Mydgf	-0.272736	6.59513	2.40326	0.121082	0.805068
Nes	-1.31949	3.71809	2.40321	0.121087	0.805068
Sh3bp4	0.544581	2.22013	2.40204	0.121177	0.805068
D930048N14Rik	1.02725	0.301184	2.40178	0.121198	0.805068
Samd1	0.467926	4.57307	2.4017	0.121203	0.805068
Map2k5	0.274569	4.10712	2.40151	0.121218	0.805068
Klra2	0.500412	5.32943	2.40061	0.121288	0.805068
mt-Co3	0.267974	13.2496	2.40036	0.121307	0.805068
Prr7	-0.661987	1.52938	2.39691	0.121575	0.806232
Eif4g2	-0.242378	8.64197	2.3965	0.121607	0.806232
Elavl4	-1.79329	-1.52498	2.39167	0.121983	0.808311
Ganc	0.266629	3.42878	2.3891	0.122184	0.809218
Glud1	-0.257807	7.84124	2.38752	0.122307	0.809218
Styx	0.448033	3.41318	2.38536	0.122477	0.809218
Got1	-0.301148	5.83786	2.38441	0.122551	0.809218
Ubald1	0.276438	5.3559	2.38305	0.122658	0.809218
Igsf9	-0.622401	2.25064	2.38205	0.122737	0.809218
Phf11b	-0.511386	4.77371	2.38195	0.122744	0.809218
Acvr1b	0.301227	4.16281	2.38135	0.122791	0.809218
Psmd10	0.349971	5.30882	2.3797	0.122921	0.809218
Klhl5	0.316927	5.0673	2.37882	0.12299	0.809218
Acad12	0.466989	2.55168	2.37853	0.123013	0.809218
Slc10a1	-1.18635	-1.00686	2.37823	0.123037	0.809218
Casp2	0.307961	3.67744	2.3782	0.12304	0.809218
Tsr2	-0.355391	2.65286	2.37786	0.123066	0.809218
Tspan4	0.36478	5.12537	2.37717	0.12312	0.809218
Aacs	0.452269	2.84564	2.37703	0.123131	0.809218
Ebi3	0.536915	4.37037	2.37638	0.123183	0.809218
Utp11	-0.277008	5.68699	2.37393	0.123376	0.810076
Pcdh7	1.32847	1.90506	2.36861	0.123797	0.811129
Htra4	0.530043	1.76532	2.36802	0.123844	0.811129
Smad2	-0.271877	5.22277	2.36698	0.123927	0.811129
Lyn	-0.281814	7.79627	2.36675	0.123945	0.811129
Srsf2	-0.256678	7.17428	2.36668	0.12395	0.811129
Hist1h4d	-0.87808	4.24852	2.36667	0.123951	0.811129
Gm16133	-1.29058	0.323494	2.36637	0.123975	0.811129
Mfsd6	-0.718316	3.82741	2.36511	0.124076	0.811379
Atp6v1g1	-0.333685	8.55565	2.36392	0.12417	0.811587
Gm42418	-0.852786	15.6909	2.35895	0.124566	0.813762
Fbxl12os	-0.664773	-0.330733	2.35661	0.124753	0.814485
Sox17	1.86156	-1.45377	2.35588	0.124812	0.814485
Gbp2	0.838324	6.06197	2.35521	0.124865	0.814485
Tmem97	0.269876	4.16003	2.35388	0.124971	0.814768
Cul1	-0.238403	6.33623	2.35143	0.125168	0.814803
Accs	0.281275	2.95635	2.35117	0.125189	0.814803
Serpine2	0.735238	0.00687047	2.35046	0.125246	0.814803
Cebpe	-0.699414	0.134044	2.35037	0.125253	0.814803
Gm16845	0.554276	1.25119	2.34989	0.125291	0.814803
Vkorc1	-0.342633	5.13755	2.34646	0.125568	0.816192
Top3b	0.217681	4.11834	2.34327	0.125825	0.816334
Rhog	0.246184	7.32148	2.34243	0.125893	0.816334
Dcaf8	0.245177	5.71058	2.34219	0.125912	0.816334
Ankrd13b	-0.742167	1.5591	2.34199	0.125929	0.816334
Gm15261	-0.589567	0.739852	2.3401	0.126081	0.816334
Zbtb38	0.353137	4.95226	2.33931	0.126146	0.816334
A530017D24Rik	0.525761	2.3956	2.33643	0.126379	0.816334
[truncated: 10,949 more rows]

## Sheet: LPS D6 vs Bleo D7
	logFC	logCPM	LR	PValue	FDR
AY036118	-1.64643	9.84822	259.535	2.1675e-58	2.32508e-54
Slc1a2	7.93882	4.73582	248.957	4.38276e-56	2.35069e-52
Arg1	-3.07208	7.55541	231.411	2.93537e-52	1.04959e-48
Inhba	3.69851	6.27369	203.045	4.52303e-46	1.21296e-42
Ccl7	-3.19045	6.62156	182.927	1.11276e-41	2.38731e-38
Dhrs9	-3.53129	4.76102	179.184	7.30386e-41	1.30581e-37
Ccr2	-2.06772	7.6712	164.329	1.28186e-37	1.96435e-34
Ccl5	3.45686	6.44701	157.741	3.52497e-36	4.72654e-33
Ly75	3.54569	5.50764	153.437	3.0751e-35	3.66518e-32
Gm42418	-0.828058	10.9001	145.792	1.44184e-33	1.54666e-30
Atf5	2.66693	6.43285	143.743	4.04422e-33	3.94385e-30
Thbs1	-2.44592	6.92654	136.473	1.57227e-31	1.40548e-28
Plau	-2.64908	5.26133	135.073	3.183e-31	2.62647e-28
Cav1	1.93921	6.45183	119.529	8.02116e-28	6.14593e-25
Tmeff1	3.02288	4.69039	115.701	5.52727e-27	3.95273e-24
Ccl9	-1.38517	8.47926	115.138	7.3399e-27	4.92094e-24
Adgrl2	1.96066	6.10276	111.431	4.76202e-26	3.00483e-23
Cdo1	3.83517	3.93799	110.246	8.65461e-26	5.15767e-23
Epb41l4aos	1.89044	6.17764	105.172	1.11953e-24	6.32064e-22
Fabp3	-2.9564	4.76976	100.347	1.27899e-23	6.5451e-21
Fzd1	2.90618	4.81777	100.343	1.28132e-23	6.5451e-21
Spp1	-1.78244	9.42601	99.8044	1.68218e-23	8.20217e-21
Plpp3	2.07168	5.67856	97.3774	5.72955e-23	2.67221e-20
Cspg4	-4.06916	4.05193	95.9194	1.19654e-22	5.34805e-20
Zranb3	-2.23157	5.18997	92.0868	8.29587e-22	3.55959e-19
Cbr2	-2.6092	5.63876	91.0127	1.42755e-21	5.88974e-19
Trib3	2.64576	4.66857	90.5715	1.78413e-21	7.0883e-19
Ccl2	-2.56448	7.56236	90.3286	2.01711e-21	7.6441e-19
Lars2	-1.1304	9.33972	90.2807	2.06655e-21	7.6441e-19
H2-Q6	2.95971	6.50333	88.5998	4.83331e-21	1.72823e-18
Fbxo32	1.68279	6.37045	86.016	1.78486e-20	6.17619e-18
Cxcr4	1.5712	7.45912	85.7152	2.07812e-20	6.96624e-18
Vwf	1.92073	5.97015	84.6617	3.54038e-20	1.15084e-17
Slc36a2	-2.18546	5.94764	82.8864	8.69064e-20	2.68508e-17
C1qb	-1.12858	9.6681	82.8705	8.76086e-20	2.68508e-17
Cd82	1.59415	5.99979	82.8146	9.01227e-20	2.68541e-17
Msr1	-1.29681	8.2011	81.8095	1.49856e-19	4.3446e-17
S100a4	-1.14926	9.14886	80.8508	2.43418e-19	6.87144e-17
Steap3	-1.72233	5.38456	80.5194	2.87868e-19	7.91784e-17
Lgals9	-1.35724	7.58638	78.2256	9.19179e-19	2.46501e-16
Rora	1.81596	5.7456	76.9977	1.71161e-18	4.47815e-16
C1qa	-1.26784	9.569	76.6908	1.99934e-18	5.10641e-16
Lgals1	-0.941691	9.49697	76.1871	2.58025e-18	6.27494e-16
Ly6i	2.69092	4.94418	76.1499	2.62934e-18	6.27494e-16
Ppa1	-1.60872	5.81075	76.1476	2.63235e-18	6.27494e-16
Znrf1	1.62472	6.70427	75.975	2.87283e-18	6.69931e-16
Cox7a1	-2.30596	4.40632	74.3409	6.57272e-18	1.50012e-15
Slco3a1	1.78052	5.22147	73.581	9.65902e-18	2.15859e-15
Fstl1	2.94605	4.26108	72.609	1.58054e-17	3.46009e-15
Olfm1	-1.65619	7.1448	72.0176	2.1329e-17	4.57593e-15
Acsl1	1.43972	6.94599	71.2948	3.07641e-17	6.47072e-15
Sgms2	1.56605	5.88315	70.7766	4.00053e-17	8.25263e-15
Timp1	-3.5132	3.88191	70.382	4.88634e-17	9.88976e-15
Pdia4	-1.37906	7.6506	70.3349	5.00452e-17	9.94138e-15
Ifi27l2a	-1.87694	8.19585	70.0115	5.89596e-17	1.14993e-14
Retnla	-3.98866	3.59669	69.0928	9.394e-17	1.79945e-14
Gpr141	1.67516	5.89169	67.9769	1.6542e-16	3.11309e-14
Gigyf1	1.34264	6.30288	65.7888	5.01915e-16	9.24059e-14
Gtpbp2	1.349	6.84357	65.7641	5.08245e-16	9.24059e-14
Calm1	-0.725852	9.6916	65.4065	6.09383e-16	1.08947e-13
Ppp1r12b	1.54031	5.47888	64.572	9.30675e-16	1.63661e-13
Cd274	1.30949	7.35012	62.9202	2.15249e-15	3.72415e-13
Sdf2l1	-1.36429	7.33613	62.6458	2.47429e-15	4.21296e-13
Cd109	-2.75756	3.90464	62.089	3.28279e-15	5.50226e-13
C3	1.63593	7.51795	60.7545	6.46564e-15	1.06703e-12
Hip1	-1.31216	7.10176	60.1365	8.8502e-15	1.43843e-12
Ccl12	-2.38717	5.60754	58.6746	1.86026e-14	2.97837e-12
Fcna	-2.34394	4.0275	58.4461	2.08942e-14	3.29606e-12
Il3ra	1.47283	6.29542	58.2981	2.2526e-14	3.49556e-12
Osbpl3	1.56809	5.89325	58.2734	2.28106e-14	3.49556e-12
Slc6a12	4.12322	2.6825	57.3807	3.59115e-14	5.42567e-12
Hsp90b1	-0.801391	9.30207	56.4606	5.73355e-14	8.54219e-12
Ccl17	-3.15817	3.80834	55.6667	8.58593e-14	1.26166e-11
Aqp9	2.0267	4.38582	55.0634	1.16707e-13	1.67357e-11
P3h3	2.19037	4.03621	55.0582	1.17011e-13	1.67357e-11
Itgb7	1.67215	5.67662	54.9965	1.20747e-13	1.70428e-11
Atp5g1	-1.11257	8.6071	54.906	1.26436e-13	1.7614e-11
Pdia6	-1.02781	8.52117	54.6998	1.40423e-13	1.93118e-11
C1qc	-1.03081	9.38543	54.637	1.44978e-13	1.96859e-11
Fkbp2	-1.20434	7.97245	54.5219	1.53725e-13	2.06126e-11
Crebrf	1.34683	6.88366	54.4356	1.60626e-13	2.12721e-11
Gm47283	1.731	5.94638	54.1098	1.89592e-13	2.48019e-11
N4bp2l1	1.24262	5.9879	54.0543	1.95023e-13	2.5205e-11
Sirpb1b	1.37705	5.77525	53.6972	2.33899e-13	2.98694e-11
Snx2	-1.01655	7.9274	53.2458	2.94311e-13	3.69823e-11
Gadd45a	1.75644	5.32669	53.2313	2.96493e-13	3.69823e-11
Pdia3	-0.881378	8.92593	53.0358	3.27522e-13	4.03831e-11
Ifitm3	-1.28899	7.9065	52.9963	3.34185e-13	4.07364e-11
Gpr171	-1.98522	5.89624	52.5563	4.18099e-13	5.03926e-11
Calr	-0.801457	9.26637	52.1256	5.20614e-13	6.20514e-11
Psmd12	-1.09736	7.40413	51.5606	6.94219e-13	8.18339e-11
Hspa5	-0.838321	9.32728	51.0508	9.00061e-13	1.04945e-10
Cyb5r1	1.2261	6.5342	50.8535	9.9523e-13	1.14794e-10
Fam213b	-1.27078	6.43599	50.4208	1.24071e-12	1.41586e-10
Tnfrsf26	1.88991	4.84241	50.3885	1.2613e-12	1.42421e-10
Cebpzos	-1.19777	6.65554	50.2443	1.35752e-12	1.51688e-10
Mgl2	-2.13254	5.86567	50.1122	1.45203e-12	1.60577e-10
Dok2	-1.46027	6.75112	49.6038	1.88148e-12	2.05945e-10
Prkar2b	1.4089	5.75479	49.5336	1.94999e-12	2.11289e-10
Itga6	-1.71832	6.88419	49.4861	1.99779e-12	2.14303e-10
Pitpna	-0.810576	8.86657	49.3854	2.10302e-12	2.23357e-10
Aoah	1.25519	6.45449	48.7787	2.86536e-12	3.01341e-10
Tmsb4x	-0.501606	10.5448	48.6823	3.00966e-12	3.13443e-10
Dnajb11	-1.01087	7.61769	48.1934	3.86187e-12	3.98329e-10
Mreg	2.80812	3.20414	47.8552	4.58899e-12	4.6882e-10
Gstm1	1.07905	7.65403	47.4396	5.67265e-12	5.74062e-10
Glipr1	1.05336	7.77774	47.1309	6.64018e-12	6.65694e-10
Snx6	-1.08086	7.77116	46.9304	7.35513e-12	7.30541e-10
Peli1	1.05371	7.22117	46.9042	7.45424e-12	7.33593e-10
Rab3il1	-1.43235	6.90054	46.4925	9.19681e-12	8.96856e-10
Snap29	-1.13422	6.4031	46.3068	1.01111e-11	9.77132e-10
Per2	1.81959	4.20591	46.2214	1.0562e-11	1.01159e-09
Klhl24	1.09881	7.41639	46.0493	1.15313e-11	1.09466e-09
Uchl3	-1.31513	6.00259	45.8805	1.25688e-11	1.18268e-09
Lmo4	1.13947	7.74685	45.6179	1.43722e-11	1.34061e-09
Actb	-0.516129	10.4287	45.4957	1.52976e-11	1.41463e-09
Mgll	3.52506	4.31879	45.0116	1.95871e-11	1.79582e-09
Atg2a	1.26727	5.65005	44.7875	2.19623e-11	1.99652e-09
Cd200	2.21274	4.22316	44.7266	2.26559e-11	2.04227e-09
Ptgr1	-1.18278	6.19712	44.6045	2.4114e-11	2.15559e-09
Smpdl3b	1.8771	5.11873	44.5683	2.45643e-11	2.17769e-09
Vcan	-1.99155	5.38339	44.3103	2.8024e-11	2.46404e-09
Rnf157	1.68055	4.31185	43.9669	3.33978e-11	2.91267e-09
Orm1	2.92824	3.07294	43.9158	3.42816e-11	2.96563e-09
Ctdsp2	1.03864	6.92076	43.7314	3.76676e-11	3.2275e-09
Slc7a2	1.14025	8.04255	43.7188	3.79104e-11	3.2275e-09
Snhg12	1.27578	6.35812	43.6342	3.95859e-11	3.34361e-09
Ccng2	1.22229	5.52101	43.5254	4.18492e-11	3.50716e-09
Hmgn5	-1.28104	5.96805	43.4653	4.31555e-11	3.58547e-09
Cav2	1.07726	6.7873	43.4518	4.34521e-11	3.58547e-09
Pole3	-1.10079	5.76034	43.1539	5.05986e-11	4.14329e-09
Ebi3	1.22455	5.68835	43.1215	5.14445e-11	4.18065e-09
Fpr2	2.7935	5.79401	42.8621	5.87368e-11	4.73736e-09
Prr15	-2.13326	3.71657	42.832	5.96471e-11	4.77488e-09
Per1	1.04932	6.4776	42.6722	6.47263e-11	5.1431e-09
Ndufa4	-1.22518	7.67432	42.459	7.2181e-11	5.69328e-09
Pdap1	-0.913491	7.96252	42.3646	7.57497e-11	5.93115e-09
Snhg6	1.23697	6.61454	42.0525	8.88535e-11	6.90675e-09
Upp1	2.72561	3.23493	41.6449	1.09452e-10	8.40076e-09
Zfp503	2.03224	4.10983	41.6415	1.0964e-10	8.40076e-09
C77080	1.29663	6.01686	41.5157	1.16927e-10	8.89556e-09
Ndufs8	-1.0351	7.15648	41.3274	1.28751e-10	9.72617e-09
Dgat2	1.73531	4.79219	41.1402	1.41695e-10	1.05748e-08
Fam102b	1.01521	6.91159	41.1365	1.41957e-10	1.05748e-08
Isg15	-2.2049	5.52554	41.0928	1.45173e-10	1.07398e-08
Best1	2.72049	2.91574	40.7136	1.76252e-10	1.29497e-08
Cfp	-1.16182	7.48285	40.5616	1.90514e-10	1.39023e-08
Tmem37	-1.36485	7.53903	40.3895	2.08052e-10	1.50795e-08
Ap2s1	-0.878169	8.08061	40.3522	2.12065e-10	1.52673e-08
Gm16315	-2.52993	3.20056	40.3211	2.15465e-10	1.54086e-08
Pnpla7	1.08702	7.28197	40.0119	2.52419e-10	1.79318e-08
Gdpd1	1.11427	5.82507	39.9534	2.60088e-10	1.8355e-08
Clmp	1.22404	5.99706	39.8263	2.77576e-10	1.94612e-08
Prune2	-1.22623	5.94684	39.8068	2.80371e-10	1.95295e-08
Csf3r	1.08813	6.1789	39.6892	2.97774e-10	2.06079e-08
Ccpg1	1.14218	5.65665	39.6489	3.03979e-10	2.09024e-08
Smdt1	-0.892166	8.50386	39.374	3.49932e-10	2.38429e-08
Psmc5	-1.01707	7.53208	39.367	3.51186e-10	2.38429e-08
Cd300lg	-2.07316	3.72213	39.3465	3.54886e-10	2.39426e-08
Gm26722	-2.65362	3.83495	38.9527	4.34198e-10	2.91103e-08
Emp1	-0.929083	8.04172	38.9095	4.43925e-10	2.95776e-08
Tcp11l2	1.10068	5.84279	38.8328	4.61705e-10	3.05723e-08
Ptges3l	-2.34825	3.18267	38.7419	4.83723e-10	3.18337e-08
Fam129a	1.11706	7.06477	38.5604	5.30849e-10	3.47221e-08
Vegfa	2.02944	5.99624	38.2836	6.11741e-10	3.97706e-08
Sec11c	-0.890637	8.10969	38.1977	6.39288e-10	4.13111e-08
Tnfaip8l3	2.69423	3.14053	38.1589	6.52127e-10	4.18884e-08
Gtf3c6	-1.04129	6.46551	37.9968	7.08604e-10	4.52452e-08
Clec1b	2.16575	4.04623	37.9145	7.39156e-10	4.69167e-08
Mydgf	-0.981305	7.55387	37.6618	8.4137e-10	5.30905e-08
Srgn	-0.842817	8.73872	37.5327	8.98938e-10	5.63913e-08
Plac8	-1.59104	4.24968	36.8783	1.2574e-09	7.84193e-08
Gamt	-1.15353	5.42969	36.7293	1.35727e-09	8.39422e-08
Pink1	1.0443	5.82874	36.723	1.36161e-09	8.39422e-08
Cfap43	1.37636	4.90526	36.5635	1.47776e-09	9.05824e-08
Ndst1	1.18785	5.55777	36.509	1.51966e-09	9.26215e-08
Tecpr1	1.15395	6.49075	36.3947	1.61143e-09	9.76601e-08
Pim3	1.18835	5.59245	36.2308	1.75281e-09	1.05632e-07
Psma7	-0.756137	8.664	36.1999	1.78082e-09	1.0672e-07
Soat2	2.64586	2.84595	36.1872	1.79241e-09	1.06818e-07
Tnpo2	1.1456	5.38925	36.0977	1.87672e-09	1.11224e-07
Phf1	1.58727	4.60408	35.8767	2.10208e-09	1.23896e-07
Fam198b	-2.2148	3.44082	35.7541	2.23857e-09	1.3122e-07
Lyl1	1.07659	6.2403	35.7118	2.28779e-09	1.33376e-07
Map6	2.53766	2.76043	35.6044	2.41746e-09	1.40173e-07
H2-Q7	1.41589	7.42417	35.5876	2.43835e-09	1.40294e-07
Pdpn	-1.15558	7.59019	35.5817	2.44569e-09	1.40294e-07
Lap3	-1.04636	7.00768	35.5059	2.54282e-09	1.4509e-07
Ear1	5.03425	5.21153	35.4869	2.56766e-09	1.45732e-07
Il1a	1.59817	5.61925	35.1899	2.99073e-09	1.68851e-07
Xaf1	-1.5166	5.34869	35.1391	3.06968e-09	1.724e-07
Tstd3	-1.23711	5.35352	34.8589	3.5449e-09	1.98053e-07
Myl6	-0.601167	9.49079	34.8475	3.56559e-09	1.98177e-07
Pdzd11	-1.00122	5.77955	34.7351	3.77751e-09	2.08411e-07
Pmepa1	-0.914913	7.87098	34.7294	3.78858e-09	2.08411e-07
Smim5	-2.25647	4.13233	34.5968	4.05569e-09	2.21967e-07
Dst	1.19395	7.7582	34.4174	4.44719e-09	2.42158e-07
Ndufb9	-0.824172	8.32725	34.3757	4.54368e-09	2.46162e-07
Hpse	1.35771	6.44988	34.3216	4.6717e-09	2.51826e-07
Tpm3	-0.652113	9.00407	34.3111	4.69703e-09	2.51925e-07
Hpf1	-1.05871	6.7129	34.2825	4.76649e-09	2.54379e-07
AC165953.2	1.62725	4.05668	34.1943	4.98752e-09	2.64857e-07
Dab2	-0.729505	8.85893	34.1658	5.06114e-09	2.67443e-07
Mrc1	-1.05531	8.21222	34.1445	5.11683e-09	2.68958e-07
Cd63	-0.617868	9.59445	34.1357	5.13996e-09	2.68958e-07
Crip1	-0.641723	9.75585	34.0866	5.27126e-09	2.74489e-07
Ethe1	-0.978459	6.69491	34.0528	5.36372e-09	2.77955e-07
Ccnb2	-3.0574	2.56008	33.7953	6.12271e-09	3.15761e-07
Ccr1	-0.909371	7.65336	33.7631	6.22478e-09	3.19489e-07
Thoc6	-1.02424	5.65606	33.7145	6.3824e-09	3.26019e-07
Htra1	2.11921	3.67905	33.7049	6.41402e-09	3.26081e-07
Mthfd2	1.07379	6.20491	33.6454	6.61315e-09	3.34619e-07
Creld2	-1.20155	6.11485	33.6303	6.66466e-09	3.35642e-07
Emp3	-0.666529	9.35527	33.5835	6.82704e-09	3.42213e-07
2310033P09Rik	-1.00118	5.74773	33.5536	6.93272e-09	3.45573e-07
AL590144.2	1.48956	4.35211	33.5464	6.9585e-09	3.45573e-07
Rab44	3.45612	3.76305	33.2983	7.90512e-09	3.90775e-07
Ms4a4c	-2.16925	5.0207	33.2288	8.19283e-09	4.0314e-07
Mmp2	1.96029	3.81867	33.163	8.47483e-09	4.15112e-07
Gpr35	-0.936118	6.129	33.1112	8.70375e-09	4.24387e-07
Dtx3	1.15277	5.80061	33.0809	8.84042e-09	4.291e-07
Nme1	-0.906479	8.39077	33.0088	9.17416e-09	4.43294e-07
F7	-1.26286	7.99108	32.8429	9.99139e-09	4.80617e-07
Fbxl20	0.985809	6.17684	32.6676	1.09344e-08	5.23629e-07
Akap5	-2.29652	2.92962	32.6382	1.11014e-08	5.29264e-07
Gm26749	-3.11666	2.17884	32.5142	1.18327e-08	5.61633e-07
AC110211.1	3.18018	2.18943	32.4369	1.23128e-08	5.81849e-07
Dnase1l3	2.98058	2.86901	32.4055	1.25132e-08	5.88724e-07
Manf	-0.954019	7.85627	32.3634	1.27873e-08	5.98995e-07
Ccdc167	-1.3226	4.65425	32.3466	1.28986e-08	6.01578e-07
Zmat2	-0.88822	7.24952	32.3158	1.31043e-08	6.08528e-07
Tnfsf13b	1.25489	5.23819	32.2879	1.32939e-08	6.14673e-07
AI504432	1.11174	7.39957	31.938	1.5917e-08	7.32797e-07
4930404N11Rik	-1.86415	3.36479	31.9209	1.60577e-08	7.36116e-07
Lrrk2	1.3165	5.58097	31.8948	1.62752e-08	7.42911e-07
Psma4	-0.812358	8.10904	31.8463	1.66869e-08	7.58474e-07
Zbtb4	1.14451	5.51742	31.8149	1.69582e-08	7.67557e-07
Phgdh	2.26779	4.30987	31.7727	1.73313e-08	7.77863e-07
Chil3	2.00978	7.80482	31.7653	1.73975e-08	7.77863e-07
Chmp2a	-0.77506	8.30967	31.7646	1.74035e-08	7.77863e-07
Snrpa1	-1.00532	6.45486	31.7505	1.75301e-08	7.80269e-07
Gpatch4	-1.01957	5.43602	31.5418	1.95193e-08	8.65221e-07
Sec61b	-0.765102	8.65437	31.4684	2.02711e-08	8.94849e-07
Psmd14	-0.902278	7.23842	31.3508	2.15373e-08	9.46848e-07
Plekhg1	1.14013	5.57799	31.2923	2.21958e-08	9.65573e-07
Klhl21	1.29642	5.28703	31.2885	2.22395e-08	9.65573e-07
Park7	-0.883886	7.72752	31.2852	2.22776e-08	9.65573e-07
Mlec	-0.847737	7.35733	31.2771	2.23701e-08	9.65573e-07
Tuba1c	-0.903731	7.60282	31.2734	2.24133e-08	9.65573e-07
Arsg	1.62079	3.98135	31.004	2.57503e-08	1.1049e-06
Coq8a	2.11875	3.06552	30.8985	2.71888e-08	1.16197e-06
Adssl1	-1.06298	7.04398	30.8661	2.76455e-08	1.1768e-06
Atp6v0a1	-0.820081	7.69763	30.7762	2.89569e-08	1.22775e-06
Wee1	1.33864	4.59921	30.751	2.93354e-08	1.2389e-06
Bckdha	1.06345	5.71976	30.7094	2.99704e-08	1.26075e-06
S100a10	-0.702758	9.14786	30.5963	3.17692e-08	1.3312e-06
Ostc	-0.944557	7.58348	30.5457	3.26089e-08	1.36107e-06
Aph1c	1.02413	6.53436	30.5049	3.33022e-08	1.38462e-06
Ube2l3	-0.718579	8.32422	30.4787	3.37559e-08	1.39807e-06
Nxpe5	-2.07325	4.07325	30.4644	3.40051e-08	1.40297e-06
Ptgir	1.00104	5.87138	30.4178	3.48319e-08	1.43024e-06
Ucp2	-0.580117	9.45693	30.4069	3.50282e-08	1.43024e-06
Gm42047	1.2311	4.854	30.4048	3.5066e-08	1.43024e-06
Basp1	-0.788909	8.38501	30.3837	3.54492e-08	1.44039e-06
Ndufb8	-0.859835	8.43953	30.3448	3.61668e-08	1.464e-06
Scd2	-1.20258	5.71411	30.2644	3.7699e-08	1.52029e-06
Bend6	1.45973	4.20353	30.0778	4.1506e-08	1.66755e-06
Wfdc17	-0.56396	9.34601	29.9679	4.39264e-08	1.7582e-06
Dbi	-0.75226	8.71808	29.8795	4.59738e-08	1.83331e-06
Ttll3	1.37611	4.40216	29.8034	4.78147e-08	1.89966e-06
Mgst3	-1.09914	6.65916	29.6915	5.06574e-08	2.00287e-06
Ndufs5	-0.828322	8.09001	29.6866	5.07859e-08	2.00287e-06
Lxn	-0.886123	6.22897	29.5865	5.34751e-08	2.1012e-06
Lgmn	-0.648839	9.25755	29.5485	5.45341e-08	2.13499e-06
Mta1	1.07811	5.29169	29.508	5.56875e-08	2.17222e-06
Cbx7	2.04238	3.59311	29.4798	5.65027e-08	2.19603e-06
Flcn	0.943498	6.07615	29.4719	5.67346e-08	2.19708e-06
Trim30c	-2.5942	2.28172	29.4506	5.73594e-08	2.21329e-06
Lamtor4	-0.737065	8.37299	29.3085	6.17239e-08	2.37316e-06
Dirc2	0.932471	6.66772	29.208	6.50109e-08	2.49061e-06
Tbcb	-0.890432	7.88982	29.1979	6.53516e-08	2.49476e-06
C3ar1	-0.729782	8.51855	29.1249	6.78575e-08	2.58123e-06
mt-Nd6	-1.55039	6.94476	28.9803	7.31174e-08	2.76125e-06
Fcgr1	-0.940097	7.69254	28.9773	7.32311e-08	2.76125e-06
mt-Nd2	-0.438354	10.0926	28.973	7.33939e-08	2.76125e-06
Hyou1	-0.999428	6.39368	28.9671	7.36196e-08	2.76125e-06
Hist2h2ac	-2.42321	4.85613	28.9111	7.57755e-08	2.83221e-06
Chchd2	-0.61915	9.22777	28.8771	7.71211e-08	2.87249e-06
Jag1	1.45508	5.28686	28.8396	7.86255e-08	2.9184e-06
Rpf2	-0.975984	5.80152	28.8026	8.0144e-08	2.9645e-06
Nup62	0.934081	5.80495	28.7685	8.15678e-08	3.00679e-06
Spcs2	-0.791824	8.26755	28.7166	8.37838e-08	3.07791e-06
Acrbp	1.52037	4.21676	28.7082	8.41477e-08	3.08073e-06
Ndufa11	-0.861014	7.85963	28.6139	8.83453e-08	3.2234e-06
Clec4n	-0.829985	8.45263	28.5692	9.04104e-08	3.28757e-06
Aif1	-1.31854	7.97426	28.5553	9.10583e-08	3.29994e-06
Maff	1.15935	4.97937	28.5404	9.17639e-08	3.30823e-06
AC102815.1	2.30122	2.694	28.5374	9.19038e-08	3.30823e-06
Arg2	1.44281	5.09747	28.5264	9.24313e-08	3.31609e-06
Gtf2f1	-0.842885	6.57788	28.4785	9.47449e-08	3.38755e-06
Acpp	1.34168	4.51549	28.4722	9.50547e-08	3.38755e-06
H2-Q4	1.43964	6.81478	28.4271	9.72947e-08	3.45589e-06
Tst	1.37836	4.70024	28.3844	9.94623e-08	3.52123e-06
Psmb6	-0.803163	8.44315	28.3513	1.0118e-07	3.57025e-06
Retreg1	0.861637	6.83928	28.3272	1.02447e-07	3.60311e-06
Cd200r4	0.89902	7.5996	28.2952	1.04153e-07	3.65115e-06
Zbp1	-1.43735	5.93156	28.2075	1.08981e-07	3.80793e-06
Cox6a2	1.6112	4.32774	28.0414	1.18747e-07	4.13572e-06
Lsm12	-0.794657	7.25654	28.0209	1.20011e-07	4.16621e-06
Snrnp35	-1.12066	5.00689	27.9478	1.24634e-07	4.31273e-06
Rpn1	-0.754985	7.8267	27.8694	1.29788e-07	4.4666e-06
Ripk3	-1.25893	4.60408	27.8675	1.29913e-07	4.4666e-06
Nedd8	-0.715063	8.49084	27.7988	1.34608e-07	4.61322e-06
Birc5	-2.3113	2.32384	27.7699	1.36634e-07	4.65764e-06
Psme2	-0.782385	7.82197	27.768	1.36772e-07	4.65764e-06
Mrpl41	-0.895597	6.45599	27.7467	1.38281e-07	4.68101e-06
Plcb4	2.264	2.89112	27.746	1.38331e-07	4.68101e-06
Gbp6	2.09286	3.53863	27.7258	1.39785e-07	4.70104e-06
Cd52	-0.583647	9.39334	27.7256	1.398e-07	4.70104e-06
Ass1	1.20456	6.76889	27.7079	1.41083e-07	4.72938e-06
Pbx1	1.37949	4.9007	27.6256	1.47217e-07	4.91961e-06
Mllt6	0.910281	5.80201	27.5758	1.5106e-07	5.03237e-06
Nav2	0.994717	5.79655	27.5338	1.54375e-07	5.12687e-06
Cfl1	-0.532959	9.42998	27.511	1.56202e-07	5.17149e-06
Esd	-0.674845	8.76076	27.5051	1.56683e-07	5.17149e-06
Ube2a	-0.837057	7.4168	27.4953	1.57475e-07	5.18168e-06
Hnrnpa2b1	-0.612021	8.95879	27.47	1.59552e-07	5.23398e-06
Eef1akmt1	-0.941023	5.95476	27.2545	1.78356e-07	5.83301e-06
Nmi	-0.978042	5.7607	27.2139	1.82147e-07	5.92254e-06
Car4	3.56403	4.43921	27.2099	1.82523e-07	5.92254e-06
Mphosph6	-1.00527	5.35974	27.2075	1.8275e-07	5.92254e-06
Plet1	3.18864	4.86973	27.1891	1.84495e-07	5.96109e-06
Ccr5	-0.665845	8.31541	27.0263	2.00702e-07	6.46527e-06
Tapt1	1.13383	5.20118	26.912	2.1293e-07	6.83863e-06
Dgat1	1.21737	5.33523	26.861	2.18621e-07	7.00045e-06
Timp2	-0.593571	9.00335	26.8132	2.24106e-07	7.15472e-06
Ctsb	-0.405771	10.1203	26.8035	2.25231e-07	7.16929e-06
Klf16	1.34258	4.40945	26.7525	2.31249e-07	7.33908e-06
Sun2	0.856463	6.32492	26.7378	2.33018e-07	7.37339e-06
Psmb7	-0.827221	7.40726	26.639	2.45249e-07	7.7376e-06
Dtymk	-0.991835	5.78	26.6244	2.47109e-07	7.77341e-06
Ssr4	-0.716767	8.66014	26.5604	2.5542e-07	8.01139e-06
Gpr162	2.22134	3.62176	26.5111	2.62026e-07	8.19462e-06
Tob1	1.01561	5.57975	26.4765	2.66762e-07	8.31847e-06
Zcchc17	-0.828816	6.44425	26.4551	2.6974e-07	8.38695e-06
Eif2ak2	-0.948672	6.3739	26.4201	2.74666e-07	8.51544e-06
Dennd1c	1.03272	5.21231	26.3735	2.81377e-07	8.68685e-06
Mrpl17	-0.937206	7.09288	26.3705	2.81815e-07	8.68685e-06
Calm3	-0.700047	8.30981	26.3414	2.86083e-07	8.79315e-06
Arhgap4	-1.04034	5.20065	26.3121	2.90459e-07	8.87691e-06
Gm15655	-2.69722	3.94794	26.3121	2.90463e-07	8.87691e-06
Ndufa13	-0.712645	8.75459	26.306	2.91382e-07	8.87971e-06
Slc43a3	1.76581	3.33618	26.2731	2.96388e-07	9.00666e-06
Itgal	1.02857	7.14273	26.2283	3.03342e-07	9.19194e-06
5830416I19Rik	2.11718	2.98865	26.2106	3.06143e-07	9.25068e-06
Mrps28	-1.12511	6.25209	26.1851	3.10205e-07	9.3471e-06
Rtp4	-2.11589	5.00148	26.1254	3.19952e-07	9.6138e-06
Ttc39b	0.860563	6.29008	26.1196	3.20906e-07	9.61553e-06
Grina	0.775602	8.17669	26.0957	3.24909e-07	9.68277e-06
Sirpb1c	1.14182	7.56523	26.0954	3.24955e-07	9.68277e-06
Sgsh	1.08254	4.89287	26.0825	3.27128e-07	9.7205e-06
Mau2	0.81424	6.30402	25.9189	3.56063e-07	1.05511e-05
Agap1	0.880526	6.42846	25.8978	3.59971e-07	1.06266e-05
Enpp4	2.00561	3.68505	25.8945	3.60593e-07	1.06266e-05
Gale	-1.61401	3.67759	25.8109	3.76559e-07	1.10466e-05
Slc8b1	0.932472	6.48964	25.8091	3.76905e-07	1.10466e-05
Dennd3	2.07073	3.19353	25.7727	3.84083e-07	1.12263e-05
Slc7a8	-0.841555	6.77611	25.7585	3.86921e-07	1.12785e-05
Crebl2	1.35742	4.40066	25.6978	3.99291e-07	1.16076e-05
Ywhab	-0.594051	8.77713	25.6777	4.03452e-07	1.16968e-05
Etfb	-0.893207	7.89726	25.5748	4.25554e-07	1.23044e-05
Slfn5	-1.20686	6.87876	25.5204	4.37735e-07	1.26225e-05
Psmc3	-0.711698	7.97367	25.4712	4.49031e-07	1.29136e-05
Sssca1	-1.04283	5.66432	25.4532	4.53248e-07	1.3e-05
Ndufb7	-0.737921	8.36475	25.3165	4.86529e-07	1.39173e-05
Rnd3	0.843892	6.06867	25.2745	4.97244e-07	1.4186e-05
Gpr132	1.0463	5.52967	25.1125	5.40799e-07	1.53877e-05
Acat1	-0.789382	6.33878	25.0983	5.44812e-07	1.54608e-05
Slc35b1	-0.879315	6.61419	25.0726	5.52129e-07	1.56271e-05
Man2a2	0.830973	6.90076	25.0243	5.66115e-07	1.59808e-05
Gtf3c2	0.877826	5.93559	24.9511	5.88033e-07	1.6556e-05
Rxrb	0.885274	5.62383	24.9241	5.96323e-07	1.67454e-05
Rin2	-0.772769	6.91253	24.9152	5.9909e-07	1.67792e-05
Acvr2b	1.65195	3.4759	24.8391	6.2319e-07	1.74088e-05
Psmd7	-0.720767	7.67443	24.8297	6.26257e-07	1.7449e-05
Ldha	-0.706685	8.5311	24.7984	6.36515e-07	1.76888e-05
Tmem141	-0.884853	6.15986	24.7482	6.53309e-07	1.81086e-05
Rex1bd	-0.83032	7.6671	24.723	6.61912e-07	1.82998e-05
Map4k1	-1.24881	4.63014	24.6989	6.70214e-07	1.84455e-05
Pomp	-0.713832	8.44539	24.6978	6.70622e-07	1.84455e-05
Ccnd1	-1.60096	5.76727	24.6046	7.0384e-07	1.93097e-05
Mrpl20	-0.77004	7.68722	24.5742	7.15035e-07	1.95668e-05
Htr7	1.98351	3.00953	24.5264	7.33005e-07	2.00075e-05
Thyn1	-1.02974	5.74133	24.509	7.39621e-07	2.00904e-05
Ndrg3	0.923402	5.53361	24.5086	7.39787e-07	2.00904e-05
Cox7b	-0.752404	8.43505	24.4713	7.54253e-07	2.04315e-05
Erp29	-0.617563	8.84937	24.4437	7.65126e-07	2.06738e-05
Gmppb	-1.23757	5.02737	24.424	7.73006e-07	2.07655e-05
Gm16536	1.40722	4.02052	24.4232	7.733e-07	2.07655e-05
Ssr2	-0.860495	7.09739	24.4202	7.74521e-07	2.07655e-05
Chst12	0.938514	5.63437	24.4159	7.76261e-07	2.07655e-05
Slc26a11	1.10152	4.77875	24.3988	7.83173e-07	2.08982e-05
Tuba1b	-0.646489	8.56972	24.3931	7.85494e-07	2.09082e-05
Tmem140	0.932218	5.6113	24.3422	8.06547e-07	2.14154e-05
Serf2	-0.519877	9.45954	24.3237	8.14312e-07	2.15682e-05
Cope	-0.789087	7.63112	24.3023	8.23391e-07	2.1755e-05
Hnrnpm	-0.6735	8.08454	24.2435	8.48912e-07	2.23399e-05
Adora2a	1.72508	3.56285	24.2418	8.49694e-07	2.23399e-05
Abcg3	-1.09129	4.81546	24.1971	8.69624e-07	2.27754e-05
Pfn1	-0.507028	9.59416	24.1952	8.70504e-07	2.27754e-05
Dera	-0.840358	6.03103	24.1684	8.82704e-07	2.30384e-05
Ptma	-0.455737	9.60963	24.1588	8.87116e-07	2.30973e-05
Abi3	-0.908378	6.15379	24.1036	9.12881e-07	2.36601e-05
Gabarapl1	0.764343	6.94796	24.1031	9.13142e-07	2.36601e-05
Rilpl2	0.742222	7.47397	24.0566	9.35454e-07	2.41798e-05
Snrk	0.838827	6.1233	24.0289	9.4901e-07	2.44712e-05
Ndufc1	-0.703106	8.28592	24.0124	9.57154e-07	2.4622e-05
Fkbp11	-2.0292	2.75118	23.9977	9.64532e-07	2.47525e-05
Heca	0.87111	6.24989	23.972	9.77491e-07	2.50252e-05
Hsp90ab1	-0.478888	9.76017	23.9576	9.84794e-07	2.51521e-05
Idh3a	-0.842101	5.92083	23.9428	9.92396e-07	2.52861e-05
Tpm4	-0.682118	8.08337	23.8857	1.02226e-06	2.59854e-05
Hnrnpa3	-0.584889	8.69933	23.8552	1.03864e-06	2.63391e-05
Mospd1	1.00607	5.25045	23.8214	1.05702e-06	2.67422e-05
Psat1	-1.49533	3.8685	23.8134	1.06139e-06	2.67895e-05
Cited2	0.757192	6.93575	23.7869	1.0761e-06	2.70971e-05
Pgf	-2.55711	1.88731	23.7509	1.09646e-06	2.7545e-05
Cry1	1.09701	4.72041	23.7359	1.10502e-06	2.76953e-05
Peli2	0.951081	5.65084	23.6928	1.13006e-06	2.82568e-05
Cd244	-1.52856	4.34336	23.6169	1.17552e-06	2.93251e-05
Gdpd3	0.954245	6.0768	23.609	1.18037e-06	2.93778e-05
Naga	0.892592	6.61407	23.5991	1.18644e-06	2.94544e-05
Irf9	-0.816459	6.15497	23.595	1.18894e-06	2.94544e-05
Lpin1	0.898937	6.47516	23.548	1.21834e-06	3.01133e-05
Pdgfc	-1.30124	5.27444	23.5048	1.24602e-06	3.07266e-05
Rhbdd1	0.994878	5.08687	23.4479	1.2834e-06	3.15757e-05
Dnajc15	-0.770318	7.41291	23.4197	1.30237e-06	3.19547e-05
Cyp4v3	0.788875	6.66101	23.4162	1.30476e-06	3.19547e-05
Ndufs6	-0.77395	7.95771	23.351	1.34974e-06	3.2981e-05
4930402H24Rik	0.836041	5.7622	23.283	1.3983e-06	3.409e-05
Fam196b	-2.75815	3.04054	23.2471	1.42467e-06	3.4654e-05
Dcxr	-0.939524	6.09927	23.2347	1.43384e-06	3.47304e-05
Cox5a	-0.637699	8.84127	23.2341	1.43429e-06	3.47304e-05
Slc29a1	0.774559	6.98654	23.2037	1.45718e-06	3.5185e-05
Isg20	-1.69517	3.38745	23.2005	1.45962e-06	3.5185e-05
Galnt9	-1.58735	3.70383	23.1667	1.48544e-06	3.57272e-05
Creg2	0.937643	5.46411	23.1213	1.52093e-06	3.64989e-05
Prdx4	-0.817197	7.14356	23.1071	1.53223e-06	3.66881e-05
Lcn2	2.02538	2.87214	23.0912	1.54497e-06	3.69108e-05
Ccl24	-2.4264	3.70065	23.0826	1.55187e-06	3.69931e-05
Pex6	0.982836	5.15448	22.9857	1.63208e-06	3.8819e-05
Hmgn3	-1.84527	2.82226	22.9601	1.65396e-06	3.92522e-05
Gm44851	-2.4482	2.11941	22.9215	1.68758e-06	3.99618e-05
Fabp5	-0.597886	9.59181	22.906	1.70122e-06	4.01959e-05
Zfp524	0.954653	5.34262	22.9003	1.70622e-06	4.02255e-05
Gyg	0.770382	7.46738	22.8792	1.72512e-06	4.05819e-05
Gm26733	-2.11885	2.26476	22.8574	1.74474e-06	4.09538e-05
Tle3	0.859866	6.19542	22.8487	1.7527e-06	4.10507e-05
Fpr1	2.24166	4.8417	22.8209	1.77824e-06	4.15582e-05
Tbc1d17	0.863926	5.6635	22.7916	1.80552e-06	4.20684e-05
Dram1	0.794466	6.87566	22.7891	1.80792e-06	4.20684e-05
Flvcr1	0.850301	5.81342	22.7585	1.83691e-06	4.26505e-05
Pum3	-0.738961	6.41827	22.7167	1.87726e-06	4.34933e-05
Aars	0.77114	6.52396	22.6772	1.91633e-06	4.43027e-05
Srsf9	-0.743142	7.71588	22.6217	1.97242e-06	4.55013e-05
Gpx1	-0.460434	9.52919	22.6174	1.97684e-06	4.55054e-05
Siglece	1.11758	5.10585	22.5125	2.08786e-06	4.79581e-05
Ddit3	0.882271	6.75837	22.5005	2.10089e-06	4.81544e-05
Kras	-0.895212	7.00515	22.4569	2.14912e-06	4.91548e-05
Ssb	-0.629068	8.103	22.4398	2.16829e-06	4.94877e-05
Insr	0.956898	5.80747	22.4014	2.21218e-06	5.03824e-05
Pycard	-0.687933	8.61098	22.3924	2.22257e-06	5.05116e-05
Ncbp2	-0.754523	6.22338	22.3867	2.22911e-06	5.05531e-05
Eif4b	0.708797	7.80095	22.3736	2.24439e-06	5.07836e-05
Llph	-0.663327	7.97656	22.369	2.24971e-06	5.07836e-05
Npepps	0.718294	7.21875	22.3658	2.25347e-06	5.07836e-05
Psmc4	-0.801387	7.23404	22.3467	2.27608e-06	5.11856e-05
Cotl1	-0.536913	9.10178	22.3105	2.3193e-06	5.20484e-05
Lamtor2	-0.693108	8.3038	22.2846	2.35082e-06	5.25538e-05
Ypel3	0.695207	7.59275	22.284	2.35162e-06	5.25538e-05
Tyrobp	-0.431307	9.90586	22.2647	2.37538e-06	5.29745e-05
Adam8	-0.7669	6.76907	22.2511	2.3922e-06	5.32388e-05
Eif2s1	-0.741943	7.3098	22.212	2.44147e-06	5.42228e-05
Cramp1l	0.895017	5.41941	22.2001	2.45658e-06	5.44457e-05
Sh3bgrl3	-0.487137	9.55253	22.1947	2.46349e-06	5.44864e-05
Mef2d	0.726499	6.823	22.1863	2.47429e-06	5.46127e-05
Dynll1	-0.626745	8.74065	22.1776	2.48553e-06	5.46203e-05
Cox5b	-0.617196	8.73056	22.1773	2.486e-06	5.46203e-05
Calcoco1	1.00651	4.98366	22.1742	2.48992e-06	5.46203e-05
Pou5f1	2.27973	2.43682	22.1113	2.57291e-06	5.63257e-05
Glrx2	-0.751666	6.92282	22.0876	2.60484e-06	5.69085e-05
Gem	2.51451	3.14184	21.9995	2.72715e-06	5.94596e-05
H3f3b	-0.442218	9.61609	21.9837	2.7498e-06	5.97353e-05
Pop5	-0.794265	6.418	21.9829	2.75093e-06	5.97353e-05
Ednrb	-2.97516	3.32394	21.9755	2.76159e-06	5.98455e-05
Sirpb1a	1.19114	4.5083	21.905	2.86479e-06	6.18201e-05
Slfn1	-1.46885	5.3612	21.9018	2.86972e-06	6.18201e-05
Nedd9	0.808599	6.706	21.9016	2.86999e-06	6.18201e-05
Nans	-0.746335	6.64145	21.8711	2.91595e-06	6.26841e-05
Tmem160	-0.705594	7.95849	21.8301	2.97889e-06	6.39091e-05
Dtnb	1.66272	3.26287	21.8125	3.00629e-06	6.43681e-05
Slc36a4	0.839325	6.40164	21.8039	3.01984e-06	6.45296e-05
Tnfsf8	-1.62944	3.64078	21.7679	3.07702e-06	6.56206e-05
Stmn1	-0.943283	5.76268	21.7481	3.10903e-06	6.61717e-05
Apip	-0.766684	5.92667	21.7313	3.13635e-06	6.66211e-05
Xrcc1	1.04188	4.89379	21.6804	3.22073e-06	6.82782e-05
Hnrnpd	-0.691718	7.72467	21.6012	3.35645e-06	7.10151e-05
Mrpl15	-0.784836	6.833	21.5809	3.39208e-06	7.16277e-05
Magt1	-0.746224	7.47107	21.5411	3.46335e-06	7.29889e-05
Tspo	-0.604539	9.05707	21.5317	3.48025e-06	7.32013e-05
Rusc2	0.969773	5.05615	21.5215	3.49886e-06	7.34488e-05
Ubl4a	-0.838646	6.40333	21.5019	3.53485e-06	7.40592e-05
Styx	1.08211	4.69206	21.4963	3.54519e-06	7.41311e-05
Atp5g3	-0.699057	8.2438	21.4861	3.56409e-06	7.43813e-05
Phf21a	0.819458	6.02785	21.4728	3.58876e-06	7.47507e-05
Rbpms	1.10225	6.36171	21.4513	3.62936e-06	7.54145e-05
Mx1	-2.06743	3.32335	21.4485	3.63469e-06	7.54145e-05
Retreg2	0.757877	6.72795	21.4144	3.6999e-06	7.64749e-05
Syngr1	-0.705912	8.05616	21.4143	3.70005e-06	7.64749e-05
Grtp1	-2.64886	2.82287	21.3749	3.77682e-06	7.79115e-05
Impa1	-0.758814	6.45452	21.3632	3.79996e-06	7.82384e-05
Gm26532	1.05111	6.25261	21.3495	3.82721e-06	7.86484e-05
Timm13	-0.718539	8.07809	21.3303	3.86571e-06	7.92877e-05
Chmp3	-0.636797	7.76625	21.298	3.93138e-06	8.04807e-05
Arpc5	-0.50254	8.96195	21.2888	3.95038e-06	8.07156e-05
Dnajc25	-0.824699	5.55761	21.2557	4.01913e-06	8.19643e-05
Trim29	2.80705	3.57847	21.2242	4.08567e-06	8.31632e-05
Nol4l	1.02137	5.14314	21.1792	4.18278e-06	8.49786e-05
C130050O18Rik	-1.15587	4.80611	21.165	4.21379e-06	8.54468e-05
Idi1	-0.884391	5.31043	21.1425	4.26374e-06	8.62965e-05
Ifit1	-2.26406	3.40275	21.0875	4.38776e-06	8.86393e-05
Tmem154	-1.03439	6.22028	21.0322	4.51627e-06	9.10639e-05
Rnf19b	0.749096	6.72189	20.9773	4.64746e-06	9.35334e-05
Pex5	1.0548	4.64709	20.9616	4.68582e-06	9.41289e-05
Rnf217	0.960327	5.41448	20.9487	4.71736e-06	9.45853e-05
Ndufb6	-0.762291	7.63862	20.9172	4.79564e-06	9.59755e-05
Hist1h1b	-1.87073	3.57063	20.8609	4.93868e-06	9.8654e-05
Ifitm2	-0.722528	8.4719	20.8207	5.04354e-06	0.000100353
Sdc1	1.44259	4.33156	20.8193	5.04707e-06	0.000100353
Slc25a37	0.745688	6.82567	20.8176	5.05178e-06	0.000100353
Mib2	1.167	4.43892	20.7671	5.18663e-06	0.00010272
Lyz2	-0.305933	10.6966	20.7658	5.1901e-06	0.00010272
Dbnl	-0.754476	6.98878	20.7237	5.30563e-06	0.000104813
Raf1	0.721686	6.832	20.718	5.32126e-06	0.000104842
Uqcc2	-0.77631	7.68114	20.7161	5.32664e-06	0.000104842
S100a11	-0.594709	8.9841	20.6965	5.38146e-06	0.000105727
Lsm6	-0.800865	6.71016	20.6635	5.47484e-06	0.000107328
Ago4	1.04922	4.85404	20.6607	5.48298e-06	0.000107328
Ccdc25	-0.712011	6.15918	20.6531	5.50487e-06	0.000107416
Ppia	-0.434535	9.70059	20.6522	5.50747e-06	0.000107416
S100a6	-0.509053	9.60116	20.6186	5.60494e-06	0.000109114
2810403A07Rik	0.78011	5.88836	20.6152	5.61488e-06	0.000109114
Cox6a1	-0.622844	8.65444	20.609	5.63304e-06	0.000109269
Uqcrq	-0.581512	8.76293	20.5112	5.92832e-06	0.00011461
Igip	1.25078	4.08857	20.5107	5.92977e-06	0.00011461
Zbtb20	0.843589	7.07892	20.4984	5.96822e-06	0.000115146
Hsd17b12	-0.675012	7.48628	20.4692	6.0599e-06	0.000116705
Ybx1	-0.440153	9.43378	20.4532	6.11074e-06	0.000117375
Lmna	-0.582943	8.70871	20.4499	6.1212e-06	0.000117375
Mapkapk5	1.62467	3.56715	20.4479	6.12752e-06	0.000117375
Megf8	1.18769	4.38637	20.4322	6.1781e-06	0.000118133
Lat2	-0.728625	7.79537	20.3463	6.46164e-06	0.000123334
Atn1	0.918289	5.12287	20.3417	6.47736e-06	0.000123415
Nop58	-0.735861	6.75346	20.3032	6.60899e-06	0.0001257
Klhl2	0.925925	5.79635	20.2992	6.62278e-06	0.000125722
Mt1	-0.588819	8.73259	20.2961	6.63361e-06	0.000125722
AI606181	1.17952	4.39494	20.2808	6.68687e-06	0.000126508
Il16	0.863813	5.4394	20.2661	6.73853e-06	0.000127261
Edf1	-0.657918	8.38643	20.2413	6.82621e-06	0.00012869
Psmd4	-0.632626	7.89326	20.2352	6.84827e-06	0.00012888
Ccdc124	-0.728676	6.95574	20.2288	6.87098e-06	0.000129081
Cbr3	-0.950973	5.17306	20.2238	6.88888e-06	0.000129191
Fmnl2	0.830516	6.61897	20.213	6.92797e-06	0.000129697
Gm27010	1.74222	3.07105	20.1853	7.02915e-06	0.000131239
Mrpl58	-0.789244	6.52347	20.1837	7.03481e-06	0.000131239
Naa10	-0.742244	5.89644	20.1434	7.1849e-06	0.000133806
Sppl3	0.749894	6.44592	20.1287	7.24028e-06	0.000134604
Cacybp	-0.654157	7.71092	20.116	7.28832e-06	0.000135263
Flvcr2	2.56833	2.95713	20.0802	7.42624e-06	0.000137362
Mrpl46	-0.884359	5.64481	20.08	7.42707e-06	0.000137362
Bri3bp	0.774892	6.00242	20.0748	7.44722e-06	0.000137498
Rhoh	-0.85767	5.7709	20.0552	7.5238e-06	0.000138673
Psmc2	-0.750471	7.34791	20.045	7.56404e-06	0.000139176
Coq7	-0.959064	5.44417	20.0307	7.62078e-06	0.00013998
Clta	-0.501676	9.18145	20.0199	7.66397e-06	0.0001404
Ago2	0.738915	7.47607	20.0185	7.66983e-06	0.0001404
Taf4	0.910762	5.15069	20.0146	7.68547e-06	0.000140446
Vcl	-0.940251	5.39949	19.9856	7.8029e-06	0.000142275
Hspa4	-0.670281	8.0357	19.9833	7.81208e-06	0.000142275
Pqlc2	-0.889101	5.32591	19.9656	7.88499e-06	0.00014336
Tspan33	2.15426	2.46233	19.9623	7.89847e-06	0.000143362
Tsc22d3	0.820481	7.53786	19.9525	7.93894e-06	0.000143853
Cd33	0.710078	7.18291	19.9386	7.99706e-06	0.000144518
Mbd6	0.906533	5.7439	19.9372	8.00261e-06	0.000144518
Adipor1	0.627365	7.75066	19.9261	8.04953e-06	0.000145122
Slfn2	-0.571022	8.82211	19.9092	8.12079e-06	0.000146161
Pdia5	-1.7383	2.9884	19.894	8.18586e-06	0.000147085
Gm26569	1.47969	3.4064	19.8796	8.24767e-06	0.000147948
Bst2	-0.786607	8.31583	19.8678	8.29878e-06	0.000148521
Bcl2l2	1.07144	4.78737	19.8658	8.30734e-06	0.000148521
Cnppd1	0.736573	6.82606	19.8492	8.37968e-06	0.000149565
Pag1	0.753118	6.73894	19.8369	8.43376e-06	0.000150281
Mrpl51	-0.711184	7.49082	19.8107	8.55035e-06	0.000151598
Siglec1	-1.5886	5.08294	19.8101	8.55308e-06	0.000151598
Tusc1	0.930396	5.76903	19.81	8.55332e-06	0.000151598
Clic1	-0.563817	9.0023	19.8071	8.56647e-06	0.000151598
Rasa4	0.770115	6.73131	19.8044	8.57838e-06	0.000151598
Gm12689	1.81293	2.96583	19.7966	8.61376e-06	0.000151973
Cxcl14	-1.15072	5.06057	19.7897	8.64466e-06	0.000152268
Slc25a30	0.846505	5.61163	19.773	8.72056e-06	0.000153353
B3gat2	-2.38636	2.88743	19.7568	8.79469e-06	0.000154194
Slc7a11	1.00024	7.14264	19.755	8.80317e-06	0.000154194
A530017D24Rik	1.42983	3.59709	19.7532	8.81147e-06	0.000154194
Mrpl18	-0.717715	7.25204	19.7315	8.91188e-06	0.000155697
Gm49368	1.20521	4.38419	19.6944	9.08682e-06	0.000158495
Gm38399	-1.63699	3.394	19.6861	9.1264e-06	0.000158927
Impact	0.743503	6.10582	19.6399	9.34973e-06	0.000162552
Maf1	0.706538	6.44246	19.6343	9.37683e-06	0.000162759
Gdf3	-1.24143	5.25884	19.6262	9.41676e-06	0.000163188
Cgnl1	-2.58	3.59236	19.6144	9.47524e-06	0.000163937
Fam212b	-1.91939	2.37784	19.5345	9.88008e-06	0.000170666
Pde4d	-0.905876	4.97114	19.5285	9.91106e-06	0.000170926
Ddx24	-0.649951	7.75226	19.5029	1.00446e-05	0.000172952
Ndufv3	-0.643764	7.94453	19.4972	1.00747e-05	0.000173061
2900089D17Rik	1.32683	3.85679	19.4956	1.00832e-05	0.000173061
Arrdc4	0.80116	7.02014	19.4738	1.01989e-05	0.000174453
Psmb4	-0.665715	8.1182	19.4709	1.02142e-05	0.000174453
Psme1	-0.62633	8.20842	19.4689	1.02251e-05	0.000174453
Psmd6	-0.685808	7.42455	19.4664	1.02388e-05	0.000174453
Tubb2a	-0.906146	6.98103	19.4651	1.02457e-05	0.000174453
Ccdc86	-0.789101	6.98011	19.4551	1.02995e-05	0.000175091
Cdc42	-0.434469	9.3242	19.4229	1.04741e-05	0.000177778
Gcsh	-0.719547	6.26383	19.4174	1.05044e-05	0.000178011
Prdx2	-0.660594	8.19797	19.4017	1.05915e-05	0.000179203
Cox4i1	-0.438959	9.48961	19.3912	1.06497e-05	0.000179904
Gm26778	-2.29525	5.53036	19.3749	1.0741e-05	0.000181162
Nt5c	-0.790476	7.38898	19.3463	1.09029e-05	0.000183603
Actr2	-0.51562	8.80042	19.3342	1.09721e-05	0.000184478
Mrpl1	-0.721804	6.03054	19.3277	1.10095e-05	0.000184818
Lyrm2	-0.795438	6.06209	19.3191	1.10595e-05	0.000185367
Hilpda	0.78141	6.33655	19.3111	1.1106e-05	0.000185857
Tspan13	1.08589	4.93452	19.285	1.12588e-05	0.000188051
Cyth4	-0.550029	8.3819	19.2827	1.12722e-05	0.000188051
Pnp	-0.751204	7.92775	19.2795	1.12914e-05	0.000188079
Taldo1	-0.601693	8.83401	19.2554	1.14349e-05	0.000190174
Arpc1b	-0.457214	9.52347	19.2423	1.15132e-05	0.00019115
Hsp90aa1	-0.647638	8.64234	19.2397	1.15292e-05	0.00019115
C1s1	2.21496	2.01582	19.1972	1.17888e-05	0.000195151
Degs2	-2.16843	2.12001	19.1886	1.18416e-05	0.000195724
Tmem245	0.810241	6.00214	19.1397	1.2149e-05	0.000200496
Psma2	-0.682636	8.17826	19.1164	1.22985e-05	0.000202651
C2cd2l	0.948555	5.84181	19.1058	1.23667e-05	0.000203463
Large1	1.26917	3.91111	19.0995	1.24078e-05	0.000203513
Stx3	0.856692	6.73102	19.0982	1.24159e-05	0.000203513
Traf1	1.24368	5.38755	19.0966	1.24267e-05	0.000203513
Mcmdc2	2.1848	2.1185	19.0833	1.25137e-05	0.000204564
Psmb5	-0.661254	8.27541	19.0809	1.2529e-05	0.000204564
Map1lc3a	0.73349	6.42833	19.006	1.30308e-05	0.000212434
Cyba	-0.406839	9.93844	18.9483	1.34309e-05	0.000218624
Gm14548	-1.05651	5.51584	18.9162	1.36586e-05	0.000221994
Bud23	-0.773327	5.752	18.9073	1.3723e-05	0.000222702
Klc2	1.37459	3.68126	18.8931	1.38249e-05	0.000224018
Foxp4	1.07916	4.27594	18.8559	1.40973e-05	0.000228087
Rars	-0.680988	6.98493	18.8361	1.42448e-05	0.000230126
Nhp2	-0.749746	7.3736	18.8297	1.42921e-05	0.000230543
Fam162a	-0.769328	6.42522	18.807	1.44637e-05	0.000232961
Cox6b1	-0.563086	8.96377	18.8012	1.45073e-05	0.000233313
Elob	-0.575464	8.80371	18.7896	1.45964e-05	0.000234395
Dnmt3aos	-1.93549	2.94588	18.7742	1.47141e-05	0.000235931
Nectin1	-1.10883	4.30648	18.7401	1.49796e-05	0.00023983
Hist1h1e	-1.76228	7.02318	18.7349	1.50209e-05	0.000240134
Ifi35	-0.830936	6.02862	18.7245	1.51033e-05	0.000241091
Abhd14b	1.1376	4.63602	18.7215	1.51265e-05	0.000241102
Cyfip1	-0.610733	8.36396	18.7175	1.51583e-05	0.000241251
Gm16845	1.8632	2.90179	18.7112	1.52084e-05	0.000241689
Dip2c	-1.24783	5.50802	18.685	1.54194e-05	0.000244681
Zfp219	1.12602	4.77305	18.6787	1.54699e-05	0.000245102
Hbp1	0.675373	7.09936	18.676	1.54917e-05	0.000245102
Eif4a2	0.694615	7.56433	18.6644	1.55865e-05	0.000246239
Abcf1	-0.692472	7.64855	18.6406	1.57826e-05	0.00024897
Pde4b	1.13599	6.72454	18.6258	1.5905e-05	0.000250533
Slc11a2	0.780552	5.6444	18.5977	1.61413e-05	0.000253602
Efhd2	-0.533265	8.57975	18.597	1.61471e-05	0.000253602
Laptm4b	1.30426	3.96597	18.5866	1.6236e-05	0.000254625
Tmem14c	-0.625091	8.51429	18.5469	1.65778e-05	0.000259606
Lpl	-0.748618	8.61462	18.5421	1.66196e-05	0.000259882
Rnaseh2c	-0.721803	6.93115	18.5228	1.67883e-05	0.000262138
Ugcg	0.741853	6.66935	18.51	1.69015e-05	0.000263521
Gm17018	-0.755111	5.89595	18.4995	1.69953e-05	0.000264599
Gm16124	1.58787	2.94328	18.4903	1.70773e-05	0.00026549
Wbp2	0.671718	6.93339	18.4777	1.71905e-05	0.000266863
Pmvk	-0.8598	5.79687	18.4695	1.72642e-05	0.00026762
Tbc1d31	0.884279	5.11637	18.4615	1.73374e-05	0.000268367
Tmed9	-0.614174	8.1333	18.4522	1.74217e-05	0.000269284
Slc12a6	0.73718	6.61156	18.4142	1.77727e-05	0.000274314
Lgi4	-1.58969	3.08832	18.3611	1.82754e-05	0.000281535
Pbxip1	0.756445	7.59679	18.3592	1.82931e-05	0.000281535
Tmem184b	0.804832	5.99328	18.3535	1.8348e-05	0.000281976
Arhgdib	-0.501586	8.9892	18.3324	1.85525e-05	0.000284711
Uqcrb	-0.645593	8.56917	18.3264	1.86114e-05	0.000285206
Rps17	-0.393888	9.44917	18.3147	1.87259e-05	0.000286551
Smim27	0.799122	5.7393	18.3053	1.88181e-05	0.000287553
Cdca3	-2.12517	1.91803	18.2954	1.8916e-05	0.000288638
Ypel2	1.11729	4.68493	18.26	1.92711e-05	0.000293638
Hadha	-0.66212	7.51831	18.2474	1.93994e-05	0.000295105
Sdhb	-0.655872	7.97947	18.2451	1.94224e-05	0.000295105
Gm26780	-2.20186	2.21113	18.181	2.00878e-05	0.000304275
Matn2	1.26053	4.40009	18.1788	2.01105e-05	0.000304275
Cenpx	-0.693944	7.25041	18.1768	2.01313e-05	0.000304275
Sept7	-0.580881	8.14439	18.1761	2.01394e-05	0.000304275
Gsk3a	0.693362	6.32873	18.1649	2.02573e-05	0.000305627
Dmac1	-0.765943	6.56414	18.1521	2.03946e-05	0.000307265
Atp5j	-0.584099	8.57485	18.1478	2.04404e-05	0.000307523
Scai	1.18114	4.16793	18.1275	2.06595e-05	0.000310385
Treml2	-1.60138	3.49215	18.0948	2.10178e-05	0.000315326
Psma6	-0.662139	7.90522	18.0818	2.11614e-05	0.000316916
Fn1	-0.492242	9.5969	18.0799	2.11829e-05	0.000316916
Slc2a1	0.763357	5.88653	18.0693	2.13013e-05	0.000318244
Golm1	-0.782952	5.99402	18.0593	2.14136e-05	0.000319344
Nostrin	-0.823361	5.37961	18.0574	2.14345e-05	0.000319344
Leng8	0.810516	6.3628	18.0439	2.15874e-05	0.000321176
Atox1	-0.532548	8.96591	18.0395	2.16374e-05	0.000321474
Metap2	-0.555475	8.17912	18.0278	2.17703e-05	0.000323001
Fgf13	-1.60963	3.10705	18.0103	2.19718e-05	0.000325199
N4bp3	1.73229	3.04676	18.0093	2.19824e-05	0.000325199
Tmem259	0.687887	6.51958	18.0059	2.20227e-05	0.000325199
Psmb3	-0.689458	8.19273	18.0044	2.20397e-05	0.000325199
Mrps24	-0.680051	7.56944	18.0006	2.20837e-05	0.0003254
Gm21188	-0.971125	6.26539	17.9967	2.21285e-05	0.000325614
Pmf1	-0.950108	4.83338	17.9541	2.26297e-05	0.000332533
Rpl7l1	-0.661704	6.88284	17.9375	2.28284e-05	0.000334994
Raph1	0.739705	6.80234	17.9031	2.32442e-05	0.000340629
Reps1	0.771046	5.44151	17.888	2.34299e-05	0.000342881
Cyp51	-0.729407	6.00555	17.8565	2.38202e-05	0.000348118
Cstb	-0.468636	9.42061	17.8378	2.40552e-05	0.000351075
Usp35	1.42256	3.70309	17.8332	2.41138e-05	0.000351451
Uqcr11	-0.605646	8.48321	17.8299	2.41561e-05	0.000351591
Capzb	-0.486433	8.8546	17.8232	2.42403e-05	0.000351889
Ndufb10	-0.651187	8.0146	17.8231	2.42422e-05	0.000351889
Snrnp25	-0.833261	5.36186	17.8028	2.45023e-05	0.000355183
Tmem43	0.753379	6.29407	17.7933	2.46251e-05	0.000356482
Epm2a	1.76356	2.56847	17.7893	2.4677e-05	0.000356753
Tlr7	0.70371	6.90038	17.7818	2.47742e-05	0.000357675
Uhrf2	0.691872	7.07834	17.7659	2.49823e-05	0.000360194
Arap2	-1.21782	4.04177	17.7531	2.51508e-05	0.000362138
Irf7	-1.74972	5.34076	17.7486	2.52099e-05	0.000362502
Snrpd1	-0.724233	7.22467	17.721	2.5579e-05	0.000367318
Arhgef3	0.809115	5.93389	17.718	2.56195e-05	0.000367407
Hist1h3e	-1.95925	3.88991	17.7083	2.57506e-05	0.000368794
Pilra	-0.752011	7.39922	17.6646	2.6349e-05	0.000376861
Arl6ip6	0.690736	5.80771	17.6168	2.70198e-05	0.00038594
Cdip1	0.729492	5.67637	17.5884	2.74253e-05	0.000391212
mt-Co3	-0.275858	10.4887	17.5739	2.76355e-05	0.000393687
Fam193b	0.813579	5.57074	17.559	2.7853e-05	0.000396259
Vegfb	0.680366	6.35474	17.5529	2.79428e-05	0.00039701
Prelid1	-0.582498	8.27944	17.5421	2.81014e-05	0.000398689
Kmt5c	0.871335	5.1045	17.5398	2.81353e-05	0.000398689
Asns	1.23929	4.36098	17.527	2.83259e-05	0.00040086
Gm16982	-2.21976	2.2293	17.5176	2.84653e-05	0.000402302
Ccdc88b	0.732077	5.93742	17.511	2.85656e-05	0.000403188
mt-Co2	-0.286123	10.3819	17.4937	2.88262e-05	0.000406332
Pdgfa	-0.805201	6.80922	17.4881	2.89118e-05	0.000407004
Spint1	-1.12282	6.11317	17.4837	2.89781e-05	0.000407403
Dad1	-0.60765	8.26034	17.4811	2.90172e-05	0.000407418
Ankrd10	0.756709	5.49765	17.4776	2.90708e-05	0.000407637
Npl	-1.37841	3.99973	17.4374	2.96926e-05	0.000415813
Pla2g2d	2.6705	2.73878	17.4289	2.98262e-05	0.00041714
Ftl1	-0.320637	10.5526	17.4167	3.00176e-05	0.000419269
Set	-0.523636	8.4519	17.4108	3.01105e-05	0.00042002
Commd4	-0.695816	6.56269	17.3886	3.04651e-05	0.000424415
Rabggtb	0.756033	6.11466	17.3844	3.05325e-05	0.000424675
Tns4	-0.971832	4.3547	17.3825	3.0563e-05	0.000424675
Cct8	-0.617197	8.05202	17.3674	3.08068e-05	0.000427509
Wsb1	0.650978	6.9689	17.3549	3.10102e-05	0.000429776
Ndufa12	-0.681023	7.78684	17.3491	3.11047e-05	0.000430529
Cdc42se1	-0.607422	7.3573	17.2891	3.2102e-05	0.000443761
Ppib	-0.565048	8.82764	17.1854	3.39039e-05	0.000468066
Capza2	-0.453183	8.94359	17.1827	3.39517e-05	0.000468123
Sphk1	-1.62519	2.76146	17.163	3.43051e-05	0.000471849
Ccdc59	-0.642528	6.82318	17.1619	3.43257e-05	0.000471849
Polr2f	-0.663883	7.53235	17.1603	3.43539e-05	0.000471849
Vcp	-0.518903	8.51799	17.1486	3.45655e-05	0.000474148
mt-Nd5	-0.463458	9.2814	17.1367	3.4784e-05	0.000476536
Tubb4b	-0.778555	7.24355	17.1113	3.52522e-05	0.000482334
Ints6	0.740777	6.06858	17.1081	3.53116e-05	0.000482533
Serinc3	0.509797	8.50647	17.1038	3.53909e-05	0.000483
Ppp1r7	-0.672325	6.47762	17.0891	3.56666e-05	0.000486145
Mrps18c	-0.784597	7.05688	17.0767	3.59006e-05	0.000488712
Rpia	0.862136	5.3432	17.0673	3.60775e-05	0.000490499
Rnf144b	0.91787	5.11909	17.0471	3.64645e-05	0.000495132
Coro1a	-0.563813	8.80752	17.0416	3.65696e-05	0.000495932
Pitpnm1	0.730695	5.84832	17.0138	3.71092e-05	0.000502614
Nudt5	-0.671417	6.06596	17.007	3.72416e-05	0.000503772
mt-Atp6	-0.309005	10.4666	17.001	3.73602e-05	0.000504739
Gadd45gip1	-0.674433	6.68334	16.9872	3.76319e-05	0.000507771
Ccdc85b	1.59981	4.13123	16.9542	3.82926e-05	0.000516036
Dtx4	0.693018	6.16441	16.9503	3.83708e-05	0.000516441
Iffo1	0.984498	4.9561	16.9465	3.84476e-05	0.000516826
Lrpap1	-0.653772	8.27119	16.937	3.86413e-05	0.00051807
Ranbp1	-0.65415	7.83884	16.9361	3.86596e-05	0.00051807
Mcoln3	1.27233	4.41796	16.9348	3.8685e-05	0.00051807
Mfap4	1.86585	2.9131	16.9177	3.90368e-05	0.00052213
Tra2a	0.640614	7.63229	16.9075	3.92464e-05	0.000523694
Arhgef18	0.969768	4.43103	16.9072	3.92514e-05	0.000523694
Cetn2	-0.642402	6.29664	16.8919	3.95706e-05	0.000527296
Atp2b4	-1.12369	5.63731	16.8569	4.0306e-05	0.00053643
Pvt1	-1.23002	3.8176	16.8509	4.04348e-05	0.000537477
Dennd4a	0.762637	7.5504	16.8469	4.05193e-05	0.000537934
Mob3b	0.784382	5.70059	16.829	4.09037e-05	0.000542366
Pdcd5	-0.638155	7.91781	16.7989	4.15571e-05	0.000550349
Ccl3	1.07144	6.95755	16.7932	4.16834e-05	0.000551342
Adipor2	0.681427	7.7574	16.7813	4.19452e-05	0.00055412
Ap5b1	-1.2712	3.49964	16.7761	4.20601e-05	0.000554955
Mrps22	-0.832145	5.25523	16.7634	4.23418e-05	0.000557677
Nqo2	-0.748615	5.46189	16.7621	4.23703e-05	0.000557677
Acox3	0.64073	6.83763	16.7577	4.2469e-05	0.00055829
Cxcl3	1.68698	4.38564	16.7371	4.29326e-05	0.000563694
Eif5b	-0.509785	8.48209	16.7293	4.31095e-05	0.000565325
Hmgn1	-0.642863	7.07494	16.7225	4.32659e-05	0.000566682
Mrpl21	-0.710706	6.90882	16.7114	4.35197e-05	0.000569313
Lyn	-0.538737	8.32179	16.6944	4.39094e-05	0.00057371
Chp1	0.701509	6.94061	16.6818	4.42033e-05	0.000576848
Tubb6	-0.682993	6.8238	16.6753	4.43556e-05	0.000578131
Casp2	0.936059	4.93053	16.662	4.4668e-05	0.000581497
P4hb	-0.524932	8.29494	16.6568	4.47896e-05	0.000582374
Fas	0.757473	5.60794	16.6413	4.51563e-05	0.000586431
Lgals3	-0.397094	10.0309	16.6369	4.52627e-05	0.000587101
Rassf3	0.604657	7.56926	16.6162	4.57593e-05	0.000592826
Nop16	-0.772812	5.43742	16.5926	4.63326e-05	0.00059953
Phf11d	-1.09669	4.85881	16.581	4.66164e-05	0.000602474
2700016F22Rik	-1.56304	2.70066	16.5764	4.67295e-05	0.000602983
Tmem126a	-0.740089	6.96873	16.5748	4.67682e-05	0.000602983
Syap1	-0.809184	6.48834	16.5619	4.70887e-05	0.000606387
Spc24	-1.69799	2.39446	16.5526	4.73201e-05	0.000608637
Inmt	1.6662	2.59231	16.5385	4.76727e-05	0.000612437
Mrps25	-0.669315	6.63547	16.5352	4.77542e-05	0.000612751
Lrch4	1.54395	4.23026	16.5144	4.82813e-05	0.000618774
Nsmf	0.986101	4.4499	16.4828	4.90943e-05	0.000627925
AC163032.1	1.65578	2.82976	16.4821	4.91124e-05	0.000627925
Grpel1	-0.73212	7.07865	16.4672	4.95003e-05	0.000632131
Tiam1	-0.770188	5.55415	16.4617	4.96428e-05	0.000633197
Clcn7	0.787732	6.87962	16.4584	4.97299e-05	0.000633554
Tmem147	-0.700982	6.96646	16.4419	5.01651e-05	0.000638341
Cndp2	-0.537128	8.4498	16.4344	5.03622e-05	0.00064009
Samd8	0.652578	7.15045	16.4313	5.04464e-05	0.000640397
Ndufab1	-0.705944	7.65768	16.429	5.05058e-05	0.000640397
Ulk1	0.792722	5.35399	16.4131	5.09311e-05	0.000645027
Bad	-0.65644	6.51542	16.4079	5.10713e-05	0.00064604
Hdhd2	-0.690047	5.62486	16.4012	5.12522e-05	0.000647564
Gm48653	1.64738	2.67491	16.3958	5.13978e-05	0.000647786
Gm7480	-1.97544	2.46855	16.3958	5.13986e-05	0.000647786
Slc23a2	0.655028	6.26539	16.3939	5.14509e-05	0.000647786
Ms4a6d	-0.560635	8.40836	16.3803	5.18197e-05	0.000651665
Hdlbp	-0.644	7.768	16.3718	5.20552e-05	0.000653413
Usp6nl	0.894438	4.87982	16.3692	5.21257e-05	0.000653413
Capn2	-0.610579	7.51056	16.3686	5.21415e-05	0.000653413
Socs7	0.83002	4.97639	16.3599	5.23825e-05	0.000655667
2210016F16Rik	-0.709384	6.64605	16.3512	5.26226e-05	0.000657905
Cops6	-0.650219	7.20526	16.3165	5.3596e-05	0.000669295
Me2	-0.693685	5.87162	16.3071	5.3861e-05	0.000670849
Mfap1b	0.74499	5.79276	16.3069	5.3867e-05	0.000670849
Pank4	1.1636	4.01314	16.3055	5.39081e-05	0.000670849
Gins2	-1.09923	3.87476	16.2973	5.41418e-05	0.000672832
Klhl18	0.797481	5.32155	16.2938	5.42418e-05	0.000672832
Kcnn3	2.55579	3.46062	16.2933	5.42556e-05	0.000672832
Bmf	0.95792	5.11009	16.286	5.44644e-05	0.000674641
Scrib	0.814686	5.16626	16.2837	5.45305e-05	0.000674681
Txn1	-0.498358	9.21897	16.2742	5.48038e-05	0.000676703
Atp6v0c	-0.923802	5.07036	16.2737	5.48201e-05	0.000676703
Anxa3	-0.553509	8.54675	16.2603	5.52086e-05	0.000680716
Pnpla6	0.846029	4.98627	16.2365	5.59059e-05	0.000688522
Foxred2	1.31427	3.40461	16.2307	5.60794e-05	0.000689866
Acot2	1.04103	4.40727	16.217	5.64838e-05	0.000694046
Ufc1	-0.647567	7.41182	16.2076	5.67646e-05	0.000696698
Minos1	-0.605446	8.19708	16.1947	5.71539e-05	0.000700674
Gm26541	-1.64319	3.50626	16.1683	5.79572e-05	0.000709711
Bag1	-0.543216	8.32838	16.1472	5.86049e-05	0.000716825
Rab11fip1	0.688784	5.83032	16.1405	5.88115e-05	0.000718532
Taf12	-0.659817	6.01449	16.1254	5.9284e-05	0.000723481
Mrps11	-0.794521	5.5576	16.1166	5.95605e-05	0.000726029
Ran	-0.585378	8.25963	16.1143	5.96325e-05	0.000726082
Ncs1	-1.67517	2.25496	16.1037	5.99683e-05	0.000729343
Xpot	0.655443	6.31849	16.0989	6.01186e-05	0.000730343
Ebna1bp2	-0.696067	6.66312	16.0945	6.02579e-05	0.000731206
Anapc15	-0.73587	5.67189	16.0837	6.06026e-05	0.000734558
Capza1	-0.56488	7.85635	16.0735	6.09292e-05	0.000737684
Aprt	-0.580788	8.8457	16.0675	6.11256e-05	0.000739227
Stip1	-0.683768	6.79989	16.0624	6.12875e-05	0.00074035
Uckl1	0.777853	5.79335	16.0579	6.1435e-05	0.000741298
3110082I17Rik	-0.87971	4.88792	16.0485	6.174e-05	0.000744141
Lman1	-0.616898	7.2401	16.0448	6.186e-05	0.00074475
Cd101	-1.20049	4.19605	16.0329	6.22507e-05	0.000748614
Gabbr1	1.51118	2.85015	16.0273	6.24352e-05	0.000749991
Ubald2	0.644783	6.80916	15.985	6.3848e-05	0.000766105
Sesn2	0.813092	5.02702	15.9821	6.39447e-05	0.000766407
Mkl1	0.675238	5.76593	15.975	6.41851e-05	0.00076843
Rps6ka5	1.0974	4.42726	15.9579	6.47674e-05	0.000774538
Rrbp1	-0.43931	9.29169	15.9388	6.54246e-05	0.000781526
Cacna1f	-1.53867	3.071	15.9277	6.58098e-05	0.000785252
Mgst2	1.45762	3.59384	15.9247	6.59134e-05	0.000785615
Suclg1	-0.666644	7.01029	15.9115	6.63752e-05	0.00079024
Pde7a	0.927853	4.72823	15.8929	6.70291e-05	0.000797141
5930430L01Rik	1.27784	3.51067	15.8844	6.73317e-05	0.000799853
Jpt2	-0.855245	4.86868	15.8755	6.76493e-05	0.000802736
Gapdh	-0.432568	9.62292	15.8694	6.78689e-05	0.000804452
Creb5	0.65665	7.43981	15.8082	7.00978e-05	0.000829954
Sdc3	-0.631243	7.56952	15.805	7.02179e-05	0.000830309
Srp19	-0.641862	7.30443	15.8032	7.02825e-05	0.000830309
Mrps10	-0.640579	5.86994	15.7894	7.07999e-05	0.000835501
Eif4e2	-0.587434	7.37177	15.774	7.13782e-05	0.0008414
Atp5j2	-0.559099	8.80657	15.7646	7.17328e-05	0.000844652
Cd5l	-2.73511	3.24893	15.7569	7.20263e-05	0.000847177
Ccdc163	1.00435	4.17888	15.7497	7.22998e-05	0.000849463
Fbxw5	0.809703	5.33762	15.7322	7.2971e-05	0.000856412
Mrps14	-0.666272	7.63717	15.7113	7.37835e-05	0.000865001
Gtf2h5	-0.618993	7.49689	15.6981	7.42987e-05	0.00087009
Pik3r6	0.674649	5.97656	15.6794	7.5038e-05	0.000877789
Vps36	-0.604943	6.99264	15.6672	7.55232e-05	0.000882503
Atp2a2	-0.580286	7.75078	15.6479	7.62961e-05	0.000890564
Srsf3	-0.52829	8.22403	15.6334	7.68863e-05	0.000896478
Tmed8	0.954931	4.42302	15.6228	7.73169e-05	0.00090052
Prkar1a	-0.514487	8.19149	15.6182	7.75032e-05	0.00090171
Iqcb1	1.54153	2.89333	15.6088	7.78905e-05	0.000905234
Anxa2	-0.51827	9.09997	15.5791	7.91258e-05	0.000918066
Foxn3	0.653376	7.17281	15.5781	7.91658e-05	0.000918066
Mpv17	0.688462	5.88983	15.5605	7.99049e-05	0.000925638
Ncl	-0.466895	8.98478	15.5419	8.06975e-05	0.00093381
Atg9a	0.882517	4.94204	15.5037	8.2346e-05	0.000951859
Stat5b	0.678329	5.73086	15.497	8.2638e-05	0.000954195
Dnajc3	-0.574889	7.80737	15.4916	8.28716e-05	0.000954195
Rap2b	-0.583115	7.75166	15.4915	8.28793e-05	0.000954195
Yipf4	0.71579	6.58968	15.4909	8.29039e-05	0.000954195
Tars	-0.633114	6.50365	15.4556	8.44649e-05	0.00097028
Phf11b	-0.894364	5.35865	15.4552	8.44823e-05	0.00097028
Maml3	0.921298	4.93826	15.4383	8.52419e-05	0.000977303
Amfr	0.657382	6.73354	15.4376	8.5276e-05	0.000977303
Ralgps1	1.3421	3.48791	15.4248	8.58533e-05	0.000982869
Mrpl35	-0.67658	6.64214	15.4027	8.68631e-05	0.000993369
Gsr	0.775457	6.93696	15.388	8.75429e-05	0.00100008
Fcer1g	-0.361041	9.8382	15.3687	8.84433e-05	0.00100929
Dyrk2	0.665985	5.88788	15.3648	8.86242e-05	0.00101028
Atic	-0.617456	6.46337	15.3585	8.89197e-05	0.00101257
Zmym5	0.681687	6.25616	15.3416	8.97169e-05	0.00102057
Sp4	1.00047	4.60514	15.3362	8.99775e-05	0.00102245
Arfgef1	0.647584	7.35602	15.3297	9.02873e-05	0.00102488
Anp32e	-0.637218	6.81372	15.3239	9.05643e-05	0.00102694
Slc38a2	0.58045	7.82064	15.3164	9.09215e-05	0.0010299
Unkl	1.17646	3.70305	15.3002	9.17061e-05	0.00103769
Kcnn4	-0.708492	6.79501	15.2747	9.29519e-05	0.00105034
Dubr	0.682995	5.83821	15.2717	9.31006e-05	0.00105034
Odf2	0.623519	6.07925	15.2714	9.31175e-05	0.00105034
Tbcc	-0.875263	5.42867	15.2584	9.37577e-05	0.00105645
E530011L22Rik	-1.85746	3.8952	15.2529	9.40298e-05	0.0010584
Cd36	-0.801165	7.12783	15.2483	9.42621e-05	0.00105991
Sra1	-0.650935	7.1404	15.246	9.43743e-05	0.00106006
Mrpl36	-0.654051	6.98745	15.2314	9.51079e-05	0.0010664
Relb	0.688201	5.88073	15.2308	9.51376e-05	0.0010664
Inpp5k	0.654849	5.93895	15.1839	9.75336e-05	0.00109211
Gngt2	-0.617069	8.37691	15.1629	9.86201e-05	0.00110313
Gaa	0.635123	6.78866	15.1447	9.95792e-05	0.00111164
Cyc1	-0.631267	7.55852	15.1445	9.95884e-05	0.00111164
Brix1	-0.623502	6.15702	15.1261	0.000100565	0.00112137
Arpc2	-0.402078	9.40212	15.1083	0.000101518	0.00113083
Cpeb1	1.50004	2.88175	15.0942	0.000102277	0.0011381
Nucb2	-0.660355	6.97018	15.0834	0.000102864	0.00114344
Ddx1	-0.597829	6.65314	15.0776	0.000103181	0.00114578
Mlkl	-0.959906	4.3303	15.0501	0.000104697	0.00116142
Gpcpd1	0.623045	7.26745	15.0442	0.000105023	0.00116383
Phlda3	-1.29383	4.77942	15.0379	0.000105371	0.00116648
Lactb	-0.605874	6.93436	15.034	0.000105593	0.00116773
Yif1a	-0.70708	6.34129	15.0274	0.000105962	0.00116968
Pcmtd1	0.647471	6.82645	15.0263	0.000106023	0.00116968
Ms4a6c	-0.519277	8.39637	15.0248	0.000106108	0.00116968
Lilra5	1.31974	5.28338	15.0231	0.000106206	0.00116968
Dctpp1	-0.700856	5.98992	15.02	0.000106376	0.00117035
H2-T22	0.850284	6.8428	15.0019	0.000107404	0.00118046
Mex3d	0.92125	4.42523	14.9914	0.000108005	0.00118584
Ptcd2	-0.649823	5.95193	14.9845	0.000108397	0.00118793
Bach2os	-0.891075	4.47768	14.9842	0.000108417	0.00118793
Gm32089	-1.28487	3.51724	14.9503	0.000110382	0.00120823
Ifit3	-2.57864	3.00197	14.9426	0.000110835	0.00121107
Bzw1	-0.505703	8.20038	14.942	0.000110867	0.00121107
Jade1	0.944357	4.74251	14.9364	0.000111195	0.00121342
Tmcc1	0.698912	7.33703	14.9239	0.000111936	0.00122026
Ogt	0.593389	7.62006	14.9121	0.000112637	0.00122665
Pls3	-1.29592	4.2204	14.8919	0.000113853	0.00123864
Carhsp1	-0.670819	5.85439	14.8872	0.000114138	0.00124048
Dnajc2	-0.570999	7.25475	14.8763	0.000114796	0.00124638
Cacfd1	0.96117	4.72788	14.8657	0.000115442	0.0012511
Atp5o.1	-0.57804	8.25373	14.8646	0.000115511	0.0012511
Ptgfrn	0.735029	6.464	14.8634	0.000115581	0.0012511
Idh2	-0.627378	6.8014	14.859	0.000115855	0.00125194
Mocs2	-0.606126	6.87464	14.8584	0.000115892	0.00125194
Slc31a2	0.616941	7.47614	14.8525	0.000116254	0.00125459
Ywhae	-0.448354	8.7802	14.8499	0.000116411	0.00125502
Lztfl1	0.613791	5.97535	14.8446	0.000116743	0.00125733
Ptp4a3	-0.908603	4.80502	14.8367	0.000117235	0.00126136
Atp5h	-0.472601	8.96186	14.8235	0.000118053	0.00126889
Crtc2	0.893668	4.92182	14.7943	0.000119897	0.00128742
Serpine1	1.01834	4.79016	14.7919	0.00012005	0.00128778
Mfap1a	0.666338	5.69145	14.7453	0.000123055	0.0013187
Fam136a	-0.828391	5.13964	14.7241	0.000124442	0.00133223
Zbtb44	0.675936	5.79573	14.6879	0.000126856	0.00135671
Tifab	-0.685191	6.52582	14.6828	0.000127205	0.00135909
Fis1	-0.561466	8.08263	14.6778	0.00012754	0.00136131
Gm26870	-1.64542	4.14973	14.6671	0.000128262	0.00136766
Rpl13a	0.68272	8.21171	14.6646	0.000128433	0.00136813
Gm42715	1.39261	3.17777	14.654	0.00012916	0.00137359
Tmbim1	0.579293	7.48573	14.6534	0.000129202	0.00137359
Atp5e	-0.472277	9.2152	14.6496	0.00012946	0.00137497
Txk	2.10327	2.75736	14.6311	0.000130738	0.00138717
Sav1	0.626578	7.02059	14.6234	0.000131274	0.00139148
Dusp18	0.971366	4.41158	14.6147	0.000131879	0.00139574
Atp5b	-0.483894	8.95057	14.6139	0.000131936	0.00139574
Setd1b	0.632747	6.43251	14.5985	0.000133019	0.00140581
Commd1	-0.714359	7.2493	14.5953	0.000133249	0.00140685
Dynlrb1	-0.570738	7.97201	14.5762	0.000134604	0.00141976
Ykt6	-0.62832	6.30413	14.548	0.000136631	0.00143973
Mmp19	-0.634079	6.7519	14.5332	0.000137712	0.00144969
Rps27l	-0.526251	8.78919	14.5263	0.000138218	0.00145359
Gm11110	1.75427	2.21229	14.522	0.000138534	0.00145549
Fam126b	0.751808	5.4855	14.5195	0.000138719	0.00145601
Psmb10	-0.698712	7.63519	14.5172	0.000138883	0.0014563
Vps28	-0.594348	7.36693	14.5087	0.000139512	0.00146029
Havcr2	-0.716642	7.33398	14.5084	0.000139536	0.00146029
St3gal4	0.76725	5.72478	14.4988	0.000140247	0.0014663
Srm	-0.705957	5.74418	14.4886	0.000141008	0.00147176
Samd4b	0.610415	6.22818	14.4882	0.000141043	0.00147176
Nfic	-0.562497	7.95212	14.4819	0.000141515	0.00147424
Atp5f1	-0.510076	8.68691	14.4813	0.000141556	0.00147424
Arhgef40	-0.911016	4.73874	14.4726	0.000142214	0.00147966
Macrod1	1.04303	3.9675	14.4669	0.000142643	0.00148268
Ifi206	-2.17517	2.77253	14.4621	0.000143005	0.00148501
Fuca1	-0.519688	8.22799	14.4593	0.000143222	0.00148583
Dnph1	-1.54626	2.51048	14.4395	0.000144733	0.0014996
Ifi213	-2.24609	3.15782	14.4364	0.000144972	0.0014996
AW112010	0.974391	6.5563	14.4356	0.000145033	0.0014996
Ddx39	-0.74561	6.37246	14.4317	0.000145339	0.0014996
Spon1	-2.17492	2.08171	14.4309	0.0001454	0.0014996
Sept8	0.622743	6.84809	14.4292	0.000145526	0.0014996
Mrps16	-0.674993	7.0063	14.4292	0.000145528	0.0014996
H2-M2	0.960164	4.88391	14.4193	0.000146293	0.00150603
Coprs	-0.87482	4.96127	14.4078	0.000147189	0.0015138
Mrpl27	-0.732015	6.63979	14.3967	0.000148061	0.00152131
Oser1	0.638036	5.89698	14.3501	0.000151771	0.00155794
Arid2	0.603487	6.15384	14.3195	0.000154258	0.00158195
Med19	-0.651548	5.61482	14.311	0.000154956	0.00158759
Gm12840	1.56855	4.81747	14.2842	0.000157178	0.00160883
Actr3	-0.420263	8.87493	14.2675	0.000158575	0.00162158
Stra6l	0.824417	5.1376	14.2502	0.000160047	0.00163507
Ttc1	-0.612993	6.47593	14.2435	0.000160616	0.00163932
Pik3ca	0.62918	6.68867	14.2417	0.000160769	0.00163932
Gm6563	-1.76757	3.91213	14.2325	0.00016156	0.00164582
Ndufa9	-0.669546	6.79363	14.2281	0.000161936	0.00164809
Gcn1l1	0.60932	5.9127	14.2119	0.000163332	0.00166073
Zfand2a	0.695523	5.96304	14.2092	0.000163571	0.00166158
Spin1	0.601612	5.96179	14.2002	0.000164351	0.00166793
Twf2	-0.591426	7.29994	14.1902	0.000165227	0.00167375
Fbxl3	0.618967	6.67699	14.1901	0.000165238	0.00167375
Eif1ax	-0.585376	7.31059	14.166	0.000167365	0.00169165
Slc7a1	0.765529	5.20682	14.1659	0.000167376	0.00169165
mt-Cytb	-0.288377	10.1968	14.1648	0.000167478	0.00169165
Clec5a	-0.577326	7.20151	14.159	0.000167989	0.00169522
Nbr1	0.600073	6.32441	14.1419	0.000169528	0.00170802
Ints6l	0.692337	5.6519	14.141	0.000169608	0.00170802
Ppt2	0.701022	6.62637	14.1396	0.000169735	0.00170802
Herpud2	0.595	6.24504	14.1209	0.000171427	0.00172343
Fgl2	0.606822	6.56819	14.0953	0.000173775	0.00174423
Psma5	-0.688153	7.57241	14.0948	0.000173822	0.00174423
Higd1a	-0.614023	7.28975	14.0905	0.000174225	0.00174585
Ube2m	-0.577926	7.63538	14.0896	0.000174308	0.00174585
Bdh2	-2.0967	1.40874	14.076	0.000175573	0.00175688
Acad12	1.09734	3.92324	14.0688	0.000176239	0.0017619
Acaca	-0.79411	5.13416	14.0666	0.000176448	0.00176234
Mrpl28	-0.633763	6.59533	14.0607	0.000177005	0.00176627
Ip6k1	0.620659	5.92997	14.037	0.00017925	0.00178586
Dach1	1.70302	3.15303	14.0364	0.000179302	0.00178586
Msantd3	1.56764	2.55588	14.0097	0.000181873	0.00180962
Procr	0.803848	5.27303	14.0079	0.000182039	0.00180962
Nop53	0.531094	7.59484	14.0064	0.000182194	0.00180962
Alas1	-0.678342	7.65354	14.0029	0.000182528	0.00180995
Atp5d	-0.51363	8.51431	14.0025	0.000182564	0.00180995
Rgs14	0.799944	5.07201	13.9992	0.00018289	0.00181151
Wipi2	0.623096	5.9458	13.9767	0.000185089	0.00182998
Arhgap27	0.793705	4.88775	13.9758	0.000185183	0.00182998
Epb41l1	-0.754807	5.06484	13.9749	0.000185267	0.00182998
Ssr1	-0.537484	7.59678	13.9653	0.000186211	0.00183761
Tln1	-0.5758	8.75618	13.958	0.000186938	0.00184309
Pparg	0.775743	5.6982	13.9547	0.00018727	0.00184455
Mpst	0.694845	5.4986	13.9531	0.00018743	0.00184455
Zfyve27	0.753726	5.17622	13.9358	0.000189158	0.00185985
Gabbr2	-1.6552	2.19034	13.9117	0.0001916	0.00188214
Birc2	0.753771	5.31008	13.8997	0.000192831	0.00189249
Ctdspl	0.920926	4.51707	13.8911	0.000193712	0.0018994
Rnft1	0.707273	6.08759	13.8715	0.000195745	0.00191759
Tsc22d2	0.673349	6.37443	13.8681	0.000196103	0.00191934
St13	-0.485955	8.42425	13.8634	0.000196591	0.00192236
Atpif1	-0.500369	8.70038	13.8579	0.000197163	0.0019262
Eif5a	-0.52174	8.78236	13.8437	0.000198657	0.00193743
Chn2	-1.5617	2.84514	13.8436	0.000198674	0.00193743
Ift20	-0.602074	7.05812	13.84	0.000199053	0.00193937
Ptgs1	-0.755306	5.80665	13.7887	0.000204564	0.00199125
Plpp1	1.45572	3.05676	13.7724	0.000206344	0.0020041
Rab5c	-0.49091	8.23956	13.771	0.000206498	0.0020041
Ivns1abp	0.582652	7.45313	13.7705	0.000206551	0.0020041
Lrg1	-2.06551	3.75911	13.7698	0.000206631	0.0020041
Vopp1	0.809756	4.78336	13.7649	0.000207172	0.00200753
Atxn1	0.701184	6.74132	13.7594	0.000207777	0.00201158
Birc3	0.740859	6.39342	13.7512	0.000208687	0.00201857
mt-Atp8	-0.666965	8.56768	13.734	0.000210604	0.00203527
E330009J07Rik	0.975338	4.12211	13.7157	0.000212675	0.00205028
Gm46411	-1.80816	1.93011	13.7156	0.000212681	0.00205028
Mgmt	-0.962296	4.28332	13.7152	0.00021273	0.00205028
Rps18	-0.345788	9.79965	13.7121	0.000213083	0.00205183
Gspt1	-0.567466	7.64991	13.6986	0.000214612	0.00206232
Fbxo31	0.916063	4.71366	13.696	0.000214913	0.00206232
Mdh1	-0.565372	7.67195	13.6957	0.000214943	0.00206232
Il15ra	1.08403	3.97174	13.6946	0.000215077	0.00206232
Taz	0.63895	5.99463	13.6941	0.000215133	0.00206232
Man2c1	0.839739	5.34726	13.6817	0.000216555	0.00207409
Cdc37	-0.525426	7.93659	13.6789	0.000216878	0.00207534
Ptpn1	-0.53658	8.45392	13.6749	0.000217345	0.00207715
Mtss1	-0.556692	7.57793	13.6739	0.000217455	0.00207715
Acp1	-0.577417	7.07396	13.6704	0.000217864	0.0020792
Ambra1	0.778133	4.89168	13.664	0.000218603	0.0020844
Abcb1a	1.47002	2.91235	13.6562	0.000219517	0.00209126
Psmd1	-0.52161	7.62022	13.6537	0.000219811	0.0020922
Iqsec1	0.630109	7.14339	13.6484	0.000220432	0.00209477
Eif3j1	-0.532462	7.79238	13.648	0.000220472	0.00209477
Pde3b	0.842542	6.13884	13.6123	0.000224713	0.00213318
Scoc	-0.611039	6.4463	13.6083	0.000225187	0.0021358
Pin1	-0.676834	6.62862	13.6049	0.000225601	0.00213783
Chmp4b	-0.50828	8.37478	13.5993	0.000226273	0.0021423
Rps19bp1	-0.598517	6.34578	13.5874	0.000227705	0.00215396
Pfdn1	-0.654353	7.11865	13.5794	0.000228676	0.00216124
Atp11a	0.665394	5.67163	13.5739	0.000229356	0.00216575
Sp140	0.573852	6.71754	13.5678	0.000230101	0.00216913
Ehd4	-0.607938	7.65256	13.5676	0.000230118	0.00216913
Atg3	-0.521513	7.72901	13.5534	0.000231877	0.0021838
Cyfip2	0.736976	5.24303	13.5475	0.000232596	0.00218865
Tmem38b	0.709581	5.94809	13.545	0.000232908	0.00218966
Igf1	-0.920185	7.42224	13.5396	0.000233584	0.00219409
Psmc1	-0.555296	7.11211	13.5257	0.000235313	0.0022072
Mrps27	-0.935101	4.21832	13.5251	0.000235391	0.0022072
Swi5	-0.531227	7.87646	13.5197	0.000236072	0.00221165
Micall2	1.48675	2.58032	13.509	0.000237417	0.00222231
Camsap1	0.769264	5.07909	13.5038	0.000238077	0.00222574
Tfap4	1.28461	3.40765	13.5029	0.000238198	0.00222574
Exosc4	-0.721534	5.99056	13.5002	0.000238538	0.00222589
Med11	-0.618332	5.8202	13.4995	0.000238629	0.00222589
Mbtd1	0.652914	6.42222	13.4848	0.000240504	0.00224143
Rpp30	-0.705987	5.16242	13.483	0.000240739	0.00224168
Gm29994	1.53493	2.83223	13.4688	0.000242565	0.00225672
Mettl1	-0.727998	5.49632	13.4566	0.000244148	0.00226948
Ndufb11	-0.556894	7.95306	13.4486	0.000245186	0.00227715
Rnf44	0.630386	5.86117	13.445	0.000245665	0.00227963
Tnfrsf11a	-0.776369	6.05938	13.4292	0.000247735	0.00229685
Phykpl	-0.961124	5.01685	13.414	0.000249749	0.00231352
Cst3	-0.34518	9.7698	13.3967	0.000252064	0.00233295
Cycs	-0.675018	7.97541	13.3908	0.000252859	0.00233829
Tgif1	0.589546	7.11851	13.3881	0.000253232	0.00233973
Mpc2	-0.559619	7.73475	13.349	0.000258561	0.00238691
Fbxo7	0.832887	4.79426	13.3383	0.000260034	0.00239844
Med13l	0.605094	6.72683	13.3293	0.000261291	0.00240706
Susd3	-0.805393	5.99504	13.3282	0.00026145	0.00240706
Srrd	-0.829399	4.67585	13.3268	0.000261642	0.00240706
H3f3a	-0.374768	9.45323	13.3118	0.000263746	0.00242434
Ruvbl1	-0.593306	5.85441	13.2981	0.000265679	0.00244002
Cysltr1	-0.649612	5.75443	13.283	0.000267829	0.00245766
Deptor	0.6601	5.81666	13.2766	0.000268738	0.00246389
Fst	1.58165	2.37585	13.2748	0.000269003	0.00246421
Plxna1	0.768854	7.24612	13.2599	0.000271143	0.0024817
Mycbp	-0.832476	4.94877	13.2581	0.0002714	0.00248194
Cox6c	-0.447631	9.04902	13.2516	0.000272343	0.00248844
Apobec3	0.596841	6.18184	13.2451	0.000273292	0.00249498
Hras	-0.632953	6.87386	13.2385	0.000274263	0.00250172
Zfp358	0.861361	4.51878	13.2201	0.000276966	0.00252422
Tnfsf13os	-0.975858	4.28431	13.2182	0.00027725	0.00252467
Lemd2	0.593836	6.42952	13.2139	0.000277874	0.0025282
Ulk3	1.27955	3.47047	13.2073	0.000278855	0.00253498
Phlpp1	0.831272	4.58174	13.1958	0.000280577	0.00254848
Gm43848	1.09533	3.72246	13.1844	0.000282289	0.00256185
Igf1r	0.972482	4.94617	13.1783	0.000283203	0.00256743
Folr2	-1.74831	5.09216	13.1772	0.000283382	0.00256743
Rrs1	-0.688309	5.34581	13.1522	0.00028718	0.00259965
Hmgb1	-0.435077	8.76309	13.1386	0.000289268	0.00261634
Snrpd3	-0.610597	7.34592	13.1264	0.00029117	0.00263132
Abhd3	2.00846	2.25062	13.1238	0.000291573	0.00263275
Dcstamp	-1.41938	3.01583	13.1147	0.00029299	0.00264332
Dnajc9	-0.724324	4.99782	13.1041	0.000294652	0.00265608
Marf1	0.630701	6.49967	13.0906	0.000296787	0.00267308
Jmy	0.989607	5.38287	13.0856	0.00029758	0.00267797
Aifm1	-0.648795	5.546	13.0789	0.000298649	0.0026839
Zbtb39	1.25228	3.09206	13.0783	0.00029874	0.0026839
Dedd2	0.950041	4.70913	13.0736	0.00029948	0.0026883
Uqcrc1	-0.603015	7.63622	13.071	0.000299909	0.0026899
Cds2	0.613759	6.28413	13.0527	0.000302849	0.00271183
P2ry14	1.00803	6.72002	13.0526	0.00030286	0.00271183
Vps37c	1.33718	3.40812	13.044	0.00030426	0.0027221
Sord	0.759627	5.53523	13.0388	0.000305105	0.00272738
Arpc3	-0.456016	9.0342	13.021	0.000308018	0.00274717
Tsc1	0.682651	5.66492	13.0206	0.000308085	0.00274717
2510039O18Rik	0.611279	6.48504	13.019	0.000308339	0.00274717
Xrn2	-0.565292	7.54649	13.019	0.000308343	0.00274717
Atf4	0.567506	7.76979	13.0126	0.000309394	0.00275425
Mnt	0.585635	5.94776	13.009	0.000309992	0.00275692
Cd1d1	1.04105	5.00014	13.0077	0.000310209	0.00275692
Cd68	-0.406868	9.36046	13.0052	0.000310621	0.0027583
Trmt1l	0.597003	5.93289	13.0023	0.000311116	0.00276042
Irf2bp2	0.46065	8.32198	12.9856	0.000313894	0.00278276
Bbx	0.720283	6.11651	12.9831	0.000314317	0.00278421
Cox7a2l	0.436674	8.62273	12.9619	0.000317901	0.00281239
Phf11a	-1.55567	2.61791	12.9611	0.000318022	0.00281239
Fgfr1op2	-0.498281	7.80443	12.9472	0.000320396	0.00283104
Tlr1	-0.922057	5.26376	12.9398	0.000321667	0.00283994
Zcchc4	0.823082	4.78528	12.9225	0.000324662	0.00286402
6330562C20Rik	1.39537	3.23174	12.9136	0.000326204	0.00287526
Canx	-0.439781	8.89709	12.9077	0.000327236	0.00288198
Cd38	1.3572	5.53054	12.9058	0.00032757	0.00288256
Psmb2	-0.616846	7.84541	12.9009	0.000328419	0.00288767
Tpgs2	-0.787232	4.77014	12.898	0.000328928	0.00288977
C1qtnf6	-1.55288	2.62594	12.8845	0.000331318	0.00290839
Rnf167	0.656437	5.48019	12.8698	0.000333929	0.00292891
Tnrc6b	0.637376	7.07626	12.867	0.000334427	0.00293088
Stx8	-0.619207	6.97795	12.8541	0.000336739	0.00294873
Rgs18	-1.38571	3.80517	12.8494	0.000337579	0.00295367
Foxo4	1.06836	3.9679	12.8445	0.000338473	0.00295909
4933434E20Rik	0.588196	6.63121	12.8391	0.000339457	0.00296528
Exosc3	-0.67396	5.942	12.8189	0.000343133	0.0029944
Pogk	0.681472	5.40037	12.8177	0.000343349	0.0029944
Lrrc59	-0.593786	7.18874	12.8026	0.000346137	0.00301625
Inafm1	0.909673	4.2086	12.7956	0.000347429	0.00302438
Capg	-0.479544	9.20559	12.7927	0.000347967	0.00302438
Snx29	0.837795	5.28294	12.7927	0.000347973	0.00302438
Rwdd1	-0.51759	7.74787	12.7915	0.000348197	0.00302438
Scfd1	-0.617993	6.23858	12.7854	0.000349334	0.0030318
Ccdc6	0.59296	5.7665	12.7774	0.000350831	0.00303938
Elk4	0.579913	5.98518	12.7764	0.000351022	0.00303938
Zbtb18	0.650549	5.92105	12.7762	0.000351057	0.00303938
Msl1	0.563701	7.09693	12.7576	0.000354572	0.00306733
Crybg1	-0.643116	5.7427	12.7443	0.000357094	0.00308666
Txnrd1	-0.595569	7.68945	12.7416	0.000357616	0.00308868
Ctss	-0.271239	10.3386	12.732	0.000359447	0.00310039
Chka	0.627546	6.32517	12.7315	0.000359549	0.00310039
Gpatch11	-0.596068	5.75059	12.7245	0.000360904	0.00310958
Cap1	-0.489796	8.11174	12.7146	0.000362805	0.00312344
Mfsd14b	0.605414	6.66733	12.7092	0.000363854	0.00312996
Abcd2	0.690052	6.55627	12.7046	0.000364762	0.00313526
Vps29	-0.532899	8.02081	12.703	0.000365066	0.00313536
Prdx1	-0.381103	9.52678	12.6995	0.000365744	0.00313867
Tpm1	-0.731923	5.88197	12.6971	0.000366232	0.00314034
Cd37	0.579839	7.2933	12.6939	0.000366845	0.00314308
Gm1673	-1.00401	4.12365	12.6909	0.000367446	0.00314572
Rnf11	0.596102	6.16074	12.6886	0.000367899	0.0031471
Setd7	0.713415	5.79147	12.6782	0.000369936	0.003162
Gm10138	1.18136	3.96538	12.6638	0.000372807	0.00318399
Cnpy2	-0.587366	7.32703	12.6551	0.000374551	0.00319635
Trim46	1.58302	2.35287	12.6506	0.000375453	0.00319942
Ifit2	-2.02349	2.89458	12.6503	0.000375507	0.00319942
Zfp275	1.12216	3.49845	12.6385	0.000377876	0.00321704
Trim11	0.760802	5.34649	12.6268	0.000380264	0.00323481
Sgk1	0.481585	8.88419	12.6128	0.000383117	0.00325649
Neil2	1.26361	3.0074	12.5983	0.000386093	0.00327919
Bahd1	0.769618	4.87563	12.5907	0.000387662	0.00328991
Txndc17	-0.48916	8.35667	12.5866	0.000388515	0.00329455
Trim16	-0.954566	4.1136	12.5771	0.000390494	0.00330872
Gm26982	1.10146	3.481	12.5721	0.000391556	0.00331509
Exoc3	-0.604196	7.06335	12.566	0.00039283	0.00332014
Vps53	-0.580726	6.28274	12.5629	0.000393485	0.00332014
Utp18	-0.561381	6.42355	12.5628	0.000393501	0.00332014
Enpp1	-0.797597	5.58636	12.5623	0.000393599	0.00332014
Clec4d	0.607257	7.99388	12.5612	0.000393838	0.00332014
Vps18	0.570299	6.24864	12.5604	0.00039401	0.00332014
Pepd	-0.568439	7.23333	12.5561	0.000394922	0.00332522
Oaz1	-0.395823	9.16588	12.5536	0.000395436	0.00332694
Socs6	-0.612493	6.43843	12.5486	0.000396504	0.00333331
Il18rap	-1.67479	1.96188	12.5384	0.000398675	0.00334893
Mrpl54	-0.663444	7.23226	12.5367	0.000399042	0.00334939
Bbc3	0.894367	5.08709	12.5299	0.000400491	0.00335776
Cox19	-0.611671	5.94663	12.5287	0.000400747	0.00335776
Ift22	-0.645948	5.37098	12.5276	0.000400978	0.00335776
Krit1	0.564999	7.10783	12.5072	0.000405395	0.0033921
BC017643	0.601898	6.36526	12.5014	0.000406644	0.00339841
Ndufa8	-0.615325	7.68015	12.5008	0.000406783	0.00339841
Lsm4	-0.57963	7.4909	12.4983	0.000407328	0.00340032
Tcp11l1	-0.70854	5.16862	12.4856	0.000410109	0.00342087
Myo1e	-0.594286	7.57322	12.4733	0.000412809	0.00344072
Gsap	0.582334	7.2819	12.4713	0.000413259	0.00344179
Ctdsp1	0.554284	6.19455	12.4637	0.000414927	0.003453
Tsr1	-0.717756	4.92366	12.4603	0.0004157	0.00345676
Pop1	-1.04453	3.80377	12.4355	0.000421251	0.0035002
Fcf1	-0.605389	6.60841	12.4329	0.000421844	0.00350242
Rbm8a	-0.555268	7.5448	12.4248	0.000423677	0.00351492
Rnf38	0.622094	5.94148	12.4153	0.000425822	0.00352998
Extl2	-0.814911	4.44019	12.4113	0.000426749	0.00353493
Mir155hg	2.2265	2.58479	12.4082	0.000427443	0.00353795
Psma3	-0.524034	8.32457	12.3782	0.000434367	0.00359249
Cep120	0.70606	5.38819	12.3734	0.000435505	0.00359912
Gpr176	1.37822	2.64966	12.3646	0.000437561	0.00361333
Dnajc19	-0.617682	7.15374	12.3623	0.000438091	0.00361493
B4galnt1	0.613405	7.76499	12.3465	0.000441812	0.00364282
Pced1b	1.23521	3.71461	12.3439	0.000442427	0.00364509
Fndc3b	0.543787	7.2142	12.3414	0.000443028	0.00364725
Smarce1	-0.530423	7.22755	12.3371	0.000444054	0.00365033
Egln3	1.73112	2.2865	12.3369	0.000444083	0.00365033
Gpr157	0.744553	5.02779	12.3231	0.000447397	0.00367475
Padi4	-2.2422	3.32255	12.3216	0.000447751	0.00367484
Jade2	1.06224	5.13146	12.3108	0.000450336	0.00369323
4930512J16Rik	-1.24487	3.33102	12.3084	0.000450921	0.00369521
Mfsd12	0.617167	7.49385	12.3032	0.00045219	0.00370278
Scap	0.796718	5.18896	12.3003	0.000452874	0.00370555
Cks1b	-1.0139	4.21647	12.2785	0.0004582	0.00374628
Pigyl	-0.678294	5.65395	12.2685	0.000460671	0.00376361
Dhcr24	-0.924467	4.76255	12.2666	0.000461131	0.0037645
Rnps1	-0.557559	6.5243	12.2611	0.00046249	0.00377055
Nol7	-0.50796	7.70849	12.2599	0.0004628	0.00377055
Rnf139	0.635439	5.56236	12.2594	0.000462927	0.00377055
Thap4	0.765526	4.86214	12.2497	0.000465345	0.00378737
Fam160a2	1.01115	4.15392	12.225	0.000471528	0.00383479
Clk1	0.572584	7.8984	12.219	0.000473064	0.00384436
Hinfp	0.812353	4.64208	12.2128	0.000474633	0.00385418
Gbp8	1.13936	4.42734	12.2114	0.000474991	0.00385418
Fam3a	0.668928	5.58922	12.2082	0.000475791	0.00385775
Fam98a	-0.857336	5.20054	12.2055	0.000476477	0.0038604
Mrpl49	-0.747828	4.94888	12.202	0.000477387	0.00386485
Fbrsl1	0.648982	5.52082	12.2004	0.000477798	0.00386526
Snx1	-0.529599	7.61581	12.1988	0.000478206	0.00386565
Rcor3	0.648485	5.67171	12.1952	0.000479134	0.00387023
Tmub1	0.863816	4.42114	12.1873	0.000481151	0.0038836
Slc39a4	1.91461	1.63591	12.1757	0.000484171	0.00390504
Prcp	0.518152	7.62554	12.1688	0.000485953	0.00391646
Tk2	0.722667	5.42687	12.1664	0.000486577	0.00391855
Rab8b	-0.490546	8.348	12.1627	0.000487551	0.00392127
Mrpl42	-0.602715	7.39615	12.1623	0.000487646	0.00392127
Tmem208	-0.581538	7.36469	12.1482	0.000491343	0.00394804
Exosc8	-0.619802	6.05589	12.1267	0.000497057	0.00399025
Gm15601	-1.79078	3.96429	12.1256	0.00049734	0.00399025
Nrd1	-0.555881	7.61833	12.1202	0.000498791	0.0039989
Timm22	-0.60046	5.67502	12.1159	0.000499929	0.00400216
Abr	0.577042	7.39373	12.1159	0.000499943	0.00400216
Ndufv2	-0.568351	7.50253	12.1099	0.000501562	0.00401212
Umps	-0.58533	5.77016	12.0995	0.000504353	0.00403144
Rasgef1a	1.34959	2.70748	12.0957	0.000505374	0.00403659
Mrps21	-0.549712	7.74535	12.0884	0.000507364	0.00404948
Fkbp3	-0.575465	6.97295	12.0852	0.000508238	0.00405343
Rpl27-ps3	1.09557	4.96387	12.0644	0.000513945	0.0040959
Zfp830	-0.620526	5.50673	12.0515	0.000517505	0.00412122
Trappc1	-0.636784	6.66216	12.0491	0.000518173	0.00412347
Olfml3	-0.811177	7.16034	12.0417	0.000520225	0.00413673
Gpd2	0.632322	5.78157	12.0401	0.000520689	0.00413736
Tgfbi	-0.430523	9.27911	12.0315	0.000523083	0.00415331
Uchl1	-1.84885	1.66164	12.0299	0.000523531	0.00415379
Abtb1	0.739866	4.99565	12.009	0.000529444	0.0041976
Cdca7	-1.51421	1.99777	11.9941	0.000533703	0.00422824
Gfod1	0.864059	4.55468	11.9876	0.000535559	0.00423981
Pmp22	0.852993	6.85176	11.9735	0.000539629	0.00426617
Snrpd2	-0.527937	7.87329	11.9727	0.000539846	0.00426617
Cfap36	-0.635605	5.66973	11.9719	0.000540082	0.00426617
Trim12a	0.591727	5.77979	11.9563	0.000544622	0.00429887
Pip5k1a	0.591467	5.9053	11.9464	0.000547526	0.00431861
Pabpn1	0.588677	6.13853	11.9429	0.000548566	0.00432364
Alkbh2	-0.842456	4.86438	11.9223	0.000554661	0.00436847
Cul9	0.835747	4.28424	11.9186	0.000555769	0.00437398
Hnrnpab	-0.447342	8.19805	11.9103	0.000558244	0.00438781
Ogfod3	0.862872	4.57964	11.91	0.000558345	0.00438781
Tap1	0.711253	6.65127	11.9064	0.0005594	0.00439288
Nsf	-0.522742	7.26856	11.8975	0.000562083	0.00441073
1110008F13Rik	-0.517247	8.05999	11.8866	0.000565386	0.0044334
S100a13	-0.540162	8.00741	11.8835	0.00056634	0.00443764
Ssna1	-0.601563	6.66523	11.8812	0.000567021	0.00443973
Was	-0.563018	7.01866	11.8747	0.000569021	0.00445214
Tuba1a	-0.678383	7.10724	11.8636	0.000572421	0.00447548
Tap2	0.693245	6.35267	11.8547	0.000575172	0.00449118
Sucla2	-0.54307	6.26505	11.8544	0.000575267	0.00449118
Inafm2	0.837587	4.34459	11.8504	0.000576481	0.00449739
Txnip	0.552427	8.45126	11.8486	0.00057705	0.00449855
mt-Nd1	-0.277732	10.064	11.8372	0.000580595	0.00452291
Ksr1	1.04213	3.59108	11.827	0.000583781	0.00454443
Car5b	-1.07405	3.62842	11.8194	0.000586155	0.0045596
Wdr34	1.31205	2.82669	11.8047	0.000590806	0.00459121
Hist1h2ap	1.53872	4.72734	11.8039	0.000591075	0.00459121
Slc37a2	-0.603829	6.97549	11.7887	0.000595929	0.00462516
2810454H06Rik	1.46081	2.83753	11.7875	0.000596308	0.00462516
Eif4a1	-0.418213	9.06953	11.7855	0.000596954	0.00462683
Arl6ip1	-0.414287	8.55677	11.7653	0.000603448	0.00467378
Mrps12	-0.617935	6.56083	11.7589	0.000605515	0.00468641
Trim7	1.48494	2.87395	11.7523	0.000607666	0.00469541
Zmiz2	0.591734	6.51642	11.7514	0.000607982	0.00469541
Rpl31	-0.335278	9.27346	11.7512	0.000608026	0.00469541
Mical1	0.708774	5.89988	11.75	0.00060843	0.00469541
Areg	-1.87561	1.91667	11.7368	0.000612749	0.00472453
Tcaf1	1.4724	2.65798	11.7358	0.000613083	0.00472453
Rab9	0.612346	6.48164	11.7173	0.000619232	0.00476848
Klra2	0.776079	5.79615	11.7141	0.000620279	0.00477312
Ldlrap1	-0.542689	6.17074	11.7116	0.00062113	0.00477624
Ralb	-0.499465	7.27984	11.701	0.000624679	0.0048001
Nol12	-0.593469	6.42072	11.6941	0.000626974	0.00481113
Ric8a	0.597168	6.25341	11.6927	0.000627461	0.00481113
4930518I15Rik	1.43267	2.62283	11.6927	0.000627461	0.00481113
B130006D01Rik	1.19327	3.4139	11.6855	0.000629883	0.0048241
Pld2	0.655839	5.43384	11.685	0.000630052	0.0048241
Rbpj	-0.543182	8.29179	11.6805	0.000631578	0.00483234
Mtap	-0.627086	5.35401	11.6759	0.000633132	0.00484078
Gm16867	1.12522	3.69811	11.6735	0.000633952	0.00484359
Zfp516	0.596961	5.96137	11.6697	0.000635264	0.00485016
Rpl13	-0.28886	10.0149	11.6633	0.000637442	0.00486333
Syne3	-1.02605	4.70532	11.6526	0.000641136	0.00488804
Mrps5	-0.531635	6.12929	11.651	0.000641668	0.00488862
Gm26772	-1.32051	2.95421	11.6481	0.000642685	0.00489289
Zfp598	0.6675	5.10972	11.6388	0.000645913	0.00491398
Spcs3	-0.550876	7.01185	11.6321	0.000648249	0.00492809
Kat2b	0.626349	5.72968	11.6308	0.000648687	0.00492809
Mrpl34	-0.598072	7.03934	11.6281	0.000649645	0.00493188
Lsm7	-0.605503	6.37367	11.6232	0.000651333	0.0049412
Rffl	0.693133	5.18372	11.6185	0.000652999	0.00494892
Ctsl	-0.390496	9.24616	11.6177	0.000653274	0.00494892
Nr1d2	0.79306	5.24713	11.6142	0.000654508	0.00495175
Gca	0.986507	4.34086	11.6128	0.000654994	0.00495175
Pstpip2	-1.3107	4.90083	11.6127	0.000655033	0.00495175
Mrpl12	-0.55455	7.10709	11.5997	0.000659625	0.00498005
Hspd1	-0.494176	8.13153	11.5995	0.000659705	0.00498005
Gm26724	-1.16646	3.41034	11.596	0.000660922	0.00498449
Sft2d2	0.569842	6.27027	11.5952	0.000661222	0.00498449
Map2k5	0.661784	5.22676	11.593	0.000662018	0.00498699
Ahnak	-0.446373	9.54385	11.5911	0.000662668	0.00498838
Zbtb8os	-0.663303	6.46925	11.5884	0.000663649	0.00499226
Mecp2	0.557536	6.12582	11.5854	0.000664732	0.0049927
Parp6	0.784676	4.58623	11.5839	0.000665269	0.0049927
Reep5	-0.442076	8.70709	11.5833	0.000665465	0.0049927
Rps8	-0.269038	10.0823	11.583	0.000665569	0.0049927
Blcap	0.776739	4.98699	11.5752	0.000668366	0.00501018
Gm45509	-1.51087	1.92476	11.5592	0.000674142	0.00504994
Fam71a	2.79482	3.13971	11.5463	0.000678859	0.00508173
Map3k3	0.629763	5.94524	11.5332	0.000683626	0.00511385
Mlxip	0.586761	6.19464	11.5317	0.00068418	0.00511442
1700017B05Rik	0.53382	6.85469	11.529	0.000685198	0.00511847
Fermt3	-0.484349	7.77741	11.5046	0.000694256	0.00518252
Zfp740	0.640212	5.58583	11.5002	0.000695875	0.00519099
Ndufa1	-0.566593	8.15391	11.4982	0.00069662	0.00519295
Neurl4	0.754335	4.63468	11.4923	0.000698864	0.00520167
Tmem248	0.577592	5.98796	11.4914	0.000699171	0.00520167
Pram1	-1.52786	2.25596	11.4913	0.000699245	0.00520167
Nlrp1a	-1.57278	3.11481	11.4879	0.000700519	0.00520753
Sgsm2	0.983699	3.81209	11.4834	0.000702198	0.0052132
Tbc1d1	-0.634397	6.05599	11.4833	0.000702253	0.0052132
1810022K09Rik	-0.542778	7.18805	11.4758	0.000705086	0.0052306
H2-Ob	1.74608	2.14364	11.4742	0.000705683	0.00523141
Rab43	0.870835	4.65846	11.4443	0.000717125	0.00531257
Plagl2	0.634587	5.40288	11.4387	0.000719291	0.00532494
Ywhah	-0.421139	8.53008	11.4298	0.000722759	0.00534692
Cfdp1	-0.524885	7.0589	11.4241	0.000724984	0.00535969
Ube2k	-0.49199	7.67385	11.4196	0.00072675	0.00536904
Mphosph8	-0.519797	6.66954	11.4158	0.00072823	0.00537526
Commd9	-0.592833	5.85179	11.4148	0.000728594	0.00537526
Mrgpre	0.903329	4.17867	11.4002	0.000734366	0.00541412
Sri	-0.515246	8.02121	11.3907	0.000738137	0.00543818
Slc20a1	0.702063	5.77374	11.3662	0.000747912	0.00550642
Tiam2	-1.45769	3.29141	11.3578	0.000751307	0.00552762
Fam107b	0.543248	6.1577	11.3547	0.000752553	0.00553299
Sh2b1	0.694811	5.0273	11.3456	0.000756268	0.00555649
Gid4	0.638658	5.33848	11.3443	0.000756794	0.00555656
Emb	-0.530389	8.11691	11.3402	0.000758457	0.00556496
A530013C23Rik	1.2544	3.64662	11.3267	0.000763986	0.0055993
Pum2	0.507151	7.49615	11.3263	0.000764182	0.0055993
Mocs1	0.845045	4.67504	11.2823	0.000782486	0.00572951
Hint1	-0.428852	8.92648	11.281	0.00078306	0.0057298
C1galt1	0.604427	6.41138	11.2769	0.000784782	0.00573848
Nipal3	0.768309	4.60989	11.2713	0.000787141	0.00575181
AC163040.1	1.44869	2.25308	11.2695	0.000787908	0.0057535
Cln6	0.724282	5.36682	11.2635	0.000790454	0.00576813
Adck2	0.982844	3.98962	11.2623	0.000790988	0.00576813
Tctn3	1.05101	3.51924	11.2608	0.000791612	0.00576877
Aurkaip1	-0.577043	7.72908	11.2595	0.000792159	0.00576884
Slirp	-0.544285	7.29294	11.2565	0.000793427	0.00577415
Fam168a	0.538027	6.44229	11.2465	0.000797742	0.00579941
Gm26759	-1.25303	3.85817	11.244	0.000798819	0.00579941
Afap1	0.983218	4.21553	11.2431	0.0007992	0.00579941
Oas3	-1.55061	3.86815	11.2422	0.000799592	0.00579941
Fbxo8	0.714542	5.1931	11.2417	0.000799806	0.00579941
Agpat2	0.624738	5.90479	11.2404	0.000800352	0.00579941
Lyst	0.628181	7.24092	11.2397	0.000800683	0.00579941
Rgs10	-0.579914	8.30908	11.2331	0.00080353	0.00581611
Ndufaf3	-0.678233	5.65731	11.2314	0.000804234	0.00581727
Tbc1d8	0.794875	4.38592	11.2226	0.000808081	0.00584116
Adh5	-0.554682	7.19747	11.2211	0.000808738	0.00584198
Dvl2	0.748396	4.6331	11.2074	0.000814698	0.00588106
Midn	-0.555836	5.96685	11.2054	0.000815585	0.00588351
Mfsd6	-0.956821	5.0769	11.2025	0.000816851	0.00588868
Ddx41	-0.551112	6.5326	11.1989	0.000818464	0.00589635
Sdhaf2	-0.524074	6.32418	11.1966	0.000819478	0.00589969
Tmem109	0.562643	6.739	11.1886	0.000823036	0.00592133
Zbtb22	0.745061	4.97275	11.1818	0.000826026	0.00593886
Ccni	0.495132	7.29789	11.1776	0.000827922	0.0059485
Gpr183	-0.910083	5.70388	11.1686	0.000831913	0.00597318
Copb2	-0.477918	7.46114	11.1659	0.000833163	0.00597816
Maz	0.555858	6.46602	11.1591	0.000836195	0.0059959
Dclre1b	0.730929	4.90204	11.1462	0.000842045	0.00603381
Ddx3y	0.581484	6.92303	11.1435	0.000843246	0.00603658
Cwc15	-0.517279	7.71972	11.1429	0.000843557	0.00603658
Tmem189	0.505455	7.67142	11.138	0.000845777	0.00604843
Slc16a10	0.56835	6.35619	11.1339	0.000847628	0.00605763
Plscr1	0.801021	5.15196	11.1295	0.000849661	0.00606812
Bax	-0.506485	8.37699	11.1271	0.000850761	0.00607193
Tmem63a	0.599854	5.72799	11.1132	0.000857167	0.00611359
H2afz	-0.407724	8.94294	11.1092	0.000858998	0.0061188
Gpr18	1.35785	2.46458	11.1091	0.000859039	0.0061188
Bbs2	1.47753	2.19201	11.104	0.000861435	0.00613179
Abcc5	0.536633	6.95456	11.1001	0.000863233	0.00614052
Ciart	1.56998	2.11461	11.0984	0.000864034	0.00614214
Ier5	0.537756	7.3308	11.0893	0.000868257	0.00616727
Flrt3	-1.19177	4.14148	11.0883	0.000868719	0.00616727
Ssu72	-0.501805	7.82949	11.0846	0.000870483	0.00617571
Hook2	0.960203	4.74023	11.0803	0.000872491	0.00618541
Cetn4	-1.1357	3.04691	11.0792	0.000873003	0.00618541
Rbm47	0.558901	6.99147	11.0713	0.000876753	0.00620421
Piwil2	-1.25081	2.67115	11.0711	0.000876815	0.00620421
Plec	-0.489591	8.27115	11.0643	0.000880058	0.00622306
Sept11	-0.518351	7.38729	11.062	0.000881139	0.00622494
Mroh1	0.563035	6.58022	11.061	0.000881618	0.00622494
Rbm7	0.560604	7.0482	11.0596	0.000882273	0.00622494
Cib1	-0.663507	6.99477	11.0589	0.000882645	0.00622494
Dpep2	0.647873	6.77761	11.0525	0.000885699	0.00623654
Cops5	-0.52153	7.06337	11.052	0.000885931	0.00623654
Irak4	-0.580403	6.21212	11.0518	0.000886033	0.00623654
Pcnx3	0.663055	5.41591	11.0475	0.00088809	0.00624691
Scn1b	-0.77919	5.04362	11.0399	0.000891706	0.00626824
Spaca6	1.29933	3.72664	11.0369	0.000893168	0.0062744
Kdm3a	0.662128	5.91458	11.0332	0.000894926	0.00628264
Mrpl40	-0.628292	6.28029	11.0314	0.000895836	0.00628492
Mapkap1	-0.59747	6.53388	11.0292	0.000896895	0.00628823
Ccnt1	0.529393	6.54903	11.003	0.000909647	0.0063659
Optn	0.929385	4.40051	11.003	0.000909668	0.0063659
Ndufb2	-0.599907	7.65422	11.0028	0.000909753	0.0063659
Selenos	-0.497883	7.77147	10.9992	0.000911496	0.00637061
Mapk8	0.648688	5.13773	10.999	0.000911615	0.00637061
Ndufb4	-0.517528	8.01919	10.9978	0.000912214	0.00637065
Sarnp	-0.595405	7.34244	10.9933	0.000914396	0.00638174
Fbxo30	0.638049	5.40866	10.9837	0.000919184	0.00641098
Mrpl11	-0.574914	6.45395	10.9748	0.0009236	0.0064376
M6pr	-0.419914	8.29537	10.9706	0.000925685	0.0064441
Foxp1	0.536368	7.44592	10.9705	0.000925735	0.0064441
Cog3	0.750286	4.69743	10.9662	0.000927881	0.00645485
Nsmce1	-0.64559	5.68682	10.965	0.000928509	0.00645503
Cfb	1.65147	6.29199	10.9623	0.000929864	0.00646027
Rassf8	0.794249	4.94351	10.9372	0.000942534	0.00654405
Icosl	0.760138	4.96358	10.9317	0.000945336	0.00655926
Abtb2	0.995556	3.68311	10.9288	0.000946828	0.00656537
Tmem81	1.41893	2.43736	10.9243	0.00094912	0.00657701
Ndufaf8	-0.582928	6.79107	10.9218	0.000950378	0.00658147
Isyna1	-0.680554	5.74625	10.9149	0.000953918	0.00660173
Tbc1d22b	0.933807	4.0958	10.9073	0.000957879	0.00662486
Foxk1	0.660904	5.2186	10.8997	0.000961812	0.00664778
Smurf1	0.612305	5.49	10.897	0.000963218	0.00664834
Kiz	0.732997	4.68899	10.897	0.00096322	0.00664834
Msi2	0.975337	4.63661	10.8959	0.000963751	0.00664834
Ubxn4	-0.45873	7.84966	10.8924	0.00096558	0.00665667
Slc35f5	0.676374	5.28776	10.8896	0.000967034	0.00665902
Adsl	-0.641086	5.28075	10.8894	0.000967163	0.00665902
Borcs8	-0.644182	5.54472	10.8875	0.000968173	0.0066617
Ankrd44	0.581212	7.15351	10.8845	0.000969741	0.00666821
Smpd1	0.626819	5.40371	10.8747	0.000974887	0.0066993
Pnkp	-0.65134	5.99288	10.8731	0.000975685	0.00670049
Gm16973	1.14003	3.08588	10.8651	0.000979945	0.00672544
Mat2a	0.473045	7.74018	10.8568	0.000984355	0.00675139
Rrp15	-0.607476	5.4329	10.8524	0.000986703	0.00676317
Sem1	-0.411299	9.12508	10.8294	0.000999035	0.00684333
Taf10	-0.498396	7.98569	10.8201	0.00100406	0.00687147
Mgat4b	0.589553	6.84717	10.8194	0.00100443	0.00687147
Igbp1	0.507008	6.86729	10.8037	0.00101298	0.0069256
Rhebl1	1.17213	3.13145	10.7985	0.0010158	0.00694044
Bst1	0.511869	8.34073	10.7955	0.0010175	0.0069476
Ccl6	-0.436294	9.61232	10.7895	0.00102079	0.00696568
Kit	1.28773	3.17001	10.7802	0.00102594	0.00699635
Trove2	0.723322	5.23795	10.7744	0.00102912	0.00701358
Map4k3	0.668751	5.65528	10.7659	0.00103386	0.0070414
Gnai2	-0.327265	9.37938	10.7603	0.00103698	0.00705818
Snx3	-0.436853	8.43077	10.733	0.00105242	0.00715821
Atp5k	-0.525695	8.56352	10.7315	0.00105329	0.00715821
Kremen1	0.795949	4.33276	10.7308	0.00105368	0.00715821
Dnajc10	-0.550693	6.89027	10.7247	0.00105716	0.00717733
Micu2	-0.531556	6.39919	10.7203	0.00105965	0.00718187
Apoe	-0.220061	10.4225	10.7198	0.00105997	0.00718187
Ing1	0.522703	5.9715	10.7192	0.00106028	0.00718187
Adcy3	1.32634	4.01068	10.7188	0.00106051	0.00718187
Gm20721	-1.93335	2.59979	10.7079	0.0010668	0.00721797
Tmem167	-0.480964	7.75383	10.7072	0.00106719	0.00721797
Agap3	0.547557	5.953	10.7031	0.00106957	0.00722953
Foxj2	0.524947	6.0711	10.6912	0.00107645	0.00727149
Tpbgl	-1.16647	3.1998	10.6889	0.00107782	0.00727614
Rala	-0.502437	7.51443	10.6872	0.0010788	0.00727618
Plek	-0.452267	8.73935	10.6865	0.00107918	0.00727618
Rpl12	-0.303411	9.59713	10.6769	0.00108479	0.00730866
Limd2	0.568081	5.88971	10.676	0.00108536	0.00730866
Gm26890	1.33954	2.64754	10.6691	0.0010894	0.00733123
Strn4	0.542569	6.009	10.6541	0.00109826	0.00738373
Pinx1	-0.621048	5.23262	10.6536	0.00109858	0.00738373
2410015M20Rik	-0.532883	7.81074	10.6497	0.00110088	0.00739084
Tmem256	-0.47575	8.38527	10.6495	0.00110101	0.00739084
Oasl1	-1.77058	3.13702	10.6455	0.00110341	0.00740227
Aldh6a1	0.900859	4.0447	10.6395	0.00110697	0.00742151
Cdc123	-0.511184	6.412	10.6311	0.001112	0.00745058
Ndufaf2	-0.551474	5.88105	10.6224	0.00111724	0.00748105
Cdv3	-0.459798	7.92562	10.6066	0.00112687	0.00754079
Nrbf2	-0.508723	6.32612	10.5925	0.00113549	0.00759373
Gtf2f2	-0.521164	6.08987	10.5847	0.00114027	0.007621
Zfyve26	0.626015	5.78165	10.5762	0.00114553	0.00765136
Hoxb3	1.3835	2.64275	10.573	0.00114753	0.00765995
Ell	0.629214	5.23696	10.5662	0.00115174	0.00768036
Gm13012	1.37383	2.43833	10.5658	0.00115202	0.00768036
Wfdc21	1.02904	5.90962	10.5635	0.00115343	0.00768148
1810011H11Rik	-0.569082	5.66807	10.5632	0.00115362	0.00768148
Ddx21	-0.509145	7.63546	10.5605	0.00115527	0.00768772
Insl6	0.849967	4.72652	10.5456	0.00116463	0.00774518
Ywhaz	-0.400923	8.53462	10.544	0.00116563	0.00774706
Mitd1	-0.599098	5.70144	10.5269	0.00117651	0.00781451
Lyrm4	0.739036	4.72432	10.5189	0.00118161	0.00784353
Gm38335	0.999726	3.91902	10.5093	0.00118772	0.00787923
Hpcal1	0.584205	7.27231	10.4963	0.00119613	0.00793011
Tnfrsf13b	-0.524864	6.48427	10.4907	0.00119978	0.00794108
Gatad2a	-0.522691	6.9377	10.4904	0.00119994	0.00794108
Mras	-1.15131	3.88145	10.4893	0.00120068	0.00794108
Accs	0.782842	4.36278	10.4892	0.00120075	0.00794108
H2-T24	-1.13022	3.56425	10.4872	0.00120203	0.00794343
Ccm2	0.529538	6.06302	10.4864	0.00120259	0.00794343
Smim1	-1.53826	2.30844	10.4805	0.00120638	0.00796361
Tmem86b	1.14529	2.97201	10.4759	0.0012094	0.00797715
Ipmk	0.585812	6.26189	10.4751	0.00120992	0.00797715
Csnk1e	0.488879	6.89338	10.4698	0.00121342	0.00799533
Akr7a5	-0.573912	5.76272	10.4625	0.00121819	0.00802182
Pcnx	0.545803	5.95113	10.4526	0.00122477	0.00806021
Pkm	-0.444689	8.86283	10.4489	0.00122723	0.00807145
Prdm11	1.20803	2.81026	10.4452	0.0012297	0.00807314
Cyb561d2	-0.581828	5.83221	10.4451	0.00122973	0.00807314
Necap2	-0.479798	7.54856	10.4451	0.00122975	0.00807314
Vdac3	-0.504381	7.76434	10.4252	0.00124306	0.00815556
Reps2	0.783519	4.75237	10.4238	0.00124399	0.00815668
Trmt1	0.505336	6.30725	10.4207	0.00124613	0.00816572
Casp4	0.527093	6.26298	10.4125	0.00125165	0.00819684
Fuom	-0.651268	6.16399	10.4029	0.0012582	0.00823472
Uchl4	-1.67273	1.70415	10.3944	0.00126401	0.00826768
Hivep3	-0.626042	7.15313	10.3926	0.00126521	0.00827053
Arhgef7	-0.523212	6.33862	10.3887	0.00126792	0.00828315
Fbxo33	0.564032	5.60182	10.3868	0.0012692	0.00828649
Cyp4f18	-0.674605	7.24363	10.3786	0.00127484	0.00831828
Nudcd2	-0.574048	6.48706	10.3671	0.00128282	0.00836526
Psme2b	0.965034	4.73525	10.3542	0.00129183	0.00841889
Trim28	0.537945	6.26804	10.3505	0.00129437	0.00843032
Cirbp	0.774413	5.55585	10.338	0.00130322	0.0084828
Cltb	-0.510368	6.25838	10.3367	0.00130408	0.00848325
Tbl1xr1	0.506514	6.83375	10.3194	0.00131638	0.00855805
Ubqln2	0.543139	5.78415	10.3102	0.00132297	0.00859567
Thap11	0.581476	5.76307	10.306	0.00132596	0.00860992
Ptp4a1	0.488923	7.38842	10.2992	0.00133085	0.00863644
Tlr8	-1.15593	6.08533	10.2916	0.00133635	0.00866688
Trp53rkb	-0.966938	3.63462	10.257	0.00136164	0.00882555
Fgfr1	-1.99192	3.08534	10.2549	0.00136325	0.00883067
Arrb1	0.500309	6.17411	10.2511	0.001366	0.00884075
Lrrc8a	0.670025	5.10079	10.2505	0.00136646	0.00884075
Mir17hg	1.3353	2.54765	10.245	0.00137056	0.00886196
Mbtps2	0.606565	5.38507	10.2415	0.00137316	0.0088734
Ndufs4	-0.550264	7.28117	10.2362	0.00137715	0.00889382
Herc4	0.592285	6.7114	10.2329	0.0013796	0.00890432
Abhd17c	0.667265	5.13424	10.2299	0.00138185	0.0089135
Hnrnpu	-0.425199	8.68175	10.2277	0.00138347	0.00891858
Sdhaf1	-0.589315	5.42093	10.2227	0.00138719	0.00893719
Mrps15	-0.47784	7.32803	10.22	0.00138923	0.00893986
Calm2	-0.381517	8.88613	10.22	0.00138927	0.00893986
Sec13	-0.529273	6.70602	10.2135	0.00139416	0.00896594
Tacc2	0.73808	5.05385	10.2	0.00140441	0.00902645
Ppp2r3d	0.647484	5.21982	10.1896	0.00141238	0.0090722
Hist1h1d	-1.03391	4.7285	10.1803	0.00141946	0.00911226
Gm5431	-0.987907	3.86336	10.172	0.00142592	0.0091441
Sass6	-0.86188	4.71746	10.1717	0.00142613	0.0091441
St3gal1	0.528701	6.63758	10.1691	0.00142814	0.00915155
Siah1a	0.67352	4.91605	10.1666	0.00143004	0.00915826
Cdc42bpg	1.14631	3.28581	10.1607	0.00143463	0.00917921
Fcrls	-1.19451	6.74933	10.1602	0.00143503	0.00917921
1110004F10Rik	-0.456011	7.64982	10.1466	0.00144569	0.00924192
Zranb2	-0.481258	7.21224	10.1381	0.00145235	0.00927897
Prkd2	1.04366	3.40597	10.1282	0.00146014	0.00931797
Arl6ip4	-0.510732	6.53577	10.1282	0.00146019	0.00931797
Prpf31	-0.535141	6.17913	10.1177	0.00146849	0.00936141
Agpat5	-0.484333	6.90159	10.1174	0.00146875	0.00936141
Tnfrsf1b	0.455931	8.11744	10.0986	0.00148379	0.00945166
Gpat3	0.787558	4.25397	10.0956	0.00148627	0.00946187
Il6	1.78562	4.1407	10.0935	0.0014879	0.0094666
Numa1	0.571665	6.8086	10.0882	0.00149219	0.00948482
Ifi204	-0.570086	7.09112	10.0878	0.00149253	0.00948482
Tbc1d10a	0.658681	5.36099	10.084	0.00149566	0.00949905
Pnpla2	0.566773	6.75664	10.075	0.00150293	0.00953963
Lrrc8d	0.502936	7.09893	10.0335	0.00153721	0.00975144
Parp3	-0.549357	5.78075	10.0323	0.00153815	0.00975164
Slc38a6	0.503758	6.94216	10.03	0.00154014	0.00975848
Rnf166	0.529137	6.58726	10.0287	0.00154118	0.00975927
Snx4	-0.490672	6.83706	10.0227	0.00154624	0.00978554
G6pdx	-0.49981	6.57376	10.0184	0.0015498	0.0098023
Itgb1	-0.421765	8.99105	10.0163	0.00155165	0.00980821
Cenps	-1.32092	2.13731	10.0111	0.00155596	0.00982631
Samd1	0.569506	5.65754	10.0107	0.00155634	0.00982631
Dmxl2	0.544981	7.65354	10.0026	0.00156317	0.00986358
Lig3	-0.69599	4.90153	9.99607	0.00156875	0.00989298
Snx21	0.81073	4.19883	9.9812	0.00158146	0.00996732
Ly6e	-0.487331	8.90859	9.97654	0.00158548	0.00997428
Wfdc18	-1.18732	2.93456	9.97625	0.00158573	0.00997428
2900026A02Rik	-1.30966	3.01267	9.97543	0.00158643	0.00997428
Diaph3	-1.40793	2.74595	9.97528	0.00158656	0.00997428
A930007I19Rik	0.613765	5.26291	9.97451	0.00158722	0.00997428
2810006K23Rik	-0.675829	4.68127	9.96725	0.00159349	0.0100078
Cd69	1.07358	4.76112	9.95981	0.00159995	0.0100425
Micall1	0.647945	5.11492	9.95211	0.00160665	0.0100787
Chkb	0.611332	5.44574	9.94787	0.00161035	0.010096
Kdsr	0.57563	5.71067	9.94543	0.00161249	0.0100987
Igfbp6	-1.56802	2.16489	9.94523	0.00161267	0.0100987
Mrpl52	-0.437734	8.4077	9.94267	0.00161491	0.0101057
Dap3	-0.525664	6.38728	9.94182	0.00161566	0.0101057
Riox2	-0.571421	5.51803	9.94048	0.00161684	0.0101071
March7	0.487961	7.12674	9.93464	0.00162197	0.0101333
Ppp1r37	0.684343	4.94312	9.93329	0.00162316	0.0101348
Gas7	-0.668684	7.39145	9.93218	0.00162415	0.0101351
Slc7a5	0.870848	4.34822	9.92794	0.00162789	0.0101525
Haus8	-0.515173	6.32673	9.92128	0.00163379	0.0101834
Zcrb1	-0.474535	7.5346	9.91508	0.0016393	0.0102111
Fam173a	-0.551807	7.08154	9.91316	0.00164101	0.0102111
Trappc2l	-0.506545	7.7809	9.91307	0.00164109	0.0102111
Celf1	0.462396	7.40849	9.90477	0.00164851	0.0102514
Tmem106c	0.640545	4.99647	9.89953	0.00165321	0.0102746
Klf11	0.702867	4.82012	9.8967	0.00165575	0.0102845
Emc9	-0.740673	4.92581	9.89442	0.0016578	0.0102912
Psen2	0.565335	7.35787	9.88688	0.00166461	0.0103275
Cbfa2t3	-0.505941	6.78193	9.88398	0.00166724	0.0103379
Nol11	-0.522219	5.97912	9.88169	0.00166932	0.0103448
Fez2	-0.556337	6.03424	9.87757	0.00167306	0.0103606
Paox	-0.617849	5.5434	9.87674	0.00167381	0.0103606
Hdac5	0.519235	5.91656	9.87484	0.00167554	0.0103654
Tceal9	-0.538035	6.76151	9.87215	0.00167799	0.0103745
Adam15	-0.456622	7.80512	9.86815	0.00168164	0.0103897
Ier5l	-0.979803	3.76818	9.86735	0.00168238	0.0103897
Dhdh	0.640441	5.1433	9.86314	0.00168623	0.0104075
A530064D06Rik	-1.68294	2.43654	9.85579	0.00169299	0.0104432
Maml1	0.673245	4.77324	9.84057	0.00170705	0.0105238
Aatk	0.951584	3.98831	9.83725	0.00171013	0.0105368
U2af1	-0.536143	7.11106	9.83569	0.00171158	0.0105384
Pnrc1	0.451388	8.05788	9.83485	0.00171236	0.0105384
Foxo3	0.584427	5.77192	9.83105	0.0017159	0.0105542
Otud6b	-0.545191	6.10731	9.81642	0.00172961	0.0106304
Fbxl12	0.820009	4.60931	9.8157	0.00173028	0.0106304
Pacsin2	-0.48214	7.16504	9.80891	0.00173669	0.0106637
Mcoln1	0.551999	5.79671	9.78923	0.00175536	0.0107717
Tacstd2	1.61117	2.12278	9.78827	0.00175629	0.0107717
Tm9sf3	-0.447539	8.34894	9.78514	0.00175928	0.0107839
Reep4	0.690925	5.24123	9.77766	0.00176645	0.0108216
Rap1b	-0.382054	8.6604	9.76717	0.00177656	0.0108774
Psmg4	-0.54062	6.66148	9.76055	0.00178297	0.0109092
Fam3c	-0.495078	6.89197	9.75969	0.0017838	0.0109092
Dgkq	0.800431	4.24114	9.75625	0.00178714	0.0109234
Mrps36	-0.527345	7.22277	9.7511	0.00179216	0.0109479
Sypl	0.474047	7.50012	9.74566	0.00179747	0.0109741
Gm30025	1.19467	2.79631	9.74315	0.00179992	0.0109828
Cd300ld	-0.737346	6.88661	9.7385	0.00180448	0.0110043
Sowahc	0.51604	6.74489	9.73478	0.00180814	0.0110191
Mcub	-0.535162	7.32357	9.73395	0.00180895	0.0110191
Letmd1	0.662774	4.91432	9.72977	0.00181307	0.0110379
Gpr160	-0.544054	5.69975	9.72428	0.00181849	0.0110646
Smpdl3a	0.441998	8.60157	9.71841	0.00182431	0.0110938
Gm13166	1.56483	3.58797	9.71323	0.00182946	0.0111187
Akr1b8	-1.29683	3.43534	9.70813	0.00183455	0.0111434
Blvrb	-0.549739	7.97507	9.70338	0.0018393	0.0111659
Eif3c	-0.388166	8.66205	9.69763	0.00184506	0.0111945
Dnm1l	-0.597454	6.86592	9.68601	0.00185676	0.0112527
Ctsz	-0.328804	9.75189	9.68528	0.0018575	0.0112527
P3h2	2.14995	2.6396	9.68499	0.00185779	0.0112527
Slc35f6	-0.488492	6.98505	9.67662	0.00186627	0.0112977
Klhl28	0.597523	5.61509	9.67551	0.0018674	0.0112981
Cerkl	-1.47412	3.5838	9.66695	0.00187612	0.0113445
Spns1	0.642617	6.09878	9.65878	0.00188449	0.0113887
Ppp1r14b	-0.454951	8.25899	9.64849	0.00189507	0.0114462
Fam84b	0.958149	3.77948	9.6397	0.00190416	0.011489
Agmo	1.12072	3.6202	9.63957	0.00190429	0.011489
Alox5ap	-0.390644	9.00462	9.63801	0.00190592	0.0114923
Sept2	-0.926203	5.03408	9.63546	0.00190856	0.0115018
Aldoc	1.04204	4.62938	9.63028	0.00191395	0.0115224
Ap2m1	-0.439112	7.96305	9.63011	0.00191414	0.0115224
Snx9	-0.521813	7.06956	9.62623	0.00191818	0.0115403
Fxyd5	-0.33047	9.46508	9.62497	0.0019195	0.0115417
Ctsc	-0.333275	9.24403	9.61822	0.00192656	0.0115777
Atp5c1	-0.40424	8.66991	9.60934	0.0019359	0.0116273
Cby1	-0.729312	4.49848	9.59913	0.0019467	0.0116856
Tbc1d24	0.638382	5.40436	9.59481	0.00195128	0.0117066
Adam22	1.61332	2.77923	9.59299	0.00195321	0.0117116
Cks2	0.767112	5.15572	9.58585	0.00196083	0.0117487
Sqle	-0.752187	4.79174	9.58445	0.00196233	0.0117487
Nipa2	-0.452392	7.38729	9.58412	0.00196268	0.0117487
Nubp1	-0.553454	6.76206	9.57805	0.00196917	0.011781
Hlx	0.617879	5.19246	9.57311	0.00197449	0.0118052
Rusc1	0.723521	4.86803	9.57224	0.00197542	0.0118052
Tmem170b	0.496361	6.04626	9.56269	0.00198572	0.0118601
Mfsd13a	0.807171	4.5407	9.56092	0.00198763	0.011865
Kcnk13	-0.647145	5.40619	9.5581	0.00199069	0.0118766
Nr2c2	0.596113	6.23355	9.55303	0.0019962	0.0119028
Nup210	1.28721	3.65332	9.5455	0.0020044	0.0119451
Bmi1	0.595851	5.29409	9.54009	0.00201032	0.0119737
Dcp1b	0.764735	4.37937	9.5384	0.00201217	0.0119781
Coa3	-0.574584	7.19758	9.53576	0.00201507	0.0119887
Zfp971	-0.981031	4.07358	9.53413	0.00201686	0.0119927
Rims3	1.59968	2.40061	9.52798	0.00202362	0.0120182
Rras2	-0.868808	4.10528	9.52751	0.00202414	0.0120182
Rad52	0.929837	3.6761	9.52718	0.0020245	0.0120182
Cyp4f13	0.647261	5.19193	9.52465	0.0020273	0.0120281
Pithd1	0.648469	4.91374	9.52223	0.00202998	0.0120374
Dctn3	-0.507287	7.70092	9.52094	0.0020314	0.0120392
Pou5f2	0.956905	3.59169	9.51909	0.00203345	0.0120446
D930016D06Rik	0.856267	3.9345	9.51546	0.00203748	0.0120618
Slc8a1	-1.32984	5.45884	9.50786	0.00204593	0.0121052
Rab2a	-0.411604	8.09323	9.50256	0.00205186	0.0121335
Mfsd7a	0.721704	5.16999	9.49673	0.00205839	0.0121655
Bckdhb	1.23212	3.45867	9.48445	0.00207221	0.0122404
Med29	-0.597965	5.79824	9.48218	0.00207477	0.0122488
Rdh11	0.6363	4.90862	9.47608	0.00208169	0.0122812
Rbm12b2	0.92389	3.78144	9.47532	0.00208254	0.0122812
Cox20	-0.549838	6.76414	9.4646	0.00209475	0.0123464
Prkce	1.09128	3.76988	9.46078	0.00209911	0.0123653
2310009B15Rik	-0.628743	5.26344	9.45766	0.00210269	0.0123795
St6gal1	-0.799268	5.05772	9.45043	0.002111	0.0124117
Bmx	1.31164	3.16822	9.45033	0.00211111	0.0124117
Ndufs7	-0.470459	7.70297	9.44989	0.00211162	0.0124117
Pik3r5	0.520733	7.041	9.44653	0.00211549	0.0124277
Rnh1	-0.478089	8.8854	9.44549	0.00211669	0.0124279
Slc9a4	1.0138	4.12871	9.43419	0.00212977	0.0124972
Ak6	-0.506563	6.49858	9.43328	0.00213083	0.0124972
Plcl1	-1.19275	3.23929	9.43107	0.0021334	0.0125055
Tcf7l2	0.516369	7.55545	9.42763	0.00213741	0.0125221
Gins1	-1.06347	2.92953	9.42438	0.00214119	0.0125374
Mrto4	-0.535484	6.33591	9.41924	0.00214721	0.0125658
Lrp1	-0.357509	8.92887	9.40993	0.00215813	0.0126228
Atp1a1	-0.393169	8.42472	9.40157	0.00216799	0.0126736
Fam168b	0.481652	7.09046	9.39119	0.00218031	0.0127364
Rhbdd3	0.74002	4.50272	9.39051	0.00218112	0.0127364
Akr1b3	-0.495693	7.52633	9.38395	0.00218893	0.0127751
Arid1a	0.465559	7.36882	9.36436	0.00221245	0.0129054
Synpo	-1.13394	2.70123	9.36243	0.00221478	0.0129119
Gm17275	-1.77977	2.01294	9.35855	0.00221948	0.0129323
Mfsd4a	-0.935456	4.05793	9.35229	0.00222707	0.0129695
Gng5	-0.360404	9.27813	9.34949	0.00223048	0.0129823
Supt16	-0.555195	7.49609	9.34684	0.00223371	0.012994
Cxcr3	1.42225	2.02633	9.33971	0.0022424	0.0130375
Ssx2ip	-0.790873	4.54004	9.33778	0.00224477	0.0130442
Trpm2	0.70592	4.62668	9.33091	0.0022532	0.0130812
Brpf3	0.86447	4.0621	9.33061	0.00225357	0.0130812
Cd276	-0.890842	4.63902	9.3209	0.00226554	0.0131386
2610037D02Rik	0.649448	5.02999	9.32061	0.0022659	0.0131386
Pkd1	0.536668	5.54364	9.31855	0.00226846	0.0131463
Tcof1	-0.525208	6.79859	9.3107	0.00227819	0.0131955
Nemp1	0.929187	3.63017	9.30324	0.0022875	0.0132423
Sh3bp4	1.03413	3.26994	9.29688	0.00229544	0.0132811
Adgb	0.994512	3.44504	9.29475	0.00229812	0.013283
Pgap3	1.22176	2.50448	9.29428	0.00229871	0.013283
Nudc	-0.465015	7.33152	9.29367	0.00229947	0.013283
Thap3	0.594998	5.23765	9.29223	0.00230128	0.0132862
Snrpa	-0.541403	6.20867	9.28982	0.00230431	0.0132966
Csf1	0.62372	5.1443	9.28842	0.00230606	0.0132995
Mknk1	0.491936	6.05273	9.28635	0.00230867	0.0133074
Arpc4	-0.463841	8.54705	9.28524	0.00231008	0.0133084
Psmc6	-0.456397	7.61902	9.28407	0.00231155	0.0133097
Msn	-0.344841	9.06392	9.2659	0.00233459	0.0134352
Gstm5	-0.881136	4.22378	9.25608	0.00234715	0.0135002
Vapb	-0.435315	7.50589	9.2525	0.00235174	0.0135193
P2ry12	-0.903593	4.97934	9.24749	0.00235819	0.0135492
Glud1	-0.381857	8.43477	9.24567	0.00236053	0.0135554
Zfp687	0.804591	3.98666	9.23854	0.00236974	0.0136009
Chd7	0.547107	7.25796	9.234	0.00237562	0.0136274
Adamtsl5	-0.757318	4.13472	9.23211	0.00237807	0.0136342
Nfat5	0.600786	6.74169	9.23015	0.00238062	0.0136415
Slc37a1	1.25791	2.53469	9.2272	0.00238446	0.0136538
Rtf2	-0.465926	7.31595	9.22655	0.00238531	0.0136538
Slc35a5	0.509472	5.7824	9.21308	0.00240293	0.0137473
D230025D16Rik	0.644586	4.93212	9.2022	0.00241724	0.0138218
Lamtor5	-0.478756	7.67497	9.19133	0.00243164	0.0138967
Phkg2	0.562779	5.51696	9.1861	0.00243861	0.0139291
Sec11a	-0.519299	7.45548	9.18141	0.00244486	0.0139512
Tpr	-0.446616	8.66387	9.18103	0.00244536	0.0139512
Dvl1	0.689103	4.73689	9.18028	0.00244637	0.0139512
Nrf1	0.524627	5.62895	9.17605	0.00245202	0.013976
Stard5	0.622085	5.44828	9.17286	0.0024563	0.013993
Snf8	-0.481869	7.43904	9.16222	0.00247062	0.0140671
Usp14	-0.46642	7.09254	9.15975	0.00247396	0.0140786
Mbtps1	0.50552	6.11413	9.15589	0.00247918	0.0141008
Mpv17l	1.26355	3.37033	9.15309	0.00248298	0.0141093
Lrrc8b	0.594198	5.6984	9.15229	0.00248407	0.0141093
Maml2	0.75259	4.89379	9.15189	0.00248462	0.0141093
Psd3	-1.22703	5.56615	9.14826	0.00248955	0.0141298
Fto	0.487945	5.95013	9.14421	0.00249506	0.0141536
Cnn3	1.19384	2.67558	9.14077	0.00249975	0.0141728
Oxa1l	0.523672	6.12675	9.13582	0.00250653	0.0142037
Il1r1	1.46588	2.11064	9.13182	0.00251201	0.0142272
Ets2	0.64491	6.8815	9.12951	0.00251519	0.0142377
Cdadc1	0.549996	5.56753	9.11182	0.00253963	0.0143684
Hspbp1	-0.576576	5.47484	9.10832	0.0025445	0.0143884
Slc4a2	0.497902	5.89995	9.10623	0.00254741	0.0143973
Acvr1b	0.665349	5.14107	9.09288	0.00256607	0.0144951
Hsbp1	-0.45714	7.90845	9.07888	0.00258578	0.0145988
Wipi1	0.606848	5.04392	9.06756	0.00260184	0.0146669
Il1rl2	0.672701	5.48395	9.06705	0.00260256	0.0146669
Gas2l3	0.532827	6.89635	9.06655	0.00260327	0.0146669
Cd180	-0.664901	6.01562	9.06653	0.00260331	0.0146669
Tnip1	0.505405	6.36882	9.0641	0.00260676	0.0146715
Siglecf	1.64243	3.53733	9.06403	0.00260686	0.0146715
Phf2	0.558472	5.53923	9.05272	0.00262305	0.0147548
Fbxl2	-0.713672	4.3759	9.04727	0.00263087	0.0147911
Gm13391	1.40151	2.03344	9.04517	0.0026339	0.0148003
Cpsf7	0.474465	6.09233	9.03538	0.00264805	0.014872
Chd5	1.24073	2.5805	9.03274	0.00265187	0.0148857
Pdp1	0.707771	4.46447	9.0266	0.00266079	0.014928
Tmub2	0.590315	5.42214	9.01437	0.00267865	0.0150106
Zdhhc20	0.481666	7.03901	9.01247	0.00268143	0.0150106
Ldb1	0.504636	5.82353	9.01231	0.00268167	0.0150106
Rpl22l1	-0.485358	8.24628	9.01068	0.00268407	0.0150106
Gpt	-0.933024	3.58157	9.01067	0.00268408	0.0150106
Tcf3	0.588896	5.45508	9.01051	0.00268432	0.0150106
Ndufaf5	-0.869403	3.77293	9.0094	0.00268594	0.0150106
Alkbh5	0.467781	6.71415	9.00888	0.00268671	0.0150106
Snapc5	-0.533438	7.15678	9.00526	0.00269204	0.0150284
Lrch1	0.585886	5.55873	9.00396	0.00269395	0.0150284
Mon1a	0.818078	4.36757	9.00386	0.00269409	0.0150284
Mrpl47	-0.649245	4.70027	8.99596	0.00270577	0.0150743
Gm14326	-0.959704	3.34011	8.9952	0.00270689	0.0150743
Gsg1	-1.26066	2.20435	8.99463	0.00270773	0.0150743
Hist3h2a	0.621506	5.71743	8.99449	0.00270795	0.0150743
Atp5l	-0.346094	9.05451	8.99212	0.00271146	0.015086
Tecr	-0.48507	7.30977	8.98483	0.0027223	0.0151385
Cnksr3	0.914745	3.51448	8.98308	0.00272491	0.0151451
Dars	-0.49496	6.41719	8.9792	0.0027307	0.0151661
Oaz2	0.613961	5.28527	8.97866	0.00273151	0.0151661
Mphosph10	-0.458677	6.71487	8.96925	0.00274562	0.0152366
Smn1	-0.483802	6.26042	8.95902	0.00276103	0.0153141
Nme4	-1.4064	3.02807	8.95668	0.00276456	0.0153225
Rps2	-0.275773	9.8191	8.95614	0.00276539	0.0153225
Stk17b	0.51939	7.53082	8.94669	0.00277974	0.015394
Arhgap31	0.460018	7.55632	8.94128	0.00278797	0.0154317
Eif3f	0.379737	8.60238	8.93815	0.00279276	0.0154502
Eno1b	-1.32829	2.01613	8.9365	0.00279528	0.0154523
Tma7	-0.420194	8.52657	8.93602	0.00279601	0.0154523
Prnp	0.691601	4.43693	8.92999	0.00280526	0.0154954
Btbd9	0.498461	5.79278	8.92806	0.00280823	0.0155038
Tm7sf3	0.546577	5.95791	8.92556	0.00281206	0.0155129
1810044D09Rik	1.19622	2.85199	8.9251	0.00281277	0.0155129
Pbx2	0.501523	6.03495	8.92287	0.00281621	0.0155166
Asb2	1.55455	2.32125	8.92191	0.0028177	0.0155166
Tmem159	0.576683	5.38867	8.92111	0.00281892	0.0155166
Zxdb	0.783077	4.00614	8.92092	0.00281923	0.0155166
Apobec1	-0.469202	8.16799	8.90628	0.00284192	0.0156335
Slpi	0.752371	6.76691	8.9012	0.00284983	0.0156652
Dnajc28	1.16986	2.99425	8.90069	0.00285063	0.0156652
Anxa1	-0.404181	8.6705	8.89977	0.00285207	0.0156652
Srxn1	-0.578794	5.91639	8.89761	0.00285544	0.0156757
Prrc2b	0.534996	6.51653	8.89641	0.00285732	0.015678
Dot1l	-0.562381	5.82743	8.88645	0.00287294	0.0157557
Ifi207	-0.539598	7.78109	8.88382	0.00287709	0.0157704
Ubqln4	0.632703	4.90281	8.87688	0.00288804	0.0158223
Mrps18b	-0.554876	5.81154	8.87116	0.00289711	0.0158639
Nxt2	0.65877	4.69882	8.85955	0.0029156	0.0159539
Ptger1	-1.39946	2.11439	8.85897	0.00291653	0.0159539
Pan3	0.534338	6.85909	8.85392	0.00292459	0.0159899
Wdr70	-0.496291	5.75649	8.85156	0.00292839	0.0159956
Siae	0.546113	5.48705	8.85141	0.00292862	0.0159956
Dppa3	-1.44868	2.44274	8.84973	0.00293132	0.0159973
Milr1	-0.487408	6.8761	8.84936	0.00293192	0.0159973
Spry2	1.33565	2.349	8.83186	0.00296016	0.0161432
Zer1	0.732486	4.56396	8.82561	0.00297032	0.0161859
Dck	-0.649777	5.56295	8.82519	0.00297101	0.0161859
Polr2j	-0.53282	7.05186	8.81662	0.00298498	0.0162538
Gm15417	0.868254	4.73716	8.81061	0.00299483	0.0162991
Axin1	0.525414	5.69762	8.80428	0.00300525	0.0163404
Rpl11	-0.286076	9.70021	8.80415	0.00300546	0.0163404
Kctd13	0.719553	4.52522	8.7965	0.00301809	0.0164007
Tmc6	0.757165	4.92727	8.79442	0.00302154	0.0164112
Ripor2	-1.12317	3.17044	8.79305	0.00302381	0.0164152
Dkc1	-0.568808	5.29617	8.78976	0.00302926	0.0164317
Hdgfl3	-1.65698	2.778	8.78895	0.0030306	0.0164317
Kctd12	-0.502629	7.9983	8.78835	0.00303161	0.0164317
Rc3h2	0.490692	6.5881	8.78752	0.00303298	0.0164317
Cd74	-0.378443	9.8135	8.78496	0.00303724	0.0164384
Prkrip1	-0.518533	5.57751	8.78494	0.00303727	0.0164384
Miga1	0.98951	3.78818	8.76955	0.003063	0.0165667
Nfia	0.850477	4.44932	8.76892	0.00306407	0.0165667
Tprgl	0.486778	7.11661	8.76694	0.00306739	0.0165763
Samd9l	-0.598413	6.71091	8.76521	0.0030703	0.0165775
Arid1b	0.484639	6.56796	8.76497	0.0030707	0.0165775
Dusp16	0.63661	5.34484	8.75634	0.00308527	0.0166478
Nhsl2	-1.1303	4.10638	8.74827	0.00309896	0.0167132
Ppil1	-0.66377	4.58822	8.73542	0.00312087	0.0168229
Tbc1d23	0.476638	6.48894	8.73077	0.00312884	0.0168574
Glb1	0.502011	6.23772	8.72378	0.00314086	0.0169136
Mettl7a1	0.582755	5.14719	8.72143	0.00314491	0.016927
Txndc16	0.63594	5.33393	8.71523	0.00315562	0.0169761
Arhgap26	-0.499049	5.84047	8.71096	0.00316302	0.0170074
Polr3gl	0.588868	5.30633	8.70365	0.00317573	0.0170672
Uxt	-0.54716	5.47605	8.70181	0.00317894	0.0170759
Fh1	-0.540348	6.03039	8.68783	0.00320341	0.0171987
Mea1	-0.47428	6.45981	8.67397	0.00322787	0.0173167
[truncated: 8,728 more rows]

## Sheet: LPS D15 vs Bleo D14
	logFC	logCPM	LR	PValue	FDR
Htr2b	-3.43226	3.23659	81.0289	2.22439e-19	2.88014e-15
Phgdh	3.91808	4.10938	74.4538	6.20752e-18	3.10444e-14
Atf5	2.25742	5.1105	74.1629	7.19287e-18	3.10444e-14
Ccr5	-1.50183	7.57163	61.8845	3.64205e-15	1.17893e-11
Sphk1	-3.63	2.22999	59.5142	1.21413e-14	3.14412e-11
Gpc1	-3.65204	3.31137	56.0608	7.02644e-14	1.51631e-10
Slc37a2	-1.57976	6.10016	54.866	1.29032e-13	2.38672e-10
Dhrs9	-4.90109	3.74216	52.1952	5.02481e-13	8.13265e-10
Slc36a2	-3.5395	4.59561	50.541	1.16703e-12	1.67896e-09
Ctsb	-1.44152	11.6333	48.4699	3.354e-12	4.34276e-09
Tob1	1.50451	4.84547	41.0969	1.44868e-10	1.70523e-07
Timp1	-3.94727	3.48017	40.7331	1.74503e-10	1.88289e-07
Trmt1	0.855357	5.07692	40.0773	2.44113e-10	2.43137e-07
Fabp3	-4.05186	3.07831	39.7691	2.85837e-10	2.62093e-07
Ctsl	-1.79363	9.54067	39.6511	3.0363e-10	2.62093e-07
Adipor2	1.60526	7.30205	39.1455	3.93369e-10	3.18334e-07
Pdpn	-2.10967	6.8975	38.4339	5.66399e-10	4.31396e-07
Bdh2	-2.97549	1.08937	37.6284	8.55898e-10	6.15676e-07
Steap3	-1.90138	3.98409	37.4936	9.17112e-10	6.24988e-07
Olfm1	-1.65845	6.28369	36.661	1.40564e-09	9.10009e-07
Spp1	-4.98971	11.9419	36.4612	1.5574e-09	9.60246e-07
Npy	-5.31987	2.58847	35.7482	2.24537e-09	1.3215e-06
Gga2	-0.899289	5.0045	35.4166	2.66211e-09	1.49865e-06
Gm34907	3.40505	-0.391834	33.409	7.46775e-09	4.02885e-06
Vasn	-2.99276	0.0843643	33.236	8.16255e-09	4.15056e-06
Uchl1	-4.93529	1.6204	33.1955	8.33446e-09	4.15056e-06
Adam8	-1.74503	6.46113	32.9976	9.22748e-09	4.3306e-06
Plau	-3.35902	3.9345	32.9688	9.3649e-09	4.3306e-06
Tarm1	-2.58795	4.32589	32.0538	1.49964e-08	6.55487e-06
Cks2	1.3147	4.54387	32.0292	1.51874e-08	6.55487e-06
Spsb4	-2.12355	2.52593	31.7787	1.72775e-08	7.21644e-06
Slc41a2	-1.3283	4.09002	31.2938	2.21786e-08	8.974e-06
Mfge8	-3.03118	6.21165	30.8851	2.73765e-08	1.06649e-05
Per1	1.21567	5.58113	30.8411	2.80048e-08	1.06649e-05
Lsr	1.49096	4.48958	30.7356	2.95688e-08	1.09388e-05
2510017J16Rik	1.87141	0.763259	30.6464	3.09599e-08	1.11352e-05
C1qtnf6	-3.31308	1.32399	30.5914	3.18497e-08	1.11457e-05
Rassf5	1.12306	5.69123	30.5269	3.29264e-08	1.12192e-05
Mir142hg	2.22315	3.33366	30.4723	3.38666e-08	1.12437e-05
Lrpap1	-1.1866	7.50821	29.6199	5.25629e-08	1.70146e-05
Itga5	-0.87876	6.19038	29.5038	5.58066e-08	1.7624e-05
Tra2a	0.992283	6.8872	29.4393	5.76961e-08	1.77869e-05
Pqlc2	-1.19096	4.03452	29.3264	6.11559e-08	1.78259e-05
Ankmy1	-4.31868	-0.551845	29.2866	6.24258e-08	1.78259e-05
Tcp11l1	-1.09785	4.00772	29.2674	6.30475e-08	1.78259e-05
Pim3	1.25425	4.51466	29.2588	6.33295e-08	1.78259e-05
Rnf128	-1.89895	5.6999	28.9715	7.34521e-08	2.02353e-05
Bmx	2.58676	1.95166	28.9186	7.54838e-08	2.03617e-05
Vwf	1.26333	4.66204	28.8529	7.80887e-08	2.06345e-05
4930523C07Rik	1.40762	4.72553	28.7753	8.12826e-08	2.10489e-05
AI504432	1.67151	6.77973	28.736	8.29468e-08	2.10587e-05
Pbx1	1.68047	4.00164	28.691	8.48993e-08	2.11399e-05
Clec4n	-1.35622	8.64261	28.3879	9.92863e-08	2.42558e-05
Fam129a	1.47448	6.49914	28.1181	1.14131e-07	2.73661e-05
Rgs7bp	-4.07986	0.299035	28.0342	1.19189e-07	2.80593e-05
Plekhn1	-0.865449	4.21725	27.9203	1.26414e-07	2.92288e-05
Inmt	2.48372	1.67992	27.8649	1.30091e-07	2.95513e-05
Dcstamp	-3.35818	3.04087	27.7912	1.35138e-07	3.01684e-05
Gm26532	2.14527	5.30869	27.729	1.39558e-07	3.06271e-05
Bend6	1.28846	2.97789	27.6866	1.42646e-07	3.0783e-05
Cox6a2	2.87214	2.99702	27.6188	1.47739e-07	3.13594e-05
Prokr1	-2.34716	0.327583	27.4937	1.57607e-07	3.29145e-05
Adora2b	-1.09641	4.28991	27.1836	1.85019e-07	3.75206e-05
Chil3	3.20045	10.7716	27.179	1.85458e-07	3.75206e-05
Slfn5	-1.99647	6.37658	27.124	1.90813e-07	3.801e-05
Alas1	-1.48005	7.21227	27.0338	1.99926e-07	3.92219e-05
Il7r	-1.7697	6.28929	26.9764	2.05958e-07	3.98021e-05
Unc13a	-2.62801	0.660577	26.7475	2.31849e-07	4.41468e-05
Ak1	-4.35448	0.560615	26.2939	2.93218e-07	5.50231e-05
Efr3b	-3.9159	-0.771848	26.1078	3.22869e-07	5.97216e-05
Mir17hg	2.01229	1.22039	25.9758	3.45719e-07	6.30474e-05
Chst11	-1.98113	3.33717	25.9021	3.59174e-07	6.44491e-05
Il1rn	-1.17882	7.00727	25.8357	3.71743e-07	6.44491e-05
Chkb	1.12729	4.35322	25.8121	3.76329e-07	6.44491e-05
Zranb3	-2.63163	4.25496	25.8041	3.77888e-07	6.44491e-05
Tm4sf19	-8.20074	-0.16791	25.802	3.78292e-07	6.44491e-05
Dot1l	-1.17411	4.81302	25.7316	3.92359e-07	6.59774e-05
Spint2	2.77611	0.690475	25.6976	3.99317e-07	6.62866e-05
Ifi27l2a	-2.22403	8.68959	25.6526	4.08747e-07	6.69931e-05
Akirin1	-0.900398	6.4361	25.6212	4.15447e-07	6.72401e-05
Dnmt3aos	-3.60305	1.51322	24.9826	5.78499e-07	9.24741e-05
Krt79	5.9482	4.74891	24.9552	5.86781e-07	9.26542e-05
Zfp692	1.41875	2.01188	24.8946	6.05533e-07	9.44631e-05
Klra2	1.65825	5.32943	24.8255	6.27633e-07	9.67451e-05
Lmo4	1.64396	7.71202	24.6911	6.72944e-07	0.000102509
4732496C06Rik	2.56828	-0.300074	24.6102	7.01806e-07	0.000105663
Mast4	-2.50712	1.57503	24.5584	7.20911e-07	0.000107291
Cdc42ep3	1.52628	5.93409	24.4013	7.82156e-07	0.000115084
Atf4	0.913023	7.10665	24.343	8.06177e-07	0.000117285
Fabp1	5.44508	3.54307	24.3052	8.22165e-07	0.000118282
Gtpbp2	0.881175	5.73035	24.0346	9.46191e-07	0.000133952
Spry1	1.77251	0.908424	24.0233	9.51778e-07	0.000133952
Dgat1	1.12323	4.33839	23.9357	9.96082e-07	0.00013868
Mical2	-1.64872	3.87202	23.7132	1.11811e-06	0.000154013
Psmd1	-0.866523	6.84059	23.6768	1.13946e-06	0.000155303
Rab44	2.98575	2.89958	23.409	1.30966e-06	0.000174885
Slco3a1	1.48408	4.33452	23.4083	1.31015e-06	0.000174885
Atp6v1e1	-0.786469	8.15119	23.3444	1.35439e-06	0.000178945
Lamc1	-1.21512	4.18936	23.1185	1.52316e-06	0.000199211
Kcnh4	3.62331	-0.82865	23.0598	1.57037e-06	0.000202727
Gm14461	-4.34834	0.0850177	23.0464	1.58136e-06	0.000202727
Hbegf	-2.34577	2.26763	23.0217	1.60184e-06	0.00020334
N4bp2l1	0.958465	4.8225	22.9957	1.62368e-06	0.000204111
Gm42715	1.45032	1.94032	22.9342	1.6764e-06	0.000207169
Hist1h4i	-1.31053	3.12542	22.9301	1.68001e-06	0.000207169
Cetn4	-1.59998	1.758	22.8714	1.73212e-06	0.00021094
Gla	-0.916955	6.19067	22.8592	1.74317e-06	0.00021094
Znrf1	1.10703	5.69439	22.7977	1.79981e-06	0.000213062
Patj	4.21716	1.73923	22.7972	1.8003e-06	0.000213062
Lrrc32	-3.59256	0.0331663	22.7768	1.81951e-06	0.000213062
Peli1	0.832161	6.5452	22.7694	1.82652e-06	0.000213062
Igkc	7.43939	6.24974	22.7375	1.8571e-06	0.000213211
Pparg	1.34673	4.90337	22.7172	1.87679e-06	0.000213211
Foxk1	0.954956	4.14731	22.7168	1.8772e-06	0.000213211
Ltbp3	-1.34875	2.9289	22.5958	1.99919e-06	0.000225091
Fabp5	-1.43068	10.8587	22.4949	2.10708e-06	0.000235193
Casz1	1.01303	3.10363	22.4687	2.1359e-06	0.000235354
Ssx2ip	-1.38693	3.14682	22.4607	2.14487e-06	0.000235354
Lzts2	1.44798	1.87494	22.4096	2.20265e-06	0.000239663
Acot7	-0.886827	4.75808	22.3633	2.25647e-06	0.000243473
Dlg3	-2.52167	1.48737	22.3133	2.31593e-06	0.000247824
Il16	0.94306	4.40725	22.1602	2.5082e-06	0.000266199
Tpm1	-1.37349	4.85025	22.023	2.69398e-06	0.000283591
Vcan	-3.57616	4.56108	21.9651	2.77648e-06	0.000289919
2900089D17Rik	1.15523	2.33873	21.9483	2.8009e-06	0.000290128
Lyrm4	1.08666	3.76751	21.9091	2.85874e-06	0.000293769
Slc1a3	3.2733	-0.518264	21.8833	2.89743e-06	0.000295401
Tob2	0.7762	6.12099	21.7995	3.02683e-06	0.000306183
Map7d3	2.26134	1.55388	21.7732	3.06851e-06	0.000307993
Sirpb1b	1.17852	4.85238	21.7424	3.11825e-06	0.000310578
Itgav	-1.08321	5.75358	21.6715	3.23561e-06	0.000319807
Cux1	-0.905722	7.01511	21.3987	3.73033e-06	0.000365911
Klf13	0.831132	7.643	21.3807	3.76547e-06	0.000366581
Esd	-1.34612	8.8332	21.3545	3.81718e-06	0.000368842
Mat2a	0.676283	7.02644	21.1692	4.20462e-06	0.00040327
Gm27010	1.54601	1.73836	21.0521	4.46965e-06	0.000425537
Dera	-0.975963	4.93216	21.0269	4.52878e-06	0.000428011
Enc1	-1.11573	3.68214	21.013	4.56175e-06	0.000428011
Ldlrap1	-0.758838	5.1307	20.8939	4.85437e-06	0.00045219
Nags	-4.51686	-1.47815	20.8315	5.0151e-06	0.000463825
Ap2s1	-0.828806	7.32109	20.753	5.22508e-06	0.000479818
Coro6	4.22734	0.778797	20.6276	5.57867e-06	0.00050868
Fam214b	-0.697357	4.75204	20.5855	5.70254e-06	0.000510789
Cd164	1.41746	7.36233	20.5839	5.70731e-06	0.000510789
Rcan1	-1.29743	3.94486	20.5796	5.72014e-06	0.000510789
Krt78	4.97274	-1.66852	20.4818	6.02024e-06	0.000533904
AC163040.1	1.70327	0.815758	20.3305	6.51524e-06	0.000571179
Comp	-3.13843	0.165655	20.3266	6.52877e-06	0.000571179
Irf9	-0.899766	5.26588	20.3047	6.60381e-06	0.000573866
Ccr1	-1.0717	6.95321	20.2787	6.69434e-06	0.000576971
Cytip	1.37101	6.79264	20.2689	6.72865e-06	0.000576971
Slc7a8	-1.06349	5.89101	20.2426	6.82156e-06	0.000581089
Gpnmb	-1.40611	9.22587	20.193	7.00084e-06	0.000592463
Snhg12	1.03524	5.12358	20.0204	7.6622e-06	0.000644222
Cfap43	0.949332	3.54115	19.9176	8.08522e-06	0.000675403
Trib3	1.33137	3.07029	19.902	8.15149e-06	0.000676574
Gstm2	-2.46138	1.71154	19.8168	8.52284e-06	0.000702386
Lrrc27	-1.54779	2.54421	19.8061	8.57098e-06	0.000702386
Lgals9	-1.31544	6.70181	19.6654	9.22574e-06	0.000751289
Itgb7	1.97326	4.83213	19.5986	9.55405e-06	0.000773162
Cyp2a4	-9.66384	-0.172499	19.5662	9.71724e-06	0.000781483
Cdc42bpg	1.61356	1.84281	19.4888	1.01192e-05	0.00080879
Adssl1	-1.14599	6.14912	19.458	1.02836e-05	0.000816884
Htr2c	4.68992	1.2149	19.372	1.07573e-05	0.000849304
Rtp4	-2.5574	4.70904	19.3424	1.09256e-05	0.00085736
Maml3	1.05463	3.82692	19.2767	1.13076e-05	0.000881991
Hif1a	-1.00048	7.71161	19.152	1.2071e-05	0.000935902
Il6ra	0.813519	6.71463	19.0637	1.2643e-05	0.000974414
Oas3	-2.81141	3.80315	18.9904	1.31379e-05	0.00100656
Atp8b1	-3.16646	-1.34367	18.9523	1.34028e-05	0.00102082
Daglb	-0.966876	5.94961	18.8939	1.38197e-05	0.00104642
5730507C01Rik	4.62828	-0.0428366	18.7758	1.47023e-05	0.00110677
Net1	1.70878	5.18271	18.7004	1.52954e-05	0.00114071
4933430I17Rik	-3.48582	0.471489	18.6882	1.53934e-05	0.00114071
Ivns1abp	0.854306	6.48659	18.6852	1.54174e-05	0.00114071
Sbk2	-1.85157	1.36366	18.6494	1.57099e-05	0.00115575
Ltb4r1	-1.62284	4.55607	18.6165	1.5983e-05	0.0011692
Fam46c	-1.15892	5.50731	18.5399	1.66385e-05	0.00121031
Ccpg1	0.739402	4.62894	18.5203	1.68104e-05	0.00121598
Fam198b	-2.58459	2.49684	18.4439	1.74981e-05	0.00125755
Mmp14	-1.4559	7.75318	18.4273	1.76507e-05	0.00125755
Ints6l	0.800611	4.46573	18.4246	1.76765e-05	0.00125755
Cspg4	-4.16916	3.40518	18.3161	1.87117e-05	0.00132393
Rnd3	1.01286	5.01179	18.3039	1.88322e-05	0.00132522
Gm20219	2.20542	-0.130537	18.2854	1.90161e-05	0.00133092
Tes	-0.978056	5.96004	18.2737	1.91335e-05	0.00133194
Slc41a1	1.15979	3.1407	18.2134	1.97481e-05	0.00136737
Pde7a	0.892241	3.51136	18.1912	1.99798e-05	0.00137605
Nrep	-3.35475	0.371286	18.1449	2.04714e-05	0.00139892
Arg1	-3.32163	8.18298	18.1396	2.05288e-05	0.00139892
Cpne5	4.99991	2.50775	18.1297	2.06359e-05	0.00139892
Lgi3	-4.22085	-1.5222	18.0889	2.10826e-05	0.00142176
Arhgef18	1.05005	2.96466	18.0289	2.17575e-05	0.00145967
Pirb	-0.704781	8.00456	17.9361	2.2845e-05	0.00152472
Tnfrsf9	-5.40747	0.345631	17.9097	2.31643e-05	0.00153811
Slc1a2	4.85893	4.18602	17.8982	2.33035e-05	0.00153946
Abcg1	1.09079	8.32182	17.8856	2.34591e-05	0.00154187
Hnrnph3	0.697449	4.58715	17.8457	2.39563e-05	0.00155228
Fstl1	2.87456	3.60824	17.8449	2.39664e-05	0.00155228
Myo1e	-1.09872	6.57352	17.844	2.39772e-05	0.00155228
Amd2	1.7156	1.75824	17.8263	2.4202e-05	0.00155904
Impa1	-0.713824	5.35472	17.7325	2.54245e-05	0.00162969
Pgam1	-1.09609	8.40778	17.7099	2.57279e-05	0.00164101
Asns	1.62335	3.4788	17.6402	2.66883e-05	0.00169392
Ckap4	-0.780259	5.30499	17.6086	2.71362e-05	0.00170824
Cbx7	1.79783	2.10805	17.6057	2.71777e-05	0.00170824
Scn1b	-1.56761	3.7668	17.4293	2.98201e-05	0.00186527
Mmp8	1.96573	5.1575	17.4023	3.02465e-05	0.00187414
Pabpn1	0.83988	5.03134	17.402	3.02514e-05	0.00187414
Met	-2.20919	3.78301	17.3881	3.04732e-05	0.00187889
Cidec	4.88384	3.82185	17.3423	3.12153e-05	0.00191352
Ccdc88c	2.13593	3.21367	17.3354	3.13303e-05	0.00191352
AI606181	1.01028	3.14956	17.2774	3.23003e-05	0.00196349
Hist1h1c	-1.14469	6.30594	17.2539	3.27018e-05	0.00197861
Marveld1	1.06537	4.16763	17.2173	3.33387e-05	0.00200777
Adrb2	1.64055	4.52846	17.1744	3.41003e-05	0.00204412
Plaur	1.37377	7.70073	17.1594	3.43712e-05	0.00205087
Mpz	-4.25912	-1.60786	17.1304	3.48996e-05	0.00207285
Rab1b	-0.643633	6.20123	17.0633	3.61537e-05	0.00213753
Dnmt3l	-1.86858	1.4618	17.0532	3.63466e-05	0.00213916
Ldha	-0.919968	8.51045	17.0034	3.73125e-05	0.00218607
Arsg	1.22918	2.45296	16.9717	3.79418e-05	0.00220768
Rab7	-0.637633	8.11647	16.9605	3.81653e-05	0.00220768
Cd276	-1.57755	3.42411	16.9592	3.81928e-05	0.00220768
Thbd	1.36538	4.35579	16.8515	4.04207e-05	0.00232607
Tpm4	-0.759816	7.46249	16.7347	4.29865e-05	0.00246279
Chp1	0.890456	6.32457	16.7212	4.3295e-05	0.00246953
Gm28048	3.63734	-0.657238	16.7079	4.35983e-05	0.00247592
Gpcpd1	0.897224	6.60532	16.6795	4.42572e-05	0.00250237
Ctsa	-0.725158	9.04162	16.6371	4.52582e-05	0.00253601
B4galnt1	0.82365	7.00015	16.6344	4.53219e-05	0.00253601
Sntb1	2.13237	-0.249401	16.6295	4.54399e-05	0.00253601
Pcolce2	3.00803	-0.387946	16.6058	4.60094e-05	0.00255678
Gusb	-0.721581	7.78036	16.5764	4.67298e-05	0.00258572
Piwil2	-1.33749	1.72399	16.5664	4.69757e-05	0.00258826
Ccl9	-1.69943	8.67263	16.5529	4.7312e-05	0.00259574
Maff	0.944514	4.2529	16.5432	4.75532e-05	0.00259797
Lepr	3.88217	2.09853	16.5106	4.83785e-05	0.00263195
St6galnac4	-1.07367	4.91052	16.4834	4.90788e-05	0.00265888
Gm16536	1.00973	2.66332	16.467	4.95037e-05	0.00267072
Cd109	-3.61532	2.70196	16.4418	5.0168e-05	0.00269533
Oasl1	-2.74289	3.18462	16.3786	5.18688e-05	0.0027752
Prr5	2.99481	-1.2828	16.3278	5.32766e-05	0.00283879
Crebl2	0.95717	3.13865	16.3136	5.36769e-05	0.00284839
Klf4	0.936841	7.3518	16.3004	5.4053e-05	0.00285665
Arhgef1	0.663016	6.23921	16.2924	5.4282e-05	0.00285709
Gm26724	-1.65128	1.94359	16.2665	5.50282e-05	0.00288057
Srxn1	-1.47001	5.56527	16.2615	5.51731e-05	0.00288057
Tdg	-0.719719	4.06587	16.2472	5.55912e-05	0.00289074
Epb41l4aos	1.1656	5.01935	16.1822	5.7533e-05	0.00297975
Fam20c	-1.44226	6.42575	16.1562	5.8327e-05	0.00300884
Igha	10.9165	5.18481	16.1475	5.85944e-05	0.00301064
Cbr3	-1.2362	4.15088	16.1256	5.92785e-05	0.00303374
Grn	-0.964162	10.0026	16.1015	6.00349e-05	0.00306036
Cyp2ab1	2.55582	0.954253	16.0111	6.29738e-05	0.00319759
Serpinb1a	2.33502	3.88729	15.9874	6.37647e-05	0.0032251
Nrg4	2.4749	1.51039	15.9287	6.57733e-05	0.00331375
Cited2	0.808387	6.30085	15.8889	6.71703e-05	0.00336642
Htra4	-1.76292	1.76532	15.8785	6.75415e-05	0.00336642
Jchain	8.59057	3.50733	15.8769	6.75989e-05	0.00336642
Fam89a	4.18449	0.69826	15.8488	6.86113e-05	0.00337926
Abcb1a	1.5267	1.46977	15.8434	6.88075e-05	0.00337926
Tmed5	0.74878	7.48628	15.8419	6.88619e-05	0.00337926
Cd63	-1.25633	10.1228	15.8374	6.90241e-05	0.00337926
BC035044	3.59394	-0.104536	15.8336	6.91616e-05	0.00337926
Ccnd2	1.66627	5.64885	15.8001	7.03988e-05	0.00342678
Scai	0.943315	2.81427	15.7889	7.0815e-05	0.00343413
Pank4	0.985743	2.81955	15.7337	7.29123e-05	0.00352265
Agpat4	-0.668698	5.69061	15.7215	7.33844e-05	0.00352526
Tc2n	3.73491	0.76538	15.7183	7.3511e-05	0.00352526
Gcsh	-0.822732	5.08375	15.699	7.42617e-05	0.00354074
Cspg5	2.73954	-0.675031	15.6862	7.47684e-05	0.00354074
Afap1	1.39785	3.97205	15.6843	7.48435e-05	0.00354074
Slc12a4	-0.981046	3.60813	15.6822	7.49277e-05	0.00354074
Gm47283	2.03977	5.19478	15.6293	7.70495e-05	0.00362777
Khnyn	0.75206	3.73231	15.6201	7.74252e-05	0.00363225
Flot1	-0.765584	5.23386	15.6021	7.81691e-05	0.00365391
Ap4m1	0.71682	4.01136	15.5796	7.91055e-05	0.00368438
Gigyf1	0.754933	5.18879	15.5368	8.09143e-05	0.00375512
Spef1	1.16869	2.30744	15.5156	8.18257e-05	0.00377103
Nr1i3	-7.10161	-1.05561	15.5153	8.18396e-05	0.00377103
Krt19	4.00343	4.57777	15.4773	8.35032e-05	0.00383404
Man2b1	-0.743082	8.31569	15.4072	8.66559e-05	0.00396474
Ear1	4.31377	6.05111	15.3889	8.74988e-05	0.00398921
Hp	-2.89301	7.66705	15.3705	8.83574e-05	0.00400848
Fblim1	-0.654675	5.83828	15.3666	8.85408e-05	0.00400848
Dapp1	0.662507	5.08875	15.2548	9.39388e-05	0.00423805
Gm44851	-3.16844	0.70834	15.192	9.71128e-05	0.00434992
Mycbp2	0.989991	8.05129	15.1901	9.72129e-05	0.00434992
Slc38a2	0.817449	7.15524	15.1859	9.74263e-05	0.00434992
Fam102b	0.65008	5.98495	15.1794	9.77659e-05	0.00435008
Pde4d	-1.27542	3.98256	15.1577	9.88933e-05	0.00438517
Herpud1	1.09455	6.4283	15.0947	0.000102252	0.00451865
Aqp9	2.07638	2.90811	15.0583	0.000104241	0.00457651
AI427809	-1.72238	2.36616	15.0529	0.000104538	0.00457651
Cpd	-0.89275	7.26811	15.0514	0.000104622	0.00457651
Sav1	0.625211	6.0003	14.988	0.000108195	0.00471435
Gm15964	-1.86805	0.759838	14.9827	0.000108501	0.00471435
Itgb5	-0.827163	7.63179	14.9553	0.000110087	0.00476726
Zdhhc18	-0.884392	4.47439	14.9437	0.000110769	0.0047808
Scoc	-0.967115	5.21776	14.9217	0.000112067	0.00482075
Slc29a3	-0.847961	6.64056	14.9022	0.000113229	0.00485461
Rbpms	1.26692	5.51588	14.8713	0.000115099	0.0049185
Arhgap39	0.641589	4.65275	14.8583	0.000115897	0.00493256
Arhgef3	0.970423	4.83167	14.8535	0.00011619	0.00493256
Abcd2	1.01616	5.6938	14.8381	0.000117147	0.00495693
Papss2	-1.21945	3.87427	14.8216	0.000118176	0.00498417
Skap2	-0.538867	7.59588	14.7963	0.00011977	0.00500861
Tlr13	-0.979678	5.55649	14.7962	0.000119778	0.00500861
Flrt3	-2.65113	3.07717	14.794	0.000119916	0.00500861
Tnnt1	-1.93078	1.04287	14.7692	0.000121504	0.00505864
Adam33	-1.57712	2.718	14.7218	0.000124598	0.00517082
Bach2os	-1.10506	3.03974	14.6362	0.000130385	0.00538478
Klhdc4	1.19779	7.14562	14.629	0.000130888	0.00538478
Pkm	-1.15046	9.0889	14.6273	0.000131001	0.00538478
Mss51	1.87598	0.348127	14.6113	0.000132123	0.0054137
Phldb1	-0.84709	2.69833	14.6031	0.000132699	0.00542015
Gm26546	-4.31917	-0.991832	14.5683	0.00013517	0.00549279
Dnase1l3	3.19399	2.86265	14.5661	0.000135326	0.00549279
Cysltr1	-0.784313	4.62586	14.5575	0.000135949	0.00550085
Lgals1	-1.16507	9.92354	14.5491	0.000136553	0.00550805
Kif3a	-0.922841	4.70889	14.5398	0.000137232	0.00551826
Pced1b	1.17757	2.57112	14.5183	0.000138806	0.00556425
Rpusd3	1.65565	1.74337	14.4738	0.000142124	0.00567968
Ndrg3	0.596293	4.39692	14.4553	0.000143529	0.005707
Twf1	-0.588616	5.83659	14.4532	0.000143689	0.005707
Rps27rt	2.4669	6.88889	14.4074	0.000147221	0.00582943
2510009E07Rik	-1.05908	5.40384	14.3874	0.000148797	0.00587387
Slc30a1	-1.04182	3.52059	14.3653	0.000150554	0.00592515
Gna13	-0.669198	7.3675	14.333	0.000153159	0.00600939
4930544F09Rik	-6.72813	-1.56832	14.3226	0.000154006	0.00602438
Gpr85	-1.49282	1.77056	14.2875	0.000156902	0.00611919
Bri3bp	0.727775	4.81496	14.2318	0.00016162	0.00626272
Slc35f6	-0.736096	5.88317	14.2316	0.000161633	0.00626272
D16Ertd472e	0.817891	4.10052	14.2269	0.000162034	0.00626272
Tiam1	-1.07646	4.27712	14.1867	0.000165536	0.00637903
Tmem216	1.65113	2.2335	14.1422	0.000169497	0.00651232
Kif19a	-2.72459	-0.147552	14.1212	0.000171402	0.00656531
Aldh1b1	-1.24748	3.04807	14.1158	0.000171891	0.00656531
Ttll3	1.22493	3.08706	14.0677	0.000176342	0.00670703
Acvr2b	1.15985	2.19726	14.0646	0.000176637	0.00670703
Smim15	-0.594565	5.7766	14.0081	0.000182026	0.00689146
Mavs	0.776349	4.26012	13.9992	0.000182891	0.00689587
Fgf13	-1.93614	1.55598	13.9959	0.000183208	0.00689587
Gm11808	2.37474	6.92538	13.956	0.000187143	0.00700111
Gle1	0.655075	4.09252	13.9522	0.000187518	0.00700111
Arhgef7	-0.762388	5.16155	13.9506	0.000187676	0.00700111
Pbld1	2.89205	0.310332	13.9446	0.000188273	0.00700111
Klf16	0.822974	3.11258	13.9403	0.000188708	0.00700111
Adgrl2	1.23727	4.84181	13.9248	0.000190273	0.00703903
Anpep	-1.10319	7.05402	13.8849	0.000194357	0.00716962
BC051077	3.02457	-1.10385	13.8688	0.000196024	0.00721058
Acaa1b	4.43156	2.31433	13.8428	0.000198761	0.00729051
Gm32089	-1.88627	2.46094	13.8143	0.000201795	0.00738089
Igf1	-1.58656	6.9854	13.7845	0.000205016	0.00747759
Pls3	-1.46771	3.04004	13.7443	0.000209451	0.0076179
Cdk20	-1.22076	2.77077	13.7389	0.000210054	0.00761844
Mlec	-0.629493	6.29261	13.7198	0.000212205	0.00767493
Carmil1	-1.19251	3.48882	13.7094	0.000213385	0.00768798
Ctsd	-0.972196	12.2426	13.7062	0.000213753	0.00768798
Sap25	2.38592	0.398394	13.6943	0.000215108	0.00771527
Stk26	1.62313	1.60625	13.6686	0.000218076	0.00780012
Zbtb4	0.790783	4.58544	13.6603	0.00021904	0.00781301
Snrnp35	-0.75921	3.6861	13.6459	0.000220724	0.00785147
Macrod1	0.796633	2.53756	13.6323	0.00022233	0.00788692
Tchh	2.16054	1.12301	13.6199	0.000223796	0.00791726
Lhfpl2	-0.988896	6.79543	13.5996	0.000226236	0.00794428
Eya4	-2.13275	2.32152	13.5984	0.000226383	0.00794428
Galnt1	-0.758883	6.24596	13.5982	0.000226401	0.00794428
Lpcat1	-1.00734	4.80173	13.577	0.000228977	0.00801294
Nrap	-3.56083	-0.471542	13.5581	0.00023129	0.00807208
Gm13012	2.04773	1.0392	13.5488	0.00023244	0.00809041
Dennd4a	1.08665	6.74532	13.5403	0.000233489	0.00810514
Cfap36	-0.71939	4.48402	13.5335	0.000234336	0.0081128
Nrp2	-0.859486	7.39985	13.5173	0.000236379	0.00816169
Rora	0.915452	4.73974	13.4432	0.000245901	0.0084679
Clec9a	1.83063	0.00242755	13.4327	0.000247278	0.00849272
Clec5a	-0.684329	6.35903	13.3752	0.000254976	0.00873395
Spon1	-3.13487	1.9207	13.3598	0.000257082	0.00873472
Hic2	0.895615	2.48661	13.359	0.000257179	0.00873472
Rpia	0.716536	4.42912	13.356	0.000257592	0.00873472
Car13	-0.859671	3.58474	13.3518	0.000258176	0.00873472
Gm42047	2.04963	3.49316	13.3504	0.000258372	0.00873472
Atp2a2	-0.759918	6.84199	13.3454	0.000259053	0.00873495
Igf2r	-1.57197	5.89029	13.3324	0.000260854	0.00877281
Pgk1	-1.10399	7.63053	13.3249	0.000261909	0.00878548
Ier5l	-1.75683	2.33978	13.3183	0.000262831	0.00879362
Irf7	-2.68602	5.8036	13.2996	0.000265461	0.00883874
3110002H16Rik	0.673834	4.46714	13.299	0.000265544	0.00883874
Dnah11	4.49533	-1.10155	13.2859	0.000267415	0.00887818
Sipa1l3	0.609589	4.39545	13.2798	0.000268274	0.00888392
Rtf2	-0.638845	6.40938	13.2388	0.000274221	0.00905767
Hist1h1d	-1.89925	3.07797	13.2324	0.000275152	0.00905974
Atp6v1a	-0.635521	7.91541	13.2288	0.000275682	0.00905974
Tram2	-0.775328	3.32383	13.1947	0.000280747	0.00920283
Gng10	2.04403	3.01173	13.1424	0.000288695	0.00943946
Taf15	0.585378	5.63656	13.1359	0.000289693	0.00943961
Mucl1	-7.74715	1.45124	13.1329	0.000290158	0.00943961
Prkar2b	1.32757	5.54719	13.1085	0.000293956	0.0095392
Dbndd2	2.32898	2.38773	13.1036	0.000294725	0.00954024
Pag1	0.874136	6.00824	13.0678	0.00030041	0.00967615
Nt5e	-1.70983	4.23532	13.0678	0.000300418	0.00967615
Msr1	-1.49367	7.61262	13.0472	0.000303732	0.00975862
Crat	-0.692247	5.20934	13.0325	0.000306126	0.0098104
Nrip1	0.85835	6.33543	13.0281	0.000306859	0.0098104
Cebpzos	-0.786025	5.48216	13.0173	0.000308624	0.00983998
Rai14	-1.05815	5.73386	13.0105	0.000309748	0.00983998
Lsm12	-0.693151	6.25379	13.0086	0.000310064	0.00983998
Acss1	0.90846	3.32834	12.9921	0.000312807	0.00989696
Thbs3	1.93882	0.214257	12.9874	0.00031359	0.00989696
Zfp622	0.614293	5.57491	12.9788	0.000315034	0.00989696
Pam	-0.932026	4.21086	12.9759	0.000315533	0.00989696
Ly75	2.4529	5.60823	12.9735	0.000315938	0.00989696
Spns1	0.819357	5.23621	12.967	0.000317037	0.00989696
Gypc	1.33214	1.89241	12.9657	0.000317246	0.00989696
Fpr2	2.97111	6.6202	12.9602	0.000318183	0.00989696
Dmkn	-4.00803	0.726327	12.9569	0.000318739	0.00989696
Adora3	-1.25166	1.72602	12.9479	0.000320288	0.00990317
Gprc5c	2.3487	1.99437	12.9468	0.000320469	0.00990317
Hsd11b1	1.78953	2.12986	12.9163	0.000325729	0.0100418
Prelid1	-0.662644	7.69067	12.8532	0.000336896	0.0103596
4930404N11Rik	-2.22867	1.83936	12.8491	0.000337638	0.0103596
C3ar1	-1.39316	8.02777	12.8382	0.000339609	0.0103954
Tgfbi	-0.855663	10.0397	12.8043	0.000345829	0.0105608
Ifit3	-3.23433	3.06238	12.7734	0.000351586	0.0106957
Gm47761	3.44185	0.631396	12.7702	0.000352193	0.0106957
Adarb1	1.78055	3.5656	12.7673	0.000352723	0.0106957
Snx6	-0.784594	6.81099	12.7593	0.000354247	0.0107168
Bcl3	-0.815246	4.3514	12.7543	0.000355197	0.0107205
Hist1h3d	-1.6343	0.637604	12.7486	0.000356267	0.0107278
Rbm4b	0.696615	3.78652	12.7287	0.000360092	0.0108132
Nup62	0.578187	4.67426	12.7251	0.000360775	0.0108132
Skint3	1.90779	1.78307	12.6975	0.000366153	0.0109491
Trem2	-1.00178	9.01581	12.6804	0.000369511	0.011024
Mis18a	0.664221	3.2443	12.6211	0.000381416	0.011353
Nr4a1	1.93211	6.13097	12.604	0.000384925	0.0114312
Tomm34	0.571903	4.95626	12.5942	0.000386941	0.0114341
Naglu	-0.841118	5.88729	12.5908	0.000387646	0.0114341
Dgkz	-0.708638	6.17196	12.5907	0.00038767	0.0114341
Apbb2	-1.29839	4.36883	12.5725	0.000391456	0.0115195
Acot1	1.5086	3.17747	12.5469	0.000396868	0.0116523
H2-Ob	1.97178	0.919953	12.5421	0.000397875	0.0116554
Clk1	0.798244	7.1696	12.53	0.000400472	0.011705
Gstm1	0.965053	7.59504	12.4999	0.000406966	0.011868
Ms4a6d	-0.948169	8.01043	12.4847	0.000410301	0.0119071
Chka	0.662197	5.47272	12.4829	0.000410692	0.0119071
Lat2	-1.1993	6.84438	12.4812	0.000411067	0.0119071
Fam196a	-6.47585	-1.39139	12.4457	0.000418949	0.0121084
Inppl1	-0.692297	4.54744	12.4301	0.000422469	0.0121829
Otulin	-0.525175	5.984	12.4227	0.000424138	0.0122039
Eif4b	0.594996	6.96437	12.4143	0.000426064	0.0122321
Fads1	-0.944853	4.46315	12.4043	0.000428345	0.0122436
Deptor	0.729486	4.80632	12.4043	0.000428357	0.0122436
Nutf2	1.92392	2.65311	12.3968	0.000430062	0.0122653
Phf1	0.969487	3.32195	12.3739	0.000435378	0.0123896
Fem1b	-0.612322	4.4425	12.3455	0.000442053	0.0125281
Ripk3	-1.00767	3.60223	12.345	0.000442181	0.0125281
Slx1b	0.820829	3.10123	12.3345	0.000444659	0.0125294
Hist1h2bc	-1.09926	6.6713	12.333	0.00044503	0.0125294
Ankrd10	0.605006	4.2351	12.3326	0.000445127	0.0125294
Pgd	-0.770174	7.94547	12.3135	0.000449689	0.0126303
Cox7a1	-1.12973	2.96284	12.2399	0.00046778	0.0130821
Prdm15	0.735678	2.76493	12.2399	0.000467794	0.0130821
Anxa3	-0.954865	7.78965	12.2309	0.000470034	0.0131164
Nfix	0.570104	5.56931	12.2081	0.000475833	0.0132496
Sccpdh	-0.872359	2.28361	12.1765	0.000483966	0.0134287
Cdk5r1	-1.47696	0.666442	12.175	0.000484339	0.0134287
E2f8	-2.37305	0.82709	12.1695	0.000485762	0.0134357
Mmp27	-2.68499	-0.298187	12.1661	0.000486667	0.0134357
Penk	-3.1019	0.00474038	12.1593	0.000488449	0.0134562
Ppp2cb	0.651132	4.85254	12.1454	0.000492103	0.0134823
Gm16315	-1.96751	1.64024	12.1376	0.000494144	0.0134823
Isg15	-2.36049	5.70848	12.1375	0.000494182	0.0134823
Tmem106a	-0.738266	6.67759	12.1359	0.000494592	0.0134823
C130026I21Rik	1.57233	3.09915	12.1359	0.000494602	0.0134823
Hip1r	1.9304	0.0881331	12.1067	0.0005024	0.0136661
Pdgfrl	2.01121	0.418014	12.0994	0.000504372	0.013691
Nol4l	0.895176	4.11472	12.0846	0.000508413	0.0137718
Ncoa1	0.618444	5.45701	12.0749	0.000511053	0.0138065
Rcc2	0.649724	5.3487	12.0707	0.000512208	0.0138065
Gpr132	1.27306	4.55366	12.0682	0.000512892	0.0138065
Iffo1	0.888985	3.83603	12.0631	0.000514289	0.0138076
Polr3gl	0.727532	4.06988	12.0603	0.000515065	0.0138076
Rps6ka5	1.02081	3.43518	12.0553	0.000516458	0.0138163
Eaf1	-0.695053	4.50207	12.0445	0.000519465	0.0138267
Zfp598	0.549452	3.95883	12.0424	0.000520037	0.0138267
Snx2	-0.800596	6.98588	12.0405	0.000520557	0.0138267
Gramd3	1.51718	1.71019	12.0385	0.000521117	0.0138267
Fuca2	-0.640585	6.41661	12.0327	0.000522742	0.0138414
Cstb	-0.901173	10.2475	12.0217	0.000525841	0.0138951
Ltc4s	1.92236	6.29104	12.0098	0.000529207	0.0139555
Cmpk2	-1.7636	1.94653	12.0003	0.000531918	0.0139985
Prdx1	-1.16744	10.6781	11.9951	0.0005334	0.014009
Gm48855	-1.89028	0.587406	11.9778	0.000538372	0.014111
Lpin1	1.13003	5.83322	11.9652	0.00054203	0.0141782
Fam219b	0.704273	3.47933	11.9543	0.000545216	0.0142328
Samsn1	0.791847	6.1153	11.9436	0.000548341	0.0142855
Ppef2	1.6082	0.366607	11.9045	0.00055998	0.0145353
Gm37401	-4.86553	-0.0198456	11.9027	0.000560528	0.0145353
Dirc2	0.6027	5.60728	11.8971	0.000562209	0.0145353
Gab3	0.628012	3.40845	11.8964	0.000562418	0.0145353
Gpat3	1.02002	3.28809	11.8917	0.000563856	0.0145435
Snrk	0.81639	5.14785	11.8745	0.00056907	0.0146487
Kctd4	-2.82567	-0.914796	11.8653	0.000571909	0.0146926
Nup210	1.49565	2.862	11.856	0.00057477	0.0147236
Ctsk	-1.51925	7.72978	11.854	0.000575388	0.0147236
Gm12689	1.09171	1.62093	11.8422	0.000579039	0.0147878
Mdfic	-0.678022	6.82907	11.7899	0.000595524	0.0151709
Plcb1	1.3489	3.61543	11.786	0.000596768	0.0151709
Efhd2	-0.621092	8.26564	11.7831	0.000597717	0.0151709
Polg2	1.14439	2.36546	11.7799	0.000598728	0.0151709
Ugcg	0.698778	5.73358	11.7714	0.000601482	0.0152109
Npl	-1.34572	3.0466	11.758	0.000605807	0.0152677
Ube2l3	-0.630238	7.75964	11.7572	0.000606086	0.0152677
Iqgap3	-1.5931	1.08538	11.7463	0.000609636	0.0153273
Prkrip1	-0.547951	4.37556	11.7397	0.000611815	0.0153523
Gm47123	-2.09793	0.257709	11.7129	0.000620676	0.0155445
Oas2	-1.73266	2.99095	11.6862	0.000629662	0.0157391
Ces2c	4.74202	0.572043	11.6813	0.000631316	0.0157501
Col5a2	-2.2684	-0.727066	11.6752	0.00063339	0.0157714
Kmt5c	0.797051	3.97852	11.6671	0.000636164	0.0157882
9930111J21Rik2	0.655395	6.13861	11.6661	0.000636502	0.0157882
5830432E09Rik	-1.04378	2.852	11.6599	0.000638605	0.01581
Sfrp1	-2.65356	-1.32135	11.6523	0.00064123	0.0158447
Best1	1.68393	2.11089	11.641	0.000645144	0.0159111
Atp1a3	-1.38624	5.4347	11.6221	0.000651722	0.0160428
Leng8	0.810201	5.25913	11.614	0.000654562	0.0160821
Otud7b	1.29174	2.5318	11.6026	0.000658582	0.0161429
Nrf1	0.538838	4.45131	11.6	0.000659532	0.0161429
Hmga1b	2.76963	3.07262	11.5838	0.000665287	0.0162531
Mrgpre	-0.92779	2.68128	11.5701	0.000670197	0.0163422
Cog4	-0.532658	4.15391	11.5647	0.000672157	0.0163592
Sun2	0.64831	5.19551	11.5362	0.00068255	0.0165486
Plekhf1	-1.58585	0.548471	11.5343	0.00068322	0.0165486
Kif23	1.57662	1.42504	11.5328	0.000683773	0.0165486
Tnfrsf23	-0.904328	3.23375	11.5117	0.000691588	0.0167065
Sh3kbp1	-0.590149	6.43512	11.4834	0.000702207	0.0169249
Foxn3	0.546148	6.35931	11.4807	0.000703242	0.0169249
Dgat2	1.43324	4.30911	11.4698	0.000707347	0.0169921
Rpl10-ps3	2.05749	6.62705	11.4658	0.000708886	0.0169975
Lipn	-2.4363	-0.168634	11.4588	0.000711571	0.0170304
Ppp1r1a	-6.49199	-1.46555	11.4504	0.000714777	0.0170755
Mocs2	-0.658688	5.67311	11.4452	0.000716779	0.0170918
Pxmp4	0.839595	3.85578	11.4182	0.000727298	0.0173108
Gramd4	0.948009	3.70533	11.4101	0.000730454	0.017354
Cd47	0.626299	8.67628	11.4036	0.000733001	0.0173826
1700071M16Rik	-6.25583	-0.869435	11.3935	0.000737035	0.0174463
Tsc22d3	1.1307	6.97435	11.3881	0.000739141	0.0174642
Hsf1	0.611477	4.03822	11.3768	0.000743677	0.017499
Pla2g6	0.923846	1.99734	11.3761	0.000743946	0.017499
Xbp1	0.622988	7.67453	11.3743	0.000744666	0.017499
Elovl5	0.760734	4.72206	11.3639	0.000748837	0.0175651
Knop1	-0.576566	5.48923	11.3521	0.00075362	0.0176178
Stac2	-1.2225	3.2939	11.3497	0.000754599	0.0176178
Haus8	-0.620278	5.3196	11.3483	0.000755165	0.0176178
Phldb3	1.05029	1.76459	11.3254	0.000764557	0.0177506
Gm13166	2.43104	2.8307	11.3217	0.000766069	0.0177506
Yars	0.682942	3.73615	11.3216	0.000766092	0.0177506
Opn3	-1.54148	0.968634	11.321	0.000766341	0.0177506
Trip6	1.34855	0.78673	11.3101	0.000770857	0.017804
Tbx6	1.59261	0.358588	11.3088	0.000771399	0.017804
Themis2	0.509579	5.31055	11.3027	0.00077395	0.0178057
Slc36a3os	-2.45328	1.51837	11.302	0.00077422	0.0178057
Egfl8	1.37358	0.70078	11.2987	0.000775596	0.0178057
Gm48899	-2.83226	-1.1202	11.2951	0.000777127	0.0178093
Pmepa1	-1.18664	7.30517	11.2762	0.000785075	0.0179596
Prrt1	1.46896	0.907951	11.2689	0.000788143	0.017998
Ube2m	-0.729648	6.73063	11.2515	0.000795589	0.0181361
Srgap1	1.85533	0.377209	11.2341	0.000803072	0.0182745
Nnmt	-1.58244	1.50109	11.2176	0.000810254	0.0184056
Neurl2	-0.932651	3.13647	11.2106	0.000813298	0.0184423
Glcci1	1.19186	1.40086	11.1996	0.00081814	0.0185197
Psmd2	-0.502513	7.1298	11.1932	0.000820976	0.0185515
Npc2	-0.71815	10.3027	11.185	0.000824596	0.0186008
Dhcr24	-0.995779	4.07352	11.1766	0.000828343	0.0186292
Irf2bpl	-0.697563	4.90234	11.1758	0.000828731	0.0186292
Fam129b	-0.664918	6.48304	11.1551	0.000838021	0.0187855
Hist1h3i	-3.28709	-0.486026	11.1508	0.000839943	0.0187855
Lgmn	-1.01766	9.39785	11.1506	0.000840037	0.0187855
Cdyl2	0.914582	1.95654	11.1413	0.000844245	0.018837
Tfap4	1.28843	1.91927	11.1391	0.000845251	0.018837
Mydgf	-0.645705	6.59513	11.1335	0.000847841	0.0188623
Trim46	1.27738	0.812773	11.1296	0.000849625	0.0188695
2810403A07Rik	0.595732	4.75037	11.1167	0.000855554	0.0189687
Ints6	0.724004	5.0713	11.1086	0.000859298	0.0190191
Heca	0.747776	5.09522	11.098	0.000864209	0.0190833
Atxn7l1os1	-4.14788	-0.956376	11.096	0.000865144	0.0190833
Gm48283	-6.21378	-1.67822	11.0834	0.000871046	0.0191808
Mmp19	-1.54849	6.85056	11.0767	0.000874207	0.0192177
Fam181b	3.56894	-1.37999	11.0567	0.000883688	0.0193932
Matk	-1.27077	4.24426	11.0393	0.000891995	0.0195175
Lap3	-0.850108	6.03823	11.0386	0.000892366	0.0195175
Rab13	-0.712301	3.52598	11.0013	0.000910472	0.0198799
Cst6	-2.18931	-0.980088	10.9842	0.000918907	0.0200196
Pdgfa	-1.44878	5.71694	10.9821	0.000919962	0.0200196
Nhlrc3	-0.472023	4.93057	10.9784	0.000921793	0.0200258
C2cd5	0.672957	4.10074	10.9655	0.00092823	0.0201319
Gtf2h2	-0.570926	4.61737	10.9544	0.000933815	0.0202191
Gm2000	1.99452	5.03308	10.937	0.000942634	0.0203278
Gnrh1	2.29926	-0.853373	10.932	0.000945186	0.0203278
Cyth4	-0.589755	7.70257	10.9308	0.000945807	0.0203278
Nap1l1	0.477024	7.58832	10.9299	0.000946235	0.0203278
Cd180	-1.34668	5.02202	10.922	0.000950287	0.0203278
Smdt1	-0.723394	8.03365	10.9214	0.000950575	0.0203278
Hmgcr	-0.51489	5.10285	10.9183	0.000952212	0.0203278
Wfs1	-1.6455	2.83869	10.9178	0.000952439	0.0203278
Angpt2	-2.25014	0.368599	10.9168	0.000952964	0.0203278
A230072E10Rik	1.91971	-0.911211	10.9124	0.000955248	0.020343
Haus5	1.07294	1.40446	10.9091	0.000956941	0.0203456
Acvr1b	0.669556	4.16281	10.8937	0.000964898	0.0204811
Gm10260	-6.22121	-1.29284	10.8723	0.000976108	0.0206852
Gm26533	-2.02975	-0.0910181	10.8633	0.000980876	0.0207523
Mt2	1.84413	7.10903	10.8549	0.000985335	0.0208126
Xaf1	-1.16115	4.73416	10.8478	0.000989134	0.0208588
Wfdc17	-1.52162	10.0033	10.8407	0.000992924	0.0209047
Fam89b	2.49563	3.00515	10.8133	0.00100773	0.0211821
Armc2	-2.81224	-0.97615	10.7971	0.00101657	0.0213041
Npm3	0.625187	5.27503	10.7958	0.00101733	0.0213041
Inpp5k	0.521544	4.85532	10.7937	0.00101848	0.0213041
Basp1	-0.984538	7.92048	10.7903	0.00102035	0.0213088
Guca1b	1.77147	-0.862206	10.7839	0.00102384	0.0213473
Apobr	-0.454972	5.71883	10.7729	0.00102995	0.0214402
Gpr68	-1.30047	2.2212	10.7459	0.00104513	0.0217212
Ceacam19	-2.04118	1.22104	10.7418	0.0010474	0.0217336
Celf2	0.520139	7.62092	10.7328	0.00105252	0.0218049
Sdr39u1	1.35128	1.24263	10.6969	0.00107317	0.0221972
Pclaf	-2.06483	0.387473	10.6883	0.00107813	0.0222225
Fbxl12	0.717651	3.24793	10.6868	0.00107904	0.0222225
Zbtb39	1.0755	1.48775	10.6857	0.0010797	0.0222225
Prkar1a	-0.539757	7.43728	10.6821	0.00108179	0.0222225
Usp6nl	0.685457	3.86133	10.68	0.00108298	0.0222225
Megf11	-3.87359	-1.27797	10.6612	0.00109409	0.022415
Srsf4	0.505518	4.60635	10.6557	0.00109735	0.0224221
Tra2b	0.51922	7.13593	10.6547	0.0010979	0.0224221
Rmi1	-0.603012	4.51605	10.6424	0.00110522	0.0225283
Rap2b	-0.616421	6.75598	10.6402	0.00110658	0.0225283
Acrbp	0.868082	2.79392	10.6315	0.00111178	0.0225987
Gm26870	-2.23692	2.9453	10.6242	0.0011162	0.0226529
Pdzk1ip1	-3.28332	-1.01296	10.6196	0.00111898	0.0226671
Cebpg	0.488066	7.04757	10.6172	0.0011204	0.0226671
Spaca6	1.20699	2.80724	10.6065	0.00112692	0.0227509
Atp1a1	-0.5311	7.93347	10.6046	0.00112806	0.0227509
Slc2a1	-0.921131	5.32248	10.597	0.00113268	0.0227876
Tppp	2.28627	0.385506	10.5932	0.00113504	0.0227876
Tagap	1.46709	4.30645	10.593	0.00113515	0.0227876
Tspan17	-0.917502	4.47133	10.5694	0.00114975	0.0230449
Gtf3c2	0.717822	4.83189	10.5613	0.00115477	0.0231097
Ifi204	-0.819322	6.52492	10.5524	0.00116038	0.0231311
Dnase1l2	1.6341	-0.266951	10.5515	0.00116094	0.0231311
Stk17b	0.838668	7.12496	10.5511	0.0011612	0.0231311
Icosl	0.96584	3.59256	10.5424	0.00116666	0.0231642
Crebrf	0.764542	5.83699	10.5404	0.00116794	0.0231642
Trim11	0.663704	4.10057	10.539	0.00116884	0.0231642
Grk3	0.758376	4.80163	10.5366	0.00117035	0.0231642
Fancg	0.994039	2.10037	10.5325	0.00117292	0.0231642
Qpct	-1.18208	4.08079	10.5315	0.0011736	0.0231642
Pdlim1	1.41758	5.96366	10.525	0.00117771	0.0232101
Zfp523	0.899574	2.69554	10.5187	0.00118175	0.0232542
Fpr1	2.29402	5.18697	10.5151	0.00118402	0.0232557
Zbtb44	0.667624	4.6702	10.5129	0.00118542	0.0232557
Gba	-0.722221	6.23052	10.4904	0.00119994	0.023505
Unkl	0.720648	2.40261	10.4783	0.00120784	0.0236138
Naa16	0.631663	4.22114	10.4742	0.00121056	0.0236138
Rnase6	1.49636	3.85677	10.4711	0.00121255	0.0236138
Cmas	-0.56118	5.62051	10.4708	0.00121279	0.0236138
Gm26759	-1.73087	2.5789	10.4499	0.00122658	0.0238464
Tmem165	-0.667967	6.52373	10.4264	0.00124227	0.0241152
Map4k2	0.830266	2.89083	10.3997	0.00126034	0.0244295
Pdgfc	-1.31357	3.96395	10.3849	0.0012705	0.0245237
Tmem150b	0.881503	2.42821	10.3846	0.00127068	0.0245237
Tspan13	1.00504	3.93593	10.3843	0.00127088	0.0245237
Rnf167	0.562643	4.40121	10.3776	0.00127554	0.024577
Coq8a	0.864359	1.85031	10.3676	0.00128244	0.0246731
Chst1	-1.9184	2.92414	10.3572	0.00128972	0.0247357
Zfp950	0.570617	4.5747	10.3568	0.00128995	0.0247357
Jdp2	1.45097	5.33061	10.3547	0.00129142	0.0247357
Tnfrsf11a	-0.7645	5.00382	10.3467	0.00129708	0.0248074
Ikzf5	0.592975	4.22799	10.3439	0.00129901	0.0248076
Gid4	0.559813	4.07452	10.3317	0.00130765	0.02493
Tns3	-0.842681	6.18316	10.3273	0.00131078	0.02493
Mmp12	-1.55599	8.87611	10.3267	0.00131119	0.02493
Cndp2	-0.654166	7.87855	10.3156	0.00131907	0.025043
Vstm2a	4.55983	0.291978	10.3026	0.00132844	0.025184
Baz1a	0.775334	7.4081	10.2963	0.00133296	0.0252327
C530008M17Rik	2.6535	2.48039	10.2815	0.00134373	0.0253691
Cep295nl	-1.84062	0.875724	10.2802	0.00134466	0.0253691
Olfml3	-1.30537	6.12418	10.2734	0.00134964	0.0253691
Sectm1a	-3.69111	-1.19808	10.273	0.00134989	0.0253691
Ufsp2	-0.606297	5.87648	10.2697	0.00135231	0.0253691
Zfp420	1.10652	1.13403	10.2695	0.00135244	0.0253691
Mthfd2	0.716872	5.29958	10.2666	0.00135458	0.0253691
Filip1	2.66624	-1.09494	10.2649	0.00135584	0.0253691
Oit3	-3.0571	0.54495	10.2371	0.00137645	0.0257015
Cxcr4	0.924089	6.74253	10.2342	0.00137858	0.0257015
Rnf149	-0.776846	8.63613	10.2329	0.00137956	0.0257015
Fam107b	0.56461	5.11408	10.2112	0.00139591	0.0259547
Timp2	-1.0977	8.6605	10.2095	0.00139716	0.0259547
Rab27a	1.31167	3.14843	10.2045	0.00140096	0.0259881
Tspo	-0.900408	9.22014	10.2007	0.00140385	0.0260044
Hgs	2.38222	-0.186214	10.1971	0.0014066	0.0260181
Slc27a1	-0.918992	5.71066	10.1924	0.00141017	0.0260295
Matn4	2.83854	-1.10223	10.1892	0.00141265	0.0260295
Jag2	1.73062	-0.958906	10.1884	0.00141325	0.0260295
D630039A03Rik	4.31074	-1.1548	10.1675	0.00142941	0.0262898
Bag1	-0.585869	7.57071	10.1633	0.00143262	0.0263114
Rufy4	2.98072	1.51094	10.1507	0.00144249	0.0264546
Gm17034	-4.50444	-0.915521	10.1481	0.0014445	0.0264546
Mcmdc2	1.88073	0.760774	10.1442	0.00144758	0.0264736
Shcbp1l	1.12865	1.24882	10.1262	0.00146173	0.0266946
Trim30c	-1.69447	1.50051	10.1207	0.00146613	0.0267256
Ccnl1	0.849686	7.73724	10.1189	0.00146755	0.0267256
Lasp1	-0.618812	6.69282	10.1118	0.00147325	0.0267917
Gm17745	1.42764	0.216334	10.0887	0.00149185	0.0270919
Gm8113	1.97801	0.11675	10.0782	0.00150033	0.027155
Zhx2	1.12763	1.5357	10.0776	0.00150079	0.027155
Gm45151	1.83445	-1.01492	10.0766	0.00150162	0.027155
Fam241a	-0.619772	5.08694	10.0693	0.00150758	0.0272247
Tspan33	1.92209	1.27731	10.0623	0.00151331	0.0272643
Mthfd1l	-0.992208	2.76153	10.0615	0.00151398	0.0272643
Plk4	0.712345	2.77334	10.0535	0.00152063	0.0273128
Lefty1	-1.61361	0.935123	10.0517	0.00152204	0.0273128
Gpr35	-0.588278	5.28137	10.0483	0.00152489	0.0273128
Vcl	-0.984513	4.18827	10.048	0.00152511	0.0273128
Gm11713	-2.32037	0.557078	10.044	0.00152845	0.0273348
Zfp961	0.856863	2.50582	10.0349	0.00153601	0.0274321
Ifi213	-2.62406	2.92642	10.0311	0.00153922	0.0274348
Bag3	-0.586694	4.86034	10.0297	0.0015404	0.0274348
Brox	-0.557292	5.634	10.0196	0.00154887	0.0275477
Cpox	0.590185	3.89585	10.0148	0.00155287	0.027581
F7	-0.944872	7.74986	10.0044	0.00156164	0.0276988
Gm32401	1.598	-0.388529	9.99889	0.00156635	0.0277443
Dusp2	1.60399	3.9664	9.9898	0.0015741	0.0278435
Rsad2	-1.84974	3.94856	9.98213	0.00158067	0.0279215
Tpx2	-1.51307	1.36074	9.97788	0.00158432	0.0279478
Evi2	1.21819	4.15485	9.96807	0.00159279	0.028059
Cd44	0.714652	9.16891	9.96121	0.00159873	0.0281125
B430306N03Rik	-1.19741	3.39246	9.95956	0.00160016	0.0281125
Abca1	-1.15703	7.87305	9.94458	0.00161324	0.0282883
Anapc15	-0.654301	4.5341	9.9431	0.00161454	0.0282883
Pnpla8	0.830768	6.33918	9.929	0.00162695	0.0284672
Matn2	1.28338	3.31694	9.92293	0.00163232	0.0285061
Hopx	1.21981	5.98734	9.92152	0.00163357	0.0285061
Plod1	-0.691027	5.40344	9.9055	0.00164785	0.0287166
Ogn	2.06567	-0.0147582	9.89254	0.0016595	0.0288807
Gm39121	1.68434	-0.0430749	9.88999	0.0016618	0.0288819
Nop56	0.538114	5.4021	9.87939	0.0016714	0.0290098
Clstn1	-1.3542	1.41328	9.86509	0.00168444	0.029197
Irs2	0.896978	5.56313	9.8268	0.00171988	0.0297713
Gmcl1	0.720587	4.3555	9.8133	0.00173255	0.0299506
Cramp1l	0.550151	4.30013	9.79823	0.0017468	0.0301567
Trpt1	1.56694	-0.145855	9.77064	0.00177321	0.0305663
Lxn	-0.630993	5.0323	9.76853	0.00177524	0.0305663
Ifit1	-2.25817	3.60472	9.76411	0.00177952	0.0305992
Tg	1.69264	-0.950172	9.72966	0.00181318	0.0311367
Tmem150a	0.940632	2.3151	9.72494	0.00181785	0.031142
AY036118	-2.15533	11.4098	9.72448	0.0018183	0.031142
Ankrd40	-0.409574	5.36241	9.71409	0.00182861	0.0312772
Pabpc1	0.490419	9.20528	9.70886	0.00183382	0.031325
Stk32c	-2.18539	-1.23119	9.70619	0.00183648	0.0313291
Irak4	-0.496567	5.04167	9.70261	0.00184007	0.0313452
Trim25	0.697829	6.66489	9.69917	0.00184351	0.0313452
Fasn	-0.697153	3.05656	9.69799	0.00184469	0.0313452
Cd69	1.40456	4.00897	9.68611	0.00185666	0.0315073
Gm15987	1.004	2.73541	9.67265	0.00187032	0.0316975
Slc26a10	-3.27982	-0.882934	9.65473	0.00188864	0.0319544
Rab43	0.986731	3.38402	9.65259	0.00189085	0.0319544
Ctdsp2	0.537599	5.93215	9.65062	0.00189288	0.0319544
Usp22	0.498299	4.73448	9.63061	0.00191361	0.0322623
Impdh2	0.501828	5.26063	9.62596	0.00191846	0.0322933
Gm2a	-0.742227	8.27657	9.62407	0.00192044	0.0322933
Nol3	-2.66201	-0.843938	9.60956	0.00193567	0.0324895
Rtkn	-2.1194	-1.20568	9.60653	0.00193886	0.0324895
Gm10273	2.14716	0.842011	9.6058	0.00193964	0.0324895
Slc7a2	1.08948	8.15181	9.59688	0.00194909	0.0326056
Wrnip1	0.681346	3.33382	9.58879	0.00195769	0.0326733
Atp6v1d	-0.470195	6.92317	9.58833	0.00195818	0.0326733
Gm1673	-1.52795	2.38919	9.58381	0.00196301	0.0326951
Gspt2	1.64998	0.330848	9.58161	0.00196536	0.0326951
S1pr5	2.98712	0.0253558	9.58002	0.00196706	0.0326951
Recql4	1.55822	-0.551698	9.57579	0.0019716	0.0327285
Fos	1.37434	9.84342	9.56531	0.00198288	0.0328737
BC022687	-1.24364	1.0985	9.55576	0.00199323	0.033003
Serpinb6a	-0.955048	6.91596	9.53738	0.00201329	0.0332926
2610524H06Rik	-1.15717	3.04168	9.52557	0.00202629	0.0334648
Memo1	-0.604433	4.00665	9.5204	0.002032	0.0335163
Asb13	0.704627	3.14412	9.51186	0.00204149	0.03363
Taf1d	0.551727	6.28438	9.50571	0.00204834	0.0337
Ppp4c	0.561153	6.17562	9.50254	0.00205187	0.0337153
Itga2b	2.66294	-1.29593	9.49886	0.00205599	0.0337353
Gabbr1	1.21774	1.22471	9.49602	0.00205918	0.0337353
Psmd12	-0.740603	6.40385	9.48694	0.0020694	0.0337353
Bad	-0.640067	5.45965	9.4824	0.00207452	0.0337353
Gm16973	0.838431	1.58646	9.48235	0.00207458	0.0337353
Gabbr2	-2.1107	1.14168	9.48177	0.00207523	0.0337353
Gm15601	-2.99063	2.3891	9.48005	0.00207719	0.0337353
Rbm6	0.480505	5.81891	9.47702	0.00208061	0.0337353
Rrbp1	-0.585292	9.35494	9.4762	0.00208154	0.0337353
Stat4	1.99448	0.603908	9.47616	0.00208159	0.0337353
Fam193b	0.748832	4.34134	9.47602	0.00208175	0.0337353
Hist1h3c	-3.31018	-0.584067	9.4691	0.00208962	0.0338205
Cgref1	-2.28037	-0.760925	9.46556	0.00209365	0.0338435
Nedd9	0.770801	5.87696	9.45718	0.00210325	0.0339562
Actn1	-0.783971	6.13757	9.44375	0.0021187	0.0341631
Tesk1	-0.591514	4.85047	9.43458	0.00212931	0.0342915
Slc7a1	0.868507	4.0203	9.43094	0.00213355	0.034317
Stk35	0.666491	3.36856	9.41931	0.00214712	0.0344925
Nxpe2	2.57084	-1.22558	9.39124	0.00218025	0.0349684
6330403L08Rik	-1.18273	2.11017	9.38964	0.00218215	0.0349684
Cxcl15	-1.92402	0.322199	9.38271	0.00219042	0.0350575
Gm19557	-2.56365	-1.29323	9.37018	0.00220543	0.0352543
Tmem109	0.507575	5.68337	9.35553	0.00222314	0.0354784
Inpp5e	0.760785	2.63496	9.35405	0.00222493	0.0354784
Gpr55	1.926	0.703187	9.34829	0.00223194	0.0355463
Cttn	-1.90258	1.43091	9.34321	0.00223813	0.0355843
Arhgap32	2.45744	-0.966902	9.34183	0.00223982	0.0355843
Crtc2	0.631288	3.93748	9.33831	0.00224412	0.0356089
Trmt1l	0.532497	4.84698	9.33449	0.00224881	0.0356396
Fuca1	-0.62219	7.47485	9.32231	0.0022638	0.0358334
Mrpl27	-0.813216	5.51076	9.31746	0.0022698	0.0358845
Tmcc1	0.710516	6.60754	9.30641	0.00228353	0.0360575
Npas2	-4.35523	-1.46103	9.29609	0.00229644	0.0362171
Rbm8a2	1.76755	0.0428367	9.28612	0.00230897	0.0363705
Bbs2	1.21021	0.737049	9.2819	0.00231429	0.0364099
Fry	0.847723	5.50883	9.27158	0.00232737	0.0365714
Sqle	-0.919748	4.07262	9.26391	0.00233713	0.0366803
Kctd13	0.632916	3.33879	9.2594	0.00234289	0.0367261
Cxcr1	3.1028	1.85629	9.24327	0.00236363	0.0370064
AC125351.1	-2.81121	-1.02269	9.2358	0.00237329	0.0370701
Ptrh1	-0.918922	3.13091	9.23569	0.00237343	0.0370701
Coro2b	3.11674	0.0574526	9.23323	0.00237661	0.0370752
Hivep3	-0.80438	6.27032	9.218	0.00239647	0.0373215
Gm26603	-5.48037	-1.43311	9.21415	0.00240151	0.0373215
Lyl1	0.802095	4.796	9.21383	0.00240194	0.0373215
A230028O05Rik	-1.56979	0.564407	9.21231	0.00240394	0.0373215
Thoc6	-0.636599	4.4948	9.20611	0.00241209	0.0374033
Mgll	1.6915	5.14806	9.20139	0.00241832	0.0374526
Cenpa	-0.698809	3.86754	9.1976	0.00242332	0.0374526
Slc25a27	2.03114	-0.922432	9.19687	0.00242429	0.0374526
Pygm	2.03819	-0.726432	9.19495	0.00242684	0.0374526
Tmem65	-0.710008	5.93956	9.18302	0.0024427	0.0376525
Retnla	4.22666	4.99859	9.17383	0.00245501	0.0377588
Hes1	1.93299	2.97271	9.17351	0.00245543	0.0377588
Tex9	1.24298	1.26576	9.1688	0.00246177	0.0377974
Ttc4	-0.515987	4.12952	9.1673	0.00246378	0.0377974
Dnajb9	0.569324	5.59812	9.16002	0.0024736	0.0378786
Tmem202	-1.31263	1.73312	9.15904	0.00247492	0.0378786
Arsk	0.667641	4.33927	9.14251	0.00249738	0.0381119
Arl4c	-0.881143	6.98964	9.1413	0.00249903	0.0381119
Dyrk3	1.79381	0.635625	9.14003	0.00250076	0.0381119
Tex264	-0.578008	5.73054	9.13917	0.00250194	0.0381119
Meis1	1.22673	0.820017	9.13531	0.00250722	0.0381475
Atp6v0c	-1.42842	3.54073	9.10785	0.00254515	0.0386792
Chst3	-2.2042	-0.456274	9.10053	0.00255536	0.0387195
Ccr2	-0.878021	7.3126	9.1004	0.00255553	0.0387195
Tdp1	0.640437	2.79184	9.09951	0.00255678	0.0387195
Fmo1	2.29049	-0.901058	9.09284	0.00256612	0.0387878
Rassf3	0.62606	6.76566	9.09201	0.00256728	0.0387878
H2-Q6	1.50281	5.58769	9.0802	0.00258391	0.0389936
Rtn4rl1	-2.04883	0.711032	9.07613	0.00258968	0.0390315
Znrf3	-0.948319	2.60331	9.07417	0.00259245	0.0390315
Usp49	0.896367	1.49261	9.07	0.00259838	0.0390752
Nfe2	1.02478	2.84344	9.06488	0.00260566	0.0391059
Psma4	-0.657876	7.47375	9.06432	0.00260645	0.0391059
Me2	0.84678	4.98697	9.04404	0.00263552	0.0394963
Zcchc14	1.09597	2.31477	9.04155	0.00263913	0.0395045
Htatip2	-0.666034	5.69903	9.03448	0.00264934	0.0396117
Gpr137b	-0.64475	7.00249	9.02527	0.00266272	0.0397658
Gm20463	-4.21901	-1.04775	9.01404	0.00267913	0.0399354
Ywhag	-0.525073	6.99495	9.01328	0.00268025	0.0399354
Slc40a1	2.01193	4.2228	9.00726	0.00268909	0.0400211
Mfhas1	-0.789429	5.71255	8.99255	0.00271083	0.0402983
Klf2	2.15271	6.57122	8.9659	0.00275066	0.0408435
Taf1a	0.818978	1.69949	8.96141	0.00275742	0.0408811
Ccni	0.454752	6.58493	8.96003	0.0027595	0.0408811
Slbp	0.460221	5.24422	8.9368	0.00279483	0.041357
Cep85	0.529548	3.47485	8.93419	0.00279882	0.0413689
Paox	-0.932479	4.23093	8.92502	0.00281291	0.0415297
Ell	0.566942	4.04988	8.91117	0.00283432	0.0417981
Eogt	-0.686142	2.67382	8.89807	0.00285472	0.0420511
Slfn1	-1.72574	5.11678	8.89333	0.00286214	0.0421124
Trem1	0.957585	4.53096	8.88385	0.00287704	0.042265
Efemp2	-0.902283	2.23932	8.88022	0.00288277	0.042265
Pstpip1	-0.757414	5.58422	8.8786	0.00288533	0.042265
Pld3	-0.808005	8.53154	8.87845	0.00288556	0.042265
Sp4	0.807514	3.29716	8.87037	0.00289836	0.0423337
Stk11	0.39688	5.57498	8.86979	0.00289928	0.0423337
Tmem245	0.768402	5.1577	8.8693	0.00290006	0.0423337
Srsf5	0.646937	7.8027	8.85926	0.00291606	0.0425193
Lamp2	-0.549336	8.71431	8.84507	0.00293881	0.0428029
Gm43848	0.789047	2.4583	8.83493	0.00295519	0.0429253
Vamp1	0.956139	2.50578	8.83377	0.00295708	0.0429253
Taf4	0.573068	4.00921	8.83371	0.00295716	0.0429253
Ptprs	-0.804916	4.64551	8.82802	0.0029664	0.0430111
Gm9465	1.89044	-0.834768	8.8222	0.00297588	0.0431003
Grk6	0.566304	4.54234	8.81743	0.00298366	0.0431648
Smpdl3b	1.72811	5.36966	8.81213	0.00299234	0.0432421
Siglece	1.22157	4.64763	8.80851	0.00299829	0.043265
Kif5c	-1.49748	0.512755	8.80709	0.00300062	0.043265
Park2	1.51248	0.747233	8.79879	0.0030143	0.0433952
St3gal4	0.655077	4.47796	8.79755	0.00301635	0.0433952
Mob3c	0.482502	3.98101	8.78853	0.00303131	0.043562
Cdk1	-1.18869	1.52021	8.78032	0.00304498	0.04371
Fcgr1	-0.86928	7.01076	8.77055	0.00306134	0.0438961
Pgap2	-0.626657	5.78619	8.76755	0.00306637	0.0439196
Sgms2	0.839598	4.97339	8.7635	0.00307318	0.0439421
Plekhg1	0.794106	4.83085	8.76259	0.00307472	0.0439421
Fat3	-4.12174	0.721552	8.75167	0.00309318	0.0441469
Gm20324	1.53587	-0.0601197	8.75009	0.00309587	0.0441469
Hsf4	-2.07905	-0.640161	8.72714	0.00313509	0.0446569
Enpp5	2.66488	-0.995307	8.69951	0.00318296	0.0452727
Emp1	-1.27777	7.27979	8.69816	0.00318531	0.0452727
Rbm4	0.794266	2.37219	8.6938	0.00319295	0.0453084
Ier2	1.21334	7.12203	8.69273	0.00319482	0.0453084
Lims1	-0.420026	6.49668	8.68907	0.00320125	0.0453498
Plec	-0.802117	7.64979	8.68573	0.0032071	0.0453832
Prkcg	1.7777	-0.516686	8.68114	0.0032152	0.045448
Dffb	1.0093	1.7538	8.67212	0.00323114	0.0455786
Scgb1a1	-1.56855	5.22063	8.67193	0.00323148	0.0455786
Proscos	-2.31657	-0.400244	8.64932	0.00327184	0.0460977
Nrbf2	-0.475796	5.11196	8.64688	0.00327621	0.0461091
Ptges3l	-1.38384	1.58052	8.6442	0.00328105	0.046127
Gm46411	-2.12194	0.26951	8.63919	0.00329008	0.0462039
P4hb	-0.53003	7.82644	8.62995	0.00330681	0.0463885
Nme3	2.17589	1.80696	8.62103	0.00332304	0.0464385
Icam4	1.71685	-1.20513	8.62002	0.00332488	0.0464385
Gm31597	-0.809854	2.36087	8.61827	0.00332808	0.0464385
Elmsan1	0.714521	4.59449	8.61817	0.00332827	0.0464385
Hk2	-0.757026	6.83443	8.61809	0.0033284	0.0464385
Ikbkb	0.4135	6.66496	8.61618	0.00333189	0.0464385
Dnajb11	-0.539357	6.65468	8.61231	0.00333899	0.0464873
Cdadc1	0.512736	4.41976	8.60854	0.00334591	0.0465337
Lyplal1	1.61499	0.0968738	8.60298	0.00335613	0.0466257
Apoe	-1.37682	13.2441	8.58824	0.00338341	0.0469392
Fn1	-0.988303	10.8701	8.58625	0.0033871	0.0469392
Socs6	-0.9506	5.05586	8.58493	0.00338957	0.0469392
Mfsd4a	-1.56825	2.82089	8.57981	0.00339912	0.0470211
Ocln	2.84984	-0.644277	8.56925	0.00341888	0.047244
Peak1os	-1.82623	0.0444487	8.55133	0.00345271	0.0476606
Gpr82	-2.41513	-1.08124	8.53989	0.00347446	0.0479056
Hexb	-0.840339	8.63326	8.53811	0.00347786	0.0479056
Fmn1	-1.01859	5.36055	8.53176	0.00349002	0.0480221
St8sia6	2.35731	1.70807	8.52842	0.00349644	0.0480593
Cacna1d	-1.31647	4.33315	8.52247	0.00350788	0.0481002
Stat5a	0.713139	3.97122	8.52146	0.00350982	0.0481002
Kif26b	-1.96426	-1.5551	8.52108	0.00351056	0.0481002
Pde4b	1.09896	6.0353	8.51657	0.00351927	0.0481686
Nr4a2	1.36042	4.79818	8.49801	0.00355536	0.0486112
Nlrp10	-1.44049	0.47864	8.46614	0.00361818	0.0493572
Snrpg	0.822286	7.55448	8.4646	0.00362125	0.0493572
Ms4a4c	-1.89477	5.6513	8.46454	0.00362136	0.0493572
Iqcb1	0.972146	1.30143	8.46231	0.00362581	0.0493659
Meis3	-0.901037	2.73078	8.45695	0.00363651	0.0494596
Slamf7	-0.82481	6.75394	8.45494	0.00364053	0.0494624
Sag	1.11036	1.03009	8.45039	0.00364965	0.0495343
Xdh	-1.09081	5.68864	8.42862	0.0036936	0.0500783
Scamp5	-1.24247	2.98261	8.42561	0.00369973	0.0501089
Pdzd11	-0.620327	4.53594	8.42177	0.00370755	0.0501624
Nfia	0.884947	3.60156	8.41691	0.00371747	0.0502441
Ercc6l	1.11395	0.0570222	8.41426	0.00372289	0.0502649
Tprn	0.687266	2.17155	8.40827	0.00373518	0.0503782
Gm38399	-1.40624	1.63621	8.39713	0.00375813	0.050635
Erp29	-0.577108	8.47285	8.38464	0.00378406	0.0509314
Pigf	0.729452	3.28687	8.37411	0.00380605	0.0511741
Gpsm2	-1.0943	1.72632	8.37137	0.00381179	0.0511967
4930402H24Rik	0.487815	4.70718	8.36953	0.00381564	0.0511967
Ift22	-0.653002	4.28224	8.35698	0.00384209	0.0514983
Pcyt1a	-0.536256	6.14238	8.34904	0.0038589	0.0516702
Pon2	-0.48052	7.07101	8.33149	0.00389637	0.052118
Vac14	-0.436221	5.08178	8.32687	0.0039063	0.0521969
Zc3h12a	0.705852	5.625	8.32395	0.00391258	0.0522269
Bst1	0.604317	8.0985	8.32177	0.00391728	0.0522357
Card11	1.378	4.65368	8.3163	0.00392908	0.0523393
Gbp2b	4.67849	0.689514	8.31108	0.00394039	0.0524359
Zfp811	2.51059	-0.417166	8.30812	0.00394682	0.052448
Fut7	0.91313	1.99562	8.30693	0.0039494	0.052448
Nfil3	0.541132	6.11326	8.3	0.00396451	0.0525947
Hgf	-1.03234	4.91943	8.29195	0.00398213	0.0527744
Gm43573	1.46144	0.418886	8.28914	0.00398829	0.052802
Pcf11	0.701464	5.94347	8.27256	0.00402487	0.0532319
Ppp1r15b	0.473618	6.15568	8.26346	0.00404509	0.0534257
Capza1	-0.433205	7.10258	8.26226	0.00404778	0.0534257
Tpp1	-0.550946	7.75887	8.253	0.00406848	0.0536443
B230303O12Rik	1.3959	0.526023	8.24314	0.00409062	0.0538814
Wdcp	0.814423	3.1236	8.23678	0.004105	0.0540158
Pi4k2a	-0.501939	5.82443	8.23451	0.00411013	0.0540284
Eif2a	0.442634	5.69551	8.23178	0.00411632	0.0540549
Fnip2	-0.765421	6.71782	8.22884	0.004123	0.0540584
Klhl18	0.489578	4.11532	8.22492	0.00413191	0.0540584
Hnrnpll	0.586728	6.09879	8.22376	0.00413453	0.0540584
Mpv17l	1.31628	2.33133	8.22355	0.00413503	0.0540584
Qsox1	0.589105	4.3249	8.22248	0.00413746	0.0540584
Gm15880	-1.87421	-0.037988	8.21938	0.00414454	0.0540753
Clec16a	0.748819	3.45625	8.21793	0.00414784	0.0540753
Tmem37	-1.31339	6.54741	8.21643	0.00415128	0.0540753
Gm9821	-3.52699	-1.02885	8.20869	0.00416903	0.0542519
Fosl2	0.715599	6.66471	8.20421	0.00417932	0.0543177
Snx7	-0.627427	3.96972	8.20284	0.00418248	0.0543177
Tyms	0.735326	2.54338	8.19757	0.00419466	0.0544213
Ykt6	-0.542041	5.20358	8.18929	0.00421384	0.0546154
Kcnn3	2.03263	3.70351	8.18284	0.00422886	0.0546646
Slc4a11	1.34828	-0.848869	8.18247	0.0042297	0.0546646
Serpine1	1.15471	4.98817	8.18118	0.00423271	0.0546646
Pde8b	-0.960034	1.70735	8.18041	0.00423452	0.0546646
Tubb3	2.3267	-0.199922	8.16404	0.00427291	0.0551053
Plaa	-0.427092	5.5123	8.16125	0.00427949	0.0551352
Acy1	1.19719	2.27114	8.15733	0.00428874	0.0551994
Cldn15	2.70626	-0.710973	8.15025	0.00430553	0.0553605
Aga	-0.540917	5.4895	8.14836	0.00431002	0.0553632
Dok2	-1.0426	5.79333	8.13893	0.00433248	0.0555966
Ksr1	0.817592	2.35314	8.13608	0.00433931	0.0556291
Gm14286	1.25784	1.00638	8.11879	0.00438087	0.0561064
Fam168b	0.441053	6.13556	8.10976	0.00440276	0.0563309
Gclm	-0.820794	6.61403	8.10189	0.0044219	0.05652
Klrb1a	-2.21562	1.17512	8.09779	0.00443191	0.0565921
mt-Nd4l	-0.890132	8.33177	8.08939	0.00445251	0.0567991
Col1a1	-1.2949	0.670413	8.0874	0.0044574	0.0568055
H2-Oa	1.74917	1.28204	8.08488	0.00446361	0.0568287
Eif4e2	-0.570572	6.39062	8.07974	0.00447628	0.0569101
Slirp	-0.57777	6.38584	8.07873	0.00447879	0.0569101
Gm45509	-1.42914	0.634066	8.07322	0.00449242	0.0569242
Eif4a2	0.621543	6.66364	8.07308	0.00449278	0.0569242
Fzd1	1.11407	3.2894	8.07112	0.00449764	0.0569242
Bglap2	-5.85558	-1.20425	8.06989	0.0045007	0.0569242
E130102H24Rik	0.756756	2.33693	8.0679	0.00450564	0.0569242
Pabpc4	0.520384	4.16071	8.06764	0.00450628	0.0569242
Wdfy4	0.557505	5.47272	8.04902	0.00455284	0.0574438
Dnmt3a	-0.563297	6.36852	8.04765	0.00455628	0.0574438
Rnf157	0.750622	3.08453	8.04574	0.00456107	0.0574482
2810454H06Rik	1.09556	1.48973	8.04264	0.00456889	0.0574871
Cd320	-0.794067	2.83007	8.041	0.00457304	0.0574871
Ifi206	-2.16256	3.1701	8.02801	0.00460594	0.0578445
Slc44a1	-0.673429	4.74768	8.02409	0.00461593	0.0579138
Gm26811	-2.30243	0.00598201	8.0171	0.00463377	0.058031
Gm20696	1.02675	2.25821	8.01692	0.00463424	0.058031
Fcer2a	2.86825	-1.48795	8.01253	0.00464549	0.0580718
Btbd17	-2.53229	1.17697	8.01215	0.00464646	0.0580718
Rnft1	0.516817	5.02606	8.00127	0.00467445	0.0582907
Otub1	-0.506111	5.5152	8.00076	0.00467577	0.0582907
Car7	1.17623	0.143664	8.0001	0.00467748	0.0582907
Enpp1	-1.04895	4.62225	7.99631	0.00468727	0.0583565
Gm48796	1.60358	-1.05206	7.99356	0.00469439	0.058389
Gm26542	1.52191	-0.0724069	7.97196	0.00475074	0.0590314
Gm26899	-2.26971	-0.235482	7.97028	0.00475515	0.0590314
Kdm6b	1.10569	5.88558	7.96263	0.00477531	0.0591553
Srgn	-0.864789	8.83443	7.9614	0.00477854	0.0591553
Tmem184c	-0.471541	4.09676	7.96129	0.00477884	0.0591553
Tbc1d4	-0.902806	3.56321	7.95775	0.0047882	0.0591876
Prr15	-1.19124	2.44411	7.95615	0.00479244	0.0591876
Naaa	0.701124	7.65631	7.95511	0.00479517	0.0591876
Wfdc2	-2.15666	0.193916	7.95112	0.00480576	0.0592619
Aplp1	-1.4466	0.501375	7.94784	0.00481448	0.059313
Kifc3	-0.655788	3.18404	7.93798	0.00484079	0.0595803
E530011L22Rik	-2.218	2.44411	7.92726	0.00486955	0.0598774
Umps	-0.482945	4.557	7.92168	0.0048846	0.0600055
Psmb7	-0.633656	6.57722	7.90499	0.00492986	0.0605041
mt-Co3	-0.514286	13.2496	7.90217	0.00493757	0.060522
Plet1	2.27851	6.96739	7.90103	0.00494066	0.060522
Rbms3	1.76334	-0.756622	7.89406	0.00495974	0.0606982
Cinp	-0.517834	4.30963	7.88666	0.00498008	0.0608896
Nqo1	-2.00277	0.676065	7.87976	0.00499911	0.0610646
Cxcl14	-1.3508	4.32393	7.87327	0.00501708	0.0612264
Enkur	1.52782	1.0133	7.87154	0.00502189	0.0612273
Gm7480	-2.68591	0.92131	7.85549	0.00506666	0.0616205
Elk4	0.498057	4.80093	7.85442	0.00506967	0.0616205
Wdr89	1.49486	7.04945	7.85342	0.00507246	0.0616205
Nrp1	-0.886758	6.41173	7.85244	0.00507522	0.0616205
B3gat2	-2.43539	1.28993	7.85147	0.00507793	0.0616205
Gm13179	-3.31754	-1.48294	7.84609	0.00509308	0.0617464
Cebpe	-2.03154	0.134044	7.84231	0.00510372	0.0618176
Oasl2	-1.27493	5.53577	7.83201	0.0051329	0.0621128
Arf3	-0.542105	6.29054	7.82257	0.00515978	0.0623237
Gm9774	1.95861	2.378	7.8218	0.00516197	0.0623237
Pla2g4a	-0.616097	5.22654	7.82082	0.00516476	0.0623237
Apobec1	-0.700066	7.48894	7.81647	0.00517723	0.0624112
Ankrd44	0.542619	6.27598	7.81467	0.0051824	0.0624112
Gm13546	2.80657	-0.931397	7.81324	0.00518647	0.0624112
Rragd	-1.30049	1.93032	7.80642	0.0052061	0.0625459
Os9	-0.54946	6.69547	7.80599	0.00520733	0.0625459
Pacsin2	-0.433894	6.11258	7.80308	0.00521573	0.0625729
Hist1h2br	-2.43789	-0.304599	7.8014	0.00522058	0.0625729
Galns	-0.736013	5.17739	7.80019	0.00522407	0.0625729
Tsacc	0.950872	1.54178	7.79058	0.00525193	0.0628485
Serpinb6b	-2.92545	-0.526604	7.78276	0.00527471	0.0630628
Fcrl1	-1.59914	0.092986	7.77274	0.00530404	0.0633549
Tmem100	2.39683	0.334523	7.75821	0.00534689	0.0638079
Mybpc3	1.18155	0.0324875	7.7482	0.00537661	0.0641034
Ccdc82	0.55639	4.9747	7.74255	0.00539347	0.0642444
Dennd1a	-0.538057	5.54049	7.74091	0.00539835	0.0642444
Lemd3	0.501882	3.66425	7.71767	0.00546829	0.0650169
Glb1	-0.619798	4.92206	7.71239	0.00548431	0.0651476
Prune2	-0.917438	4.9682	7.70031	0.00552113	0.0654806
Fus	0.463588	7.61013	7.69988	0.00552246	0.0654806
Lgals3bp	-1.1081	8.03651	7.69796	0.00552833	0.0654902
Ifitm6	2.14521	3.07038	7.68883	0.00555637	0.0657216
Chst15	1.59605	1.03219	7.68829	0.00555801	0.0657216
Pelo	1.30853	0.883485	7.67331	0.00560434	0.066209
Socs1	1.20856	3.50629	7.67028	0.00561377	0.0662599
Gbp8	1.35545	3.36688	7.65821	0.00565146	0.066644
Fgd6	-0.93483	4.2095	7.65142	0.00567277	0.0668344
Ddx3y	0.563357	6.01408	7.6456	0.00569109	0.0669893
Casp2	0.597323	3.67744	7.63429	0.00572689	0.0673494
Abhd6	1.19622	1.36971	7.61852	0.0057772	0.0678795
Gm42722	2.11267	-1.32786	7.61501	0.00578844	0.0679499
Emp3	-0.744737	9.4384	7.6001	0.0058365	0.0684519
Ccdc117	0.664825	3.80832	7.59184	0.0058633	0.068704
Pias1	0.377321	5.57624	7.57958	0.0059033	0.0691103
Cd27	1.06147	1.31391	7.57607	0.00591484	0.0691828
Fam110b	-0.831313	1.9712	7.56941	0.00593671	0.0693759
Fads3	-1.46565	0.646923	7.56482	0.00595187	0.0694904
Bicra	0.566194	3.41825	7.56297	0.00595797	0.0694989
Gsn	-0.75907	7.39566	7.55749	0.0059761	0.0696477
Ankrd37	-1.62487	2.70928	7.55335	0.00598987	0.0696524
Pdcd1	-3.28983	-1.43907	7.55255	0.00599251	0.0696524
Kcnk13	-1.00371	4.06753	7.55251	0.00599265	0.0696524
Txnip	0.8001	8.17642	7.54117	0.0060305	0.0700295
Unc5a	2.33409	-1.58406	7.5246	0.00608622	0.0706132
Tmem138	0.763094	2.88691	7.52239	0.00609369	0.0706366
Zcchc17	-0.459536	5.31874	7.52063	0.00609964	0.0706424
2310001H17Rik	0.680892	3.66586	7.51322	0.00612478	0.0708701
Tnni3	1.35215	0.0660694	7.49807	0.00617652	0.0714049
Ncapg2	-0.846209	4.76136	7.48809	0.00621083	0.0717376
Med13l	0.480679	5.70114	7.48103	0.00623525	0.0719555
1810011H11Rik	-0.582361	4.28404	7.46736	0.00628275	0.0724327
Gm26772	-1.70267	1.38748	7.46291	0.0062983	0.0724327
Calm2	-0.506085	8.62927	7.46283	0.00629858	0.0724327
Letmd1	0.508715	3.58757	7.4613	0.00630396	0.0724327
Vamp2	0.587645	4.55961	7.46014	0.00630803	0.0724327
Prss46	-2.51885	1.23559	7.45952	0.00631017	0.0724327
Gm12355	1.8743	1.00114	7.4542	0.00632885	0.0724779
Dennd5b	1.21352	2.43989	7.45415	0.00632902	0.0724779
Hras	-0.578825	5.75816	7.45277	0.00633387	0.0724779
Lat	1.75389	0.49805	7.45203	0.0063365	0.0724779
Prkar1b	-1.07416	2.45821	7.44332	0.00636724	0.0727652
Ap1s1	-0.484825	6.00837	7.43827	0.00638513	0.0729054
Adrb1	1.15021	2.70149	7.4332	0.00640313	0.0730464
Spag11b	4.67805	-0.269653	7.42864	0.00641939	0.0731675
Rab4b	1.33817	2.89721	7.4174	0.0064596	0.0734448
Arhgap19	-0.896533	4.24437	7.41738	0.00645969	0.0734448
Pomk	-0.702087	2.54806	7.41517	0.0064676	0.0734448
Casc4	1.95371	-0.0282225	7.41474	0.00646917	0.0734448
Runx2os2	-2.38748	-1.35165	7.41393	0.00647208	0.0734448
Cd52	-1.11661	10.4225	7.4104	0.00648478	0.0735245
Cd55	2.2844	1.02658	7.40684	0.00649763	0.0736057
Dvl1	0.612895	3.39152	7.40485	0.00650484	0.073623
F3	-1.43674	0.250828	7.39691	0.00653358	0.0738837
Zscan26	0.582397	4.45085	7.39323	0.00654697	0.0739705
Dusp1	1.11892	9.34251	7.38784	0.00656665	0.0740845
Tmed3	-0.629486	6.68548	7.38733	0.00656851	0.0740845
Ptpa	-0.449168	5.75903	7.37207	0.00662446	0.0745593
mt-Atp6	-0.524574	13.119	7.37099	0.00662845	0.0745593
Cgrrf1	-0.460275	4.2864	7.36919	0.00663507	0.0745593
AI839979	-0.780836	3.08376	7.36864	0.0066371	0.0745593
Tnfaip8l1	-1.14492	0.923177	7.3665	0.00664501	0.0745593
2010320M18Rik	-0.793772	2.76845	7.36646	0.00664515	0.0745593
Kctd12b	0.950616	3.99212	7.36352	0.00665604	0.0746168
Ganc	0.49692	3.42878	7.36163	0.00666303	0.0746306
Siglec1	-1.60869	4.23788	7.35103	0.00670245	0.0749088
Hist1h2ac	-1.54018	0.885843	7.35053	0.0067043	0.0749088
Plscr1	0.792396	4.65843	7.35028	0.00670523	0.0749088
Pgap1	-0.709208	4.59649	7.34517	0.0067243	0.0750312
Fam46a	0.60989	7.23106	7.34425	0.00672778	0.0750312
Fbxl20	0.62732	5.08464	7.34022	0.00674287	0.0751349
Rhov	-1.16707	2.13703	7.33602	0.00675864	0.0752458
Cars	0.471142	4.22871	7.32961	0.00678278	0.0754497
Tlr1	-1.09334	4.26008	7.32466	0.00680149	0.0755929
Add3	0.881552	5.78004	7.31916	0.00682233	0.0756678
Eipr1	-0.495343	4.051	7.31891	0.00682328	0.0756678
Commd5	1.87987	2.04858	7.31826	0.00682576	0.0756678
Smim1	-2.49735	1.00083	7.31021	0.00685638	0.0759422
Map3k12	-1.15874	2.42729	7.30836	0.00686346	0.0759556
Atxn1	0.847057	5.90454	7.30077	0.00689251	0.0762119
Zbtb32	1.49439	-0.202388	7.29606	0.0069106	0.076285
Bckdhb	1.13067	2.68555	7.29598	0.0069109	0.076285
Gamt	-0.740059	4.20068	7.2931	0.00692197	0.0763422
Ier5	0.699144	6.70129	7.28891	0.00693815	0.0764555
Rap1gap2	0.94316	3.20986	7.2823	0.00696371	0.0766072
Gpr162	1.70565	2.15206	7.28229	0.00696375	0.0766072
Cd300lb	-0.810818	5.13949	7.26841	0.00701778	0.077136
Hspa9	0.388131	7.05982	7.26216	0.00704225	0.0772779
Bbx	0.616483	5.0373	7.26049	0.00704882	0.0772779
Myl12b	0.672777	8.08748	7.25903	0.00705455	0.0772779
Nup93	-0.522108	4.05474	7.25902	0.00705456	0.0772779
Iglc3	2.54413	-1.23026	7.25668	0.00706376	0.0773133
Ssr2	-0.608665	6.07906	7.22777	0.00717845	0.0785022
Ltbp4	2.30536	-0.938603	7.22339	0.00719597	0.0786274
Snrnp27	-0.468989	6.33683	7.21994	0.00720983	0.0786854
Wwtr1	2.12484	1.68816	7.21904	0.00721344	0.0786854
Sh3tc1	0.609938	5.13181	7.21633	0.00722434	0.078738
Phlpp2	0.630251	2.53025	7.21178	0.00724264	0.0788711
Mt3	-3.45899	-0.181733	7.20888	0.00725438	0.0789325
Sh2b2	-0.622142	4.55926	7.20663	0.00726346	0.078965
Lrig3	1.33487	-0.0690298	7.19544	0.00730889	0.0793922
Id1	1.29156	2.92528	7.18727	0.00734226	0.0796879
Gm49207	2.27158	2.70616	7.18046	0.00737019	0.079924
Fam221a	1.08263	0.310145	7.17736	0.00738293	0.0799734
Pnpla5	3.69816	-1.03688	7.17512	0.00739215	0.0799734
Wdr70	-0.487558	4.50004	7.17349	0.00739888	0.0799734
Atp6v0a1	-0.915445	6.68048	7.17335	0.00739946	0.0799734
Gm20498	1.41845	0.554124	7.17098	0.00740921	0.0800121
Fcrlb	-1.32755	1.99985	7.15426	0.00747862	0.0806391
Cish	1.01337	5.09652	7.15399	0.00747973	0.0806391
Tpd52	-0.413781	7.64281	7.15203	0.0074879	0.0806601
Rplp1	0.544693	11.6008	7.14706	0.00750868	0.0808166
Lamp1	-0.431516	10.312	7.1454	0.00751566	0.0808246
Prr14	0.431338	4.80067	7.14308	0.00752537	0.0808618
Zbtb2	0.629706	3.46917	7.1414	0.00753245	0.0808708
Flrt2	-2.42351	0.748573	7.13886	0.00754309	0.0809143
Chmp2a	-0.577921	7.76819	7.13673	0.00755206	0.0809143
Nxpe5	-1.8831	2.94937	7.13598	0.00755525	0.0809143
Tecpr1	0.585736	5.20151	7.13341	0.00756605	0.080963
Ermard	-0.525238	3.40731	7.12988	0.00758099	0.0810551
Ncoa5	0.467427	3.71946	7.12842	0.00758718	0.0810551
Bak1	-0.655548	5.77583	7.12335	0.00760864	0.0811187
Olfr482	2.80981	-1.01027	7.12259	0.00761188	0.0811187
Slc22a4	-1.05429	3.12498	7.12258	0.00761192	0.0811187
Gm26786	-2.20197	-1.23279	7.11749	0.00763357	0.0812825
March3	-1.03086	2.28687	7.11543	0.00764233	0.0813088
Slc22a15	0.687632	2.69752	7.10603	0.00768251	0.0815592
Kctd20	0.470215	5.02179	7.10543	0.00768506	0.0815592
Mst1r	3.11726	-1.15021	7.10421	0.0076903	0.0815592
Dst	0.90761	7.61524	7.10404	0.00769105	0.0815592
Map3k8	0.422259	5.37762	7.09814	0.0077164	0.0816126
Gm20659	-3.03304	-1.44021	7.09751	0.00771912	0.0816126
Mrpl54	-0.700564	6.44433	7.09736	0.00771974	0.0816126
Lipf	3.90341	-0.307713	7.097	0.0077213	0.0816126
Pon3	-0.479052	5.4938	7.07716	0.00780726	0.0824538
Arl4d	1.32214	-0.334557	7.06933	0.00784147	0.0826911
Zfp532	-1.34873	1.138	7.06909	0.00784249	0.0826911
Ucp2	-0.566731	10.0307	7.06534	0.00785893	0.082797
Prox1	2.17237	-0.302918	7.06205	0.0078734	0.0828819
Kifc2	1.21021	-0.12268	7.05826	0.00789006	0.0829899
Trim7	0.938264	1.61447	7.05499	0.00790447	0.0830739
Mta3	0.406316	4.62362	7.03554	0.00799078	0.0839129
Rassf1	0.65437	5.95137	7.02429	0.00804114	0.0843733
Marcks	-1.08862	7.93313	7.02236	0.00804979	0.0843957
Cdkn1b	0.696919	5.71094	7.01654	0.00807603	0.0845074
Fam122b	0.969448	2.5522	7.01641	0.00807659	0.0845074
Pmf1	-0.605915	3.78424	7.01565	0.00808002	0.0845074
Gm47428	-2.31359	1.44995	7.01403	0.00808736	0.0845159
Mcm7	0.512621	3.10136	7.01173	0.00809773	0.084556
Mast2	-0.467878	3.88303	7.00931	0.0081087	0.0846022
Tk2	0.490439	4.10109	6.98958	0.00819855	0.0854708
Isca1	0.645543	4.11902	6.98504	0.00821937	0.0855527
Arl6ip6	0.435386	4.5749	6.98499	0.00821962	0.0855527
Plcd1	-0.874999	1.79907	6.98109	0.00823755	0.0856706
Mllt1	0.713454	2.85678	6.97893	0.00824748	0.0856725
Ndufs5	-0.573238	7.37131	6.97817	0.00825098	0.0856725
Synm	2.21431	-1.62195	6.97626	0.00825979	0.0856953
Gm16192	-1.7002	0.532916	6.96636	0.00830564	0.086102
Anp32a	0.400337	7.07958	6.95743	0.00834721	0.0864618
Rbm33	0.420469	5.01324	6.95603	0.00835371	0.0864618
A430078G23Rik	1.1901	0.487356	6.94893	0.00838693	0.0867364
Rpl36a	0.650182	9.63486	6.94247	0.0084173	0.086956
Uckl1	0.532065	4.65625	6.94155	0.00842159	0.086956
Psmd14	-0.583059	6.26769	6.93099	0.00847148	0.0873798
Irs3	1.87737	-1.50089	6.92765	0.00848732	0.0873798
Erc2	3.21346	-1.28307	6.92697	0.00849053	0.0873798
Bcl11a	1.19897	1.26577	6.92674	0.00849164	0.0873798
Ablim2	1.3213	0.0109711	6.92574	0.00849639	0.0873798
Pagr1a	1.83663	0.0692522	6.9171	0.00853754	0.0877334
Slc12a6	0.564467	5.58472	6.91474	0.0085488	0.0877795
Adck2	0.733924	2.84463	6.9033	0.00860369	0.088273
Gm34084	1.21228	3.91207	6.9012	0.00861378	0.0883065
Prdm16	1.04408	0.572835	6.89343	0.0086513	0.0886211
Rpl7a-ps5	1.33514	0.833461	6.89176	0.00865941	0.0886341
Ilf2	0.446773	4.79787	6.88713	0.00868187	0.0887277
Mx1	-1.86757	2.62277	6.88695	0.00868275	0.0887277
Btg2	1.03143	8.19888	6.88508	0.00869184	0.0887277
Anln	1.39085	1.69412	6.88298	0.00870204	0.0887277
Adam15	-0.588055	6.88039	6.88282	0.00870282	0.0887277
Tlr3	-0.706531	3.35243	6.88095	0.00871191	0.0887398
Per3	-1.34633	1.86007	6.87976	0.00871772	0.0887398
Mau2	0.434235	5.22736	6.87769	0.00872782	0.0887729
Sdcbp	-0.455331	9.31203	6.87446	0.00874363	0.0888639
Gm10353	-2.28551	-0.912643	6.86722	0.00877909	0.0891066
Chac1	1.93372	-0.758535	6.86678	0.00878128	0.0891066
Slc36a1	-0.55508	6.03979	6.85963	0.00881647	0.0892701
Fam120b	0.404401	4.62755	6.85906	0.00881927	0.0892701
Syvn1	0.455259	4.15774	6.85883	0.00882042	0.0892701
Srsf7	0.604712	5.96858	6.85791	0.00882497	0.0892701
Sesn2	0.437379	3.92644	6.85491	0.00883982	0.0893505
Rps28	0.604377	10.9712	6.85288	0.00884987	0.0893823
Acp1	-0.460392	6.07341	6.84719	0.00887807	0.0895973
Mob3b	0.641733	4.77711	6.84232	0.00890231	0.0897719
Birc3	0.736632	5.60409	6.84	0.00891389	0.0898187
2900026A02Rik	-1.35523	1.76179	6.83816	0.00892306	0.0898412
Strip2	2.67011	-1.22858	6.8332	0.00894787	0.0899702
Lrp10	-0.46313	6.32201	6.83228	0.00895248	0.0899702
Fkbp11	-1.74454	1.78333	6.83123	0.00895774	0.0899702
Zbp1	-1.24472	5.79633	6.83005	0.00896367	0.0899702
Aoc2	1.6606	-0.481976	6.8215	0.00900669	0.090332
Gm45733	1.54967	0.80946	6.81318	0.00904875	0.0906197
Tiparp	0.577101	6.15208	6.81292	0.00905006	0.0906197
Wsb1	0.413814	6.04918	6.81168	0.00905638	0.0906197
Mamld1	-0.903437	2.16211	6.80336	0.00909863	0.0909187
Gm20075	1.62803	-0.252999	6.80304	0.00910029	0.0909187
Rbm38	0.911841	2.51541	6.79828	0.00912458	0.091091
Dyrk2	0.443813	4.73484	6.79219	0.00915575	0.0912908
Col1a2	-1.43778	0.933729	6.78825	0.009176	0.0912908
Chd5	1.35596	1.59765	6.78822	0.00917615	0.0912908
Psmb6	-0.797735	7.91785	6.78799	0.0091773	0.0912908
Setd1b	0.421558	5.52214	6.7875	0.00917984	0.0912908
Slc16a3	-0.910514	6.09744	6.77831	0.00922723	0.0915869
Rhbdd1	0.57983	3.74877	6.77775	0.00923012	0.0915869
Zfp658	0.677521	2.9209	6.77761	0.00923084	0.0915869
Rpl27	0.934513	9.44403	6.7762	0.00923813	0.091589
Sftpd	-1.73191	0.359466	6.77342	0.00925251	0.0916615
Zrsr1	0.652356	3.22223	6.76069	0.00931876	0.0922062
Gm26541	-1.4825	2.11885	6.75912	0.00932696	0.0922062
Spry2	1.03856	1.00498	6.75831	0.00933123	0.0922062
Fuz	0.572877	2.31964	6.7574	0.00933598	0.0922062
Scd2	-1.03124	5.32077	6.75562	0.00934531	0.0922279
Adam22	1.36071	1.54791	6.74923	0.00937881	0.0924881
Usp50	1.24995	4.39043	6.74353	0.00940881	0.0926465
Pnpla6	0.49457	3.79342	6.74346	0.00940918	0.0926465
Vcp	-0.443672	8.14479	6.73636	0.00944669	0.0929451
Bambi	0.852222	2.62919	6.73346	0.00946211	0.0930261
Gm11361	1.77646	1.53215	6.73172	0.00947132	0.0930458
Klra17	-1.22947	0.305848	6.73037	0.00947848	0.0930458
Kmt2e	0.505677	7.35325	6.7289	0.00948631	0.093052
Cyp51	-0.70381	5.24561	6.7251	0.00950654	0.0931799
Ttyh3	-0.520229	5.45004	6.72342	0.00951548	0.093197
Cdkl5	1.17402	0.379472	6.71887	0.0095398	0.0933646
Gm19325	1.24674	0.828506	6.71744	0.00954744	0.0933688
Cdk18	-1.27891	2.42291	6.71587	0.00955588	0.0933808
Plxnb2	-0.607422	6.42317	6.70724	0.00960223	0.093763
Xndc1	0.713775	2.0515	6.70121	0.00963476	0.0939803
Gm43796	1.68299	3.54632	6.70042	0.00963901	0.0939803
Dmac1	-0.566404	5.41324	6.69445	0.00967137	0.0942249
Gpd2	0.457564	4.96381	6.68741	0.00970961	0.0944578
Abcb4	-1.95668	1.00273	6.68515	0.00972195	0.0944578
Nup85	0.483952	3.20278	6.68506	0.00972241	0.0944578
Phlda1	1.0212	5.3714	6.68399	0.00972824	0.0944578
Ccdc62	1.17723	0.297927	6.68335	0.00973175	0.0944578
Gm39214	-2.1076	-0.840514	6.67611	0.00977137	0.0947533
Dcxr	-0.784372	4.89447	6.67511	0.00977683	0.0947533
B4galnt2	-2.85563	-1.30596	6.67375	0.00978432	0.0947549
Xylt2	-0.663995	3.55213	6.66752	0.00981855	0.0950154
Gm4631	1.04133	2.43756	6.66458	0.0098348	0.0951016
Gm40155	-1.9	-0.960047	6.65852	0.00986828	0.0953541
Arid2	0.435392	5.0647	6.6546	0.00989002	0.0954929
4930430E12Rik	-1.42275	2.08508	6.65164	0.00990649	0.0955033
Ispd	-1.46311	-0.0484021	6.65086	0.00991082	0.0955033
Slc25a1	-0.494258	5.10243	6.65042	0.00991323	0.0955033
Apoc4	-1.8169	1.15397	6.63718	0.00998722	0.0961446
Mlxipl	3.66848	0.237677	6.63438	0.0100029	0.0962029
Rpl31	-0.469552	9.30839	6.63335	0.0100087	0.0962029
Rsph9	-1.49878	0.803254	6.63213	0.0100156	0.0962029
Thg1l	-0.715218	2.23234	6.61441	0.0101157	0.0970923
Gm26561	-3.34265	-1.49786	6.6084	0.0101499	0.0973485
Zranb1	0.444829	5.16924	6.60559	0.0101659	0.0974205
Arl6ip5	-0.558638	6.18524	6.60445	0.0101724	0.0974205
Ehd4	-0.703571	6.89642	6.59933	0.0102017	0.0976291
Phf23	-0.38632	5.74634	6.59492	0.010227	0.0977313
Tmem42	-0.701145	2.97139	6.59483	0.0102275	0.0977313
Pecam1	0.917767	2.34904	6.58393	0.0102903	0.0982154
Stk11ip	-0.48604	3.27578	6.58341	0.0102934	0.0982154
Havcr2	-0.688568	6.33694	6.57592	0.0103367	0.0985568
Ube2a	-0.616122	6.56076	6.5733	0.010352	0.0986293
Snx12	-0.444897	5.36709	6.56902	0.0103769	0.0987941
Ocstamp	-1.77708	0.917876	6.56544	0.0103978	0.0988961
Rab37	1.44423	0.276979	6.56457	0.0104029	0.0988961
Rsad1	0.797492	1.43684	6.5621	0.0104174	0.0989544
Dgka	0.547706	3.35686	6.56091	0.0104243	0.0989544
Il6st	0.620665	5.38832	6.55807	0.010441	0.0989883
Mef2d	0.365521	5.80853	6.55565	0.0104551	0.0989883
4933424M12Rik	1.07149	0.894842	6.55378	0.0104662	0.0989883
Borcs7	-0.571274	4.66455	6.55332	0.0104689	0.0989883
5031425E22Rik	0.609398	4.48504	6.55287	0.0104715	0.0989883
Bscl2	-0.496596	6.00751	6.55249	0.0104737	0.0989883
Pde7b	-1.44933	1.75234	6.55005	0.0104881	0.099052
Klhl2	0.584888	4.67497	6.5467	0.0105079	0.0991662
Slc18a2	-2.25243	-0.0570816	6.54186	0.0105365	0.099364
Taz	0.477162	4.87034	6.5378	0.0105606	0.0994521
Fam177a	-1.37708	3.86383	6.53769	0.0105612	0.0994521
Commd10	-0.489965	4.55217	6.5333	0.0105874	0.0996258
Mdga1	-0.916631	1.45603	6.53052	0.0106039	0.0997088
Gm10602	-1.56868	-0.261769	6.52625	0.0106294	0.0998762
Il18rap	-1.68176	1.06399	6.52373	0.0106445	0.0999453
Creg1	-0.610914	9.41814	6.51652	0.0106877	0.100278
Pygl	0.716717	7.06406	6.50963	0.0107292	0.100595
Tomm6	1.02929	4.75175	6.50585	0.010752	0.100736
Layn	-1.39251	1.53218	6.50262	0.0107715	0.100812
Mrpl20	-0.582961	6.87303	6.50028	0.0107857	0.100812
Ing5	0.482841	3.9478	6.50023	0.0107861	0.100812
Fbxl22	1.24149	1.06902	6.49751	0.0108025	0.100812
Chek2	-0.597786	3.37298	6.49746	0.0108028	0.100812
Gins2	-0.668954	2.5816	6.49579	0.010813	0.100812
Celf4	1.38324	2.64182	6.49346	0.0108272	0.100812
Sema4d	-0.900085	6.25043	6.4934	0.0108276	0.100812
Wdr13	0.491722	4.2579	6.49296	0.0108302	0.100812
Tbc1d7	-0.633646	2.94503	6.49099	0.0108423	0.100852
F2rl2	-2.60737	-0.539801	6.48667	0.0108687	0.100987
Mbd6	0.451482	4.67522	6.48519	0.0108777	0.100987
Gm6116	1.43387	0.571522	6.48478	0.0108802	0.100987
Gm7324	1.85881	1.65201	6.47068	0.0109669	0.10165
Olfml2b	-1.70564	1.25049	6.4706	0.0109673	0.10165
Arl16	-0.597541	2.76702	6.46217	0.0110195	0.102004
Cchcr1	1.31866	-0.147168	6.46125	0.0110252	0.102004
Gm16907	-2.45916	-0.1442	6.46061	0.0110292	0.102004
Sema4b	0.497645	3.73584	6.4542	0.011069	0.1023
Nup50	-0.463593	5.00534	6.45186	0.0110836	0.102362
Xpot	0.48346	5.13482	6.44883	0.0111026	0.102463
Cd244	-0.864193	3.29326	6.44527	0.0111248	0.102547
Soat1	-0.491692	8.18127	6.44484	0.0111275	0.102547
Etl4	-1.91515	0.823816	6.43985	0.0111588	0.102672
Purg	0.94635	1.56801	6.43963	0.0111602	0.102672
Pram1	-1.14702	1.06223	6.4389	0.0111648	0.102672
Myrf	-2.09513	-0.283828	6.43154	0.0112111	0.103025
Mrpl18	-0.512571	6.20955	6.42912	0.0112264	0.103092
Frat1	0.807134	1.4612	6.42453	0.0112555	0.103256
Vrk1	0.497114	4.82249	6.42271	0.011267	0.103256
Slc37a1	1.01734	1.12428	6.42253	0.0112682	0.103256
Eid1	-0.560971	6.54617	6.41431	0.0113204	0.103661
B130006D01Rik	0.826318	2.06647	6.40685	0.0113681	0.104024
Gk	-0.621984	4.42969	6.40559	0.0113761	0.104024
Rcl1	0.783604	3.50545	6.40337	0.0113904	0.104081
Lancl2	-0.560818	2.44532	6.40158	0.0114019	0.104081
Bst2	-0.963516	8.13685	6.40086	0.0114065	0.104081
Commd9	-0.539537	4.60645	6.39951	0.0114152	0.104087
Id3	1.32228	2.88051	6.39824	0.0114233	0.104088
Tmem2	-0.73156	3.79663	6.39275	0.0114587	0.104337
Sel1l3	-1.72374	0.958068	6.38944	0.0114801	0.104459
Sf1	0.375059	6.12603	6.38418	0.0115142	0.104611
Fbxo31	0.56845	3.34049	6.38263	0.0115243	0.104611
Galnt9	-1.28629	2.31448	6.3825	0.0115251	0.104611
Ctsz	-0.658509	10.5642	6.38112	0.0115341	0.104611
Cd82	0.674934	5.28845	6.38062	0.0115373	0.104611
2410002F23Rik	0.583318	3.06209	6.37424	0.0115788	0.104914
Sla	0.635451	6.93604	6.36742	0.0116234	0.105102
Tjp3	1.16293	0.753714	6.36272	0.0116543	0.105102
Cnksr3	0.672437	2.34081	6.36271	0.0116543	0.105102
Arntl	0.658576	3.20504	6.36226	0.0116573	0.105102
Hist1h2bb	-2.31445	-0.814388	6.36224	0.0116574	0.105102
Gm34342	-1.29359	0.398423	6.35953	0.0116752	0.105102
Tmem14c	-0.58071	8.04791	6.35932	0.0116766	0.105102
Nckap1l	-0.363624	7.14343	6.35885	0.0116797	0.105102
Tsku	-1.87305	0.883123	6.35879	0.0116801	0.105102
Ddx1	-0.425562	5.4802	6.3587	0.0116807	0.105102
Fastkd3	-0.794177	1.9475	6.35242	0.0117221	0.105357
Adgre5	1.07853	6.7214	6.35193	0.0117254	0.105357
Dchs1	-1.46044	-0.0710365	6.34728	0.0117562	0.105561
Cyb5r4	-0.383692	5.87943	6.34281	0.0117858	0.105726
Wdhd1	0.68085	1.84595	6.34147	0.0117947	0.105726
Proser3	0.952642	1.04798	6.34083	0.011799	0.105726
Ptpn12	0.564451	6.85632	6.33924	0.0118096	0.105747
Washc5	-0.419372	5.41038	6.3307	0.0118665	0.106184
Trak1	-0.38323	4.56335	6.32527	0.0119029	0.106413
Iffo2	0.402333	3.60768	6.32443	0.0119086	0.106413
Map7d1	-0.391198	6.65946	6.3216	0.0119276	0.10651
Lix1	2.14455	-0.623531	6.3203	0.0119364	0.106514
Bzw1	-0.429846	7.44628	6.3172	0.0119572	0.106627
Rab3il1	-0.804417	5.83371	6.31447	0.0119756	0.106717
Glipr2	0.720305	5.47547	6.31	0.0120059	0.106914
Prickle2	2.59333	0.372297	6.3018	0.0120616	0.107336
Gm48708	-2.81988	-0.1022	6.29941	0.0120778	0.107406
Uqcc2	-0.598923	6.87149	6.29572	0.012103	0.107511
Ncs1	-1.4978	0.796431	6.29525	0.0121062	0.107511
Acot11	-0.687681	2.20434	6.28927	0.0121471	0.1078
Rab1a	-0.362083	7.27717	6.28211	0.0121963	0.108103
Smn1	-0.418952	5.26183	6.28188	0.0121979	0.108103
Ptgr1	-0.646581	5.14642	6.27742	0.0122286	0.108301
4933423P22Rik	-2.48274	-0.377581	6.27275	0.0122609	0.108471
Gm20605	1.28255	1.28299	6.27222	0.0122645	0.108471
Parp12	-0.697043	4.7455	6.26982	0.0122812	0.108544
Fam213b	-0.953296	5.18056	6.26181	0.0123368	0.108945
Hist2h3b	-2.07612	-0.825218	6.26087	0.0123433	0.108945
4930589L23Rik	-2.09028	-0.197699	6.25561	0.01238	0.109055
Slc7a6os	0.510312	3.38285	6.25503	0.0123841	0.109055
4833427F10Rik	-5.27617	-1.38792	6.25492	0.0123849	0.109055
Adamtsl5	-1.2107	2.90744	6.25425	0.0123896	0.109055
Cdk6	0.551868	6.28874	6.25253	0.0124016	0.109087
Plekhm1	-0.43997	5.41139	6.24744	0.0124373	0.109187
Cercam	-0.814237	1.81095	6.24709	0.0124397	0.109187
Cep57l1	0.558518	2.44529	6.24672	0.0124424	0.109187
Rmi2	-1.98149	0.707004	6.2457	0.0124495	0.109187
Usp18	-1.2598	3.43177	6.24489	0.0124552	0.109187
Poc1a	-1.02819	1.21213	6.24366	0.0124639	0.109189
Cst7	-2.20986	2.88801	6.24168	0.0124778	0.109238
Spsb1	-0.903906	4.47033	6.23719	0.0125095	0.109441
Entpd7	-0.595865	4.31341	6.22733	0.0125793	0.109978
Slc45a4	-0.534057	4.81809	6.22502	0.0125957	0.109981
Hnrnph1	0.587668	6.83818	6.22489	0.0125967	0.109981
Sord	0.526104	4.26648	6.22206	0.0126168	0.110082
Tesk2	-0.707052	1.68641	6.21536	0.0126646	0.110413
Gm17018	-0.535892	4.74305	6.21437	0.0126717	0.110413
Tmem175	-0.441417	3.4172	6.20889	0.012711	0.110513
Slc6a8	-1.45906	5.49127	6.20831	0.0127152	0.110513
Creb5	0.494065	6.83242	6.20742	0.0127216	0.110513
Ipo13	-0.475992	3.67646	6.20638	0.0127291	0.110513
Ino80c	-0.50363	4.13155	6.20579	0.0127333	0.110513
Mrps10	-0.472317	4.57297	6.20563	0.0127345	0.110513
Dnajc25	-0.383229	4.32796	6.20264	0.012756	0.110626
Satb2	-1.31967	0.0310179	6.19883	0.0127835	0.110787
Cdc42	-0.372702	9.51748	6.19701	0.0127966	0.110787
mt-Nd6	-1.79113	5.85164	6.19652	0.0128002	0.110787
Epm2a	0.726843	1.35609	6.19182	0.0128342	0.110908
Plbd2	-0.501369	5.97345	6.18999	0.0128475	0.110908
Ldhb	-1.09323	5.02034	6.18996	0.0128477	0.110908
Rab3gap1	-0.514835	5.06277	6.18985	0.0128485	0.110908
Reps1	0.435156	4.23653	6.18395	0.0128915	0.1111
Il11ra1	-0.746006	5.81023	6.1839	0.0128918	0.1111
Csnk1e	0.344566	5.92997	6.18325	0.0128965	0.1111
Szrd1	-0.343681	5.71166	6.17948	0.012924	0.111263
Sfswap	0.389219	4.98954	6.17743	0.012939	0.111319
Gm9803	1.70209	1.52125	6.17429	0.012962	0.111392
Txndc17	-0.494364	7.71583	6.17392	0.0129647	0.111392
Plcl1	-1.11266	1.93892	6.17127	0.0129841	0.111485
AC163032.1	0.993748	1.39003	6.16927	0.0129989	0.111518
Slc36a3	-4.89251	-1.64388	6.16773	0.0130102	0.111518
Map2k4	-0.424152	4.89519	6.16656	0.0130188	0.111518
Fam122a	-0.462983	3.77713	6.16536	0.0130276	0.111518
Gm44206	-1.50681	-0.125691	6.16389	0.0130384	0.111518
mt-Nd5	-0.61704	9.2666	6.16261	0.0130479	0.111518
Ksr2	-1.56263	0.318866	6.16254	0.0130484	0.111518
Bcl2l1	-0.599203	5.25269	6.15755	0.0130853	0.11176
Erlin2	-0.443503	4.42976	6.15621	0.0130951	0.11177
Ube2v1	0.738619	3.20795	6.1513	0.0131316	0.112008
Mbd4	0.593367	3.07484	6.14518	0.013177	0.112322
Ifi44	-2.60588	1.48817	6.1437	0.0131881	0.112342
Cd274	0.660388	6.72861	6.13637	0.0132429	0.11259
Nap1l2	-2.11206	-0.888846	6.13604	0.0132454	0.11259
Marcksl1	1.3303	5.10801	6.13584	0.0132469	0.11259
Fam102a	0.909453	1.5994	6.13514	0.0132521	0.11259
Rnf10	-0.478685	6.37454	6.13294	0.0132686	0.112607
Gipc1	-0.724423	4.49117	6.13256	0.0132714	0.112607
B4galt3	0.527936	3.69465	6.11923	0.0133719	0.113385
Prr3	0.514196	3.09501	6.11525	0.013402	0.113566
P3h3	0.625591	2.3746	6.11386	0.0134126	0.113581
Fbxw11	-0.371759	4.76708	6.11004	0.0134416	0.113753
Ntn4	1.05952	0.618108	6.10146	0.013507	0.114207
Gm31105	-1.69737	-0.23243	6.10069	0.0135129	0.114207
Gm17088	-2.89777	-0.831688	6.09398	0.0135643	0.114566
Atxn7l2	0.712383	1.28462	6.08	0.013672	0.115401
Slc19a2	0.901202	1.70255	6.07134	0.0137393	0.115893
Dtna	3.66384	-0.607829	6.0698	0.0137512	0.115919
Herc3	-0.734366	2.85697	6.06812	0.0137643	0.115953
Pkib	-0.54492	5.85339	6.06199	0.0138122	0.116281
Tmbim1	0.439706	6.71826	6.05201	0.0138905	0.116842
Atp6v1h	-0.429122	5.94119	6.05029	0.013904	0.116842
Lrrk1	0.455274	5.16783	6.05005	0.0139059	0.116842
Atxn7l3	-0.438024	4.68232	6.04382	0.0139551	0.117179
Eln	-1.76839	0.96948	6.04232	0.0139669	0.117202
1110008F13Rik	-0.487986	7.35141	6.04104	0.013977	0.117212
Trim56	0.502794	4.97004	6.0396	0.0139885	0.117231
Prss30	1.44961	0.509387	6.02681	0.0140902	0.117959
Nek4	-0.669921	2.91229	6.0264	0.0140935	0.117959
Hadha	-0.470083	6.57147	6.02163	0.0141316	0.118073
Ttll4	0.599051	2.59987	6.02082	0.0141381	0.118073
BC017643	0.478849	5.40106	6.0207	0.014139	0.118073
Anapc13	-0.49477	6.33003	6.02013	0.0141436	0.118073
Ssu72	-0.452623	7.02941	6.01799	0.0141608	0.11814
Zfp219	0.635269	3.3162	6.01235	0.0142061	0.118442
Pex5	0.506344	3.38311	6.01066	0.0142197	0.118474
Cpsf7	0.370906	4.95416	6.0096	0.0142282	0.118474
Hist1h4h	-1.08572	2.87208	6.00511	0.0142645	0.118647
Xylt1	-0.616868	5.25926	6.00476	0.0142673	0.118647
Ppp2r3d	0.495874	3.9676	6.00232	0.0142871	0.118735
Mettl5	0.445473	3.96244	5.99956	0.0143094	0.118844
Dtx3	0.6546	4.46631	5.97922	0.0144754	0.120146
Gm26825	-2.3291	1.32687	5.97636	0.0144989	0.120264
Scrib	0.464125	3.93152	5.97331	0.014524	0.120395
Sowahc	0.368208	5.77588	5.96491	0.0145934	0.120854
Kif20a	-1.52856	-0.481768	5.96408	0.0146002	0.120854
Chic2	0.411952	6.71869	5.9625	0.0146133	0.120854
Pik3ca	0.45168	5.64697	5.96208	0.0146168	0.120854
Fam189a2	2.07683	1.74343	5.95987	0.0146351	0.120929
Eif2b2	-0.489422	4.75889	5.95331	0.0146897	0.121302
Gm8883	-4.76703	-0.539212	5.94933	0.0147229	0.121499
B430305J03Rik	-2.10155	-0.920812	5.94273	0.0147781	0.121877
Pgrmc2	-0.409642	4.97264	5.93841	0.0148144	0.122099
Paqr8	-1.20351	0.194984	5.9352	0.0148414	0.122168
Cd84	-0.411033	8.36715	5.93517	0.0148416	0.122168
Ndst1	0.612412	4.32948	5.93368	0.0148542	0.122193
Atp2b4	-1.12842	4.40033	5.93137	0.0148737	0.122276
Angptl7	-3.00655	-0.812558	5.91768	0.0149897	0.123143
Fam221b	-1.60076	-0.249872	5.91668	0.0149982	0.123143
Plcb2	0.67093	4.91896	5.9144	0.0150176	0.123209
Pex11a	0.788153	2.84082	5.91298	0.0150298	0.123209
Ccl2	-1.98782	7.98915	5.91239	0.0150347	0.123209
Rdh13	-0.597198	2.68259	5.90777	0.0150743	0.123455
Pim1	0.65835	8.16421	5.90275	0.0151172	0.123728
Trp53i13	0.609711	3.22279	5.89984	0.0151423	0.123793
Eef1a1	0.418843	11.9989	5.89961	0.0151442	0.123793
Fam3c	-0.401665	5.736	5.89357	0.0151962	0.124082
Rnh1	-0.765131	8.58908	5.89254	0.0152052	0.124082
Zfp90	-0.592465	4.03639	5.89217	0.0152084	0.124082
Blvrb	-0.903371	7.80342	5.89004	0.0152267	0.124153
Serinc3	0.701528	8.3802	5.88868	0.0152385	0.124161
Sphk2	-0.467678	4.72253	5.88664	0.0152562	0.124161
Eif4e	-0.358189	6.02618	5.88661	0.0152565	0.124161
Xrn2	-0.437186	6.64713	5.88464	0.0152735	0.124222
Cyb561d2	-0.638108	4.53785	5.8794	0.015319	0.124514
Tnfsf8	-1.46842	2.02048	5.87782	0.0153328	0.124548
Cd79a	2.51254	0.078342	5.87595	0.0153491	0.124602
0610010F05Rik	-0.460607	4.21793	5.86961	0.0154044	0.124973
1110035H17Rik	1.13455	0.211721	5.86842	0.0154149	0.124979
Rai1	0.508931	3.58946	5.86679	0.0154292	0.125005
Aig1	-0.44713	4.79089	5.86497	0.0154451	0.125005
Tle3	0.570853	5.12911	5.86475	0.015447	0.125005
Isy1	0.501937	4.79875	5.86214	0.01547	0.12506
Cmtr1	0.556155	2.55152	5.86179	0.0154731	0.12506
Arhgap10	-0.843905	5.09734	5.86058	0.0154837	0.125067
Rasgrp1	-0.707638	4.80267	5.85815	0.015505	0.125162
Ankrd63	1.76762	-1.32827	5.85701	0.0155151	0.125165
Pdia4	-0.855312	6.76346	5.85533	0.01553	0.125207
Adam9	-0.518335	6.13099	5.85254	0.0155546	0.125212
Tbkbp1	0.630507	3.75484	5.85182	0.0155609	0.125212
Calr	-0.449804	9.65124	5.84982	0.0155786	0.125212
Naip5	0.500124	4.72733	5.84865	0.015589	0.125212
Hist2h2aa1	-1.98118	3.20997	5.84768	0.0155976	0.125212
Vegfa	1.24772	5.04123	5.84738	0.0156002	0.125212
Gm30074	-1.4853	-0.493495	5.84712	0.0156026	0.125212
Pus3	0.573282	2.74585	5.84651	0.0156079	0.125212
Zfp11	-1.34103	-0.0180466	5.84381	0.0156319	0.125297
Slc52a3	1.10614	1.24222	5.84268	0.015642	0.125297
9130008F23Rik	1.28539	0.00724089	5.84168	0.0156509	0.125297
Olfr552	1.97418	-1.33744	5.84045	0.0156618	0.125297
Tpi1	-0.80861	7.79887	5.83987	0.015667	0.125297
Itga1	0.945788	3.9161	5.83706	0.015692	0.12542
Asb8	-0.437361	4.18148	5.83558	0.0157052	0.125448
Aph1c	-0.632907	5.34547	5.83278	0.0157303	0.125571
Myo7a	0.573575	5.01382	5.83094	0.0157467	0.125625
Lipa	-0.672996	8.80429	5.82714	0.0157807	0.125818
Cdc42se1	-0.355292	6.41118	5.8224	0.0158234	0.126014
Hist2h3c2	-0.952255	0.980805	5.82224	0.0158248	0.126014
Cipc	-0.526131	3.98086	5.8194	0.0158504	0.126141
Dpep3	1.14567	0.131636	5.81725	0.0158697	0.126144
Itga8	1.47566	-0.337075	5.8162	0.0158792	0.126144
Map3k3	0.472155	4.80611	5.81611	0.01588	0.126144
Ctnnbip1	-0.597884	4.97791	5.8149	0.015891	0.126154
Acot6	-1.55201	-0.598819	5.81283	0.0159097	0.126159
Mrps11	-0.616562	4.32496	5.81162	0.0159206	0.126159
Anxa4	-0.56491	8.08162	5.81104	0.0159258	0.126159
Rhof	1.32968	0.771781	5.80994	0.0159358	0.126159
Gnpda1	-0.463818	5.83796	5.80661	0.015966	0.126159
Mogs	0.569519	4.45597	5.806	0.0159716	0.126159
Rnpc3	0.427549	4.27222	5.80586	0.0159728	0.126159
Mtpn	-0.415731	7.89425	5.80564	0.0159749	0.126159
Mrnip	-0.887536	0.637814	5.80483	0.0159822	0.126159
Nedd8	-0.488641	8.01196	5.80407	0.0159892	0.126159
Gm26582	-1.78987	0.0950944	5.79105	0.016108	0.12702
Mc1r	2.56105	-1.41274	5.78382	0.0161744	0.127466
Actr3	-0.364002	8.66013	5.77559	0.0162503	0.127986
Gm26780	-1.92853	0.503473	5.76695	0.0163304	0.128539
Hspa1l	-1.5481	-0.830081	5.76444	0.0163537	0.128644
Acadl	-0.385035	6.28168	5.75765	0.016417	0.128963
Grcc10	1.20427	5.82385	5.7571	0.0164221	0.128963
Bsdc1	0.37635	4.54693	5.75689	0.0164241	0.128963
Mettl13	0.469282	2.89661	5.75346	0.0164562	0.129096
Mepce	0.394518	4.37799	5.75192	0.0164707	0.129096
Stat5b	0.400379	4.59853	5.75188	0.016471	0.129096
Mta1	0.424105	4.10416	5.74492	0.0165364	0.129479
Gm10634	-2.87365	-1.52672	5.74249	0.0165593	0.129479
Miga1	0.819773	2.34355	5.74247	0.0165595	0.129479
Prcp	0.364931	6.92753	5.74243	0.0165599	0.129479
P2ry14	0.817786	6.04481	5.74028	0.0165801	0.129494
Unc119	0.779895	5.85771	5.7401	0.0165818	0.129494
Ftl1	-0.609433	13.7353	5.73663	0.0166146	0.129532
Cbr1	-0.529861	4.205	5.7361	0.0166197	0.129532
Stambp	-0.479167	4.34001	5.73468	0.0166331	0.129532
Kazald1	1.2131	3.64001	5.73453	0.0166345	0.129532
Zfp934	0.655107	1.87699	5.73405	0.016639	0.129532
Olfr920	0.936971	1.96133	5.73325	0.0166467	0.129532
Ndufc1	-0.476979	7.72607	5.73191	0.0166594	0.129553
Tctn3	0.663033	2.17938	5.73006	0.0166769	0.129612
Gm48619	1.99754	-0.971727	5.72737	0.0167024	0.129732
Plekha8	-0.7389	2.46319	5.72585	0.016717	0.129751
Ghdc	-0.495265	3.4219	5.72502	0.0167249	0.129751
Gnptab	-0.53422	5.94687	5.71802	0.0167916	0.13017
Dbi	-0.570064	8.55404	5.71725	0.016799	0.13017
Rex1bd	-0.54518	6.79636	5.70857	0.0168823	0.130702
Paip2b	0.595328	3.1568	5.70799	0.0168878	0.130702
Zfp763	-1.09959	0.698588	5.70607	0.0169064	0.130767
Rnf216	0.435372	5.47048	5.70231	0.0169426	0.130884
Ndst2	-0.429029	4.09888	5.70209	0.0169447	0.130884
Patz1	0.564192	2.845	5.70135	0.0169518	0.130884
Zfp566	0.832774	1.22187	5.70015	0.0169634	0.130895
Copb2	-0.366782	6.52568	5.69831	0.0169812	0.130955
mt-Nd1	-0.462283	11.5707	5.69305	0.0170323	0.131204
Gfpt1	0.37972	5.20015	5.69288	0.0170339	0.131204
Spats2	-1.37267	1.77695	5.69063	0.0170557	0.131248
Ehf	2.07157	-0.522957	5.69021	0.0170598	0.131248
Wdr81	-0.373653	4.84017	5.68279	0.0171321	0.131726
Slc17a9	0.831096	1.37929	5.68018	0.0171576	0.131843
Gng11	-0.925047	3.19914	5.67862	0.0171728	0.131882
Il2	1.68773	1.89759	5.67549	0.0172035	0.13204
Samd9l	-0.753141	5.686	5.67149	0.0172428	0.132263
Arsi	-1.45903	-0.933882	5.66749	0.0172822	0.132486
Gm15537	-2.54529	-1.03362	5.6655	0.0173018	0.132513
Acot2	0.62515	3.19521	5.66506	0.0173062	0.132513
Pik3cb	-0.530993	5.03991	5.65498	0.0174058	0.13308
S1pr2	-0.741454	4.75262	5.65483	0.0174074	0.13308
Gm15545	1.43061	-0.276659	5.65447	0.0174109	0.13308
Aldh1a1	1.42303	0.287691	5.65265	0.0174291	0.133092
Ing1	0.418451	4.95338	5.65224	0.0174331	0.133092
Erlec1	-0.463863	5.60222	5.65015	0.0174538	0.13316
Il18bp	-1.20958	4.87415	5.64927	0.0174626	0.13316
Lzts3	1.21666	-0.376181	5.64802	0.0174751	0.133177
Myo1c	-0.351091	5.72042	5.6453	0.0175022	0.133228
Prickle3	0.542693	2.75674	5.64378	0.0175174	0.133228
Sptb	-2.32642	-1.1747	5.64366	0.0175186	0.133228
Rilpl1	-0.896908	1.81319	5.64273	0.0175279	0.133228
Prdm11	0.727191	1.2267	5.64207	0.0175345	0.133228
Gm15050	-1.30011	-0.340085	5.64117	0.0175435	0.133228
Oas1g	-1.73282	2.58767	5.63891	0.0175661	0.133321
Eif5b	-0.365558	7.9438	5.63158	0.0176397	0.133801
Sptlc1	-0.375377	4.87926	5.63045	0.0176511	0.133809
Slc25a13	-0.530501	3.33302	5.62655	0.0176905	0.134029
Snrnp70	0.325552	7.23514	5.62516	0.0177045	0.134057
Fam118b	0.398033	4.42397	5.6166	0.0177912	0.134505
Fam168a	0.484884	5.61732	5.61646	0.0177926	0.134505
Mif	-0.784285	8.30172	5.61624	0.0177948	0.134505
Prdx4	-0.533598	5.896	5.61479	0.0178095	0.134538
Vwa5a	-0.430959	6.29148	5.61314	0.0178263	0.134572
Myo1d	-1.2236	0.192645	5.6123	0.0178349	0.134572
Coa7	-0.568024	3.50161	5.60825	0.0178761	0.134734
Sept2	-0.980016	3.72363	5.60814	0.0178772	0.134734
Il21r	-0.70434	4.90553	5.60545	0.0179047	0.134855
Hacd4	-0.556985	6.79573	5.60454	0.017914	0.134855
Tgfb2	3.07912	2.6645	5.59939	0.0179667	0.135173
Mcemp1	1.09316	7.13386	5.5972	0.0179892	0.135263
BC048403	0.732145	1.86485	5.5903	0.0180602	0.13568
Lax1	3.74896	-1.58341	5.5889	0.0180747	0.13568
Fam212a	1.29084	1.89489	5.58877	0.018076	0.13568
Tlr12	2.18314	1.10309	5.58632	0.0181013	0.135791
Hcfc2	0.628501	3.17488	5.58117	0.0181545	0.136112
Il18	0.986542	5.45307	5.57631	0.018205	0.136411
E4f1	0.436616	3.66181	5.57181	0.0182519	0.136683
Dock3	-1.89489	0.0870445	5.56554	0.0183174	0.137094
Cyb5r1	0.448268	5.30362	5.55955	0.0183801	0.137484
Vav1	-0.438814	6.24265	5.55683	0.0184087	0.137619
Atp9b	-0.419498	5.02214	5.54975	0.0184834	0.137952
Phf7	-0.541231	2.79549	5.54957	0.0184852	0.137952
Hpcal1	0.525271	6.49423	5.54941	0.0184869	0.137952
Fez2	-0.465625	4.73257	5.54856	0.0184958	0.137952
Klrd1	3.08358	-0.0812096	5.54643	0.0185184	0.138041
Syngr1	-1.30539	7.05404	5.54334	0.0185511	0.138205
Tm4sf1	1.60758	-0.152654	5.54015	0.018585	0.138331
Cenpf	-1.61793	0.278185	5.53973	0.0185894	0.138331
Tcf3	0.421663	4.21545	5.52822	0.0187122	0.139161
Ywhae	-0.394621	8.38139	5.52725	0.0187225	0.139161
Plagl2	0.369447	4.3059	5.52478	0.0187489	0.139278
Pum1	0.334329	5.99233	5.52315	0.0187664	0.139328
Bcas3os1	-1.65702	-0.727654	5.52084	0.0187912	0.139408
Trp53inp2	-0.534422	4.93636	5.51952	0.0188054	0.139408
Apip	-0.518856	4.66752	5.51914	0.0188095	0.139408
Fcrls	-2.00735	5.98485	5.51781	0.0188238	0.139434
Nod1	0.828555	3.45109	5.51525	0.0188514	0.139558
Stam2	-0.457251	5.08527	5.51175	0.0188892	0.139758
Vps25	1.07243	2.16315	5.51003	0.0189077	0.139816
Mfsd14b	0.459485	5.77464	5.50593	0.0189521	0.140064
1110008P14Rik	-0.679048	5.86393	5.5045	0.0189676	0.140098
Marco	3.00028	4.94006	5.49745	0.0190442	0.140482
Snx11	-0.472973	3.63187	5.4969	0.0190502	0.140482
Calm3	-0.489644	7.85095	5.49567	0.0190636	0.140482
Wdr91	-0.53394	4.67122	5.49466	0.0190746	0.140482
Gtf2h5	-0.421705	6.65321	5.49428	0.0190788	0.140482
Thra	0.598819	3.67604	5.49375	0.0190846	0.140482
Rpa3	0.710596	3.83941	5.48701	0.0191583	0.140944
Gm26716	-2.5782	-1.24247	5.48582	0.0191714	0.14096
Ccdc94	-0.638614	2.0223	5.48173	0.0192162	0.141157
4930458B22Rik	-3.08684	-1.7208	5.48139	0.01922	0.141157
C1qa	-1.20531	11.0634	5.47438	0.0192972	0.141644
Psmc5	-0.648678	6.60649	5.46857	0.0193615	0.142036
AI467606	0.75898	4.444	5.46517	0.0193992	0.142232
Apbb1ip	0.435339	7.62222	5.45785	0.0194806	0.142605
Nsd2	-0.57422	5.63664	5.45773	0.0194819	0.142605
Peli3	-1.39777	0.0139334	5.45762	0.0194832	0.142605
Cnot10	0.361606	4.47589	5.45457	0.0195172	0.142701
Tex30	0.537756	2.99087	5.45447	0.0195183	0.142701
1700012B09Rik	-4.78551	-1.76597	5.44908	0.0195786	0.142988
Grtp1	-2.32652	1.15044	5.44899	0.0195797	0.142988
B4galt5	-0.436757	5.96486	5.44719	0.0195999	0.143028
P2rx4	-0.415937	7.3971	5.44653	0.0196072	0.143028
Rnaset2b	1.14088	6.44801	5.44508	0.0196235	0.143066
Cd209g	4.47706	-1.10169	5.43808	0.0197023	0.14356
Ighd	2.396	-0.399843	5.43484	0.0197389	0.143746
Ubtd1	-0.374287	5.0432	5.43286	0.0197613	0.143764
Srsf9	-0.496942	6.89498	5.43266	0.0197636	0.143764
Pmaip1	0.817939	4.00764	5.431	0.0197823	0.143819
9230111E07Rik	1.56887	-1.15598	5.42813	0.0198149	0.143975
Agl	-0.56802	5.01356	5.42579	0.0198415	0.144087
Rsrc2	0.375568	6.84187	5.42381	0.019864	0.144159
Trim65	0.601555	4.01463	5.42296	0.0198736	0.144159
Gm4319	-2.06548	-1.28056	5.41772	0.0199333	0.144511
Sgk1	0.43965	9.09829	5.41452	0.01997	0.144615
Cdip1	0.388913	4.51119	5.41426	0.0199729	0.144615
Isoc2a	0.964444	1.804	5.41279	0.0199898	0.144615
Flt3l	0.635983	2.21273	5.41256	0.0199923	0.144615
Bmp2k	-0.698955	6.48408	5.41088	0.0200116	0.144673
Dapk1	0.458804	6.48613	5.40845	0.0200395	0.144794
Gm26526	-1.56652	1.17772	5.40475	0.020082	0.144888
Ifngr1	0.52515	7.69071	5.40317	0.0201002	0.144888
Ap5b1	-0.73223	2.41914	5.40293	0.020103	0.144888
Tmem29	-0.595244	3.06721	5.4025	0.0201079	0.144888
Dock5	0.625368	4.77932	5.40246	0.0201084	0.144888
Map2k3	-0.38617	5.94753	5.39678	0.0201739	0.145279
Tmem171	-1.19155	1.59072	5.39525	0.0201916	0.145326
Emsy	0.426906	5.62643	5.39224	0.0202265	0.14539
Ptpra	-0.485451	6.56514	5.39162	0.0202336	0.14539
Ehbp1	0.97338	1.80971	5.39157	0.0202343	0.14539
L1cam	0.889948	3.44523	5.38915	0.0202623	0.145511
Mcf2l	-0.662464	2.72478	5.38641	0.0202941	0.145659
Atp6v1b2	-0.376254	7.85839	5.381	0.0203572	0.146031
Zfp719	0.588171	2.67606	5.37503	0.020427	0.14645
Rsph1	-2.14628	-0.927139	5.37196	0.020463	0.146579
Rgs11	-2.23213	-0.327627	5.37127	0.020471	0.146579
Gm26722	-2.05927	2.13616	5.37059	0.020479	0.146579
Tnip2	-0.551261	4.72137	5.36892	0.0204987	0.146639
Mccc1	0.382367	3.44208	5.36368	0.0205604	0.146999
Gm45844	1.31297	0.00702945	5.36197	0.0205805	0.147062
Rbm15b	0.44974	3.74338	5.36062	0.0205964	0.147095
Gzma	-4.74345	1.16137	5.35852	0.0206213	0.147126
Tmem62	-0.59174	2.83665	5.35832	0.0206236	0.147126
Pggt1b	-0.633374	3.44255	5.35676	0.0206421	0.147177
Wfdc10	3.45063	-0.632958	5.35312	0.0206852	0.147403
Ilkap	0.360417	5.35484	5.35092	0.0207114	0.147509
Psma7	-0.509103	8.35381	5.3417	0.0208212	0.148209
4930590J08Rik	1.35841	-0.534631	5.34048	0.0208358	0.148232
Gbp6	1.11007	2.54505	5.33871	0.020857	0.148301
Zfp960	1.63376	-0.245364	5.33729	0.020874	0.14834
1700030J22Rik	-1.1503	0.270764	5.33161	0.020942	0.148742
Zc3h11a	0.849907	2.51447	5.32996	0.0209618	0.148802
Rps21	0.486854	10.926	5.32792	0.0209865	0.148895
Gm28809	-1.23442	1.18856	5.32073	0.0210732	0.149428
Tpcn2	-0.647701	4.3424	5.31765	0.0211104	0.149481
Ccdc77	0.499501	2.54892	5.31697	0.0211187	0.149481
Slc35e4	-0.504008	4.55046	5.31667	0.0211224	0.149481
Rgs14	0.532755	3.95158	5.31509	0.0211415	0.149481
Rap2a	-0.409444	6.54871	5.31456	0.0211479	0.149481
Slc5a6	0.632027	2.16382	5.31439	0.02115	0.149481
Ccnt1	0.383185	5.533	5.31171	0.0211826	0.14963
Prkab2	0.477547	3.40423	5.3102	0.0212009	0.149678
Sh3rf1	-0.90855	1.18217	5.30908	0.0212145	0.149692
Gm4951	1.33159	2.46733	5.30426	0.0212734	0.150026
Fndc10	-1.56378	0.125743	5.3014	0.0213082	0.15019
Cdk2ap2	0.589253	7.36611	5.3003	0.0213218	0.150204
Abhd3	1.09359	1.45371	5.29914	0.0213359	0.150221
Atp1b3	-0.366205	7.81181	5.29756	0.0213554	0.150277
Cript	-0.397108	6.35346	5.29612	0.0213729	0.150319
Gpr176	-1.10607	1.32806	5.29212	0.0214221	0.150583
Zcrb1	-0.409437	6.5997	5.29035	0.0214439	0.150632
Dap	-0.451905	6.21754	5.28967	0.0214523	0.150632
Cklf	0.497246	5.6136	5.28274	0.0215379	0.15115
Erg28	-0.509478	4.80665	5.27987	0.0215734	0.151317
Rp1	4.4587	-1.77856	5.27577	0.0216243	0.151564
Tom1l2	0.507839	2.70367	5.27515	0.0216319	0.151564
Rassf8	-0.766561	3.55302	5.27348	0.0216526	0.151597
Tapt1	0.679957	3.96567	5.27288	0.0216601	0.151597
Gm6793	1.57727	2.07463	5.27186	0.0216729	0.151605
Gm39469	-1.60598	0.107504	5.27087	0.0216851	0.151609
Pi4ka	-0.368324	5.15824	5.26731	0.0217296	0.151837
Pianp	-1.34017	2.96099	5.26545	0.0217528	0.151918
Tnpo3	0.364054	5.91884	5.25868	0.0218375	0.152427
Gm10501	1.4013	-1.04289	5.2538	0.021899	0.152774
Rpl21	0.49969	10.4507	5.24952	0.0219528	0.153067
Lgals3	-0.700161	11.5861	5.24551	0.0220034	0.153239
Slc16a14	-2.28529	-0.552016	5.24512	0.0220085	0.153239
Kif5a	-1.13084	-0.138578	5.24464	0.0220145	0.153239
Stat2	-0.596947	4.81387	5.24293	0.0220361	0.153239
Mllt11	-0.680104	2.46871	5.24223	0.022045	0.153239
Zcchc3	0.884389	0.748844	5.24195	0.0220485	0.153239
Insr	0.745601	4.87131	5.24095	0.0220612	0.153245
Hpf1	-0.552851	5.60113	5.23411	0.0221481	0.153619
Gm17344	-2.07079	-0.879225	5.23403	0.0221492	0.153619
Txnrd1	-0.703318	7.24165	5.23391	0.0221507	0.153619
Zfp296	1.34179	-0.668741	5.23185	0.0221769	0.153719
Hnrnpl	0.349713	6.32086	5.22756	0.0222317	0.154016
Ccdc167	-0.607594	3.54149	5.22274	0.0222935	0.154301
Hjurp	0.6379	4.22134	5.2223	0.0222991	0.154301
Flt1	1.56426	4.31617	5.21989	0.02233	0.154301
Gm48604	0.892367	0.518999	5.21974	0.0223319	0.154301
Vopp1	0.454491	3.83309	5.21938	0.0223365	0.154301
Birc2	0.422468	4.27272	5.21877	0.0223443	0.154301
Lrrtm2	-2.00484	-1.20047	5.21162	0.0224365	0.154855
Ndc80	0.993148	0.197389	5.2097	0.0224612	0.154943
Cep120	0.453917	4.3399	5.20669	0.0225002	0.155046
Calm1	-0.508664	10.5382	5.20663	0.0225008	0.155046
Psmc3	-0.461232	7.11533	5.20577	0.0225121	0.155046
Rrm2b	0.435114	4.16258	5.20166	0.0225653	0.155158
Arl8b	-0.367436	6.84586	5.20123	0.0225708	0.155158
Krt18	-2.58952	-1.17675	5.20102	0.0225737	0.155158
Ankzf1	0.528748	3.13718	5.20081	0.0225763	0.155158
Gm49322	1.67972	1.633	5.19906	0.0225992	0.155233
C6	-3.36983	-1.23386	5.19737	0.0226211	0.155301
Mospd1	0.449184	4.1046	5.19438	0.02266	0.155427
Cyfip1	-0.426099	7.80471	5.19412	0.0226634	0.155427
Fuk	0.731385	1.50691	5.18964	0.022722	0.155746
Nrg2	1.47269	-0.303583	5.18613	0.0227679	0.155978
H2afj	-0.543297	7.76164	5.18419	0.0227933	0.15607
Ptcd2	-0.43471	4.75697	5.18253	0.0228151	0.156137
6720489N17Rik	0.905437	1.59623	5.17663	0.0228927	0.156549
4833439L19Rik	-0.347382	5.22771	5.1761	0.0228996	0.156549
Klhl24	0.57499	6.67792	5.17059	0.0229725	0.156964
Hsh2d	-4.65564	-1.57914	5.16939	0.0229882	0.156989
Zdhhc14	-1.1787	3.31178	5.1631	0.0230717	0.157476
Nbeal2	0.530884	3.94426	5.1603	0.023109	0.157647
Uap1	0.504634	4.63549	5.15406	0.023192	0.158041
Shf	1.07189	0.0492252	5.15371	0.0231968	0.158041
0610012G03Rik	-0.537066	6.83753	5.15322	0.0232033	0.158041
Adam17	-0.464516	7.19082	5.15106	0.0232322	0.158155
Slc31a1	-0.722728	5.56513	5.14857	0.0232655	0.158298
Ndfip1	-0.531315	5.04661	5.14523	0.0233103	0.158447
Lmtk2	0.674189	1.65078	5.14511	0.0233119	0.158447
Gripap1	-0.431783	5.72414	5.14345	0.0233342	0.158516
Sgpl1	-0.408393	7.4673	5.14204	0.0233532	0.158562
Mcam	1.52615	1.54368	5.13935	0.0233893	0.158724
Vps36	-0.412962	5.91105	5.13622	0.0234317	0.158928
Bcl9l	0.49644	2.8322	5.12991	0.023517	0.159423
Sfn	-1.08036	1.35868	5.12658	0.0235621	0.159645
Commd6	-0.440652	5.72161	5.12209	0.0236232	0.159976
Atp11b	0.412082	5.5476	5.11916	0.0236631	0.160162
Fbxl14	0.580781	4.57702	5.11757	0.0236848	0.160225
Esyt1	-0.480509	7.10102	5.11598	0.0237065	0.160227
Ly6e	-0.908201	9.41148	5.11573	0.0237098	0.160227
Syde2	1.85619	0.0404137	5.11316	0.023745	0.160381
Kctd6	0.51042	3.2392	5.11059	0.0237802	0.16049
Cldn1	2.73044	-0.334279	5.11018	0.0237859	0.16049
Gm26601	-0.903553	2.13601	5.10728	0.0238256	0.160674
4933431E20Rik	-1.75855	-1.21845	5.10413	0.023869	0.160883
Gm19951	1.22849	2.94049	5.10144	0.023906	0.161048
Hpgds	-0.813602	5.81355	5.09404	0.0240082	0.161611
Arfgef3	-1.97237	0.375631	5.09359	0.0240144	0.161611
Rnf213	-0.769384	6.23636	5.09077	0.0240535	0.16179
Ppid	0.38714	5.13241	5.08473	0.0241375	0.16226
Eif2s1	-0.4211	6.32584	5.08393	0.0241486	0.16226
Bcl2l2	0.579085	3.53574	5.08201	0.0241753	0.162356
Rarb	2.67655	-0.149544	5.077	0.0242453	0.162603
9430015G10Rik	0.734363	1.21684	5.0767	0.0242495	0.162603
Pcbp4	-0.822472	1.42834	5.07667	0.0242498	0.162603
Fzd8	2.1816	-0.652177	5.07552	0.0242659	0.162627
Pfkl	-0.840582	5.82729	5.07044	0.0243372	0.163021
I830077J02Rik	0.604344	3.86098	5.06912	0.0243558	0.16306
Rab11fip1	0.659023	5.22346	5.06777	0.0243748	0.163103
Tfrc	-0.770816	3.01106	5.06529	0.0244096	0.163252
Samd4b	0.341149	5.22499	5.05853	0.024505	0.163805
Hsd17b7	-0.720989	2.82795	5.05549	0.0245481	0.164009
Tm9sf4	-0.411369	5.74605	5.05375	0.0245727	0.164088
Gm43598	1.55012	-1.5378	5.05232	0.024593	0.164125
Armcx3	-0.371243	4.52968	5.05157	0.0246036	0.164125
Fopnl	-0.348699	4.3845	5.04994	0.0246268	0.164154
Fmnl1	0.530043	6.18633	5.04949	0.0246332	0.164154
Creb3l1	-0.706287	2.66155	5.04849	0.0246474	0.164154
Kif1a	-1.13101	0.752123	5.0477	0.0246586	0.164154
Coq5	0.398659	4.3896	5.04644	0.0246766	0.16419
Arhgap4	-0.486406	3.87619	5.0423	0.0247356	0.164466
Igf2bp2	-1.34801	2.31041	5.04079	0.0247573	0.164466
Cyp27a1	0.715218	3.69665	5.0406	0.02476	0.164466
Dnajb1	0.618328	5.03555	5.039	0.0247828	0.164466
Itgal	0.692302	6.75571	5.03873	0.0247867	0.164466
Nphp3	0.666432	1.26056	5.03819	0.0247944	0.164466
Fmo2	1.13882	1.3831	5.03486	0.0248421	0.164698
Ndufb9	-0.535241	7.72562	5.03006	0.024911	0.16507
Pafah1b2	-0.365481	5.48311	5.02878	0.0249295	0.165108
Gm27029	1.18704	-0.24926	5.02419	0.0249957	0.165387
Runx1	0.541195	7.77047	5.02336	0.0250076	0.165387
Brd7	-0.35419	6.44437	5.02321	0.0250098	0.165387
Nsf	-0.382116	6.40684	5.0215	0.0250345	0.165446
Col4a2	-1.08344	1.24586	5.02016	0.0250538	0.165446
2210417A02Rik	-1.59889	-0.508853	5.01994	0.0250571	0.165446
Mtx3	0.612609	2.1425	5.01881	0.0250734	0.165469
Kansl1	0.411019	6.05068	5.01647	0.0251073	0.165571
Ramp1	0.684393	6.51803	5.01598	0.0251144	0.165571
Arl6ip4	-0.497139	5.41377	5.01476	0.0251321	0.165591
Unc45a	0.491667	4.01155	5.014	0.0251431	0.165591
Gm20342	0.616189	2.9455	5.008	0.0252304	0.165928
Tmem91	1.07169	-0.0549041	5.00788	0.0252322	0.165928
Kcnh7	-2.50708	-1.474	5.00717	0.0252425	0.165928
Pitpnm1	0.494665	4.97341	5.00609	0.0252583	0.165928
Tspan32	0.530686	4.49204	5.00605	0.0252589	0.165928
Rccd1	0.977934	0.892367	5.00522	0.025271	0.165928
Il12rb2	1.12532	1.52913	5.00126	0.0253288	0.166223
Pou5f2	0.583578	2.26201	4.99876	0.0253655	0.166379
Cdt1	0.446822	3.70646	4.99621	0.0254029	0.166492
Katnbl1	-0.379003	4.62832	4.99583	0.0254085	0.166492
Tbc1d2	0.745163	3.93143	4.9916	0.0254707	0.166816
Akip1	-0.502424	3.73586	4.98919	0.0255061	0.166963
Borcs8	-0.5362	4.53846	4.97803	0.0256713	0.167959
Psme2b	0.845255	3.64254	4.97539	0.0257105	0.168131
Specc1	-0.54903	6.06427	4.97432	0.0257263	0.16815
Cad	0.495084	3.08517	4.97125	0.0257721	0.168364
Kansl2	0.368177	4.23406	4.96872	0.0258098	0.168525
Tal1	-1.84885	0.157197	4.96704	0.0258349	0.168604
Hs6st1	0.449066	4.69103	4.96361	0.0258861	0.16879
A430106G13Rik	1.15353	1.1785	4.96306	0.0258944	0.16879
Zfp788	0.522499	2.14099	4.96252	0.0259025	0.16879
Perp	2.33548	2.48954	4.95989	0.0259418	0.168936
Gpr22	-2.38838	-0.725775	4.95928	0.025951	0.168936
Akr1b8	-1.53164	3.44682	4.95742	0.0259789	0.168994
Clk3	0.361513	4.91494	4.95695	0.0259861	0.168994
Rps4x	0.461424	10.6864	4.9555	0.0260078	0.169051
Syne2	1.18486	4.21056	4.95454	0.0260222	0.16906
Stra6l	-0.548965	4.05354	4.95359	0.0260366	0.169068
Gpt2	-0.796111	2.3778	4.95117	0.026073	0.169219
Bvht	-1.2128	3.00424	4.94793	0.0261219	0.169416
Smyd3	-0.378197	3.86308	4.94682	0.0261387	0.169416
Siglech	2.56304	-0.0695034	4.94657	0.0261426	0.169416
9430060I03Rik	0.846606	0.668926	4.94309	0.0261951	0.169672
[truncated: 10,949 more rows]
