# Supplementary material for: Gpnmb and Spp1 mark a conserved macrophage injury response masking fibrosis-specific programming in the lung
Source: JCI Insight. 2024 Dec 20;9(24):e182700. doi: 10.1172/jci.insight.182700 (PMC11665561; doi:10.1172/jci.insight.182700)
Supplement: Supplemental table 6 [file jciinsight-9-182700-s181.xlsx]

## Sheet: Description
All DEGs up in bleomycin day 7 relative to LPS day 6 Gpnmb RecAM were input into cytoscape for pathway analysis.
All DEGs up in LPS day 6 relative to bleomycin day 7 Gpnmb RecAM were input into cytoscape for pathway analysis.
Cytoscape (Figure 5c) nodes were exported and include genes sets and pathway annotations.

## Sheet: Bleo default node
EnrichmentMap::Colouring (Bleo)	EnrichmentMap::Colouring (LPS)	EnrichmentMap::fdr_qvalue (Bleo)	EnrichmentMap::fdr_qvalue (LPS)	EnrichmentMap::Genes	EnrichmentMap::GS_DESCR	EnrichmentMap::gs_size	EnrichmentMap::GS_Type	EnrichmentMap::Name	EnrichmentMap::NES (Bleo)	EnrichmentMap::NES (LPS)	EnrichmentMap::pvalue (Bleo)	EnrichmentMap::pvalue (LPS)	name	selected	shared name
	0.994488		0.036182	SGK1|CAV1|MAPK8	REGULATION OF MICROTUBULE POLYMERIZATION	3	ENR	REGULATION OF MICROTUBULE POLYMERIZATION		1		0.0055119	REGULATION OF MICROTUBULE POLYMERIZATION	FALSE	REGULATION OF MICROTUBULE POLYMERIZATION
0.999999	0.999891	2.35e-05	0.0015927	CASP4|CASP2|IGF1|YWHAH|SGK1|MKL1|CD44|HSPD1|PHIP|RPS6|QARS|APIP|BAX|EIF5A|MAPK8|FCER1G|VEGFA|MECP2|FN1|BIRC5|TFAP4|BAG1|AIF1|IGBP1|KRAS|FAS|ERCC2|NFKB1|BCL2L1|PTMA|CD74|SPHK1|PRDX2|GPX1|PSEN2|DAD1|TNFSF13B|PRNP|HTT|UBE2V2|STAT5B|SPP1|TPT1|TIMP1|GNAQ|CFDP1|ANXA1|ADORA2A|PIK3CA|EDNRB|PNP|FGFR1|AVEN|AARS|ATF5|YBX1|TSC22D3|BMI1	NEGATIVE REGULATION OF APOPTOSIS	58	ENR	NEGATIVE REGULATION OF APOPTOSIS	1	1	1.41e-06	0.000109	NEGATIVE REGULATION OF APOPTOSIS	FALSE	NEGATIVE REGULATION OF APOPTOSIS
	0.994947		0.034129	SLC7A1|SLC7A2|SLC38A2|SLC15A4|SLC7A5|SLC1A2	AMINO ACID TRANSMEMBRANE TRANSPORT	6	ENR	AMINO ACID TRANSMEMBRANE TRANSPORT		1		0.0050526	AMINO ACID TRANSMEMBRANE TRANSPORT	FALSE	AMINO ACID TRANSMEMBRANE TRANSPORT
0.991424		0.048387		NME1|APOBEC1|DCK|NME4	PYRIMIDINE NUCLEOSIDE METABOLIC PROCESS	4	ENR	PYRIMIDINE NUCLEOSIDE METABOLIC PROCESS	1		0.0085761		PYRIMIDINE NUCLEOSIDE METABOLIC PROCESS	FALSE	PYRIMIDINE NUCLEOSIDE METABOLIC PROCESS
1	0.999524	5.6e-06	0.0055764	FADS3|DGAT2|DGAT1|CHKB|CHKA|PMVK|PBX1|SCD2|PDSS1|PIGYL|ALOX5AP|AGPAT5|MGAT1|MVK|CD36|AGPAT2|PIGV|KDSR|SMPD1|FAS|DHCR24|CYP51|ALG9|HSD17B12|TECR|PTGES3|MECR|TSPO|STARD5|CYB5R1|RNPEP|SPHK1|SAMD8|NDUFAB1|ELOVL6|EBP|SGMS2|ACBD3|PLD1|UGCG|PTDSS2|PTDSS1|PGAP3|B4GALNT1|IDI1|ISYNA1|LPL|PTGS1|IMPA1|PRKAB2|ACACA|FDPS|FABP3|CDS2|FABP5|ALOX5|DEGS2	LIPID BIOSYNTHETIC PROCESS	57	ENR	LIPID BIOSYNTHETIC PROCESS	1	1	3.04e-07	0.000476	LIPID BIOSYNTHETIC PROCESS	FALSE	LIPID BIOSYNTHETIC PROCESS
	1		3.59e-06	PPARG|GEM|JDP2|TGIF1|KLF11|TBL1XR1|FOXP4|ZKSCAN17|FOXP1|IRAK1|EHMT2|CBX4|PHF21A|CAV1|HIPK1|MECP2|PER2|PER1|TCF3|TFAP4|HOXB4|TXNIP|ATN1|IRF2BP2|TAZ|TRIM28|HDAC4|PKIG|POU5F1|HDAC5|CEBPA|BMI1|NFKB1|SIRT3|MAF1	NEGATIVE REGULATION OF TRANSCRIPTION, DNA-DEPENDENT	35	ENR	NEGATIVE REGULATION OF TRANSCRIPTION, DNA-DEPENDENT		1		1.35e-07	NEGATIVE REGULATION OF TRANSCRIPTION, DNA-DEPENDENT	FALSE	NEGATIVE REGULATION OF TRANSCRIPTION, DNA-DEPENDENT
	0.999502		0.0057147	SRF|INHBA|MREG|ULK1|VEGFA|PYGO2|VPS54|SLC1A2|PSEN2|CSF1|FLVCR1|ACVR2B|INSL6|EHMT2|ERCC2|RXRB|TAF8|FOXO3|SPRY2	GROWTH	19	ENR	GROWTH		1		0.000498	GROWTH	FALSE	GROWTH
0.992541	1	0.042803	1.77e-14	SRC|MGMT|SRF|ZBTB7B|HIVEP3|SPI1|FZD1|POP1|NFIC|RBPJ|IGF1|PBX2|ZKSCAN17|MKL1|PBX1|ICOSL|HES1|GTF2F1|KLF16|GTF2F2|BAX|ACVR1B|CD24A|RAC1|CLN6|KLF6|ING1|MAPK8|LYN|MECP2|CACYBP|AK6|IGBP1|IKZF2|TCF7L2|TRIM28|POU5F1|TAF8|MAFB|KAT2B|LPIN1|EIF4G2|PELI1|CSNK1E|LBH|RUNX2|PPARG|C3|SPHK1|CD74|TRIB3|TRIB1|FAM129A|MEF2D|HTT|UBE2V2|STAT5B|HINFP|NFIA|INSR|MAML2|EDNRB|PNP|MAML3|RORA|FUBP3|PLAGL2|ETS2|ARID2|PFN1|CS…	POSITIVE REGULATION OF MACROMOLECULE METABOLIC PROCESS	133	ENR	POSITIVE REGULATION OF MACROMOLECULE METABOLIC PROCESS	1	1	0.0074595	2.34e-16	POSITIVE REGULATION OF MACROMOLECULE METABOLIC PROCESS	FALSE	POSITIVE REGULATION OF MACROMOLECULE METABOLIC PROCESS
	1		1.36e-08	PIP5K1A|PIP5K1C|SAMD8|CHKB|PLA2G15|IPMK|CHKA|SGMS2|PLD1|PTDSS2|PLD2|PTDSS1|PGAP3|AGPAT2|PIGV|LYST|PIP4K2C|MECP2|SMPD1|PIK3CA|PLA2G2D|SMPDL3B|PNPLA6|SMPDL3A|CDS2|TAZ|ALG9	PHOSPHOLIPID METABOLIC PROCESS	27	ENR	PHOSPHOLIPID METABOLIC PROCESS		1		3.84e-10	PHOSPHOLIPID METABOLIC PROCESS	FALSE	PHOSPHOLIPID METABOLIC PROCESS
1		6.1e-12		ATIC|ATP5E|ATP5D|ATP5C1|ATP2A2|ATP5F1|ATP6V0A1|ADSL|ATP1A3|ATP1A1|ATP5J2|ADSSL1|CMPK2|ATP6V0B|ATP5A1|NME4|ATP6V1D|NME1|CNP|UMPS|ATP6V1E1|ATP6V0E|DTYMK|AK3|G6PDX|APRT|PNP|ATP5K|ATP5J|ATP5G3|ATP5G1|ATP5L|ATP5B	NUCLEOBASE, NUCLEOSIDE, NUCLEOTIDE AND NUCLEIC ACID BIOSYNTHETIC PROCESS	33	ENR	NUCLEOBASE, NUCLEOSIDE, NUCLEOTIDE AND NUCLEIC ACID BIOSYNTHETIC PROCESS	1		1.34e-13		NUCLEOBASE, NUCLEOSIDE, NUCLEOTIDE AND NUCLEIC ACID BIOSYNTHETIC PROCESS	FALSE	NUCLEOBASE, NUCLEOSIDE, NUCLEOTIDE AND NUCLEIC ACID BIOSYNTHETIC PROCESS
	0.996296		0.027041	SRC|ACVR1B|CLK4|MAPK8|KMT5C|CLK1|INSR|KIT|NLK|SGK1|DYRK2|MAMDC2|IL12RB2	PEPTIDYL-AMINO ACID MODIFICATION	13	ENR	PEPTIDYL-AMINO ACID MODIFICATION		1		0.0037036	PEPTIDYL-AMINO ACID MODIFICATION	FALSE	PEPTIDYL-AMINO ACID MODIFICATION
	0.991628		0.048057	CEP120|TACC2	SPINDLE ASTRAL MICROTUBULE ORGANIZATION	2	ENR	SPINDLE ASTRAL MICROTUBULE ORGANIZATION		1		0.0083719	SPINDLE ASTRAL MICROTUBULE ORGANIZATION	FALSE	SPINDLE ASTRAL MICROTUBULE ORGANIZATION
	0.998531		0.013485	SLC7A1|SLC7A2	ORNITHINE TRANSPORT	2	ENR	ORNITHINE TRANSPORT		1		0.0014692	ORNITHINE TRANSPORT	FALSE	ORNITHINE TRANSPORT
0.999788		0.0021991		CDC42|MGMT|UBE2V2|PNP|PFN1|CST3|RAC1|CNP|HMGB1|ANXA3|CACYBP	REGULATION OF DNA METABOLIC PROCESS	11	ENR	REGULATION OF DNA METABOLIC PROCESS	1		0.000212		REGULATION OF DNA METABOLIC PROCESS	FALSE	REGULATION OF DNA METABOLIC PROCESS
1		8.57e-08		CAPZB|CAPZA1|CAPZA2|PFN1|RAC1|ARPC1B|ACTR3|TMSB4X|CORO1A|TPM1|ARPC5|ARPC3|ARPC2|STMN1|CAPG	REGULATION OF PROTEIN POLYMERIZATION	15	ENR	REGULATION OF PROTEIN POLYMERIZATION	1		3.51e-09		REGULATION OF PROTEIN POLYMERIZATION	FALSE	REGULATION OF PROTEIN POLYMERIZATION
1		1.04e-07		CDC42|CAPZA1|CAPZA2|TLN1|PFN1|HMGB1|CALR|CORO1A|HSP90B1|CFL1|ACTG1|ARPC4|ITGB1|PDGFA|CAPZB|MTSS1|RAC1|CAP1|EPB41L1|TMSB4X|WAS|DIAPH3|LCP1|AIF1|KRAS|GAS7	ACTIN CYTOSKELETON ORGANIZATION	26	ENR	ACTIN CYTOSKELETON ORGANIZATION	1		4.33e-09		ACTIN CYTOSKELETON ORGANIZATION	FALSE	ACTIN CYTOSKELETON ORGANIZATION
	0.999948		0.000861	PNPLA6|PLA2G15|CHKB|MECP2|CHKA	PHOSPHATIDYLCHOLINE METABOLIC PROCESS	5	ENR	PHOSPHATIDYLCHOLINE METABOLIC PROCESS		1		5.2e-05	PHOSPHATIDYLCHOLINE METABOLIC PROCESS	FALSE	PHOSPHATIDYLCHOLINE METABOLIC PROCESS
1		2.4e-06		ATP5E|ATP5D|ATP5C1|ATP5A1|ATP5B	PURINE NUCLEOSIDE DIPHOSPHATE BIOSYNTHETIC PROCESS	5	ENR	PURINE NUCLEOSIDE DIPHOSPHATE BIOSYNTHETIC PROCESS	1		1.26e-07		PURINE NUCLEOSIDE DIPHOSPHATE BIOSYNTHETIC PROCESS	FALSE	PURINE NUCLEOSIDE DIPHOSPHATE BIOSYNTHETIC PROCESS
	0.998439		0.013946	IGBP1|CAV1|TCF7L2|IKZF2|PPARG|HDAC4|NFIA|PER2|CEBPA|NFKB1|PER1|TCF3	REGULATION OF GENE-SPECIFIC TRANSCRIPTION FROM RNA POLYMERASE II PROMOTER	12	ENR	REGULATION OF GENE-SPECIFIC TRANSCRIPTION FROM RNA POLYMERASE II PROMOTER		1		0.0015607	REGULATION OF GENE-SPECIFIC TRANSCRIPTION FROM RNA POLYMERASE II PROMOTER	FALSE	REGULATION OF GENE-SPECIFIC TRANSCRIPTION FROM RNA POLYMERASE II PROMOTER
	0.999693		0.0038765	ZFP358|PSEN2|PHGDH|TCF7L2|LMO4|TSC1|AMBRA1|TGIF1|IPMK|BMI1|SEMA3C|DVL2	NEURAL TUBE DEVELOPMENT	12	ENR	NEURAL TUBE DEVELOPMENT		1		0.000307	NEURAL TUBE DEVELOPMENT	FALSE	NEURAL TUBE DEVELOPMENT
	0.999948		0.000861	PIP5K1A|PIK3CA|PIP5K1C|ADIPOR1|PPARG|ADIPOR2|PIP4K2C|PEX5|IPMK|B4GALNT1|ACOX3	LIPID MODIFICATION	11	ENR	LIPID MODIFICATION		1		5.18e-05	LIPID MODIFICATION	FALSE	LIPID MODIFICATION
	1		4.13e-08	ETS2|LPIN1|SRF|ARID2|ZBTB7B|RUNX2|PPARG|CALCOCO1|TBL1XR1|ARRB1|PBX2|PBX1|IRAK1|MAML1|RXRB|POU2F1|FOXO3|ACVR1B|ATXN1|INHBA|ATXN7|STAT5B|KLF6|IL6|NFIA|VEGFA|TCF3|ESRRA|MAML2|IGBP1|IKZF2|TCF7L2|MAML3|RORA|TAZ|HDAC4|FUBP3|ATF4|NFAT5|POU5F1|CEBPA|PLAGL2|NFKB1|KAT2B	POSITIVE REGULATION OF TRANSCRIPTION FROM RNA POLYMERASE II PROMOTER	44	ENR	POSITIVE REGULATION OF TRANSCRIPTION FROM RNA POLYMERASE II PROMOTER		1		1.27e-09	POSITIVE REGULATION OF TRANSCRIPTION FROM RNA POLYMERASE II PROMOTER	FALSE	POSITIVE REGULATION OF TRANSCRIPTION FROM RNA POLYMERASE II PROMOTER
1		1.95e-17		XRN2|POP5|POP7|WDR12|ZCRB1|DDX41|ZRANB2|OAS2|SRSF3|SRSF9|MPHOSPH10|NCBP2|RNPS1|SNRNP35|LARS2|UTP18|RPS6|PIWIL2|GTF2F1|GTF2F2|THOC6|EBNA1BP2|MRPL1|NHP2|SNRNP25|SNRPA|FRG1|APOBEC1|CNP|DDX39|TAF12|TARS|TAF10|AK6|SMN1|HNRNPU|LSM4|RRP8|U2AF1|LSM7|LSM6|PUS7L|EIF4G2|EXOSC4|PRPF31|EXOSC8|EXOSC3|NOLC1|HNRNPA3|SSB|HNRNPA2B1|FBL|GAR1|RPP30|NARS|SNRPA1|HNRNPM|SSU72|POLR2F|HNRNPD|HNRNPC|DKC1|DNAJB11|ZMAT5|PPI…	RNA METABOLIC PROCESS	80	ENR	RNA METABOLIC PROCESS	1		2.14e-19		RNA METABOLIC PROCESS	FALSE	RNA METABOLIC PROCESS
0.999999		1.15e-05		XRN2|CAPZA1|CAPZA2|PFN1|PLEK|EMP1|IGF1|EMP3|CORO1A|CFL1|DNAJC2|TPM1|ARPC2|CYBA|CAPZB|RAC1|ARPC1B|ACTR3|TMSB4X|FDPS|ARPC5|ARPC3|DAB2|ARHGAP4|CAPG	REGULATION OF CELLULAR COMPONENT SIZE	25	ENR	REGULATION OF CELLULAR COMPONENT SIZE	1		6.63e-07		REGULATION OF CELLULAR COMPONENT SIZE	FALSE	REGULATION OF CELLULAR COMPONENT SIZE
1		4.38e-09		BIN1|CDC42SE1|SGCB|KCNN4|AP2B1|MSR1|HIP1|SH3KBP1|VAMP8|NECAP2|ITGB1|EHD4|FCGR1|HTT|BAX|AP2A2|ITGAV|CLINT1|CD36|NME1|RAC1|CAP1|MRC1|DBNL|FCER1G|STX2|PACSIN2|LDLRAP1|CTTN|NOSTRIN|RIN2|LMNA|DHCR24|LRP1|MARCH3|TIMM13|DAB2|AP1S2|ATP5B	MEMBRANE ORGANIZATION	39	ENR	MEMBRANE ORGANIZATION	1		1.47e-10		MEMBRANE ORGANIZATION	FALSE	MEMBRANE ORGANIZATION
	0.999976		0.000445	PSEN2|CAV1|ATXN1|ATXN7|IMPACT|INPP5K|PKIG|INSR|CNKSR3|FAM129A	NEGATIVE REGULATION OF PHOSPHORYLATION	10	ENR	NEGATIVE REGULATION OF PHOSPHORYLATION		1		2.41e-05	NEGATIVE REGULATION OF PHOSPHORYLATION	FALSE	NEGATIVE REGULATION OF PHOSPHORYLATION
1		4.25e-08		CAPZB|CAPZA1|CAPZA2|PFN1|RAC1|ARPC1B|ACTR3|TMSB4X|CORO1A|TPM1|ARPC5|ARPC3|ARPC2|CAPG	REGULATION OF ACTIN FILAMENT POLYMERIZATION	14	ENR	REGULATION OF ACTIN FILAMENT POLYMERIZATION	1		1.61e-09		REGULATION OF ACTIN FILAMENT POLYMERIZATION	FALSE	REGULATION OF ACTIN FILAMENT POLYMERIZATION
1	1	2.57e-11	2.36e-21	NUP62|MGMT|CASP4|CASP2|FZD1|NFIC|JAG1|RBPJ|TGIF1|KLF11|MMP2|MPC2|MKL1|EID1|PBX1|AXIN1|RPS6|QARS|AGO4|KLF16|BTG1|RGS14|TOB1|CNP|MAPK8|BBC3|MECP2|PPP2R3D|FN1|HLX|BAG1|TPR|IGBP1|TCF7L2|EIF2B3|NOSTRIN|DHCR24|ARG2|AREG|DAB2|POU5F1|ERCC2|ARHGAP4|SIRT3|PMP22|SPRY2|AEBP2|BCL2L1|TSPO|PPARG|JDP2|SPHK1|GPX1|FAM129A|DYNLL1|AOAH|DNAJC3|DNAJC2|DAD1|ANG|HTT|CDKN2C|PTGS1|PSMB4|HIPK1|HTRA1|SPP1|TPT1|EDNRB|PNP|CEN…	NEGATIVE REGULATION OF BIOLOGICAL PROCESS	279	ENR	NEGATIVE REGULATION OF BIOLOGICAL PROCESS	1	1	6.17e-13	1.53e-23	NEGATIVE REGULATION OF BIOLOGICAL PROCESS	FALSE	NEGATIVE REGULATION OF BIOLOGICAL PROCESS
	0.992636		0.044723	LDB1|STAT5B|FOXO3	REGULATION OF ERYTHROCYTE DIFFERENTIATION	3	ENR	REGULATION OF ERYTHROCYTE DIFFERENTIATION		1		0.0073644	REGULATION OF ERYTHROCYTE DIFFERENTIATION	FALSE	REGULATION OF ERYTHROCYTE DIFFERENTIATION
	0.992899		0.044151	NDST1|AOAH|EPM2A|IMPAD1|CLN6|GYG|GAA|MAMDC2|PHKG2	POLYSACCHARIDE METABOLIC PROCESS	9	ENR	POLYSACCHARIDE METABOLIC PROCESS		1		0.0071006	POLYSACCHARIDE METABOLIC PROCESS	FALSE	POLYSACCHARIDE METABOLIC PROCESS
	0.998447		0.013938	PELI1|N4BP1|TRIB3|TRIB1|FBXO31	REGULATION OF PROTEIN UBIQUITINATION	5	ENR	REGULATION OF PROTEIN UBIQUITINATION		1		0.001553	REGULATION OF PROTEIN UBIQUITINATION	FALSE	REGULATION OF PROTEIN UBIQUITINATION
	0.999469		0.0059658	SMPD1|SMPDL3B|SMPDL3A	SPHINGOMYELIN CATABOLIC PROCESS	3	ENR	SPHINGOMYELIN CATABOLIC PROCESS		1		0.000531	SPHINGOMYELIN CATABOLIC PROCESS	FALSE	SPHINGOMYELIN CATABOLIC PROCESS
0.999919	0.999365	0.000931	0.0069712	DGKQ|NOD1|IFT57|PLCD1|PYCARD|KIT|HIP1|AXIN1|TPM1|BAX|BTG1|PSME1|PSME2|RAC1|TLR1|ARHGAP6|PDGFC|BBC3|FN1|KRAS|ACVR2B|LRP1|ACRBP|GNAI2|CDC42|CSPG4|CEACAM1|CD74|SPHK1|TRIB3|PRDX2|TRIB1|ADCY3|ARRB1|ANG|IRAK1|APH1C|HTR7|CAV1|ITGA1|ARHGAP27|VCP|NRG1|HSPA5|TIMP2|GNAQ|DGKD|ADORA2A|CSF1|EDNRB|CENPE|GSPT1|GNAS|CYCS	POSITIVE REGULATION OF CATALYTIC ACTIVITY	54	ENR	POSITIVE REGULATION OF CATALYTIC ACTIVITY	1	1	8.06e-05	0.000635	POSITIVE REGULATION OF CATALYTIC ACTIVITY	FALSE	POSITIVE REGULATION OF CATALYTIC ACTIVITY
1		4.1e-14		GNAI2|CDC42|ATIC|ATP5E|ATP5D|ATP5C1|ATP2A2|ATP5F1|ATP6V0A1|SEPT2|ADSL|NMI|NSF|ATP1A3|ATP1A1|MYO1E|ATP5J2|ATP6V0B|ATP5A1|NME4|PGP|ATP6V1D|NME1|RAC1|VCP|RAB5C|ATP6V1E1|ATP6V0C|ATP6V0E|AK3|MX1|ATP2B4|KRAS|PNP|ATP5K|ATP5J|ATP5G3|ATP5G1|ATP5L|GNAS|ATP5B	PURINE RIBONUCLEOTIDE METABOLIC PROCESS	41	ENR	PURINE RIBONUCLEOTIDE METABOLIC PROCESS	1		5.59e-16		PURINE RIBONUCLEOTIDE METABOLIC PROCESS	FALSE	PURINE RIBONUCLEOTIDE METABOLIC PROCESS
0.999209		0.0068741		AKAP5|UBE2V2|FGFR1|RAC1|ACTR3|SPHK1|ITGB1|HSP90AA1|HMGB1|TIAM1	POSITIVE REGULATION OF CELL PROJECTION ORGANIZATION	10	ENR	POSITIVE REGULATION OF CELL PROJECTION ORGANIZATION	1		0.000791		POSITIVE REGULATION OF CELL PROJECTION ORGANIZATION	FALSE	POSITIVE REGULATION OF CELL PROJECTION ORGANIZATION
0.999982		0.000249		E2F6|RUVBL1|SEPT2|SMC1A|SPC24|SLFN1|DNAJC2|RPS6|PIWIL2|ITGB1|CDCA3|CETN2|HAUS8|CETN3|PMF1|DCTN3|PSMD13|TAF10|CCNB2|NUDC|BIRC5|UBE2I|UBE2C|CENPE|RAN|CDC123|MIS12|RANBP1|STMN1|ZFP830|SEPT7	CELL CYCLE PHASE	31	ENR	CELL CYCLE PHASE	1		1.85e-05		CELL CYCLE PHASE	FALSE	CELL CYCLE PHASE
	0.999987		0.000254	LPIN1|PPARG|TAZ|CCDC85B|TRIB3|CEBPA|TAF8|FNDC3B	REGULATION OF FAT CELL DIFFERENTIATION	8	ENR	REGULATION OF FAT CELL DIFFERENTIATION		1		1.26e-05	REGULATION OF FAT CELL DIFFERENTIATION	FALSE	REGULATION OF FAT CELL DIFFERENTIATION
0.992908		0.041469		XRN2|AKAP5|2810006K23RIK|STMN1	CELLULAR PROTEIN COMPLEX DISASSEMBLY	4	ENR	CELLULAR PROTEIN COMPLEX DISASSEMBLY	1		0.0070917		CELLULAR PROTEIN COMPLEX DISASSEMBLY	FALSE	CELLULAR PROTEIN COMPLEX DISASSEMBLY
1		5e-11		ATP5E|ATP5D|ATP6V1D|ATP5C1|ATP2A2|ATP5F1|ATP6V0A1|ATP6V1E1|ATP6V0E|AK3|ATP1A3|ATP1A1|ATP5J2|ATP5K|ATP5J|ATP5G3|ATP6V0B|ATP5G1|ATP5L|ATP5A1|ATP5B	ATP BIOSYNTHETIC PROCESS	21	ENR	ATP BIOSYNTHETIC PROCESS	1		1.25e-12		ATP BIOSYNTHETIC PROCESS	FALSE	ATP BIOSYNTHETIC PROCESS
	0.992015		0.047689	ADIPOR1|PPARG|ADIPOR2|PEX5|ACOX3	LIPID OXIDATION	5	ENR	LIPID OXIDATION		1		0.0079849	LIPID OXIDATION	FALSE	LIPID OXIDATION
1		1.95e-07		CDC42|RUVBL1|SEPT2|SEPT11|SMC1A|SPC24|CFL1|LIG3|CCND1|PRC1|DPPA3|CDCA3|CETN2|VPS4A|HAUS8|CETN3|CDCA7|CDK14|RALA|PMF1|RALB|DCTN3|CCNB2|STX2|NUDC|BIRC5|CDK11B|UBE2I|UBE2C|CENPE|RAN|CDC123|MIS12|CKS1B|ZFP830|SEPT7	CELL DIVISION	36	ENR	CELL DIVISION	1		8.62e-09		CELL DIVISION	FALSE	CELL DIVISION
	0.999621		0.0046458	PLD1|PTDSS2|PIGV|PTDSS1|CHKB|PGAP3|ALG9|CHKA	GLYCEROPHOSPHOLIPID BIOSYNTHETIC PROCESS	8	ENR	GLYCEROPHOSPHOLIPID BIOSYNTHETIC PROCESS		1		0.000379	GLYCEROPHOSPHOLIPID BIOSYNTHETIC PROCESS	FALSE	GLYCEROPHOSPHOLIPID BIOSYNTHETIC PROCESS
1		1.41e-07		POP5|WDR12|EXOSC4|EXOSC8|EXOSC3|FRG1|FBL|FCF1|MPHOSPH10|GAR1|UTP18|RPS6|RRP8|LSM6|EBNA1BP2|DKC1|NHP2	RRNA METABOLIC PROCESS	17	ENR	RRNA METABOLIC PROCESS	1		6.16e-09		RRNA METABOLIC PROCESS	FALSE	RRNA METABOLIC PROCESS
	0.999998		3.87e-05	CD38|CAV1|EGLN1|VEGFA|MECP2|RAF1|MMP2|ACOT2|PLD2|BIRC2|BIRC3|EGLN3|SCAP	RESPONSE TO HYPOXIA	13	ENR	RESPONSE TO HYPOXIA		1		1.6e-06	RESPONSE TO HYPOXIA	FALSE	RESPONSE TO HYPOXIA
0.999904	0.999744	0.0010932	0.0033219	SRC|NUP62|SRF|YWHAE|CCL12|CCL7|CCL17|CCL24|HMGB1|CCR1|CCL5|IL16|GAB2|CCL3|C3AR1|KIT|MMP2|CORO1A|CFL1|NAV1|CCL9|FPR1|FPR2|CD44|ITGB1|CXCR4|PEX5|BAX|CD24A|CD36|RAC1|CLN6|CAP1|LYST|HSP90AA1|FCER1G|VEGFA|ITGA6|ARHGEF7|CSPG4|CCL6|CCL2|TSPO|ULK1|GPX1|PSEN2|INSL6|PLAU|ITGA1|DNAJA1|NRG1|CYSLTR1|SCRIB|JMY|CSF3R|GSK3A|EDNRB|FGFR1|CXCL3|ATP5B|SEMA3C	LOCOMOTION	61	ENR	LOCOMOTION	1	1	9.62e-05	0.000256	LOCOMOTION	FALSE	LOCOMOTION
0.995347		0.031151		DNAJC3|CCND1|HSPA5|EIF2AK2	ENDOPLASMIC RETICULUM UNFOLDED PROTEIN RESPONSE	4	ENR	ENDOPLASMIC RETICULUM UNFOLDED PROTEIN RESPONSE	1		0.0046533		ENDOPLASMIC RETICULUM UNFOLDED PROTEIN RESPONSE	FALSE	ENDOPLASMIC RETICULUM UNFOLDED PROTEIN RESPONSE
0.993939		0.036712		MDH1|MDH2|LDHB|BAD|LDHA|COMT|G6PDX|TALDO1	ALCOHOL CATABOLIC PROCESS	8	ENR	ALCOHOL CATABOLIC PROCESS	1		0.0060606		ALCOHOL CATABOLIC PROCESS	FALSE	ALCOHOL CATABOLIC PROCESS
1		8.73e-08		MDH1|MDH2|SUCLG1|SUCLA2|IDH1|IDH2|IDH3A|FH1|SDHC|SDHB	TRICARBOXYLIC ACID CYCLE	10	ENR	TRICARBOXYLIC ACID CYCLE	1		3.59e-09		TRICARBOXYLIC ACID CYCLE	FALSE	TRICARBOXYLIC ACID CYCLE
	0.997827		0.018058	IGF1R|PIP5K1C|ITGA1|CD24A|PHGDH|DVL1|MPV17|MAPK8|ULK1|MECP2|MMP2|ADORA2A|SGK1|CD44|FAS|PLD2|STX3|CXCR4|PPP1R9B|SLC11A2|DST	NEURON PROJECTION DEVELOPMENT	21	ENR	NEURON PROJECTION DEVELOPMENT		1		0.0021732	NEURON PROJECTION DEVELOPMENT	FALSE	NEURON PROJECTION DEVELOPMENT
1	0.998507	4.28e-06	0.013663	FADS3|SUCLG1|PHGDH|FH1|BCKDHB|LARS2|SCD2|PDSS1|PADI4|ADI1|PEX5|APIP|ALOX5AP|ACOX3|ASS1|ME2|CD36|CSAD|KDSR|CDO1|TARS|MAT2A|MECP2|SLC23A2|PDPN|FAS|ASNS|WARS2|ARG2|CBR3|CARS|GCSH|HSD17B4|ACSL1|PTGES3|CYP4F13|GAMT|MECR|LPIN1|ACOT7|PPARG|RNPEP|ARG1|SPHK1|IDH3A|PLA2G15|LDHB|NDUFAB1|ELOVL6|LDHA|GPD2|ACAA2|PLD1|ADIPOR1|ADIPOR2|NARS|SUCLA2|GLUD1|P4HB|SDHB|HTT|PTGS1|PCK2|DARS|STAT5B|PSAT1|RARS|IDH1|IDH2|PR…	CELLULAR KETONE METABOLIC PROCESS	84	ENR	CELLULAR KETONE METABOLIC PROCESS	1	1	2.28e-07	0.0014929	CELLULAR KETONE METABOLIC PROCESS	FALSE	CELLULAR KETONE METABOLIC PROCESS
0.99996		0.000511		MVK|FDPS|PMVK|CD36|SQLE|APOE|DHCR24|HDLBP|CYP51|IDI1|LDLRAP1|EBP	CHOLESTEROL METABOLIC PROCESS	12	ENR	CHOLESTEROL METABOLIC PROCESS	1		4.02e-05		CHOLESTEROL METABOLIC PROCESS	FALSE	CHOLESTEROL METABOLIC PROCESS
	0.999805		0.0026278	NUP62|CAV1|PPARG|GABBR1|GADD45A|TRIB3|IL6|INSR|PAN3|TRIB1|SERPINE1|ADORA2A|DDIT3|DUSP16|ARG2|IRAK2|PKIG|FBXO31|SPRY2	NEGATIVE REGULATION OF MOLECULAR FUNCTION	19	ENR	NEGATIVE REGULATION OF MOLECULAR FUNCTION		1		0.000195	NEGATIVE REGULATION OF MOLECULAR FUNCTION	FALSE	NEGATIVE REGULATION OF MOLECULAR FUNCTION
0.994919		0.031569		HIST1H1D|HIST1H1E	NUCLEOSOME POSITIONING	2	ENR	NUCLEOSOME POSITIONING	1		0.0050806		NUCLEOSOME POSITIONING	FALSE	NUCLEOSOME POSITIONING
1		7.49e-13		CDC42|SNX1|SNX2|YWHAE|YWHAB|SRGN|MACF1|SNX9|AP2M1|TOMM5|CD74|NOP58|AP2B1|TIMM17A|TIMM17B|YWHAH|SRP19|CFL1|SRP14|TIMM8A1|RAB7|YWHAZ|RAB2A|GNPTG|ITGB1|RAB1A|COPB2|HTT|BAX|AP2A2|ERP29|CLTB|CLTA|GRPEL1|FOLR2|AP2S1|ARL6IP1|TOMM40|STX2|RAN|LMNA|M6PR|TIMM13|AP1S2|MTX1|SYNGR1	CELLULAR PROTEIN LOCALIZATION	46	ENR	CELLULAR PROTEIN LOCALIZATION	1		1.27e-14		CELLULAR PROTEIN LOCALIZATION	FALSE	CELLULAR PROTEIN LOCALIZATION
0.999151	0.999741	0.007311	0.0033454	PIP5K1C|YWHAE|PHGDH|JAG1|RBPJ|HMGB1|SEPT2|TGIF1|IGF1|YWHAH|KIT|MMP2|NAV1|SGK1|SOCS2|PBX1|CD44|UCHL1|MCOLN3|HES1|SEMA4D|ITGB1|LGI4|CXCR4|PEX5|RELA|BAX|CD24A|NCS1|RAC1|DVL1|ACTR3|CNP|MAPK8|HSP90AA1|LYN|VEGFA|MECP2|AKAP5|BAG1|CUX1|TTC3|FAS|ARHGEF7|TACC2|AREG|STMN1|ERCC2|ARHGAP4|SLC11A2|CDC42|CSPG4|IGF1R|PTPA|PAK1|TSPO|PPARG|RUNX1|SPHK1|ULK1|ADAM22|ACE|PLD2|STX3|HTT|DST|ACTB|UBE2V2|ITGA1|LGALS1|PPIA|…	NEUROGENESIS	91	ENR	NEUROGENESIS	1	1	0.000849	0.000259	NEUROGENESIS	FALSE	NEUROGENESIS
	1		2.71e-30	ZBTB7B|PPARGC1B|FZD1|IFT57|ZFP280D|TGIF1|KLF11|SETD1B|PBX2|NR1D2|MKL1|PBX1|THAP11|ICOSL|CPEB1|ARID1A|AGO4|KLF16|HBP1|CRY1|PHF2|ELL|KDM3A|PHF1|SETD7|ACVR1B|NR2C2|TOB1|ING1|MAPK8|MTA1|MECP2|HLX|MKNK1|MKNK2|IGBP1|TCF7L2|POU5F1|POU5F2|ERCC2|SIRT3|TAF8|KAT2B|LPIN1|AEBP2|PPARG|JDP2|FAM129A|MEF2D|YLPM1|HIPK1|HINFP|NFIA|ZFP687|MAML2|ELK4|CCNT1|MAML3|ATN1|ZBTB20|IRF2BP2|RORA|PUM2|FUBP3|ZBTB22|PKIG|DACH1|T…	REGULATION OF MACROMOLECULE BIOSYNTHETIC PROCESS	201	ENR	REGULATION OF MACROMOLECULE BIOSYNTHETIC PROCESS		1		1e-32	REGULATION OF MACROMOLECULE BIOSYNTHETIC PROCESS	FALSE	REGULATION OF MACROMOLECULE BIOSYNTHETIC PROCESS
0.999998	0.999943	3.25e-05	0.000908	CASP4|CASP2|IGF1|YWHAH|KIT|SGK1|MKL1|CD44|HSPD1|PHIP|RPS6|QARS|APIP|BAX|EIF5A|MAPK8|FCER1G|VEGFA|MECP2|FN1|BIRC5|TFAP4|BAG1|AIF1|IGBP1|KRAS|FAS|ERCC2|NFKB1|BCL2L1|PTMA|CD74|SPHK1|PRDX2|GPX1|PSEN2|DAD1|TNFSF13B|PRNP|HTT|UBE2V2|STAT5B|SPP1|TPT1|TIMP1|GNAQ|CFDP1|ANXA1|ADORA2A|PIK3CA|EDNRB|PNP|FGFR1|AVEN|AARS|ATF5|YBX1|TSC22D3|BMI1	NEGATIVE REGULATION OF PROGRAMMED CELL DEATH	59	ENR	NEGATIVE REGULATION OF PROGRAMMED CELL DEATH	1	1	2.01e-06	5.67e-05	NEGATIVE REGULATION OF PROGRAMMED CELL DEATH	FALSE	NEGATIVE REGULATION OF PROGRAMMED CELL DEATH
1		7.32e-07		ATP5E|ATP5D|ATP5C1|DTYMK|ATP5A1|ATP5B	NUCLEOSIDE DIPHOSPHATE BIOSYNTHETIC PROCESS	6	ENR	NUCLEOSIDE DIPHOSPHATE BIOSYNTHETIC PROCESS	1		3.53e-08		NUCLEOSIDE DIPHOSPHATE BIOSYNTHETIC PROCESS	FALSE	NUCLEOSIDE DIPHOSPHATE BIOSYNTHETIC PROCESS
0.999104		0.0076183		CAPZB|CAPZA1|CAPZA2|TPM1|CAPG	NEGATIVE REGULATION OF ACTIN FILAMENT DEPOLYMERIZATION	5	ENR	NEGATIVE REGULATION OF ACTIN FILAMENT DEPOLYMERIZATION	1		0.000896		NEGATIVE REGULATION OF ACTIN FILAMENT DEPOLYMERIZATION	FALSE	NEGATIVE REGULATION OF ACTIN FILAMENT DEPOLYMERIZATION
	0.991628		0.048057	CSF1|FTO	ADIPOSE TISSUE DEVELOPMENT	2	ENR	ADIPOSE TISSUE DEVELOPMENT		1		0.0083719	ADIPOSE TISSUE DEVELOPMENT	FALSE	ADIPOSE TISSUE DEVELOPMENT
	0.998531		0.013485	CSAD|CDO1	L-CYSTEINE METABOLIC PROCESS	2	ENR	L-CYSTEINE METABOLIC PROCESS		1		0.0014692	L-CYSTEINE METABOLIC PROCESS	FALSE	L-CYSTEINE METABOLIC PROCESS
0.993012		0.041076		SUCLG1|SUCLA2|SDHB	SUCCINATE METABOLIC PROCESS	3	ENR	SUCCINATE METABOLIC PROCESS	1		0.0069881		SUCCINATE METABOLIC PROCESS	FALSE	SUCCINATE METABOLIC PROCESS
0.99597		0.027526		DNAJC3|CD36|TLR1|CCND1|HSPA5|CMPK2|EIF2AK2	CELLULAR RESPONSE TO BIOTIC STIMULUS	7	ENR	CELLULAR RESPONSE TO BIOTIC STIMULUS	1		0.0040303		CELLULAR RESPONSE TO BIOTIC STIMULUS	FALSE	CELLULAR RESPONSE TO BIOTIC STIMULUS
	0.999908		0.0013797	SRC|IGF1R|CAV1|CD24A|PELI1|NOD1|NRG1|IL1A|IL6|VEGFA|TRAF7|ITGAL|CSF1|ADIPOR1|AXIN1|CD44|PLD2	POSITIVE REGULATION OF SIGNAL TRANSDUCTION	17	ENR	POSITIVE REGULATION OF SIGNAL TRANSDUCTION		1		9.21e-05	POSITIVE REGULATION OF SIGNAL TRANSDUCTION	FALSE	POSITIVE REGULATION OF SIGNAL TRANSDUCTION
0.999967	1	0.00043	1.69e-32	MGMT|ZBTB7B|GTF2H5|PPARGC1B|SPI1|LRPPRC|FZD1|IFT57|POP1|NFIC|ZFP280D|RBPJ|TGIF1|BZW1|ALKBH2|KLF11|PSMD4|SETD1B|HMGN5|PBX2|MPC2|NR1D2|DNTTIP2|MEX3D|MKL1|EID1|PBX1|THAP11|PRKAR1A|ICOSL|CPEB1|ARID1A|GTF2F1|PADI4|AGO4|KLF16|GTF2F2|HBP1|CRY1|PHF2|CDCA7|PDGFA|ELL|KDM3A|PHF1|SETD7|ACVR1B|NR2C2|TOB1|CLN6|CNP|ING1|MAPK8|PDGFC|MTA1|LYN|MECP2|AK6|HLX|STIP1|MKNK1|MRPL28|SNF8|MKNK2|IGBP1|TCF7L2|EIF2B3|NOSTRIN…	REGULATION OF MACROMOLECULE METABOLIC PROCESS	373	ENR	REGULATION OF MACROMOLECULE METABOLIC PROCESS	1	1	3.33e-05	4.69e-35	REGULATION OF MACROMOLECULE METABOLIC PROCESS	FALSE	REGULATION OF MACROMOLECULE METABOLIC PROCESS
	0.998198		0.015526	CAV2|CAV1|FOXK1|NRG1|TSC1|DVL1|EGLN1|CHKB|VEGFA|HLX|FOXP1|CD164|UNC45A|FOXO4|RXRB|SEMA3C	MUSCLE ORGAN DEVELOPMENT	16	ENR	MUSCLE ORGAN DEVELOPMENT		1		0.0018015	MUSCLE ORGAN DEVELOPMENT	FALSE	MUSCLE ORGAN DEVELOPMENT
0.998291		0.013178		AKAP5|GNAI2|NCS1|TSPO|CAP1|DBI|LYN|SLC30A1|CACNA1F|IGF1|SLC8A1|BAX	REGULATION OF METAL ION TRANSPORT	12	ENR	REGULATION OF METAL ION TRANSPORT	1		0.0017093		REGULATION OF METAL ION TRANSPORT	FALSE	REGULATION OF METAL ION TRANSPORT
0.992853	0.999985	0.041505	0.000294	CDC42|CSNK1E|TBC1D24|TBC1D23|TBC1D17|POP1|HMGB1|TRIB3|TRIB1|ARAP2|TBC1D1|TPM1|RELA|PSMD2|PXK|PSMD1|UBE2V2|GRTP1|ARHGAP27|ARHGAP6|ARFGAP2|USP6NL|ACAP1|TBC1D10A|TBC1D10B|AGAP3|N4BP1|DBI|PNPLA2|PSD3|HDAC4|AGAP1|PPP1R3E|SGSM2|SPRY2	REGULATION OF CATABOLIC PROCESS	35	ENR	REGULATION OF CATABOLIC PROCESS	1	1	0.0071471	1.5e-05	REGULATION OF CATABOLIC PROCESS	FALSE	REGULATION OF CATABOLIC PROCESS
	0.999234		0.0081589	DDIT3|GAS2L3|GADD45A|PKD1|SESN2|JMY|PMP22|DST	CELL CYCLE ARREST	8	ENR	CELL CYCLE ARREST		1		0.000766	CELL CYCLE ARREST	FALSE	CELL CYCLE ARREST
0.999961		0.000495		POP5|POP7|DARS|RARS|TPT1|TARS|SSB|FBL|RPP30|LARS2|NARS|TSEN15|METTL1|LSM6|PUS7L	TRNA METABOLIC PROCESS	15	ENR	TRNA METABOLIC PROCESS	1		3.86e-05		TRNA METABOLIC PROCESS	FALSE	TRNA METABOLIC PROCESS
0.998258		0.013178		NOLC1|FBL	SNORNA METABOLIC PROCESS	2	ENR	SNORNA METABOLIC PROCESS	1		0.0017419		SNORNA METABOLIC PROCESS	FALSE	SNORNA METABOLIC PROCESS
0.991344		0.048513		GTF2F1|GTF2F2|TAF12|TAF10|AK6	TRANSCRIPTION INITIATION	5	ENR	TRANSCRIPTION INITIATION	1		0.0086558		TRANSCRIPTION INITIATION	FALSE	TRANSCRIPTION INITIATION
	0.998571		0.013485	SGK1|PAG1|FAS|CDO1|ASS1|TFAP4	RESPONSE TO GLUCOCORTICOID STIMULUS	6	ENR	RESPONSE TO GLUCOCORTICOID STIMULUS		1		0.0014288	RESPONSE TO GLUCOCORTICOID STIMULUS	FALSE	RESPONSE TO GLUCOCORTICOID STIMULUS
	1		5.33e-06	MGAT1|SLC37A1|SORD|DGAT2|GPCPD1|GK5|GDPD1|GDPD3|GPD2	ALDITOL METABOLIC PROCESS	9	ENR	ALDITOL METABOLIC PROCESS		1		2.04e-07	ALDITOL METABOLIC PROCESS	FALSE	ALDITOL METABOLIC PROCESS
	0.996056		0.028355	CD24A|TNFSF13B|C3|TAP2|H2-T23|CD1D1	POSITIVE REGULATION OF ADAPTIVE IMMUNE RESPONSE	6	ENR	POSITIVE REGULATION OF ADAPTIVE IMMUNE RESPONSE		1		0.0039442	POSITIVE REGULATION OF ADAPTIVE IMMUNE RESPONSE	FALSE	POSITIVE REGULATION OF ADAPTIVE IMMUNE RESPONSE
0.999971		0.000382		GNAI2|TSPO|SRGN|BIN1|SCFD1|KCNN4|PLCD1|NOLC1|SPHK1|SEPT2|TNFRSF11A|SLC8A1|IGF1|TXN1|PRDX1|HIP1|NSF|ITGB1|GLUD1|SLC30A1|EHD4|FCGR1|BAX|PXK|RALA|PTGS1|RAB8B|RALB|NCS1|CD36|RAB5C|CAP1|LYN|CACNA1F|FCER1G|PRAM1|PACSIN2|P2RY12|AKAP5|ANXA1|CD63|DBI	REGULATION OF TRANSPORT	42	ENR	REGULATION OF TRANSPORT	1		2.92e-05		REGULATION OF TRANSPORT	FALSE	REGULATION OF TRANSPORT
1	1	5.67e-27	3.32e-20	ZBTB7B|ST3GAL1|PPARGC1B|SPI1|ATP5C1|CHKB|KRTCAP2|CHKA|SETD1B|PBX2|NR1D2|DNTTIP2|LARS2|EID1|PBX1|THAP11|ABTB1|QARS|PADI4|ADI1|HBP1|MRPL18|MRPL19|PHF2|CDCA7|MRPL17|ELL|MRPL14|MRPL15|PHF1|MRPL12|SETD7|MRPL11|PIGV|MRPL20|LYN|MRPL27|MECP2|EIF2AK2|MRPL28|SNF8|MRPL21|SMPD1|MRPL22|NMT1|TK2|MED19|ARG2|MRPL36|MRPL34|MRPL35|POU5F1|POU5F2|MRPL33|KAT2B|MED11|ATIC|AEBP2|MED10|TSPO|RPLP2|PPARG|MOCS1|ARG1|JDP2|S…	BIOSYNTHETIC PROCESS	452	ENR	BIOSYNTHETIC PROCESS	1	1	2.86e-29	2.45e-22	BIOSYNTHETIC PROCESS	FALSE	BIOSYNTHETIC PROCESS
0.994213		0.035311		CFL1|PRC1|SEPT2|STX2	CYTOKINESIS	4	ENR	CYTOKINESIS	1		0.0057874		CYTOKINESIS	FALSE	CYTOKINESIS
	0.99699		0.023359	CD24A|TNFSF13B|C3|IL6|TAP2|H2-T23|HLX|CD1D1	REGULATION OF ADAPTIVE IMMUNE RESPONSE	8	ENR	REGULATION OF ADAPTIVE IMMUNE RESPONSE		1		0.0030096	REGULATION OF ADAPTIVE IMMUNE RESPONSE	FALSE	REGULATION OF ADAPTIVE IMMUNE RESPONSE
0.993736		0.037741		CDK11B|DAD1|CAPN2|GINS1|PSMC3|ZFP830|PSMC4	BLASTOCYST DEVELOPMENT	7	ENR	BLASTOCYST DEVELOPMENT	1		0.006264		BLASTOCYST DEVELOPMENT	FALSE	BLASTOCYST DEVELOPMENT
0.999815		0.0019812		MDH1|MDH2|ME2|FH1	MALATE METABOLIC PROCESS	4	ENR	MALATE METABOLIC PROCESS	1		0.000185		MALATE METABOLIC PROCESS	FALSE	MALATE METABOLIC PROCESS
0.998912		0.0090401		PTGS1|RNPEP|SPHK1|ALOX5|ALOX5AP|PTGES3	ICOSANOID BIOSYNTHETIC PROCESS	6	ENR	ICOSANOID BIOSYNTHETIC PROCESS	1		0.0010878		ICOSANOID BIOSYNTHETIC PROCESS	FALSE	ICOSANOID BIOSYNTHETIC PROCESS
	0.999985		0.000301	LPIN1|STAT5B|EIF4EBP2|TRIB3|INSR|SOCS7|MMP2|TFAP4|GSK3A|SGK1|ADIPOR1|ADIPOR2|PDE3B|PHIP	CELLULAR RESPONSE TO ENDOGENOUS STIMULUS	14	ENR	CELLULAR RESPONSE TO ENDOGENOUS STIMULUS		1		1.55e-05	CELLULAR RESPONSE TO ENDOGENOUS STIMULUS	FALSE	CELLULAR RESPONSE TO ENDOGENOUS STIMULUS
0.994964		0.031569		MOCS2|NFU1|GSS|HMBS|PDSS1|ALAS1|COQ7|MMAB|G6PDX|TMEM14C	COFACTOR BIOSYNTHETIC PROCESS	10	ENR	COFACTOR BIOSYNTHETIC PROCESS	1		0.0050365		COFACTOR BIOSYNTHETIC PROCESS	FALSE	COFACTOR BIOSYNTHETIC PROCESS
	0.999964		0.000632	CD274|CD38|PAG1|CD24A|PELI1|STAT5B|LYST|IL6|HLX|ADORA2A|ITGAL|SLC7A2|TNFSF13B|ICOSL|FAS|PLD2|RORA|BMI1|CD1D1	REGULATION OF LEUKOCYTE ACTIVATION	19	ENR	REGULATION OF LEUKOCYTE ACTIVATION		1		3.62e-05	REGULATION OF LEUKOCYTE ACTIVATION	FALSE	REGULATION OF LEUKOCYTE ACTIVATION
	0.998321		0.014746	SGK1|ATXN1|RIC8A|MECP2|KIT|SLC1A2	VISUAL BEHAVIOR	6	ENR	VISUAL BEHAVIOR		1		0.0016793	VISUAL BEHAVIOR	FALSE	VISUAL BEHAVIOR
	0.996569		0.025505	CLN6|GAA|LYST|IDUA	LYSOSOME ORGANIZATION	4	ENR	LYSOSOME ORGANIZATION		1		0.0034305	LYSOSOME ORGANIZATION	FALSE	LYSOSOME ORGANIZATION
1		2.24e-08		CAPZB|CAPZA1|PAK1|CAPZA2|PFN1|RAC1|ARPC1B|PLEK|ACTR3|TMSB4X|CORO1A|CFL1|TPM1|ARPC5|ARPC3|SYNPO|ARPC2|CAPG	REGULATION OF ACTIN FILAMENT-BASED PROCESS	18	ENR	REGULATION OF ACTIN FILAMENT-BASED PROCESS	1		8.17e-10		REGULATION OF ACTIN FILAMENT-BASED PROCESS	FALSE	REGULATION OF ACTIN FILAMENT-BASED PROCESS
	0.999857		0.0019966	SRC|IGF1R|SRF|LMO4|TSC1|JAG1|EGLN1|TGIF1|IPMK|DVL2|MMP2|AXIN1|PBX1|CD44|CXCR4|FST|PLXNA1|INHBA|IL6|VEGFA|SCRIB|TCF3|CSF1|HOXB4|POU5F1|SEMA3C	TISSUE MORPHOGENESIS	26	ENR	TISSUE MORPHOGENESIS		1		0.000143	TISSUE MORPHOGENESIS	FALSE	TISSUE MORPHOGENESIS
	1		6.35e-11	SRC|MAP4K2|CDK19|MINK1|PHKG2|PDPK1|KIT|SGK1|MAPKAPK5|CSNK1G1|CDC42BPG|ACVR1B|MAP4K5|MAP4K3|MAP3K3|PINK1|SNRK|MAPK8|MKNK1|MAP2K5|DSTYK|MKNK2|STK17B|RPS6KA4|ACVR2B|RPS6KA5|TRIM28|BMX|WEE1|BUB1B|IGF1R|CSNK1E|ULK3|TRIB3|ULK1|TRIB1|LRRK2|LRRK1|RAF1|TXK|ARRB1|NLK|GRK3|IRAK1|IRAK2|IL12RB2|KSR1|ITGA1|HIPK1|CLK4|CLK1|PRKCE|INSR|PAN3|TAOK2|GSK3A|CCNT1|PIK3CA|DYRK2|PRKD2|AATK|PKD1|PIM3|PRKAR2B	PROTEIN AMINO ACID PHOSPHORYLATION	64	ENR	PROTEIN AMINO ACID PHOSPHORYLATION		1		1.15e-12	PROTEIN AMINO ACID PHOSPHORYLATION	FALSE	PROTEIN AMINO ACID PHOSPHORYLATION
	0.995705		0.029819	MEX3D|TNFRSF1B	RNA DESTABILIZATION	2	ENR	RNA DESTABILIZATION		1		0.0042952	RNA DESTABILIZATION	FALSE	RNA DESTABILIZATION
0.995282		0.031463		UBE2V2|FGFR1|SPHK1|ITGB1|HMGB1	POSITIVE REGULATION OF NEURON PROJECTION DEVELOPMENT	5	ENR	POSITIVE REGULATION OF NEURON PROJECTION DEVELOPMENT	1		0.0047185		POSITIVE REGULATION OF NEURON PROJECTION DEVELOPMENT	FALSE	POSITIVE REGULATION OF NEURON PROJECTION DEVELOPMENT
1		6.75e-06		SRGN|MACF1|TOMM5|GRPEL1|NOP58|FOLR2|TOMM40|SRP19|CFL1|SRP14|TIMM8A1|YWHAZ|RAN|LMNA|TIMM13|MTX1|HTT	PROTEIN LOCALIZATION IN ORGANELLE	17	ENR	PROTEIN LOCALIZATION IN ORGANELLE	1		3.76e-07		PROTEIN LOCALIZATION IN ORGANELLE	FALSE	PROTEIN LOCALIZATION IN ORGANELLE
1		2.53e-08		GNAI2|CDC42|ATP5E|ATP5D|PDE4D|ATP5C1|ATP2A2|SEPT2|NMI|NSF|ATP1A1|MYO1E|ATP6V0B|ATP5A1|NUDT1|PGP|RAC1|VCP|RAB5C|ATP6V1E1|ATP6V0C|MX1|ATP2B4|KRAS|ATP5L|GNAS|ATP5B	PURINE NUCLEOTIDE CATABOLIC PROCESS	27	ENR	PURINE NUCLEOTIDE CATABOLIC PROCESS	1		9.3e-10		PURINE NUCLEOTIDE CATABOLIC PROCESS	FALSE	PURINE NUCLEOTIDE CATABOLIC PROCESS
	0.991628		0.048057	ULK1|SPRY2	REGULATION OF NERVE GROWTH FACTOR RECEPTOR SIGNALING PATHWAY	2	ENR	REGULATION OF NERVE GROWTH FACTOR RECEPTOR SIGNALING PATHWAY		1		0.0083719	REGULATION OF NERVE GROWTH FACTOR RECEPTOR SIGNALING PATHWAY	FALSE	REGULATION OF NERVE GROWTH FACTOR RECEPTOR SIGNALING PATHWAY
	0.997549		0.020055	SRC|NUP62|SRF|CCL5|IL16|ULK1|GAB2|CCL3|KIT|MMP2|SH2B1|CD44|INSL6|CXCR4|PEX5|RSPH9|ITGA1|CD24A|NRG1|LYST|VEGFA|SCRIB|JMY|CSF3R|GSK3A|CXCL3|SEMA3C	CELLULAR COMPONENT MOVEMENT	27	ENR	CELLULAR COMPONENT MOVEMENT		1		0.0024506	CELLULAR COMPONENT MOVEMENT	FALSE	CELLULAR COMPONENT MOVEMENT
	0.999415		0.006479	DGKD|LPIN1|MGAT1|CAV1|DGAT2|DGAT1|PNPLA2|ACSL1	NEUTRAL LIPID METABOLIC PROCESS	8	ENR	NEUTRAL LIPID METABOLIC PROCESS		1		0.000585	NEUTRAL LIPID METABOLIC PROCESS	FALSE	NEUTRAL LIPID METABOLIC PROCESS
1	1	2.38e-43	2.07e-08	MT-ND6|MT-ND5|POP1|ATP5C1|MT-ND2|MT-ND1|SNAPIN|CHKA|LRBA|ATG3|SLC16A10|UQCRC1|MT-CO2|SNX10|GABARAP|GRPEL1|LYST|LYN|MECP2|SNF8|SPIN1|NOSTRIN|FLVCR2|SLC7A5|PPARG|SLC29A1|DYNLL1|SNX30|VAMP8|SLC7A1|SLC7A2|MICALL2|SLC7A8|STX3|ABCB1A|ABCB1B|ARF5|ATP5A1|HTT|SLC16A1|TMCO3|TCOF1|SLCO3A1|UCP2|AP2S1|STX2|YKT6|LY75|CENPE|FABP3|FABP5|RIMS3|CRAT|SLC26A11|SLC39A4|SAT1|FADS3|AP2M1|DGAT1|S100A6|TAP2|TAP1|LY6E|ATP…	ESTABLISHMENT OF LOCALIZATION	401	ENR	ESTABLISHMENT OF LOCALIZATION	1	1	4.93e-46	5.99e-10	ESTABLISHMENT OF LOCALIZATION	FALSE	ESTABLISHMENT OF LOCALIZATION
	0.999994		0.000136	PSEN2|IGBP1|CAV1|ATXN1|ATXN7|IMPACT|INPP5K|PKIG|INSR|CNKSR3|FAM129A	NEGATIVE REGULATION OF PHOSPHORUS METABOLIC PROCESS	11	ENR	NEGATIVE REGULATION OF PHOSPHORUS METABOLIC PROCESS		1		6.38e-06	NEGATIVE REGULATION OF PHOSPHORUS METABOLIC PROCESS	FALSE	NEGATIVE REGULATION OF PHOSPHORUS METABOLIC PROCESS
0.998679		0.010584		CSPG4|TSPO|ARHGEF7	GLIAL CELL MIGRATION	3	ENR	GLIAL CELL MIGRATION	1		0.0013207		GLIAL CELL MIGRATION	FALSE	GLIAL CELL MIGRATION
	0.995705		0.029819	ICOSL|CD1D1	POSITIVE REGULATION OF INTERLEUKIN-4 BIOSYNTHETIC PROCESS	2	ENR	POSITIVE REGULATION OF INTERLEUKIN-4 BIOSYNTHETIC PROCESS		1		0.0042952	POSITIVE REGULATION OF INTERLEUKIN-4 BIOSYNTHETIC PROCESS	FALSE	POSITIVE REGULATION OF INTERLEUKIN-4 BIOSYNTHETIC PROCESS
	1		6.05e-31	ZBTB7B|PPARGC1B|FZD1|IFT57|ZFP280D|TGIF1|KLF11|SETD1B|PBX2|NR1D2|MEX3D|MKL1|PBX1|THAP11|ARID1A|KLF16|HBP1|CRY1|PHF2|ELL|KDM3A|PHF1|SETD7|ACVR1B|NR2C2|TOB1|ARHGAP6|ING1|MAPK8|MTA1|MECP2|HLX|IGBP1|TCF7L2|POU5F1|POU5F2|ERCC2|SIRT3|TAF8|KAT2B|SPRY2|LPIN1|AEBP2|PPARG|JDP2|ADCY3|MEF2D|YLPM1|HIPK1|HINFP|NFIA|USP6NL|ZFP687|MAML2|ELK4|CCNT1|TBC1D10A|TBC1D10B|MAML3|AGAP3|ATN1|ZBTB20|IRF2BP2|RORA|FUBP3|ZBTB…	REGULATION OF NUCLEOBASE, NUCLEOSIDE, NUCLEOTIDE AND NUCLEIC ACID METABOLIC PROCESS	206	ENR	REGULATION OF NUCLEOBASE, NUCLEOSIDE, NUCLEOTIDE AND NUCLEIC ACID METABOLIC PROCESS		1		2.05e-33	REGULATION OF NUCLEOBASE, NUCLEOSIDE, NUCLEOTIDE AND NUCLEIC ACID METABOLIC PROCESS	FALSE	REGULATION OF NUCLEOBASE, NUCLEOSIDE, NUCLEOTIDE AND NUCLEIC ACID METABOLIC PROCESS
0.992703	0.999915	0.042011	0.0012921	CIRBP|YWHAE|MVK|CAV1|EIF4EBP2|IMPACT|TIMP2|INSR|MECP2|FAM129A|CALR|PSEN2|IGBP1|SRP14|EIF2B3|ST13|ANG|N4BP1|PTPN6|INPP5K|CNKSR3|BAX|FBXO31	NEGATIVE REGULATION OF CELLULAR PROTEIN METABOLIC PROCESS	23	ENR	NEGATIVE REGULATION OF CELLULAR PROTEIN METABOLIC PROCESS	1	1	0.0072965	8.51e-05	NEGATIVE REGULATION OF CELLULAR PROTEIN METABOLIC PROCESS	FALSE	NEGATIVE REGULATION OF CELLULAR PROTEIN METABOLIC PROCESS
	0.998247		0.015227	TRIB3|TRIB1|FBXO31	REGULATION OF LIGASE ACTIVITY	3	ENR	REGULATION OF LIGASE ACTIVITY		1		0.0017528	REGULATION OF LIGASE ACTIVITY	FALSE	REGULATION OF LIGASE ACTIVITY
0.999272		0.0064128		DNAJC3|CCND1|LMNA|HSPA5|ATP2A2|EIF2AK2	ER-NUCLEUS SIGNALING PATHWAY	6	ENR	ER-NUCLEUS SIGNALING PATHWAY	1		0.000728		ER-NUCLEUS SIGNALING PATHWAY	FALSE	ER-NUCLEUS SIGNALING PATHWAY
1		2.29e-11		MT-ND5|MT-CYTB|MT-ND2|NDUFA7|COQ7|UQCRB|UQCR11|UQCR10|SLC37A2|NDUFB8|UQCRC1|MT-CO2|MT-CO3|CYCS|SDHB	RESPIRATORY ELECTRON TRANSPORT CHAIN	15	ENR	RESPIRATORY ELECTRON TRANSPORT CHAIN	1		5.44e-13		RESPIRATORY ELECTRON TRANSPORT CHAIN	FALSE	RESPIRATORY ELECTRON TRANSPORT CHAIN
	0.992636		0.044723	SORD|MAPK8|PRNP	RESPONSE TO CADMIUM ION	3	ENR	RESPONSE TO CADMIUM ION		1		0.0073644	RESPONSE TO CADMIUM ION	FALSE	RESPONSE TO CADMIUM ION
0.994919		0.031569		DBI|AREG	GLIAL CELL PROLIFERATION	2	ENR	GLIAL CELL PROLIFERATION	1		0.0050806		GLIAL CELL PROLIFERATION	FALSE	GLIAL CELL PROLIFERATION
0.996029		0.02729		SPCS2|SEC11C|CFP|SRGN|C1QB|C1QA|DHCR24|CAPN2|C1QC|SEC11A	PROTEIN PROCESSING	10	ENR	PROTEIN PROCESSING	1		0.0039711		PROTEIN PROCESSING	FALSE	PROTEIN PROCESSING
	0.99944		0.0062468	CD38|CD24A|PELI1|STAT5B|LYST|IL6|HLX|ITGAL|TNFSF13B|ICOSL|PLD2|BMI1|CD1D1	POSITIVE REGULATION OF CELL ACTIVATION	13	ENR	POSITIVE REGULATION OF CELL ACTIVATION		1		0.00056	POSITIVE REGULATION OF CELL ACTIVATION	FALSE	POSITIVE REGULATION OF CELL ACTIVATION
0.998258		0.013178		UFM1|UBA5	PROTEIN UFMYLATION	2	ENR	PROTEIN UFMYLATION	1		0.0017419		PROTEIN UFMYLATION	FALSE	PROTEIN UFMYLATION
0.999314	0.99979	0.0060712	0.002788	CSPG4|SRC|NUP62|CCL6|SRF|YWHAE|CCL2|TSPO|CCR1|IL16|CCL5|ULK1|GPX1|GAB2|CCL3|KIT|MMP2|CORO1A|NAV1|CFL1|CD44|PLAU|ITGB1|CXCR4|PEX5|BAX|ITGA1|CD24A|CD36|RAC1|NRG1|CAP1|LYST|HSP90AA1|FCER1G|VEGFA|SCRIB|CSF3R|ITGA6|GSK3A|EDNRB|FGFR1|ARHGEF7|CXCL3|ATP5B|SEMA3C	CELL MIGRATION	46	ENR	CELL MIGRATION	1	1	0.000686	0.00021	CELL MIGRATION	FALSE	CELL MIGRATION
	1		7.48e-12	ETS2|SRC|ARID2|SRF|ZBTB7B|KIT|PBX2|ZKSCAN17|PIAS1|MKL1|CD44|PBX1|PHIP|KLF16|RELA|RELB|FOXO4|RXRB|FOXO3|ACVR1B|ATXN1|ATXN7|KLF6|ING1|VEGFA|MECP2|ESRRA|IGBP1|IKZF2|TCF7L2|TRIM28|POU5F1|NFKB1|TAF8|PRDM1|KAT2B|LPIN1|LCN2|RUNX2|PPARG|CALCOCO1|TBL1XR1|ARRB1|TNFSF13B|IRAK1|MEF2D|MAML1|POU2F1|INHBA|STAT5B|HINFP|IL6|NFIA|JMY|TCF3|MAML2|DDIT3|MAML3|RORA|TAZ|ATF4|HDAC4|FUBP3|NFAT5|CEBPA|PLAGL2	POSITIVE REGULATION OF GENE EXPRESSION	66	ENR	POSITIVE REGULATION OF GENE EXPRESSION		1		1.22e-13	POSITIVE REGULATION OF GENE EXPRESSION	FALSE	POSITIVE REGULATION OF GENE EXPRESSION
	0.998848		0.011443	SRC|DYRK2|CLK4|CLK1|INSR|IL12RB2|KIT	PEPTIDYL-TYROSINE PHOSPHORYLATION	7	ENR	PEPTIDYL-TYROSINE PHOSPHORYLATION		1		0.0011517	PEPTIDYL-TYROSINE PHOSPHORYLATION	FALSE	PEPTIDYL-TYROSINE PHOSPHORYLATION
0.994919		0.031569		ALOX5|ALOX5AP	LIPOXYGENASE PATHWAY	2	ENR	LIPOXYGENASE PATHWAY	1		0.0050806		LIPOXYGENASE PATHWAY	FALSE	LIPOXYGENASE PATHWAY
0.993012		0.041076		PNP|NME1|NME4	GTP BIOSYNTHETIC PROCESS	3	ENR	GTP BIOSYNTHETIC PROCESS	1		0.0069881		GTP BIOSYNTHETIC PROCESS	FALSE	GTP BIOSYNTHETIC PROCESS
1		5.76e-08		GNAI2|CDC42|ATP5E|ATP5D|ATP5C1|ATP2A2|SEPT2|NMI|NSF|ATP1A1|MYO1E|ATP6V0B|ATP5A1|PGP|RAC1|VCP|RAB5C|ATP6V1E1|ATP6V0C|MX1|ATP2B4|KRAS|ATP5L|GNAS|ATP5B	PURINE RIBONUCLEOTIDE CATABOLIC PROCESS	25	ENR	PURINE RIBONUCLEOTIDE CATABOLIC PROCESS	1		2.2e-09		PURINE RIBONUCLEOTIDE CATABOLIC PROCESS	FALSE	PURINE RIBONUCLEOTIDE CATABOLIC PROCESS
1		3.38e-07		CDC42|CAPZA1|CAPZA2|TLN1|PFN1|HMGB1|CALR|CORO1A|HSP90B1|CFL1|ACTG1|ARPC4|ITGB1|PDGFA|CAPZB|MTSS1|RAC1|CAP1|EPB41L1|TMSB4X|WAS|DIAPH3|LCP1|AIF1|KRAS|GAS7	ACTIN FILAMENT-BASED PROCESS	26	ENR	ACTIN FILAMENT-BASED PROCESS	1		1.55e-08		ACTIN FILAMENT-BASED PROCESS	FALSE	ACTIN FILAMENT-BASED PROCESS
0.999995		7.11e-05		TIMM8A1|YWHAZ|TOMM5|GRPEL1|TIMM13|TOMM40|MTX1	PROTEIN TARGETING TO MITOCHONDRION	7	ENR	PROTEIN TARGETING TO MITOCHONDRION	1		4.61e-06		PROTEIN TARGETING TO MITOCHONDRION	FALSE	PROTEIN TARGETING TO MITOCHONDRION
0.993012		0.041076		CD36|APOBEC1|MSR1	LIPOPROTEIN TRANSPORT	3	ENR	LIPOPROTEIN TRANSPORT	1		0.0069881		LIPOPROTEIN TRANSPORT	FALSE	LIPOPROTEIN TRANSPORT
0.997837		0.015898		HSPD1|ST13|CD74|H2-DMA	CHAPERONE-MEDIATED PROTEIN FOLDING	4	ENR	CHAPERONE-MEDIATED PROTEIN FOLDING	1		0.0021628		CHAPERONE-MEDIATED PROTEIN FOLDING	FALSE	CHAPERONE-MEDIATED PROTEIN FOLDING
	0.999999		2.24e-05	MGAT1|SLC37A1|DGAT2|GPCPD1|GK5|GDPD1|GDPD3|GPD2	GLYCEROL METABOLIC PROCESS	8	ENR	GLYCEROL METABOLIC PROCESS		1		9.02e-07	GLYCEROL METABOLIC PROCESS	FALSE	GLYCEROL METABOLIC PROCESS
0.999987		0.000182		SPCS2|SEC11C|GSS|ACE|IDH1|GLO1|GPX1|GPX3|G6PDX|SEC11A	PEPTIDE METABOLIC PROCESS	10	ENR	PEPTIDE METABOLIC PROCESS	1		1.3e-05		PEPTIDE METABOLIC PROCESS	FALSE	PEPTIDE METABOLIC PROCESS
1		4.1e-07		BIN1|CDC42SE1|MSR1|HIP1|SH3KBP1|NECAP2|EHD4|FCGR1|AP2A2|ITGAV|CLINT1|CD36|NME1|RAC1|CAP1|MRC1|DBNL|FCER1G|PACSIN2|LDLRAP1|CTTN|NOSTRIN|RIN2|LRP1|MARCH3|DAB2|AP1S2|ATP5B	MEMBRANE INVAGINATION	28	ENR	MEMBRANE INVAGINATION	1		1.93e-08		MEMBRANE INVAGINATION	FALSE	MEMBRANE INVAGINATION
0.993736		0.037741		MDH1|MDH2|LDHB|BAD|LDHA|G6PDX|TALDO1	GLUCOSE CATABOLIC PROCESS	7	ENR	GLUCOSE CATABOLIC PROCESS	1		0.006264		GLUCOSE CATABOLIC PROCESS	FALSE	GLUCOSE CATABOLIC PROCESS
	0.999911		0.0013457	LPIN1|GSK3A|SGK1|PDE3B|PHIP|EIF4EBP2|TRIB3|INSR|SOCS7	CELLULAR RESPONSE TO INSULIN STIMULUS	9	ENR	CELLULAR RESPONSE TO INSULIN STIMULUS		1		8.95e-05	CELLULAR RESPONSE TO INSULIN STIMULUS	FALSE	CELLULAR RESPONSE TO INSULIN STIMULUS
0.999999	1	1.79e-05	5.51e-08	CASP4|CASP2|SRGN|NOD1|IFT57|DRAM1|FIS1|KLF11|CADM1|RNF144B|PYCARD|AIMP2|KIT|ALDOC|HIP1|ENDOG|SH3KBP1|DRAM2|SGK1|SRA1|RFFL|DNASE1L3|AXIN1|PHLDA3|RPS6|BAD|APIP|BAX|BAG4|CD24A|RALB|EIF5A|BNIP2|BMF|BBC3|TAF10|EIF2AK2|BIRC5|BAG1|CDK11B|TCTN3|STK17B|FAS|CD5L|DPF2|JADE1|ERCC2|BUB1B|NFKB1|MRPL41|XAF1|SIAH1A|BCL2L1|RIPK3|BCL2L2|STEAP3|NDUFA13|PHLPP1|TRIB3|CIB1|GPX1|RAF1|DYNLL1|PSEN2|SIVA1|DAD1|INSL6|CYFIP…	PROGRAMMED CELL DEATH	92	ENR	PROGRAMMED CELL DEATH	1	1	1.06e-06	1.73e-09	PROGRAMMED CELL DEATH	FALSE	PROGRAMMED CELL DEATH
1	1	6.98e-68	2.24e-40	POP5|POP7|SPI1|ATP5C1|ALKBH2|KRTCAP2|PSMD4|ATG3|ENDOG|DNTTIP2|LARS2|EID1|PRKAR1A|UQCRC1|PADI4|MRPL18|MRPL19|CDCA7|MRPL17|MRPL14|MRPL15|MRPL12|OAZ1|MRPL11|MRPL20|GRPEL1|LYN|FUCA1|MRPL27|EIF2AK2|MRPL28|SNF8|MRPL21|MRPL22|NMT1|MED19|MRPL36|MRPL34|MRPL35|MRPL33|MED11|ATIC|MED10|TSPO|RPLP2|RIPK3|ARG1|SPHK1|MRPL49|ELOVL6|MRPL47|DYNLL1|MED29|PSMA5|PSMA6|PSMA3|PSMA4|MRPL51|PSMA2|ADSSL1|MMP19|ATP5A1|RPS27…	PRIMARY METABOLIC PROCESS	901	ENR	PRIMARY METABOLIC PROCESS	1	1	8.28e-71	2.76e-43	PRIMARY METABOLIC PROCESS	FALSE	PRIMARY METABOLIC PROCESS
0.999187		0.0070133		CFL1|PFN1|CENPE|RAC1|PLEK|ACTR3|SYNPO|ARPC2|RANBP1	POSITIVE REGULATION OF ORGANELLE ORGANIZATION	9	ENR	POSITIVE REGULATION OF ORGANELLE ORGANIZATION	1		0.000813		POSITIVE REGULATION OF ORGANELLE ORGANIZATION	FALSE	POSITIVE REGULATION OF ORGANELLE ORGANIZATION
	0.995609		0.030393	SLC39A4|CD38|SLC6A12|SLC29A1|TSC1|IDUA|ADAM22|CCL3|CHKA|SGK1|INPP5K|PRNP|FOXO3|CXCR3|SLC9A1|CAV1|ATXN1|CLN6|MPV17|LYST|INSR|VEGFA|MECP2|GNAQ|ADORA2A|MON1A|PDE3B|ERCC2|SLC11A2|PMP22	CHEMICAL HOMEOSTASIS	30	ENR	CHEMICAL HOMEOSTASIS		1		0.0043911	CHEMICAL HOMEOSTASIS	FALSE	CHEMICAL HOMEOSTASIS
0.994213		0.035311		SOCS2|CCND1|AREG|TNFRSF11A	MAMMARY GLAND ALVEOLUS DEVELOPMENT	4	ENR	MAMMARY GLAND ALVEOLUS DEVELOPMENT	1		0.0057874		MAMMARY GLAND ALVEOLUS DEVELOPMENT	FALSE	MAMMARY GLAND ALVEOLUS DEVELOPMENT
0.99602		0.02729		ANXA2|PDPN|F7|PLEK|ANXA5	REGULATION OF COAGULATION	5	ENR	REGULATION OF COAGULATION	1		0.0039795		REGULATION OF COAGULATION	FALSE	REGULATION OF COAGULATION
	0.995527		0.030791	LPIN1|CAV1|DGAT2|DGAT1|PNPLA2|ACSL1	TRIGLYCERIDE METABOLIC PROCESS	6	ENR	TRIGLYCERIDE METABOLIC PROCESS		1		0.0044732	TRIGLYCERIDE METABOLIC PROCESS	FALSE	TRIGLYCERIDE METABOLIC PROCESS
1	0.9965	6.75e-06	0.0259	MGMT|BCL2L1|NOD1|CST3|IFT57|PTMA|LXN|SERPINE1|PYCARD|HIP1|CSTB|BAD|BAX|PSME1|CAV1|PSME2|VCP|NLRC4|IL6|TIMP2|PAN3|BBC3|FN1|ADORA2A|GSPT1|CYCS|ACRBP	REGULATION OF PEPTIDASE ACTIVITY	27	ENR	REGULATION OF PEPTIDASE ACTIVITY	1	1	3.76e-07	0.0034996	REGULATION OF PEPTIDASE ACTIVITY	FALSE	REGULATION OF PEPTIDASE ACTIVITY
0.999256	0.996394	0.0065152	0.026448	TNFRSF13B|SPI1|STAT5B|LYN|FH1|IL6|PRDX2|VEGFA|TIMP1|CCNB2|G6PDX|VPS54|PRDX1|CORO1A|CSF1|FLVCR1|AXIN1|TNFSF13B|FAS|RPS6|ERCC2|PIRB|BAX|SLC11A2	HOMEOSTASIS OF NUMBER OF CELLS	24	ENR	HOMEOSTASIS OF NUMBER OF CELLS	1	1	0.000744	0.0036061	HOMEOSTASIS OF NUMBER OF CELLS	FALSE	HOMEOSTASIS OF NUMBER OF CELLS
	0.999855		0.0020155	PSEN2|DTX3|DTX4|NRG1|JAG1|MIB2|APH1C|MAML1|FBXO30	NOTCH SIGNALING PATHWAY	9	ENR	NOTCH SIGNALING PATHWAY		1		0.000145	NOTCH SIGNALING PATHWAY	FALSE	NOTCH SIGNALING PATHWAY
1		3.14e-18		SUCLG1|MT-ND5|MT-CYTB|MT-ND2|IDH3A|ADSL|FH1|NDUFA7|UQCRB|SUCLA2|UQCRC1|MT-CO2|MT-CO3|SDHC|SDHB|BAX|IDH1|IDH2|COQ7|UQCR11|MDH1|UQCR10|MDH2|SLC37A2|NDUFB8|CYCS	CELLULAR RESPIRATION	26	ENR	CELLULAR RESPIRATION	1		3.16e-20		CELLULAR RESPIRATION	FALSE	CELLULAR RESPIRATION
	1		3.49e-16	SRF|ZBTB7B|FOXK1|TGIF1|KLF11|PBX2|NR1D2|ZKSCAN17|MKL1|PBX1|KLF16|MGA|FOXJ2|SETD7|ACVR1B|NR2C2|KLF6|MAPK8|MTA1|MECP2|HLX|IGBP1|IKZF2|TCF7L2|RPS6KA5|TRIM28|POU5F1|POU5F2|SIRT3|TAF8|KAT2B|LPIN1|AEBP2|RUNX2|PPARG|RUNX1|JDP2|MEF2D|HIPK1|STAT5B|HINFP|NFIA|MED13L|MAML2|ELK4|MAML3|ATN1|RORA|IRF2BP2|CITED2|FUBP3|PKIG|TSC22D3|BMI1|PLAGL2|POGK|MAF1|ETS2|ARID2|TLE3|TSC22D1|FOXP4|FOXP1|ERF|RELA|CREBL2|RELB|FO…	REGULATION OF TRANSCRIPTION, DNA-DEPENDENT	111	ENR	REGULATION OF TRANSCRIPTION, DNA-DEPENDENT		1		3.97e-18	REGULATION OF TRANSCRIPTION, DNA-DEPENDENT	FALSE	REGULATION OF TRANSCRIPTION, DNA-DEPENDENT
1		1.14e-20		ATP5E|ATP5D|DCXR|PDE4D|ATP5C1|ATP2A2|ATP5F1|DCK|ATP6V0A1|SEPT2|NMI|DERA|GMPR|ATP1A3|ATP1A1|CBR2|ATP6V0B|NME4|PGP|NME1|RAC1|RAB5C|APOBEC1|UMPS|CNP|ATP6V0C|ATP6V0E|DTYMK|AK3|G6PDX|MX1|ATP2B4|APRT|DCTPP1|NT5C|KRAS|GAMT|GNAI2|CDC42|ATIC|MTAP|IDH3A|ADSL|LDHB|LDHA|NSF|MYO1E|ATP5J2|ADSSL1|CMPK2|ATP5A1|NUDT1|ITPA|ATP6V1D|VCP|ATP6V1E1|TALDO1|MDH1|MDH2|PNP|ATP5K|ATP5G3|ATP5J|ATP5G1|ATP5L|GNAS|ATP5B	NUCLEOBASE, NUCLEOSIDE AND NUCLEOTIDE METABOLIC PROCESS	67	ENR	NUCLEOBASE, NUCLEOSIDE AND NUCLEOTIDE METABOLIC PROCESS	1		1.05e-22		NUCLEOBASE, NUCLEOSIDE AND NUCLEOTIDE METABOLIC PROCESS	FALSE	NUCLEOBASE, NUCLEOSIDE AND NUCLEOTIDE METABOLIC PROCESS
	0.999562		0.0052509	CD24A|STAT5B|BCL11A|MINK1|KIT|TCF3|LRRC8A|PSEN2|FOXP1|CSF1|FAS|HS1BP3|RELB|CEBPA|CD1D1	LEUKOCYTE DIFFERENTIATION	15	ENR	LEUKOCYTE DIFFERENTIATION		1		0.000438	LEUKOCYTE DIFFERENTIATION	FALSE	LEUKOCYTE DIFFERENTIATION
	0.999165		0.0087801	NDST1|RUNX2|GABBR1|RUNX1|MAPK8|IDUA|GNAQ|ESRRA|MMP2|TAPT1|CSF1|IMPAD1|HOXB4|AXIN1|PBX1|ACVR2B|HOXB3|TAZ|HDAC4|MEF2D|PKD1|HDAC5|ERCC2|BMI1	SKELETAL SYSTEM DEVELOPMENT	24	ENR	SKELETAL SYSTEM DEVELOPMENT		1		0.000835	SKELETAL SYSTEM DEVELOPMENT	FALSE	SKELETAL SYSTEM DEVELOPMENT
0.999995		7.94e-05		C1QB|C1QA|CD74|C1QC|LYN|FCER1G|PRDX1|ACE|LAT2|YWHAZ|H2-DMA|PTPN6|FCGR1|IRF7|PIRB	LEUKOCYTE MEDIATED IMMUNITY	15	ENR	LEUKOCYTE MEDIATED IMMUNITY	1		5.23e-06		LEUKOCYTE MEDIATED IMMUNITY	FALSE	LEUKOCYTE MEDIATED IMMUNITY
0.999994		9.39e-05		ATP5E|ATP5D|ATP5C1|ATP5A1|ATP5B	PURINE NUCLEOSIDE DIPHOSPHATE METABOLIC PROCESS	5	ENR	PURINE NUCLEOSIDE DIPHOSPHATE METABOLIC PROCESS	1		6.34e-06		PURINE NUCLEOSIDE DIPHOSPHATE METABOLIC PROCESS	FALSE	PURINE NUCLEOSIDE DIPHOSPHATE METABOLIC PROCESS
	0.999871		0.0018443	GSR|NDST1|PHGDH|CSAD|STAT5B|GSTM1|CDO1|GSTP1|MAT2A|IMPAD1|ADI1|MAMDC2|SGSH	SULFUR METABOLIC PROCESS	13	ENR	SULFUR METABOLIC PROCESS		1		0.000129	SULFUR METABOLIC PROCESS	FALSE	SULFUR METABOLIC PROCESS
1	1	1.1e-07	7.79e-07	UBE2M|YWHAE|PSTK|FZD1|LSM14B|IMPACT|HMGB1|IGF1|NCBP2|CALR|ERF|CD44|PRKAR1A|PHIP|AURKAIP1|CPEB1|PIWIL2|AGO4|ITGB1|RELA|RAP2B|NDUFS4|PSMD2|BAX|PDGFA|PSMD1|MVK|ACVR1B|CD24A|EIF5A|CLN6|EIF4EBP2|PDGFC|LYN|UBE2G2|MECP2|TNRC6B|MKNK1|AKAP5|MKNK2|AIF1|IGBP1|EIF2B3|PSD3|FBXO31|CDC42|CIRBP|EIF4G2|PELI1|CSNK1E|C3|CD74|SPHK1|TRIB3|TRIB1|FAM129A|PSEN2|SRP14|ST13|ANG|EIF4E2|IRAK1|PTPN6|INPP5K|EIF3C|UBE2V2|CAV1|…	REGULATION OF PROTEIN METABOLIC PROCESS	88	ENR	REGULATION OF PROTEIN METABOLIC PROCESS	1	1	4.63e-09	2.69e-08	REGULATION OF PROTEIN METABOLIC PROCESS	FALSE	REGULATION OF PROTEIN METABOLIC PROCESS
	0.999634		0.0045041	CD38|CD24A|PELI1|STAT5B|LYST|IL6|HLX|ITGAL|TNFSF13B|ICOSL|PLD2|BMI1|CD1D1	POSITIVE REGULATION OF LEUKOCYTE ACTIVATION	13	ENR	POSITIVE REGULATION OF LEUKOCYTE ACTIVATION		1		0.000366	POSITIVE REGULATION OF LEUKOCYTE ACTIVATION	FALSE	POSITIVE REGULATION OF LEUKOCYTE ACTIVATION
1		2.4e-06		ATP5E|ATP5D|ATP5C1|ATP5A1|ATP5B	ADP BIOSYNTHETIC PROCESS	5	ENR	ADP BIOSYNTHETIC PROCESS	1		1.26e-07		ADP BIOSYNTHETIC PROCESS	FALSE	ADP BIOSYNTHETIC PROCESS
0.991259		0.04891		GALK1|PGM3|GPT|DCXR|LDHB|FUCA1|LDHA|TALDO1|G6PDX|MDH1|MDH2|GALE|M6PR|FABP5|BAD|PTGES3	MONOSACCHARIDE METABOLIC PROCESS	16	ENR	MONOSACCHARIDE METABOLIC PROCESS	1		0.0087412		MONOSACCHARIDE METABOLIC PROCESS	FALSE	MONOSACCHARIDE METABOLIC PROCESS
0.999801	0.996638	0.0020931	0.025347	CCL6|CCL2|CCL12|CCL7|CCL17|CCL24|HMGB1|CCR1|CCL5|IL16|CCL3|C3AR1|KIT|CORO1A|CCL9|FPR1|FPR2|ITGA1|RAC1|LYST|CYSLTR1|FCER1G|SCRIB|CSF3R|CXCL3	TAXIS	25	ENR	TAXIS	1	1	0.000199	0.0033624	TAXIS	FALSE	TAXIS
0.994953		0.031569		ATP6V1E1|ATP6V0B|ATP6V0E	ENERGY COUPLED PROTON TRANSPORT, AGAINST ELECTROCHEMICAL GRADIENT	3	ENR	ENERGY COUPLED PROTON TRANSPORT, AGAINST ELECTROCHEMICAL GRADIENT	1		0.0050473		ENERGY COUPLED PROTON TRANSPORT, AGAINST ELECTROCHEMICAL GRADIENT	FALSE	ENERGY COUPLED PROTON TRANSPORT, AGAINST ELECTROCHEMICAL GRADIENT
	1		1.01e-09	FZD1|LRCH4|TGIF1|CCDC85B|KLF11|FOXP4|FOXP1|ZKSCAN17|PIAS1|KLF16|AGO4|PHF21A|TOB1|MECP2|PER2|TNRC6B|PER1|TFAP4|TRIM28|POU5F1|SIRT3|NFKB1|AEBP2|RUNX2|PPARG|GEM|JDP2|TRIB3|TBL1XR1|IRAK1|EHMT2|POU2F1|CBX4|CLP1|SCAI|CAV1|HIPK1|NRG1|BCL11A|INSR|TCF3|HOXB4|TXNIP|ATN1|IRF2BP2|TAZ|HDAC4|PKIG|HDAC5|BMI1|CEBPA|MAF1	NEGATIVE REGULATION OF GENE EXPRESSION	52	ENR	NEGATIVE REGULATION OF GENE EXPRESSION		1		2.29e-11	NEGATIVE REGULATION OF GENE EXPRESSION	FALSE	NEGATIVE REGULATION OF GENE EXPRESSION
	1		5.59e-15	SRC|CDK19|PHKG2|PDPK1|CDC42BPG|CRY1|BTG1|ACVR1B|PINK1|SNRK|MAPK8|MECP2|PPP2R3D|MKNK1|DSTYK|MKNK2|RPS6KA4|ACVR2B|RPS6KA5|TRIM28|DUSP1|WEE1|MAMDC2|SIRT3|KAT2B|SIAH1A|PELI1|CSNK1E|ULK3|TRIB3|ULK1|TRIB1|TXK|NLK|IL12RB2|HIPK1|TTLL3|INSR|TAOK2|CCNT1|AATK|PIM3|BMI1|EPM2A|KCMF1|PIAS3|MAP4K2|KMT5C|MINK1|KIT|SGK1|ERF|MAPKAPK5|CSNK1G1|MAP4K5|MAP4K3|MAP3K3|MIB2|UBE2G2|SOCS7|PDP1|MAP2K5|STK17B|FBXO32|BMX|FBXO…	POST-TRANSLATIONAL PROTEIN MODIFICATION	97	ENR	POST-TRANSLATIONAL PROTEIN MODIFICATION		1		7.05e-17	POST-TRANSLATIONAL PROTEIN MODIFICATION	FALSE	POST-TRANSLATIONAL PROTEIN MODIFICATION
0.999678		0.0031665		NME1|CMPK2|DTYMK|AK3	NUCLEOTIDE PHOSPHORYLATION	4	ENR	NUCLEOTIDE PHOSPHORYLATION	1		0.000322		NUCLEOTIDE PHOSPHORYLATION	FALSE	NUCLEOTIDE PHOSPHORYLATION
0.999882		0.0013115		ANXA1|TXNRD1|PARK7|PRDX2|GPX1|GPX3|PRDX5|PRDX1	RESPONSE TO HYDROGEN PEROXIDE	8	ENR	RESPONSE TO HYDROGEN PEROXIDE	1		0.000118		RESPONSE TO HYDROGEN PEROXIDE	FALSE	RESPONSE TO HYDROGEN PEROXIDE
0.999606		0.0037793		CDC42SE1|POP1|CCL24|C3AR1|YWHAH|CORO1A|SRA1|THBS1|PGF|S100A13|BAX|PDGFA|CD36|RAC1|CCR2|ACTR3|FN1|CFDP1|AKAP5|FGFR1|PDPN|GAS7|CYFIP1|ARHGAP4|TIAM1	REGULATION OF ANATOMICAL STRUCTURE MORPHOGENESIS	25	ENR	REGULATION OF ANATOMICAL STRUCTURE MORPHOGENESIS	1		0.000394		REGULATION OF ANATOMICAL STRUCTURE MORPHOGENESIS	FALSE	REGULATION OF ANATOMICAL STRUCTURE MORPHOGENESIS
0.999444		0.0051252		MECR|PTGS1|FADS3|PSAT1|RNPEP|SPHK1|NDUFAB1|ELOVL6|ACACA|SCD2|APIP|ALOX5|ALOX5AP|PTGES3|HTT|DEGS2	CARBOXYLIC ACID BIOSYNTHETIC PROCESS	16	ENR	CARBOXYLIC ACID BIOSYNTHETIC PROCESS	1		0.000556		CARBOXYLIC ACID BIOSYNTHETIC PROCESS	FALSE	CARBOXYLIC ACID BIOSYNTHETIC PROCESS
	0.999986		0.000283	MINK1|TXK|KIT|RAF1|ARRB1|NLK|PIAS1|DUSP16|IRAK1|NDST1|SLC9A1|CAV1|ITGA1|MAP3K3|STAT5B|NRG1|MAPK8|MKNK1|MAP2K5|MKNK2|PIK3CA|STK17B|RPS6KA4|RPS6KA5|PKD1	INTRACELLULAR PROTEIN KINASE CASCADE	25	ENR	INTRACELLULAR PROTEIN KINASE CASCADE		1		1.42e-05	INTRACELLULAR PROTEIN KINASE CASCADE	FALSE	INTRACELLULAR PROTEIN KINASE CASCADE
	0.99997		0.000538	PHGDH|CSAD|STAT5B|CDO1	TAURINE METABOLIC PROCESS	4	ENR	TAURINE METABOLIC PROCESS		1		3.03e-05	TAURINE METABOLIC PROCESS	FALSE	TAURINE METABOLIC PROCESS
1	1	5.99e-11	2.33e-11	GSS|APOE|PLCD1|ARSB|PARK7|CCR1|CCL5|SLC8A1|CCL3|CHKA|C3AR1|MMP2|ENDOG|CFL1|ATP1A3|ATP1A1|HSPD1|AKR1B3|BAX|ASS1|PGP|CD36|RAC1|PFKL|LYST|APOBEC1|MAPK8|LYN|CDO1|FCER1G|MAT2A|MECP2|CACYBP|EIF2AK2|EIF4A2|SMPD1|TCF7L2|EIF2B3|SRXN1|ACVR2B|M6PR|AREG|POU5F1|ERCC2|NEDD8|ACSL1|SLC11A2|LPIN1|PTPA|PAK1|PELI1|BCL2L1|CTSC|PPARG|RUNX1|TRIB3|EGLN1|ADSL|GPX1|TRIB1|GPX3|BLMH|DNAJC3|TRPM2|CCND1|PLAU|SCN1B|ABCB1A|SLC…	RESPONSE TO CHEMICAL STIMULUS	190	ENR	RESPONSE TO CHEMICAL STIMULUS	1	1	1.53e-12	4.01e-13	RESPONSE TO CHEMICAL STIMULUS	FALSE	RESPONSE TO CHEMICAL STIMULUS
	0.999963		0.000648	NUP62|CAV1|ITGA1|DGKQ|NRG1|TSC1|GADD45A|TRIB3|IL6|KIT|ARRB1|DGKD|PSEN2|ADORA2A|CSF1|DUSP16|AXIN1|ACVR2B|IRAK1|PKIG|PRKAR2B|SPRY2	REGULATION OF PROTEIN KINASE ACTIVITY	22	ENR	REGULATION OF PROTEIN KINASE ACTIVITY		1		3.73e-05	REGULATION OF PROTEIN KINASE ACTIVITY	FALSE	REGULATION OF PROTEIN KINASE ACTIVITY
1		2.16e-14		GNAI2|CDC42|ATP5E|ATP5D|ATP5C1|ATP2A2|ATP5F1|ATP6V0A1|SEPT2|NMI|NSF|ATP1A3|ATP1A1|MYO1E|ATP5J2|ATP6V0B|ATP5A1|NME4|NUDT1|PGP|ATP6V1D|NME1|RAC1|VCP|RAB5C|ATP6V1E1|ATP6V0C|ATP6V0E|AK3|MX1|ATP2B4|KRAS|PNP|ATP5K|ATP5J|ATP5G3|ATP5G1|ATP5L|GNAS|ATP5B	PURINE NUCLEOSIDE TRIPHOSPHATE METABOLIC PROCESS	40	ENR	PURINE NUCLEOSIDE TRIPHOSPHATE METABOLIC PROCESS	1		2.88e-16		PURINE NUCLEOSIDE TRIPHOSPHATE METABOLIC PROCESS	FALSE	PURINE NUCLEOSIDE TRIPHOSPHATE METABOLIC PROCESS
0.999272		0.0064128		HIP1|VCP|GSPT1|CYCS|PYCARD|BAX	ACTIVATION OF CASPASE ACTIVITY	6	ENR	ACTIVATION OF CASPASE ACTIVITY	1		0.000728		ACTIVATION OF CASPASE ACTIVITY	FALSE	ACTIVATION OF CASPASE ACTIVITY
	0.994488		0.036182	PBX1|RUNX1|VEGFA	EMBRYONIC HEMOPOIESIS	3	ENR	EMBRYONIC HEMOPOIESIS		1		0.0055119	EMBRYONIC HEMOPOIESIS	FALSE	EMBRYONIC HEMOPOIESIS
	0.998531		0.013485	CSAD|CDO1	CYSTEINE CATABOLIC PROCESS	2	ENR	CYSTEINE CATABOLIC PROCESS		1		0.0014692	CYSTEINE CATABOLIC PROCESS	FALSE	CYSTEINE CATABOLIC PROCESS
0.999788	0.993233	0.0021991	0.042606	SMURF1|RUNX2|TOB1|CNP|IFI204|IGF1|ENPP1|ESRRA|CSF1|PBX1|FGFR1|CD276|MGP|RSAD2|HDAC4|OSTC|AREG|GNAS|HDAC5	REGULATION OF OSSIFICATION	19	ENR	REGULATION OF OSSIFICATION	1	1	0.000212	0.0067667	REGULATION OF OSSIFICATION	FALSE	REGULATION OF OSSIFICATION
1		7.4e-08		RBX1|USP14|PSMA5|DNAJC3|PSMA6|UCHL1|PSMA3|PSMA4|PSMA2|UCHL3|PSMA7|UCHL5|PSMB6|UCHL4|PSMB7|PSMB4|PSMB5|VCP|PSMB2|PSMB10|HSPA5|PSMB3|PSMB8|UBE2I|ISG15	PROTEOLYSIS INVOLVED IN CELLULAR PROTEIN CATABOLIC PROCESS	25	ENR	PROTEOLYSIS INVOLVED IN CELLULAR PROTEIN CATABOLIC PROCESS	1		2.94e-09		PROTEOLYSIS INVOLVED IN CELLULAR PROTEIN CATABOLIC PROCESS	FALSE	PROTEOLYSIS INVOLVED IN CELLULAR PROTEIN CATABOLIC PROCESS
0.998688		0.010584		CORO1A|TNFRSF13B|RPS6|CCNB2|BAX|PIRB	LYMPHOCYTE HOMEOSTASIS	6	ENR	LYMPHOCYTE HOMEOSTASIS	1		0.0013122		LYMPHOCYTE HOMEOSTASIS	FALSE	LYMPHOCYTE HOMEOSTASIS
	1		1.71e-10	ETS2|ARID2|SRF|ZBTB7B|CIZ1|PBX2|ZKSCAN17|PIAS1|MKL1|ERF|PBX1|ICOSL|PHIP|KLF16|RELA|FOXO4|RXRB|FOXO3|ACVR1B|ATXN1|ATXN7|KLF6|ING1|MAPK8|VEGFA|MECP2|ESRRA|IGBP1|IKZF2|TCF7L2|TRIM28|POU5F1|NFKB1|TAF8|KAT2B|LPIN1|RUNX2|PPARG|CALCOCO1|TBL1XR1|FAM129A|ARRB1|IRAK1|MEF2D|MAML1|POU2F1|INHBA|MPV17|STAT5B|HINFP|IL6|NFIA|INSR|JMY|TCF3|MAML2|ADORA2A|DDIT3|MAML3|RORA|TAZ|ATF4|HDAC4|FUBP3|NFAT5|CEBPA|PLAGL2|CD1…	POSITIVE REGULATION OF CELLULAR BIOSYNTHETIC PROCESS	68	ENR	POSITIVE REGULATION OF CELLULAR BIOSYNTHETIC PROCESS		1		3.36e-12	POSITIVE REGULATION OF CELLULAR BIOSYNTHETIC PROCESS	FALSE	POSITIVE REGULATION OF CELLULAR BIOSYNTHETIC PROCESS
0.999994	0.999847	9.19e-05	0.0021246	CCR5|SRC|MGMT|NOD1|PLEK|HMGB1|CCR1|CCL5|IL16|IL1A|TNFRSF11A|CADM1|TAP2|TAP1|C3AR1|FOXP1|TLR7|AXIN1|CD44|HSPD1|CD276|CXCR4|RELA|FCGR1|CFP|CD24A|CD36|CCR2|F7|LYN|FCER1G|PRAM1|HLX|TPR|LAT2|PDPN|CD37|H2-T23|CDC42|PPARG|CFB|C1QB|C3|CDC42SE1|C1QA|PTPN1|CD74|C1QC|PRDX2|GPX1|PRDX1|PSEN2|AOAH|ADIPOR1|ACE|SLC7A2|TNFSF13B|PLD2|IRAK1|PTPN6|UBE2V2|PSMB4|STAT5B|TNFRSF1B|IL6|ANXA1|ADORA2A|ANXA2|PNP|H2-DMA|YBX1|…	REGULATION OF RESPONSE TO STIMULUS	72	ENR	REGULATION OF RESPONSE TO STIMULUS	1	1	6.13e-06	0.000153	REGULATION OF RESPONSE TO STIMULUS	FALSE	REGULATION OF RESPONSE TO STIMULUS
	0.998277		0.015086	PPARG|SLCO3A1|SLC38A2|SLC36A4|SLC15A4|SLC1A2|SLC23A2|AQP9|SLC7A1|SLC7A2|SLC7A11|ACSL1|SLC7A5	CARBOXYLIC ACID TRANSPORT	13	ENR	CARBOXYLIC ACID TRANSPORT		1		0.0017227	CARBOXYLIC ACID TRANSPORT	FALSE	CARBOXYLIC ACID TRANSPORT
0.999318		0.0060712		LPL|CD36|MSR1	REGULATION OF MACROPHAGE DERIVED FOAM CELL DIFFERENTIATION	3	ENR	REGULATION OF MACROPHAGE DERIVED FOAM CELL DIFFERENTIATION	1		0.000682		REGULATION OF MACROPHAGE DERIVED FOAM CELL DIFFERENTIATION	FALSE	REGULATION OF MACROPHAGE DERIVED FOAM CELL DIFFERENTIATION
0.99713	0.999979	0.020474	0.000394	CD38|PELI1|CFB|C1QB|C3|C1QA|CD74|C1QC|CADM1|TAP2|C3AR1|CORO1A|PSEN2|FOXP1|TLR7|ITGAL|H2-AA|HSPD1|TNFSF13B|ICOSL|PLD2|IRAK1|PTPN6|BAD|RELA|FCGR1|CFP|CD24A|CD36|CCR2|STAT5B|LYST|HSP90AA1|LYN|IL6|FCER1G|HLX|LAT2|PNP|CD37|H2-DMA|H2-T23|BMI1|CD1D1	POSITIVE REGULATION OF IMMUNE SYSTEM PROCESS	44	ENR	POSITIVE REGULATION OF IMMUNE SYSTEM PROCESS	1	1	0.0028703	2.1e-05	POSITIVE REGULATION OF IMMUNE SYSTEM PROCESS	FALSE	POSITIVE REGULATION OF IMMUNE SYSTEM PROCESS
1	1	1.2e-14	2.37e-08	HIST1H1D|HIST1H1E|SRF|HIST1H1B|SRGN|POLG|SEPT2|SUN2|SUN1|VPS54|SETD1B|HMGN5|CALR|MPC2|CFL1|HMGN3|ARHGEF18|HMGN1|CPEB1|RPS6|ARID1A|PADI4|PTCD2|PEX6|CDCA3|CETN2|PEX5|CETN3|NAP1L4|PHF2|MORF4L1|MRPL17|BAX|PDGFA|SSBP1|KDM3A|RGS14|MRPL15|PHF1|RSPH9|SETD7|CD24A|GABARAP|RAC1|ARHGAP6|CLN6|RAB5C|GRPEL1|CAP1|LYST|CNP|EPB41L1|MTA1|BBC3|MECP2|TK2|WEE1|DOT1L|FMNL2|MIS12|HIST2H2AC|KAT2B|LPIN1|AEBP2|PAK1|BCL2L1|…	ORGANELLE ORGANIZATION	184	ENR	ORGANELLE ORGANIZATION	1	1	1.53e-16	6.92e-10	ORGANELLE ORGANIZATION	FALSE	ORGANELLE ORGANIZATION
	0.999038		0.0098304	SRC|IGF1R|SRF|PLXNA1|LMO4|TSC1|JAG1|TGIF1|IPMK|IL6|VEGFA|SCRIB|MMP2|DVL2|CSF1|HOXB4|PBX1|CD44|CXCR4|SEMA3C	MORPHOGENESIS OF AN EPITHELIUM	20	ENR	MORPHOGENESIS OF AN EPITHELIUM		1		0.000962	MORPHOGENESIS OF AN EPITHELIUM	FALSE	MORPHOGENESIS OF AN EPITHELIUM
1		2.61e-19		ATP5E|ATP5D|DCXR|PDE4D|ATP5C1|ATP2A2|ATP5F1|ATP6V0A1|SEPT2|NMI|DERA|GMPR|ATP1A3|ATP1A1|CBR2|ATP6V0B|NME4|PGP|NME1|RAC1|RAB5C|UMPS|CNP|ATP6V0C|ATP6V0E|DTYMK|AK3|G6PDX|MX1|ATP2B4|DCTPP1|NT5C|KRAS|GNAI2|CDC42|ATIC|IDH3A|ADSL|LDHB|LDHA|NSF|MYO1E|ATP5J2|ADSSL1|CMPK2|ATP5A1|NUDT1|ITPA|ATP6V1D|VCP|ATP6V1E1|TALDO1|MDH1|MDH2|PNP|ATP5K|ATP5G3|ATP5J|ATP5G1|ATP5L|GNAS|ATP5B	NUCLEOSIDE PHOSPHATE METABOLIC PROCESS	62	ENR	NUCLEOSIDE PHOSPHATE METABOLIC PROCESS	1		2.55e-21		NUCLEOSIDE PHOSPHATE METABOLIC PROCESS	FALSE	NUCLEOSIDE PHOSPHATE METABOLIC PROCESS
0.999998	1	2.63e-05	3.47e-08	CASP4|FGL2|CASP2|SRGN|NOD1|IFT57|DRAM1|KLF11|CADM1|PYCARD|AIMP2|ENDOG|DRAM2|RFFL|AXIN1|PHLDA3|RPS6|BAD|BAX|CD24A|LYZ2|BBC3|EIF2AK2|BAG1|TCTN3|NLRP1A|CD5L|DPF2|ERCC2|MRPL41|XAF1|SIAH1A|BCL2L1|RIPK3|TRIB3|PHLPP1|GPX1|DYNLL1|DAD1|MEF2D|EGLN3|HTT|VCP|BLCAP|SPP1|YPEL3|GATAD2A|TNS4|AATK|CYCS|PDCD5|AFG3L2|MMD|FIS1|RNF144B|GAN|KIT|ALDOC|HIP1|SH3KBP1|SGK1|SRA1|DNASE1L3|APIP|BAG4|RALB|EIF5A|BNIP2|BMF|TAF10…	DEATH	99	ENR	DEATH	1	1	1.6e-06	1.06e-09	DEATH	FALSE	DEATH
	0.9993		0.0075508	SMURF1|SIAH1A|KCMF1|PELI1|PIAS3|MIB2|FBXO32|SOCS7|HDAC5|FBXO30|BMI1|UHRF2	PROTEIN MODIFICATION BY SMALL PROTEIN CONJUGATION	12	ENR	PROTEIN MODIFICATION BY SMALL PROTEIN CONJUGATION		1		0.0007	PROTEIN MODIFICATION BY SMALL PROTEIN CONJUGATION	FALSE	PROTEIN MODIFICATION BY SMALL PROTEIN CONJUGATION
0.994398		0.034426		C1QB|C1QA|CD74|H2-DMA|C1QC|FCER1G|FCGR1|IRF7|PIRB	ADAPTIVE IMMUNE RESPONSE	9	ENR	ADAPTIVE IMMUNE RESPONSE	1		0.0056017		ADAPTIVE IMMUNE RESPONSE	FALSE	ADAPTIVE IMMUNE RESPONSE
0.999083		0.0077679		CSPG4|ITGAV|APOE|PLCD1|RBPJ|GPX1|IGF1|FN1|AGGF1|ANXA2|COL4A1|MYO1E|FGFR1|ANG|PLAU|PGF|MMP19|ADAM15|BAX|PDGFA	BLOOD VESSEL MORPHOGENESIS	20	ENR	BLOOD VESSEL MORPHOGENESIS	1		0.000917		BLOOD VESSEL MORPHOGENESIS	FALSE	BLOOD VESSEL MORPHOGENESIS
0.99698		0.02123		C1QB|C1QA|CD74|H2-DMA|C1QC|FCER1G|FCGR1|IRF7	IMMUNOGLOBULIN MEDIATED IMMUNE RESPONSE	8	ENR	IMMUNOGLOBULIN MEDIATED IMMUNE RESPONSE	1		0.0030203		IMMUNOGLOBULIN MEDIATED IMMUNE RESPONSE	FALSE	IMMUNOGLOBULIN MEDIATED IMMUNE RESPONSE
0.998679		0.010584		HIP1|CLINT1|AP2B1	VESICLE COATING	3	ENR	VESICLE COATING	1		0.0013207		VESICLE COATING	FALSE	VESICLE COATING
0.999995		7.11e-05		ATP5E|ATP5D|NME1|ATP5C1|DTYMK|ATP5A1|ATP5B	NUCLEOSIDE DIPHOSPHATE METABOLIC PROCESS	7	ENR	NUCLEOSIDE DIPHOSPHATE METABOLIC PROCESS	1		4.61e-06		NUCLEOSIDE DIPHOSPHATE METABOLIC PROCESS	FALSE	NUCLEOSIDE DIPHOSPHATE METABOLIC PROCESS
0.999481		0.0048219		MDH1|MDH2|CBR2|IDH3A	NADH METABOLIC PROCESS	4	ENR	NADH METABOLIC PROCESS	1		0.000519		NADH METABOLIC PROCESS	FALSE	NADH METABOLIC PROCESS
1	0.999786	1.88e-06	0.0028307	CCR5|VDAC3|TLR8|TLR13|CCL12|NOD1|CCL7|CCL17|RBPJ|CCL24|HMGB1|CCR1|CCL5|IL1A|CCL3|TAP1|PYCARD|TLR7|THBS1|CD44|YWHAZ|RELA|FCGR1|ALOX5AP|CFP|CD24A|CD36|TLR1|CCR2|LYST|APOBEC1|MAPK8|NLRC4|LYZ2|LYN|FCER1G|MECP2|FN1|MX1|IL1R1|ORM1|NLRP1A|IL1RL2|CCL2|CLEC4D|TOLLIP|PPARG|CFB|C1QB|C3|C1QA|CD74|SPHK1|SAA3|C1QC|SAAL1|PRDX2|PRDX1|PLD1|SLC7A2|IRAK1|PTPN6|NUPR1|NDST1|STAT5B|CYSLTR1|POLR3D|TNFRSF1B|IL6|UNC13D|C…	DEFENSE RESPONSE	77	ENR	DEFENSE RESPONSE	1	1	9.52e-08	0.000214	DEFENSE RESPONSE	FALSE	DEFENSE RESPONSE
	0.991727		0.048057	PIP5K1C|ZBTB7B|FZD1|JAG1|CHKB|TGIF1|SNAPIN|CADM1|MKKS|PBX2|MMP2|PBX1|AXIN1|ICOSL|ARID1A|KLF16|PEX5|ELL|KDM3A|ACVR1B|NR2C2|CLN6|LYST|MAPK8|MECP2|HLX|FLVCR1|TCF7L2|ACVR2B|WARS2|ARG2|POU5F1|ERCC2|TAF8|SLC7A5|PMP22|SPRY2|PLSCR1|PPARG|C3|SLC29A1|EGLN1|IDUA|ADAM22|ADCY3|SLC7A2|HS1BP3|STX3|MEF2D|ABCB1B|APH1C|IL12RB2|GSR|HIPK1|HINFP|CSF1|CEP120|ATN1|RORA|DACH1|POGK|EPM2A|TLE3|MREG|LSM14B|IL1A|IPMK|LSR|FO…	MULTICELLULAR ORGANISMAL PROCESS	204	ENR	MULTICELLULAR ORGANISMAL PROCESS		1		0.0082729	MULTICELLULAR ORGANISMAL PROCESS	FALSE	MULTICELLULAR ORGANISMAL PROCESS
0.997837		0.015898		PTGS1|PDPN|SPHK1|PTGES3	PROSTANOID METABOLIC PROCESS	4	ENR	PROSTANOID METABOLIC PROCESS	1		0.0021628		PROSTANOID METABOLIC PROCESS	FALSE	PROSTANOID METABOLIC PROCESS
1	0.999925	9.41e-15	0.0011552	SNX1|SNX2|SRGN|SNX9|APOE|SNAPIN|LRBA|VPS54|CFL1|RFFL|MLXIP|RAB7|RAB2A|PEX5|STX5A|MCOLN1|BAX|AP2A2|ERP29|SLC25A37|TOB1|GRPEL1|LYST|SEC13|LYN|MECP2|SYN1|KDELR1|LAT2|SLC37A2|TRAPPC1|ACVR2B|M6PR|COG3|CD74|AP2B1|SRP19|SRP14|STX3|RAB1A|STXBP5|HTT|BBS2|VCP|UCP2|FOLR2|AP2S1|ARL6IP1|STX2|STAM|YKT6|CEP120|MON1A|CENPE|RIMS3|XPO6|YWHAE|TLN1|YWHAB|MAP4K2|AP2M1|MACF1|PLEK|SCFD1|DGAT1|TIMM17A|TIMM17B|LY6E|YWHAH…	CELLULAR LOCALIZATION	124	ENR	CELLULAR LOCALIZATION	1	1	1.12e-16	7.5e-05	CELLULAR LOCALIZATION	FALSE	CELLULAR LOCALIZATION
	0.994477		0.036182	SRC|IGF1R|CAV1|AXIN1|CD44|NOD1|IRAK1|IL1A|IL6|CNKSR3|TRAF7|SPRY2	REGULATION OF MAPKKK CASCADE	12	ENR	REGULATION OF MAPKKK CASCADE		1		0.0055226	REGULATION OF MAPKKK CASCADE	FALSE	REGULATION OF MAPKKK CASCADE
	0.999915		0.0012921	TBC1D24|TBC1D23|ARHGAP27|TBC1D17|ARHGAP6|ARFGAP2|USP6NL|TBC1D10A|TBC1D10B|AGAP3|AGAP1|SGSM2|SPRY2	REGULATION OF PURINE NUCLEOTIDE CATABOLIC PROCESS	13	ENR	REGULATION OF PURINE NUCLEOTIDE CATABOLIC PROCESS		1		8.51e-05	REGULATION OF PURINE NUCLEOTIDE CATABOLIC PROCESS	FALSE	REGULATION OF PURINE NUCLEOTIDE CATABOLIC PROCESS
1		4.12e-30		MT-ND6|MT-ND5|DCXR|MT-ND2|MT-ND1|ALKBH2|UQCRC1|MT-CO2|MT-CO3|AKR1B3|ALKBH7|PTGR1|BDH2|DHRS9|SLC37A2|CYP4F18|SRXN1|DHCR24|CYP51|HSD17B4|MICAL2|TECR|AKR1B8|NQO2|IDH3A|GPX1|NDUFAB1|AKR7A5|GPX3|TXN1|BLVRB|SDHC|CYBA|SDHB|PTGS1|TXNRD1|NDUFB10|NDUFB11|NDUFV3|CYC1|MDH1|NDUFV2|MDH2|NDUFV1|CYCS|DEGS2|PLOD1|FADS3|UQCRB|GMPR|GLRX2|SCD2|UQCRQ|NDUFS8|CBR2|NDUFS7|NDUFS6|NDUFS5|NDUFS4|ETFB|PAOX|ME2|NDUFC1|G6PDX|…	OXIDATION REDUCTION	103	ENR	OXIDATION REDUCTION	1		1.71e-32		OXIDATION REDUCTION	FALSE	OXIDATION REDUCTION
0.992324		0.043675		MDH1|MDH2|LDHB|BAD|LDHA|G6PDX|TALDO1	MONOSACCHARIDE CATABOLIC PROCESS	7	ENR	MONOSACCHARIDE CATABOLIC PROCESS	1		0.0076761		MONOSACCHARIDE CATABOLIC PROCESS	FALSE	MONOSACCHARIDE CATABOLIC PROCESS
0.998679		0.010584		IDH1|IDH2|IDH3A	ISOCITRATE METABOLIC PROCESS	3	ENR	ISOCITRATE METABOLIC PROCESS	1		0.0013207		ISOCITRATE METABOLIC PROCESS	FALSE	ISOCITRATE METABOLIC PROCESS
0.999816		0.0019742		H2-AA|CD74|H2-DMA|FCER1G|H2-EB1	ANTIGEN PROCESSING AND PRESENTATION OF EXOGENOUS PEPTIDE ANTIGEN VIA MHC CLASS II	5	ENR	ANTIGEN PROCESSING AND PRESENTATION OF EXOGENOUS PEPTIDE ANTIGEN VIA MHC CLASS II	1		0.000184		ANTIGEN PROCESSING AND PRESENTATION OF EXOGENOUS PEPTIDE ANTIGEN VIA MHC CLASS II	FALSE	ANTIGEN PROCESSING AND PRESENTATION OF EXOGENOUS PEPTIDE ANTIGEN VIA MHC CLASS II
	0.997721		0.01884	STAT5B|CADM1|TAP2|TAP1|H2-T23|CD1D1	REGULATION OF LEUKOCYTE MEDIATED CYTOTOXICITY	6	ENR	REGULATION OF LEUKOCYTE MEDIATED CYTOTOXICITY		1		0.0022789	REGULATION OF LEUKOCYTE MEDIATED CYTOTOXICITY	FALSE	REGULATION OF LEUKOCYTE MEDIATED CYTOTOXICITY
0.998341		0.01296		PAK1|LGALS1|BIN1|GPX1|CACYBP|KRAS|ACTG1|LMNA|CBY1|PTCD2|CAPN2|ITGB1|AFG3L2	MUSCLE CELL DIFFERENTIATION	13	ENR	MUSCLE CELL DIFFERENTIATION	1		0.0016593		MUSCLE CELL DIFFERENTIATION	FALSE	MUSCLE CELL DIFFERENTIATION
1		1.49e-09		POP5|POP7|EXOSC4|WDR12|EXOSC8|EXOSC3|NOLC1|SSB|FBL|MPHOSPH10|GAR1|RPP30|LARS2|UTP18|NARS|RPS6|PIWIL2|EBNA1BP2|DKC1|NHP2|DARS|FRG1|RARS|TPT1|TARS|FCF1|TSEN15|METTL1|RRP8|LSM6|PUS7L	NCRNA METABOLIC PROCESS	31	ENR	NCRNA METABOLIC PROCESS	1		4.59e-11		NCRNA METABOLIC PROCESS	FALSE	NCRNA METABOLIC PROCESS
	0.999989		0.000225	PPARG|JDP2|TGIF1|FOXP4|ZKSCAN17|FOXP1|EHMT2|CBX4|PHF21A|CAV1|HIPK1|MECP2|PER2|PER1|HOXB4|TXNIP|ATN1|IRF2BP2|TAZ|TRIM28|HDAC4|PKIG|POU5F1|HDAC5|CEBPA|BMI1	NEGATIVE REGULATION OF TRANSCRIPTION FROM RNA POLYMERASE II PROMOTER	26	ENR	NEGATIVE REGULATION OF TRANSCRIPTION FROM RNA POLYMERASE II PROMOTER		1		1.1e-05	NEGATIVE REGULATION OF TRANSCRIPTION FROM RNA POLYMERASE II PROMOTER	FALSE	NEGATIVE REGULATION OF TRANSCRIPTION FROM RNA POLYMERASE II PROMOTER
1		4.1e-07		BIN1|CDC42SE1|MSR1|HIP1|SH3KBP1|NECAP2|EHD4|FCGR1|AP2A2|ITGAV|CLINT1|CD36|NME1|RAC1|CAP1|MRC1|DBNL|FCER1G|PACSIN2|LDLRAP1|CTTN|NOSTRIN|RIN2|LRP1|MARCH3|DAB2|AP1S2|ATP5B	ENDOCYTOSIS	28	ENR	ENDOCYTOSIS	1		1.93e-08		ENDOCYTOSIS	FALSE	ENDOCYTOSIS
	0.996718		0.024972	STAT5B|CADM1|TAP2|H2-T23|CD1D1	POSITIVE REGULATION OF LEUKOCYTE MEDIATED CYTOTOXICITY	5	ENR	POSITIVE REGULATION OF LEUKOCYTE MEDIATED CYTOTOXICITY		1		0.0032819	POSITIVE REGULATION OF LEUKOCYTE MEDIATED CYTOTOXICITY	FALSE	POSITIVE REGULATION OF LEUKOCYTE MEDIATED CYTOTOXICITY
	0.999536		0.0054588	SMPD1|PLD1|SMPDL3B|SMPDL3A|PLD2	PHOSPHOLIPID CATABOLIC PROCESS	5	ENR	PHOSPHOLIPID CATABOLIC PROCESS		1		0.000464	PHOSPHOLIPID CATABOLIC PROCESS	FALSE	PHOSPHOLIPID CATABOLIC PROCESS
0.9997		0.0029795		BLMH|MT1|SCN1B|SLC30A1|NUPR1|GPX1|EIF2AK2|BAX	RESPONSE TO TOXIN	8	ENR	RESPONSE TO TOXIN	1		0.0003		RESPONSE TO TOXIN	FALSE	RESPONSE TO TOXIN
0.999508	1	0.0045972	7.82e-09	NUP62|SRC|TBC1D24|TBC1D23|NOD1|TBC1D17|POP1|PDE4D|IL1A|IGF1|KIT|AFAP1|SRA1|SOCS2|AXIN1|CD44|ARHGEF18|ABR|GDPD1|ITGB1|RXRB|AKR1B3|RGS14|CD24A|CD36|GRTP1|TLR1|CCR2|LYN|SOCS7|VEGFA|STIP1|IQSEC1|ACAP1|IGBP1|RGL2|KRAS|SOCS6|ARHGEF7|ARHGEF3|PSD3|FBXO8|TIAM2|CDC37|SPRY2|CDC42|CSPG4|IGF1R|RASA4|PELI1|PAK1IP1|CEACAM1|CDC42SE1|CD74|PRDX2|GPX1|ARAP2|TBC1D1|RGS18|PRDX1|ARRB1|PSEN2|CYTH4|ITGAL|RGS10|DUSP16|AD…	REGULATION OF SIGNALING PROCESS	92	ENR	REGULATION OF SIGNALING PROCESS	1	1	0.000492	2.14e-10	REGULATION OF SIGNALING PROCESS	FALSE	REGULATION OF SIGNALING PROCESS
0.994919		0.031569		PLEK|FERMT3	PLATELET AGGREGATION	2	ENR	PLATELET AGGREGATION	1		0.0050806		PLATELET AGGREGATION	FALSE	PLATELET AGGREGATION
0.999856	0.997771	0.0015856	0.018479	PSME1|PSME2|H2-Q6|CD74|FCER1G|TAP2|H2-EB1|H2-OB|H2-AA|PSMB8|H2-DMA|PROCR|FCGR1|RELB|H2-T23|CD1D1	ANTIGEN PROCESSING AND PRESENTATION	16	ENR	ANTIGEN PROCESSING AND PRESENTATION	1	1	0.000144	0.0022295	ANTIGEN PROCESSING AND PRESENTATION	FALSE	ANTIGEN PROCESSING AND PRESENTATION
	0.998482		0.013804	CD24A|C3|STAT5B|CADM1|TAP2|H2-T23|CD1D1	POSITIVE REGULATION OF LEUKOCYTE MEDIATED IMMUNITY	7	ENR	POSITIVE REGULATION OF LEUKOCYTE MEDIATED IMMUNITY		1		0.0015177	POSITIVE REGULATION OF LEUKOCYTE MEDIATED IMMUNITY	FALSE	POSITIVE REGULATION OF LEUKOCYTE MEDIATED IMMUNITY
0.999406	0.999975	0.0054289	0.000462	UBE2M|SRC|CASP4|CASP2|NOD1|SPI1|AMBRA1|HMGB1|PYCARD|MMP2|ENDOG|CD44|BAD|FCGR1|BAX|FOXO3|CD24A|SERINC3|MAPK8|IFI204|BBC3|EIF2AK2|SMPD1|STK17B|FAS|DUSP1|TSPO|BCL2L1|RIPK3|STEAP3|GPX1|LDHA|PRDX1|PDIA3|PSEN2|ACE|SIVA1|PTPN6|NUPR1|MBD4|ITGA1|HIPK1|MPV17|JMY|UNC13D|ANXA1|ADORA2A|DDIT3|TXNIP|ANXA5|CYCS|PLAGL2	POSITIVE REGULATION OF CELL DEATH	52	ENR	POSITIVE REGULATION OF CELL DEATH	1	1	0.000594	2.52e-05	POSITIVE REGULATION OF CELL DEATH	FALSE	POSITIVE REGULATION OF CELL DEATH
0.99998		0.000272		MDH1|MDH2|SUCLG1|ME2|SUCLA2|IDH3A|FH1|SDHB|HTT	DICARBOXYLIC ACID METABOLIC PROCESS	9	ENR	DICARBOXYLIC ACID METABOLIC PROCESS	1		2.04e-05		DICARBOXYLIC ACID METABOLIC PROCESS	FALSE	DICARBOXYLIC ACID METABOLIC PROCESS
	0.995468		0.030934	STAT5B|CADM1|TAP2|H2-T23|CD1D1	POSITIVE REGULATION OF CELL KILLING	5	ENR	POSITIVE REGULATION OF CELL KILLING		1		0.004532	POSITIVE REGULATION OF CELL KILLING	FALSE	POSITIVE REGULATION OF CELL KILLING
0.999444		0.0051252		MECR|PTGS1|FADS3|PSAT1|RNPEP|SPHK1|NDUFAB1|ELOVL6|ACACA|SCD2|APIP|ALOX5|ALOX5AP|PTGES3|HTT|DEGS2	ORGANIC ACID BIOSYNTHETIC PROCESS	16	ENR	ORGANIC ACID BIOSYNTHETIC PROCESS	1		0.000556		ORGANIC ACID BIOSYNTHETIC PROCESS	FALSE	ORGANIC ACID BIOSYNTHETIC PROCESS
0.999941		0.000702		CDC42|MGMT|UBE2V2|PNP|PFN1|CST3|RAC1|ANXA3|CACYBP	POSITIVE REGULATION OF DNA METABOLIC PROCESS	9	ENR	POSITIVE REGULATION OF DNA METABOLIC PROCESS	1		5.85e-05		POSITIVE REGULATION OF DNA METABOLIC PROCESS	FALSE	POSITIVE REGULATION OF DNA METABOLIC PROCESS
0.999998	0.999929	2.69e-05	0.0011076	MGMT|TBC1D24|NOD1|TBC1D23|CST3|TBC1D17|IFT57|POP1|PLCD1|LXN|SERPINE1|PYCARD|HIP1|CSTB|HSP90B1|TPM1|BAD|BAX|PSME1|PSME2|GRTP1|ARHGAP6|NLRC4|BBC3|FN1|ACAP1|ACRBP|SPRY2|BCL2L1|PTMA|ARAP2|TBC1D1|ANG|PXK|CAV1|ARHGAP27|VCP|HSPA5|IL6|TIMP2|PAN3|GNAQ|ARFGAP2|USP6NL|ADORA2A|TBC1D10A|EDNRB|TBC1D10B|AGAP3|GSPT1|CYCS|AGAP1|SGSM2	REGULATION OF HYDROLASE ACTIVITY	53	ENR	REGULATION OF HYDROLASE ACTIVITY	1	1	1.65e-06	7.13e-05	REGULATION OF HYDROLASE ACTIVITY	FALSE	REGULATION OF HYDROLASE ACTIVITY
	0.995705		0.029819	SRC|ADIPOR1	POSITIVE REGULATION OF INSULIN RECEPTOR SIGNALING PATHWAY	2	ENR	POSITIVE REGULATION OF INSULIN RECEPTOR SIGNALING PATHWAY		1		0.0042952	POSITIVE REGULATION OF INSULIN RECEPTOR SIGNALING PATHWAY	FALSE	POSITIVE REGULATION OF INSULIN RECEPTOR SIGNALING PATHWAY
	0.998969		0.010371	TRIB3|TRIB1|FBXO31	REGULATION OF UBIQUITIN-PROTEIN LIGASE ACTIVITY	3	ENR	REGULATION OF UBIQUITIN-PROTEIN LIGASE ACTIVITY		1		0.001031	REGULATION OF UBIQUITIN-PROTEIN LIGASE ACTIVITY	FALSE	REGULATION OF UBIQUITIN-PROTEIN LIGASE ACTIVITY
	0.999511		0.0056329	IL1RL2|ADIPOR1|FAS|STAT5B|KLF6|IRAK1|IL6|TNFRSF1B|CEBPA|IL1R1|KIT	SIGNAL INITIATION BY PROTEIN/PEPTIDE MEDIATOR	11	ENR	SIGNAL INITIATION BY PROTEIN/PEPTIDE MEDIATOR		1		0.000489	SIGNAL INITIATION BY PROTEIN/PEPTIDE MEDIATOR	FALSE	SIGNAL INITIATION BY PROTEIN/PEPTIDE MEDIATOR
0.994919		0.031569		MVK|PMVK	ISOPENTENYL DIPHOSPHATE BIOSYNTHETIC PROCESS, MEVALONATE PATHWAY	2	ENR	ISOPENTENYL DIPHOSPHATE BIOSYNTHETIC PROCESS, MEVALONATE PATHWAY	1		0.0050806		ISOPENTENYL DIPHOSPHATE BIOSYNTHETIC PROCESS, MEVALONATE PATHWAY	FALSE	ISOPENTENYL DIPHOSPHATE BIOSYNTHETIC PROCESS, MEVALONATE PATHWAY
	0.997542		0.020068	CD38|ITGAL|CD24A|PELI1|TNFSF13B|ICOSL|STAT5B|BMI1	POSITIVE REGULATION OF LEUKOCYTE PROLIFERATION	8	ENR	POSITIVE REGULATION OF LEUKOCYTE PROLIFERATION		1		0.0024584	POSITIVE REGULATION OF LEUKOCYTE PROLIFERATION	FALSE	POSITIVE REGULATION OF LEUKOCYTE PROLIFERATION
0.992809	0.999927	0.04169	0.0011328	GNAI2|CDC42|CSPG4|NUP62|DGKQ|CEACAM1|TSC1|CD74|SPHK1|TRIB3|PRDX2|KIT|ARRB1|PSEN2|DNAJC3|DUSP16|AXIN1|PRKAR1A|IRAK1|PTPN6|CAV1|ITGA1|PRKRIP1|TLR1|RAC1|NRG1|HSPA5|GADD45A|PDGFC|IL6|DGKD|ADORA2A|CSF1|KRAS|CENPE|ACVR2B|LRP1|PKIG|PRKAR2B|SPRY2	REGULATION OF KINASE ACTIVITY	40	ENR	REGULATION OF KINASE ACTIVITY	1	1	0.0071913	7.32e-05	REGULATION OF KINASE ACTIVITY	FALSE	REGULATION OF KINASE ACTIVITY
	0.996348		0.026727	PIP5K1A|PIK3CA|PIP5K1C|PIGV|PIP4K2C|PGAP3|IPMK|ALG9	PHOSPHOINOSITIDE METABOLIC PROCESS	8	ENR	PHOSPHOINOSITIDE METABOLIC PROCESS		1		0.0036524	PHOSPHOINOSITIDE METABOLIC PROCESS	FALSE	PHOSPHOINOSITIDE METABOLIC PROCESS
1		1.13e-08		CAPZB|CAPZA1|PAK1|CAPZA2|PFN1|RAC1|ARPC1B|PLEK|ACTR3|TMSB4X|CORO1A|CFL1|TPM1|ARPC5|ARPC3|SYNPO|ARPC2|CAPG	REGULATION OF ACTIN CYTOSKELETON ORGANIZATION	18	ENR	REGULATION OF ACTIN CYTOSKELETON ORGANIZATION	1		3.88e-10		REGULATION OF ACTIN CYTOSKELETON ORGANIZATION	FALSE	REGULATION OF ACTIN CYTOSKELETON ORGANIZATION
1		2.37e-12		ATIC|ATP5E|ATP5D|ATP5C1|ATP2A2|ATP5F1|ATP6V0A1|ADSL|ATP1A3|ATP1A1|ATP5J2|ATP6V0B|ATP5A1|NME4|ATP6V1D|NME1|ATP6V1E1|ATP6V0E|AK3|PNP|ATP5K|ATP5J|ATP5G3|ATP5G1|ATP5L|ATP5B	RIBONUCLEOTIDE BIOSYNTHETIC PROCESS	26	ENR	RIBONUCLEOTIDE BIOSYNTHETIC PROCESS	1		4.92e-14		RIBONUCLEOTIDE BIOSYNTHETIC PROCESS	FALSE	RIBONUCLEOTIDE BIOSYNTHETIC PROCESS
	0.995054		0.033478	CD24A|CFB|C3|STAT5B|CADM1|TAP2|PSEN2|TLR7|TNFSF13B|IRAK1|RELA|H2-T23|CD1D1	POSITIVE REGULATION OF IMMUNE RESPONSE	13	ENR	POSITIVE REGULATION OF IMMUNE RESPONSE		1		0.0049459	POSITIVE REGULATION OF IMMUNE RESPONSE	FALSE	POSITIVE REGULATION OF IMMUNE RESPONSE
	0.998474		0.013804	ADORA2A|GSK3A|SMPD1|SLC9A1|PPARG|PLD2|HDAC4|HDAC5|CHKA|CEBPA	RESPONSE TO ORGANIC CYCLIC SUBSTANCE	10	ENR	RESPONSE TO ORGANIC CYCLIC SUBSTANCE		1		0.0015258	RESPONSE TO ORGANIC CYCLIC SUBSTANCE	FALSE	RESPONSE TO ORGANIC CYCLIC SUBSTANCE
0.993012		0.041076		TLN1|EPB41L1|CALR	CORTICAL ACTIN CYTOSKELETON ORGANIZATION	3	ENR	CORTICAL ACTIN CYTOSKELETON ORGANIZATION	1		0.0069881		CORTICAL ACTIN CYTOSKELETON ORGANIZATION	FALSE	CORTICAL ACTIN CYTOSKELETON ORGANIZATION
0.99971		0.002882		CAPZB|CAPZA1|CAPZA2|LGALS1|PFN1|TMSB4X|PACSIN2|YWHAH|TPM1|CENPE|ITGB1|STMN1|ARHGAP4|CAPG	NEGATIVE REGULATION OF CELLULAR COMPONENT ORGANIZATION	14	ENR	NEGATIVE REGULATION OF CELLULAR COMPONENT ORGANIZATION	1		0.00029		NEGATIVE REGULATION OF CELLULAR COMPONENT ORGANIZATION	FALSE	NEGATIVE REGULATION OF CELLULAR COMPONENT ORGANIZATION
	0.999944		0.000907	RGS14|IGF1R|NUP62|CD38|CAV1|SCAI|ATXN1|RUNX2|GABBR1|HTRA1|TOB1|ATXN7|TGIF1|SOCS7|ARRB1|NLK|AXIN1|CD44|PLD2|GDPD1|RELA|CNKSR3|SPRY2	NEGATIVE REGULATION OF CELL COMMUNICATION	23	ENR	NEGATIVE REGULATION OF CELL COMMUNICATION		1		5.64e-05	NEGATIVE REGULATION OF CELL COMMUNICATION	FALSE	NEGATIVE REGULATION OF CELL COMMUNICATION
	0.999966		0.000597	LPIN1|GSK3A|SGK1|PDE3B|PHIP|STAT5B|EIF4EBP2|TRIB3|INSR|SOCS7	CELLULAR RESPONSE TO PEPTIDE HORMONE STIMULUS	10	ENR	CELLULAR RESPONSE TO PEPTIDE HORMONE STIMULUS		1		3.4e-05	CELLULAR RESPONSE TO PEPTIDE HORMONE STIMULUS	FALSE	CELLULAR RESPONSE TO PEPTIDE HORMONE STIMULUS
	0.996515		0.025852	SRC|FST|GSR|SIAH1A|NR2C2|TLE3|BBS2|HERPUD2|CADM1|MKKS|CELF1|KIT|GMCL1|ODF2|STYX|HERC4|INSL6|CXCR4|B4GALNT1|EHMT2|KDM3A|FOXO3|ACRBP|FBXO31	GAMETE GENERATION	24	ENR	GAMETE GENERATION		1		0.0034852	GAMETE GENERATION	FALSE	GAMETE GENERATION
0.997421		0.018631		HIP1|VCP|GSPT1|CYCS|PYCARD|BAX	POSITIVE REGULATION OF CASPASE ACTIVITY	6	ENR	POSITIVE REGULATION OF CASPASE ACTIVITY	1		0.0025787		POSITIVE REGULATION OF CASPASE ACTIVITY	FALSE	POSITIVE REGULATION OF CASPASE ACTIVITY
0.999957		0.000533		ATP5E|ATP5D|ATP5C1|KCNN4|ATP5F1|ATP6V0A1|SLC8A1|NSF|ATP1A3|ATP1A1|ATP5J2|SCN1B|KCNK13|ATP6V0B|KCTD12|ATP5A1|ATP6V1D|ATP6V1E1|ATP6V0C|SLC36A2|ATP6V0E|UQCR11|ATP5K|ATP5J|ATP5G3|ATP5G1|ATP5L|ATP5B|COX5A	MONOVALENT INORGANIC CATION TRANSPORT	29	ENR	MONOVALENT INORGANIC CATION TRANSPORT	1		4.3e-05		MONOVALENT INORGANIC CATION TRANSPORT	FALSE	MONOVALENT INORGANIC CATION TRANSPORT
	0.999945		0.000891	JAG1|CCDC85B|TRIB3|ULK1|KIT|PBX1|FST|SMURF1|CAV1|CD24A|INHBA|TOB1|STAT5B|IQCB1|IL6|HLX|ZFP358|LDB1|TCF7L2|TTC3|ATF5|TAZ|HDAC4|POU5F1|HDAC5	NEGATIVE REGULATION OF DEVELOPMENTAL PROCESS	25	ENR	NEGATIVE REGULATION OF DEVELOPMENTAL PROCESS		1		5.45e-05	NEGATIVE REGULATION OF DEVELOPMENTAL PROCESS	FALSE	NEGATIVE REGULATION OF DEVELOPMENTAL PROCESS
0.999894	1	0.001192	1.58e-06	NUP62|DGKQ|FZD1|IMPACT|HMGB1|KIT|AXIN1|CD44|PRKAR1A|PHIP|ITGB1|FGF13|RAP2B|NDUFS4|BAX|PDGFA|ACVR1B|CD24A|ATXN1|PRKRIP1|RAC1|TLR1|ATXN7|PDGFC|LYN|AKAP5|AIF1|KRAS|ACVR2B|LRP1|AREG|PPP1R14B|SPRY2|GNAI2|CDC42|CSPG4|CEACAM1|TSC1|CD74|SPHK1|TRIB3|PRDX2|FAM129A|ARRB1|PSEN2|DNAJC3|DUSP16|CCND1|IRAK1|PTPN6|INPP5K|CAV1|ITGA1|NRG1|HSPA5|GADD45A|IL6|PRKCE|INSR|CCNI|DGKD|ADORA2A|GSK3A|CSF1|EDNRB|CENPE|PKIG|PP…	REGULATION OF PHOSPHORYLATION	70	ENR	REGULATION OF PHOSPHORYLATION	1	1	0.000106	5.59e-08	REGULATION OF PHOSPHORYLATION	FALSE	REGULATION OF PHOSPHORYLATION
	1		2.77e-30	ZBTB7B|PPARGC1B|FZD1|IFT57|ZFP280D|TGIF1|KLF11|SETD1B|PBX2|NR1D2|MEX3D|MKL1|PBX1|THAP11|ARID1A|KLF16|HBP1|CRY1|PHF2|ELL|KDM3A|PHF1|SETD7|ACVR1B|NR2C2|TOB1|ARHGAP6|ING1|MAPK8|MTA1|MECP2|HLX|IGBP1|TCF7L2|POU5F1|POU5F2|ERCC2|SIRT3|TAF8|KAT2B|SPRY2|LPIN1|AEBP2|PPARG|JDP2|ADCY3|MEF2D|YLPM1|HIPK1|HINFP|NFIA|USP6NL|ZFP687|MAML2|ELK4|CCNT1|TBC1D10A|TBC1D10B|MAML3|AGAP3|ATN1|ZBTB20|IRF2BP2|RORA|FUBP3|ZBTB…	REGULATION OF NITROGEN COMPOUND METABOLIC PROCESS	206	ENR	REGULATION OF NITROGEN COMPOUND METABOLIC PROCESS		1		1.11e-32	REGULATION OF NITROGEN COMPOUND METABOLIC PROCESS	FALSE	REGULATION OF NITROGEN COMPOUND METABOLIC PROCESS
0.999316		0.0060712		NT5C|PNP|DTYMK|DERA|NUDT1	DEOXYRIBONUCLEOTIDE METABOLIC PROCESS	5	ENR	DEOXYRIBONUCLEOTIDE METABOLIC PROCESS	1		0.000684		DEOXYRIBONUCLEOTIDE METABOLIC PROCESS	FALSE	DEOXYRIBONUCLEOTIDE METABOLIC PROCESS
0.992857		0.041505		GPT|ST6GALNAC4|RPN1|GNPTG|ST6GAL1|KRTCAP2|DDOST|GALNT1|GALNT9	PROTEIN AMINO ACID GLYCOSYLATION	9	ENR	PROTEIN AMINO ACID GLYCOSYLATION	1		0.007143		PROTEIN AMINO ACID GLYCOSYLATION	FALSE	PROTEIN AMINO ACID GLYCOSYLATION
0.992305		0.043709		CDC42|AKAP5|AIF1|EDNRB|HSPA5|CD74|SPHK1|ITGB1|HMGB1|LYN|RAP2B	POSITIVE REGULATION OF PROTEIN MODIFICATION PROCESS	11	ENR	POSITIVE REGULATION OF PROTEIN MODIFICATION PROCESS	1		0.0076951		POSITIVE REGULATION OF PROTEIN MODIFICATION PROCESS	FALSE	POSITIVE REGULATION OF PROTEIN MODIFICATION PROCESS
1		2.4e-06		ATP5E|ATP5D|ATP5C1|ATP5A1|ATP5B	PURINE RIBONUCLEOSIDE DIPHOSPHATE BIOSYNTHETIC PROCESS	5	ENR	PURINE RIBONUCLEOSIDE DIPHOSPHATE BIOSYNTHETIC PROCESS	1		1.26e-07		PURINE RIBONUCLEOSIDE DIPHOSPHATE BIOSYNTHETIC PROCESS	FALSE	PURINE RIBONUCLEOSIDE DIPHOSPHATE BIOSYNTHETIC PROCESS
0.999736		0.0026587		PSME1|PSME2|VCP|HSPA5|PLCD1|FN1|PYCARD|HIP1|EDNRB|TPM1|ANG|GSPT1|CYCS|BAX	POSITIVE REGULATION OF HYDROLASE ACTIVITY	14	ENR	POSITIVE REGULATION OF HYDROLASE ACTIVITY	1		0.000264		POSITIVE REGULATION OF HYDROLASE ACTIVITY	FALSE	POSITIVE REGULATION OF HYDROLASE ACTIVITY
0.994953		0.031569		LAT2|YWHAZ|LYN	MAST CELL MEDIATED IMMUNITY	3	ENR	MAST CELL MEDIATED IMMUNITY	1		0.0050473		MAST CELL MEDIATED IMMUNITY	FALSE	MAST CELL MEDIATED IMMUNITY
	0.9993		0.0075508	CD38|ITGAL|CD24A|PELI1|TNFSF13B|ICOSL|STAT5B|LYST|IL6|HLX|BMI1|CD1D1	POSITIVE REGULATION OF LYMPHOCYTE ACTIVATION	12	ENR	POSITIVE REGULATION OF LYMPHOCYTE ACTIVATION		1		0.0007	POSITIVE REGULATION OF LYMPHOCYTE ACTIVATION	FALSE	POSITIVE REGULATION OF LYMPHOCYTE ACTIVATION
	0.999536		0.0054588	PIP5K1A|PIK3CA|PIP5K1C|PIP4K2C|IPMK	PHOSPHOINOSITIDE PHOSPHORYLATION	5	ENR	PHOSPHOINOSITIDE PHOSPHORYLATION		1		0.000464	PHOSPHOINOSITIDE PHOSPHORYLATION	FALSE	PHOSPHOINOSITIDE PHOSPHORYLATION
0.999712		0.0028722		MECR|ACOT7|PTGS1|FADS3|CD36|RNPEP|SPHK1|NDUFAB1|ELOVL6|ACACA|ACAA2|HADHA|PDPN|SCD2|HSD17B4|ALOX5|CRAT|ALOX5AP|PTGES3|DEGS2	FATTY ACID METABOLIC PROCESS	20	ENR	FATTY ACID METABOLIC PROCESS	1		0.000288		FATTY ACID METABOLIC PROCESS	FALSE	FATTY ACID METABOLIC PROCESS
1		4.58e-14		SUCLG1|MT-ND5|MT-CYTB|MT-ND2|IDH3A|ADSL|FH1|NDUFA7|UQCRB|SUCLA2|UQCRC1|MT-CO2|MT-CO3|SDHC|SDHB|BAX|IDH1|IDH2|COQ7|UQCR11|MDH1|UQCR10|MDH2|SLC37A2|NDUFB8|GNAS|CYCS|PTGES3	ENERGY DERIVATION BY OXIDATION OF ORGANIC COMPOUNDS	28	ENR	ENERGY DERIVATION BY OXIDATION OF ORGANIC COMPOUNDS	1		6.51e-16		ENERGY DERIVATION BY OXIDATION OF ORGANIC COMPOUNDS	FALSE	ENERGY DERIVATION BY OXIDATION OF ORGANIC COMPOUNDS
	0.998995		0.010207	PNPLA7|LPIN1|PNPLA8|PLD1|SMPD1|ACOT2|PLA2G2D|SMPDL3B|PLD2|PNPLA6|SMPDL3A|PNPLA2|PEX5|ACOX3	LIPID CATABOLIC PROCESS	14	ENR	LIPID CATABOLIC PROCESS		1		0.0010053	LIPID CATABOLIC PROCESS	FALSE	LIPID CATABOLIC PROCESS
1	1	5.32e-36	4.33e-10	CASP4|ST3GAL1|CASP2|CDK19|KRTCAP2|MKKS|PYCARD|PDPK1|ATG3|MMP2|CFL1|LARS2|AXIN1|PRKAR1A|ABTB1|UQCRC1|QARS|PADI4|MRPL18|PPT2|CRY1|MRPL19|MRPL17|BTG1|MAN1B1|MRPL14|MRPL15|PGP|MRPL12|ADAM8|ACVR1B|FKBP3|MRPL11|PIGV|MRPL20|FKBP2|GRPEL1|MAPK8|LYN|TARS|MRPL27|MECP2|PPP2R3D|PCMTD2|EIF2AK2|MKNK1|MRPL28|DSTYK|MKNK2|MRPL21|MRPL22|NMT1|ACVR2B|PCMTD1|WARS2|DHCR24|MRPL36|MRPL34|DUSP1|WEE1|MAMDC2|MRPL35|SIRT3|MR…	PROTEIN METABOLIC PROCESS	368	ENR	PROTEIN METABOLIC PROCESS	1	1	1.73e-38	9.07e-12	PROTEIN METABOLIC PROCESS	FALSE	PROTEIN METABOLIC PROCESS
	0.993321		0.042465	SRC|SRF|CAV1|ITGA1|LMO4|TSC1|TGIF1|IPMK|VEGFA|SCRIB|DVL2|SLC23A2|PSEN2|FOXP1|ADORA2A|CSF1|PBX1|CD44|ACVR2B|ARG2|CXCR4|CEBPA|SPRY2	TUBE DEVELOPMENT	23	ENR	TUBE DEVELOPMENT		1		0.0066789	TUBE DEVELOPMENT	FALSE	TUBE DEVELOPMENT
	0.993626		0.040845	ITGA1|CXCL3|CCL3|CSF3R	NEUTROPHIL CHEMOTAXIS	4	ENR	NEUTROPHIL CHEMOTAXIS		1		0.0063738	NEUTROPHIL CHEMOTAXIS	FALSE	NEUTROPHIL CHEMOTAXIS
	0.995123		0.033147	ACVR2B|SLCO3A1|DGAT1|IL6|TAP2|TAP1|SLC15A4	PEPTIDE TRANSPORT	7	ENR	PEPTIDE TRANSPORT		1		0.0048767	PEPTIDE TRANSPORT	FALSE	PEPTIDE TRANSPORT
0.994953		0.031569		LAT2|YWHAZ|LYN	MAST CELL ACTIVATION INVOLVED IN IMMUNE RESPONSE	3	ENR	MAST CELL ACTIVATION INVOLVED IN IMMUNE RESPONSE	1		0.0050473		MAST CELL ACTIVATION INVOLVED IN IMMUNE RESPONSE	FALSE	MAST CELL ACTIVATION INVOLVED IN IMMUNE RESPONSE
0.999943	1	0.000692	4.41e-11	SPI1|FZD1|NFIC|PLCD1|JAG1|RBPJ|CHKB|TGIF1|CADM1|MKKS|MMP2|CFL1|PBX1|AXIN1|SPINT1|HMGN1|PRKAR1A|RPS6|PGF|PEX5|PDGFA|ACVR1B|CNP|PDGFC|LYN|MECP2|FN1|HLX|FLVCR1|TCF7L2|ACVR2B|M6PR|WARS2|DHCR24|AREG|POU5F1|ERCC2|MAFB|SPRY2|CSPG4|PLSCR1|BCL2L1|PPARG|SPHK1|EGLN1|IDUA|GPX1|ANG|HS1BP3|MEF2D|MMP19|ABCB1B|APH1C|HTT|PTGS1|TXNRD1|SPP1|STX2|CSF1|EDNRB|CEP120|GATAD2A|RORA|AFG3L2|PFN1|MACF1|MREG|IPMK|LSR|LY6E|FO…	ORGAN DEVELOPMENT	228	ENR	ORGAN DEVELOPMENT	1	1	5.74e-05	7.87e-13	ORGAN DEVELOPMENT	FALSE	ORGAN DEVELOPMENT
0.996518		0.024221		UBE2V2|NCS1|LGALS1|RAC1|ACTR3|SPHK1|HSP90AA1|HMGB1|YWHAH|AKAP5|FGFR1|ITGB1|ARHGAP4|TIAM1	REGULATION OF CELL PROJECTION ORGANIZATION	14	ENR	REGULATION OF CELL PROJECTION ORGANIZATION	1		0.0034817		REGULATION OF CELL PROJECTION ORGANIZATION	FALSE	REGULATION OF CELL PROJECTION ORGANIZATION
1	1	2.09e-24	8.74e-10	PIP5K1C|POP1|RBPJ|POLG|SUN2|CADM1|MKKS|SUN1|TUBB6|SETD1B|PDPK1|HMGN5|MMP2|MPC2|ENDOG|CFL1|HMGN3|SPINT1|ARHGEF18|HMGN1|CPEB1|RPS6|ARID1A|GTF2F1|PADI4|GTF2F2|PEX6|CDCA3|PEX5|FCGR1|PHF2|MORF4L1|MRPL17|PDGFA|KDM3A|RGS14|MRPL15|PHF1|RSPH9|SETD7|GABARAP|ARHGAP6|CLN6|RAB5C|GRPEL1|LYST|CNP|EPB41L1|MAPK8|PDGFC|MTA1|LYN|BBC3|MECP2|AK6|FN1|NOSTRIN|TK2|FERMT3|DHCR24|MARCH3|WEE1|AREG|FMNL2|DAB2|HIST2H2AC|ERCC…	CELLULAR COMPONENT ORGANIZATION	323	ENR	CELLULAR COMPONENT ORGANIZATION	1	1	1.37e-26	1.95e-11	CELLULAR COMPONENT ORGANIZATION	FALSE	CELLULAR COMPONENT ORGANIZATION
	0.999892		0.0015827	CASP4|CD24A|CASP2|NOD1|HIPK1|SERINC3|MPV17|MAPK8|BBC3|JMY|UNC13D|ADORA2A|STK17B|FAS|MBD4|PLAGL2|FOXO3	INDUCTION OF PROGRAMMED CELL DEATH	17	ENR	INDUCTION OF PROGRAMMED CELL DEATH		1		0.000108	INDUCTION OF PROGRAMMED CELL DEATH	FALSE	INDUCTION OF PROGRAMMED CELL DEATH
0.995347		0.031151		PNP|APOBEC1|GPX1|BAX	RESPONSE TO GAMMA RADIATION	4	ENR	RESPONSE TO GAMMA RADIATION	1		0.0046533		RESPONSE TO GAMMA RADIATION	FALSE	RESPONSE TO GAMMA RADIATION
	0.991628		0.048057	CD38|TRPM2	RESPONSE TO HYDROPEROXIDE	2	ENR	RESPONSE TO HYDROPEROXIDE		1		0.0083719	RESPONSE TO HYDROPEROXIDE	FALSE	RESPONSE TO HYDROPEROXIDE
0.998945		0.0087879		SAT1|VDAC3|ATP5E|ATP5D|STEAP3|ATP5C1|ATP2A2|KCNN4|ATP5F1|ATP6V0A1|S100A6|SLC8A1|CORO1A|NSF|ATP1A3|ATP1A1|ATOX1|CLIC1|ATP5J2|SCN1B|KCNK13|ATP6V0B|SLC30A1|KCTD12|ATP5A1|HTT|FXYD5|ATP6V1D|NIPA2|TMEM37|CYSLTR1|ATP6V1E1|ATP6V0C|SLC36A2|ATP6V0E|CACNA1F|TOMM40|UQCR11|ATP2B4|SRI|TPR|ATP5K|ATP5J|ATP5G3|ATP5G1|ATP5L|ATP5B|COX5A	ION TRANSPORT	48	ENR	ION TRANSPORT	1		0.0010549		ION TRANSPORT	FALSE	ION TRANSPORT
0.999999		1.24e-05		E2F6|RUVBL1|SEPT2|SMC1A|SPC24|SLFN1|DNAJC2|RPS6|ITGB1|CDCA3|CETN2|HAUS8|CETN3|PMF1|DCTN3|TAF10|CCNB2|NUDC|BIRC5|UBE2I|UBE2C|CENPE|RAN|CDC123|MIS12|STMN1|ZFP830|SEPT7	MITOTIC CELL CYCLE	28	ENR	MITOTIC CELL CYCLE	1		7.22e-07		MITOTIC CELL CYCLE	FALSE	MITOTIC CELL CYCLE
0.995808	0.998113	0.028518	0.016046	XRN2|TUBB6|DYNLL1|NAV1|SGK1|BICD2|UCHL1|CEP192|HTT|DST|RSPH9|UXT|CAV1|GABARAP|KLC2|DCTN3|BBS2|LYST|CNP|GADD45A|BIRC5|RANBP10|DNAL4|DYNLRB1|CEP120|CENPE|TACC2|RANBP1|STMN1|FBXO31	MICROTUBULE-BASED PROCESS	30	ENR	MICROTUBULE-BASED PROCESS	1	1	0.0041924	0.0018866	MICROTUBULE-BASED PROCESS	FALSE	MICROTUBULE-BASED PROCESS
0.999585	1	0.0039542	3.3e-17	MGMT|ST3GAL1|CDK19|ALKBH2|KRTCAP2|PDPK1|ATG3|CFL1|PRKAR1A|PADI4|PPT2|CRY1|BTG1|ACVR1B|PIGV|MAPK8|LYN|MECP2|PPP2R3D|PCMTD2|EIF2AK2|MKNK1|DSTYK|MKNK2|NMT1|ACVR2B|PCMTD1|DUSP1|WEE1|MAMDC2|SIRT3|KAT2B|CSPG4|PELI1|RIPK3|GPX1|PTP4A3|IL12RB2|MBD4|PTPN18|HIPK1|TTLL3|TAOK2|CCNT1|METTL1|PIM3|PLOD1|EPM2A|KCMF1|PIAS3|RBX1|KMT5C|ERF|MAPKAPK5|CSNK1G1|FTO|PIWIL2|MAP4K1|PRMT1|PIGYL|UCHL3|SUMO1|BAG4|ME2|ACP1|EIF5…	MACROMOLECULE MODIFICATION	194	ENR	MACROMOLECULE MODIFICATION	1	1	0.000415	3.25e-19	MACROMOLECULE MODIFICATION	FALSE	MACROMOLECULE MODIFICATION
	0.999884		0.0016644	ADORA2A|NUP62|CAV1|DUSP16|PPARG|GADD45A|TRIB3|IL6|PKIG|SPRY2	NEGATIVE REGULATION OF TRANSFERASE ACTIVITY	10	ENR	NEGATIVE REGULATION OF TRANSFERASE ACTIVITY		1		0.000116	NEGATIVE REGULATION OF TRANSFERASE ACTIVITY	FALSE	NEGATIVE REGULATION OF TRANSFERASE ACTIVITY
	0.999957		0.000739	TBC1D24|TBC1D23|ARHGAP27|TBC1D17|ARHGAP6|ARFGAP2|USP6NL|TBC1D10A|TBC1D10B|AGAP3|AGAP1|SGSM2|SPRY2	REGULATION OF GTP CATABOLIC PROCESS	13	ENR	REGULATION OF GTP CATABOLIC PROCESS		1		4.33e-05	REGULATION OF GTP CATABOLIC PROCESS	FALSE	REGULATION OF GTP CATABOLIC PROCESS
	0.996029		0.028355	GSK3A|PPARG|CEBPA	RESPONSE TO LITHIUM ION	3	ENR	RESPONSE TO LITHIUM ION		1		0.0039709	RESPONSE TO LITHIUM ION	FALSE	RESPONSE TO LITHIUM ION
0.994919		0.031569		CD36|MSR1	LIPOPROTEIN PARTICLE CLEARANCE	2	ENR	LIPOPROTEIN PARTICLE CLEARANCE	1		0.0050806		LIPOPROTEIN PARTICLE CLEARANCE	FALSE	LIPOPROTEIN PARTICLE CLEARANCE
	0.993233		0.042606	CD24A|C3|STAT5B|CADM1|TAP2|TAP1|H2-T23|CD1D1	REGULATION OF LYMPHOCYTE MEDIATED IMMUNITY	8	ENR	REGULATION OF LYMPHOCYTE MEDIATED IMMUNITY		1		0.0067667	REGULATION OF LYMPHOCYTE MEDIATED IMMUNITY	FALSE	REGULATION OF LYMPHOCYTE MEDIATED IMMUNITY
0.993686		0.037772		CORO1A|AIF1|PDPN|CCR2|SPHK1|ITGB1|HMGB1|RRAS2|STMN1|C3AR1	POSITIVE REGULATION OF CELLULAR COMPONENT MOVEMENT	10	ENR	POSITIVE REGULATION OF CELLULAR COMPONENT MOVEMENT	1		0.006314		POSITIVE REGULATION OF CELLULAR COMPONENT MOVEMENT	FALSE	POSITIVE REGULATION OF CELLULAR COMPONENT MOVEMENT
0.999993		9.69e-05		MDH1|MDH2|DCXR|PDSS1|CBR2|IDH3A|LDHB|LDHA|COQ7|G6PDX|TALDO1	OXIDOREDUCTION COENZYME METABOLIC PROCESS	11	ENR	OXIDOREDUCTION COENZYME METABOLIC PROCESS	1		6.58e-06		OXIDOREDUCTION COENZYME METABOLIC PROCESS	FALSE	OXIDOREDUCTION COENZYME METABOLIC PROCESS
0.994919		0.031569		CCR2|C3AR1	REGULATION OF GRANULOCYTE CHEMOTAXIS	2	ENR	REGULATION OF GRANULOCYTE CHEMOTAXIS	1		0.0050806		REGULATION OF GRANULOCYTE CHEMOTAXIS	FALSE	REGULATION OF GRANULOCYTE CHEMOTAXIS
	1		1.22e-27	SRF|ZBTB7B|FOXK1|PPARGC1B|FZD1|IFT57|ZBTB44|ZFP280D|TGIF1|CCDC85B|KLF11|SETD1B|PBX2|NR1D2|ZKSCAN17|MKL1|PBX1|THAP11|MLXIP|ARID1A|KLF16|MGA|HBP1|CRY1|PHF2|FOXJ2|ELL|KDM3A|PHF1|SETD7|ACVR1B|NR2C2|TOB1|KLF6|ING1|MAPK8|MTA1|MECP2|HLX|IGBP1|IKZF2|TCF7L2|RPS6KA5|TRIM28|DPF2|POU5F1|POU5F2|ERCC2|SIRT3|TAF8|KAT2B|LPIN1|AEBP2|RUNX2|PPARG|RUNX1|JDP2|TRIB3|TRIB1|ZFP503|NLK|GMCL1|MBTD1|MIER3|MEF2D|ZFP740|YLPM…	REGULATION OF TRANSCRIPTION	184	ENR	REGULATION OF TRANSCRIPTION		1		6.76e-30	REGULATION OF TRANSCRIPTION	FALSE	REGULATION OF TRANSCRIPTION
1		1.27e-09		GSS|SUCLG1|DCXR|HMBS|IDH3A|LDHB|FH1|GPX1|LDHA|GPX3|TMEM14C|MMAB|ACAA2|PMVK|SUCLA2|PDSS1|CBR2|ALAS1|SDHC|SDHB|MOCS2|MVK|IDH1|GLO1|IDH2|ACACA|COQ7|TALDO1|G6PDX|MDH1|NFU1|MDH2|CBR3	COFACTOR METABOLIC PROCESS	33	ENR	COFACTOR METABOLIC PROCESS	1		3.77e-11		COFACTOR METABOLIC PROCESS	FALSE	COFACTOR METABOLIC PROCESS
0.994919		0.031569		EHD4|DAB2	PINOCYTOSIS	2	ENR	PINOCYTOSIS	1		0.0050806		PINOCYTOSIS	FALSE	PINOCYTOSIS
	0.993233		0.042606	ORM1|CFB|C3|STAT5B|SAA3|SAAL1|IL1A|IL6	ACUTE INFLAMMATORY RESPONSE	8	ENR	ACUTE INFLAMMATORY RESPONSE		1		0.0067667	ACUTE INFLAMMATORY RESPONSE	FALSE	ACUTE INFLAMMATORY RESPONSE
0.99937		0.005718		POP5|RPP30|POP7|TSEN15|METTL1|TPT1|SSB|FBL|LSM6|PUS7L	TRNA PROCESSING	10	ENR	TRNA PROCESSING	1		0.00063		TRNA PROCESSING	FALSE	TRNA PROCESSING
1		2.67e-11		ATIC|ATP5E|ATP5D|ATP5C1|ATP2A2|ATP5F1|ATP6V0A1|ADSL|ATP1A3|ATP1A1|ATP5J2|ADSSL1|ATP6V0B|ATP5A1|NME4|ATP6V1D|NME1|CNP|ATP6V1E1|ATP6V0E|AK3|PNP|ATP5K|ATP5J|ATP5G3|ATP5G1|ATP5L|ATP5B	PURINE NUCLEOTIDE BIOSYNTHETIC PROCESS	28	ENR	PURINE NUCLEOTIDE BIOSYNTHETIC PROCESS	1		6.49e-13		PURINE NUCLEOTIDE BIOSYNTHETIC PROCESS	FALSE	PURINE NUCLEOTIDE BIOSYNTHETIC PROCESS
0.999626		0.0036057		LAT2|YWHAZ|LYN|FCER1G|RHOH	MAST CELL ACTIVATION	5	ENR	MAST CELL ACTIVATION	1		0.000374		MAST CELL ACTIVATION	FALSE	MAST CELL ACTIVATION
0.999268	0.999407	0.006429	0.0065264	CCL6|CCL2|CCL12|CCL7|CCL17|GAA|CCL24|HMGB1|CCR1|PARK7|IL16|CCL5|ADAM22|CCL3|C3AR1|KIT|CORO1A|CSTB|ATP1A3|CCL9|FPR1|AXIN1|FPR2|UCHL1|MCOLN3|LGI4|HTT|UCHL3|ITGA1|ATXN1|RAC1|NRG1|CLN6|LYST|CNP|CYSLTR1|FCER1G|MECP2|SCRIB|CSF3R|ADORA2A|CHD7|CXCL3	LOCOMOTORY BEHAVIOR	43	ENR	LOCOMOTORY BEHAVIOR	1	1	0.000732	0.000593	LOCOMOTORY BEHAVIOR	FALSE	LOCOMOTORY BEHAVIOR
1	1	5.19e-06	5.99e-16	SRC|PIP5K1A|PIP5K1C|ATP5E|PSTK|ATP5D|MT-ND5|CDK19|ATP5C1|ATP5F1|DCK|MT-ND2|CHKB|PHKG2|CHKA|PDPK1|CFL1|ATP1A1|PRKAR1A|UQCRC1|PTPRS|MT-CO3|CDC42BPG|MTMR10|MTMR14|ACVR1B|PINK1|SNRK|PFKL|MAPK8|LYN|AK3|MECP2|PPP2R3D|EIF2AK2|MKNK1|DSTYK|MKNK2|SLC37A2|RPS6KA4|TK2|ACVR2B|RPS6KA5|TRIM28|DUSP1|WEE1|GNAI2|CSPG4|LPIN1|PTPA|PAK1|CSNK1E|RIPK3|ULK3|SPHK1|CD74|TRIB3|ULK1|TRIB1|ATP6V0D2|TXK|NLK|PTP4A3|CCND1|INPP5…	PHOSPHATE METABOLIC PROCESS	170	ENR	PHOSPHATE METABOLIC PROCESS	1	1	2.8e-07	7.19e-18	PHOSPHATE METABOLIC PROCESS	FALSE	PHOSPHATE METABOLIC PROCESS
0.99996		0.000511		CFP|TLR8|TLR13|C1QB|TLR1|C1QA|POLR3D|HMGB1|C1QC|MX1|PRDX1|CLEC4N|IL18RAP|PTPN6|CD180|FCGR1	INNATE IMMUNE RESPONSE	16	ENR	INNATE IMMUNE RESPONSE	1		4.04e-05		INNATE IMMUNE RESPONSE	FALSE	INNATE IMMUNE RESPONSE
1		6.1e-46		MT-ND6|FADS3|SUCLG1|ATP5E|ATP5D|MT-ND5|ATP5C1|ATP5F1|ATP6V0A1|MT-ND2|MT-ND1|FH1|UQCRB|GLRX2|UQCRC1|NDUFS8|MT-CO2|UQCRQ|NDUFS7|MT-CO3|ATP6V0B|NDUFS6|NDUFS5|NDUFS4|ETFB|BAX|ATP6V0E|NDUFC1|UQCR11|UQCR10|SLC37A2|NDUFB9|NDUFB8|NDUFB7|NDUFB6|NDUFB2|PTGES3|MT-CYTB|NDUFA9|NDUFA8|NDUFA13|NDUFA11|IDH3A|NDUFA12|ADSL|LDHB|NDUFA7|NDUFAB1|LDHA|NDUFA4|TXN1|NDUFA3|NDUFA2|NDUFA1|SUCLA2|SDHC|CYBA|ATP5A1|SDHB|ATP6V…	GENERATION OF PRECURSOR METABOLITES AND ENERGY	81	ENR	GENERATION OF PRECURSOR METABOLITES AND ENERGY	1		9.04e-49		GENERATION OF PRECURSOR METABOLITES AND ENERGY	FALSE	GENERATION OF PRECURSOR METABOLITES AND ENERGY
	0.999995		0.000107	SRC|SRF|GAA|JAG1|TGIF1|IPMK|MKKS|MMP2|AXIN1|CD44|PBX1|CXCR4|RELA|FST|PLXNA1|VEGFA|HLX|TCF7L2|ACVR2B|PNPLA6|POU5F1|SPRY2|IGF1R|LMO4|RUNX2|TSC1|GEM|EGLN1|IDUA|DVL2|PSEN2|MEF2D|POU2F1|NDST1|INHBA|BBS2|IL6|INSR|SCRIB|TCF3|CSF1|IMPAD1|HOXB4|CHD7|HOXB3|PKD1|BMI1|PRKAR2B|SEMA3C	ORGAN MORPHOGENESIS	49	ENR	ORGAN MORPHOGENESIS		1		4.85e-06	ORGAN MORPHOGENESIS	FALSE	ORGAN MORPHOGENESIS
1		4.95e-10		POP5|WDR12|EXOSC4|EXOSC8|EXOSC3|ZNHIT6|FRG1|NOP58|MRTO4|FBL|FCF1|MPHOSPH10|RRS1|GAR1|UTP18|BRIX1|RPS6|TSR1|RRP8|LSM6|RPS2|EBNA1BP2|DKC1|NHP2	RIBOSOME BIOGENESIS	24	ENR	RIBOSOME BIOGENESIS	1		1.41e-11		RIBOSOME BIOGENESIS	FALSE	RIBOSOME BIOGENESIS
0.995479		0.030629		ENDOG|CORO1A|IFIT2|BCL2L1|HMGB1|TNFRSF11A|IFIT1	RESPONSE TO CYTOKINE STIMULUS	7	ENR	RESPONSE TO CYTOKINE STIMULUS	1		0.0045208		RESPONSE TO CYTOKINE STIMULUS	FALSE	RESPONSE TO CYTOKINE STIMULUS
0.999626	0.999986	0.0036057	0.000283	UBE2M|SRC|CASP4|CASP2|NOD1|SPI1|AMBRA1|HMGB1|PYCARD|MMP2|ENDOG|CD44|BAD|FCGR1|BAX|FOXO3|CD24A|SERINC3|MAPK8|IFI204|BBC3|EIF2AK2|SMPD1|STK17B|FAS|DUSP1|TSPO|BCL2L1|RIPK3|STEAP3|GPX1|LDHA|PRDX1|PDIA3|PSEN2|ACE|SIVA1|PTPN6|NUPR1|MBD4|ITGA1|HIPK1|MPV17|JMY|UNC13D|ANXA1|ADORA2A|DDIT3|TXNIP|ANXA5|CYCS|PLAGL2	POSITIVE REGULATION OF APOPTOSIS	52	ENR	POSITIVE REGULATION OF APOPTOSIS	1	1	0.000374	1.44e-05	POSITIVE REGULATION OF APOPTOSIS	FALSE	POSITIVE REGULATION OF APOPTOSIS
0.998258		0.013178		IFIT2|IFIT1	CELLULAR RESPONSE TO INTERFERON-ALPHA	2	ENR	CELLULAR RESPONSE TO INTERFERON-ALPHA	1		0.0017419		CELLULAR RESPONSE TO INTERFERON-ALPHA	FALSE	CELLULAR RESPONSE TO INTERFERON-ALPHA
1		1.44e-12		ATP5E|ATP5D|ATP6V1D|NME1|ATP5C1|ATP2A2|ATP5F1|ATP6V0A1|ATP6V1E1|ATP6V0E|AK3|ATP1A3|ATP1A1|PNP|ATP5J2|ATP5K|ATP5J|ATP5G3|ATP6V0B|ATP5G1|ATP5L|ATP5A1|NME4|ATP5B	RIBONUCLEOSIDE TRIPHOSPHATE BIOSYNTHETIC PROCESS	24	ENR	RIBONUCLEOSIDE TRIPHOSPHATE BIOSYNTHETIC PROCESS	1		2.73e-14		RIBONUCLEOSIDE TRIPHOSPHATE BIOSYNTHETIC PROCESS	FALSE	RIBONUCLEOSIDE TRIPHOSPHATE BIOSYNTHETIC PROCESS
0.999929		0.00083		HIP1|PSME1|PSME2|VCP|GSPT1|CYCS|PYCARD|FN1|BAX	POSITIVE REGULATION OF PEPTIDASE ACTIVITY	9	ENR	POSITIVE REGULATION OF PEPTIDASE ACTIVITY	1		7.08e-05		POSITIVE REGULATION OF PEPTIDASE ACTIVITY	FALSE	POSITIVE REGULATION OF PEPTIDASE ACTIVITY
0.994919		0.031569		MVK|PMVK	ISOPENTENYL DIPHOSPHATE BIOSYNTHETIC PROCESS	2	ENR	ISOPENTENYL DIPHOSPHATE BIOSYNTHETIC PROCESS	1		0.0050806		ISOPENTENYL DIPHOSPHATE BIOSYNTHETIC PROCESS	FALSE	ISOPENTENYL DIPHOSPHATE BIOSYNTHETIC PROCESS
	0.999511		0.0056329	IL1RL2|ADIPOR1|FAS|STAT5B|KLF6|IRAK1|IL6|TNFRSF1B|CEBPA|IL1R1|KIT	CYTOKINE-MEDIATED SIGNALING PATHWAY	11	ENR	CYTOKINE-MEDIATED SIGNALING PATHWAY		1		0.000489	CYTOKINE-MEDIATED SIGNALING PATHWAY	FALSE	CYTOKINE-MEDIATED SIGNALING PATHWAY
1		7.23e-08		MDH1|MDH2|SUCLG1|SUCLA2|IDH1|IDH2|IDH3A|ADSL|FH1|SDHC|SDHB	AEROBIC RESPIRATION	11	ENR	AEROBIC RESPIRATION	1		2.79e-09		AEROBIC RESPIRATION	FALSE	AEROBIC RESPIRATION
1		2.37e-12		ATP5E|ATP5D|ATP6V1D|NME1|ATP5C1|ATP2A2|ATP5F1|ATP6V0A1|ATP6V1E1|ATP6V0E|AK3|ATP1A3|ATP1A1|PNP|ATP5J2|ATP5K|ATP5J|ATP5G3|ATP6V0B|ATP5G1|ATP5L|ATP5A1|NME4|ATP5B	NUCLEOSIDE TRIPHOSPHATE BIOSYNTHETIC PROCESS	24	ENR	NUCLEOSIDE TRIPHOSPHATE BIOSYNTHETIC PROCESS	1		4.91e-14		NUCLEOSIDE TRIPHOSPHATE BIOSYNTHETIC PROCESS	FALSE	NUCLEOSIDE TRIPHOSPHATE BIOSYNTHETIC PROCESS
	0.993721		0.040477	CAV2|CAV1|FOXK1|NRG1|TSC1|DVL1|EGLN1|CHKB|VEGFA|HLX|FOXP1|CD164|SDC1|UNC45A|FOXO4|RXRB|SEMA3C	MUSCLE STRUCTURE DEVELOPMENT	17	ENR	MUSCLE STRUCTURE DEVELOPMENT		1		0.006279	MUSCLE STRUCTURE DEVELOPMENT	FALSE	MUSCLE STRUCTURE DEVELOPMENT
	0.992636		0.044723	PELI1|TRIB3|TRIB1	POSITIVE REGULATION OF PROTEIN UBIQUITINATION	3	ENR	POSITIVE REGULATION OF PROTEIN UBIQUITINATION		1		0.0073644	POSITIVE REGULATION OF PROTEIN UBIQUITINATION	FALSE	POSITIVE REGULATION OF PROTEIN UBIQUITINATION
1	0.999776	1.31e-17	0.0029525	HIST1H1D|HIST1H1E|POP5|HIST1H1B|WDR12|SEPT2|CADM1|MKKS|TUBB6|PDPK1|SH2B1|CPEB1|RPS6|PDSS1|GTF2F1|GTF2F2|NAP1L4|ALOX5AP|EBNA1BP2|BAX|NHP2|PDGFA|RSPH9|RAC1|ARHGAP6|PFKL|PDGFC|MECP2|AK6|FN1|ACAT1|FERMT3|HIST2H2AC|ERCC2|LSM6|CAPG|PMP22|CIRBP|PAK1|EXOSC4|EXOSC8|EXOSC3|CD74|AP2B1|PEX11A|VAMP8|ACTG1|CUTA|DKC1|CENPA|VCL|BBS2|VCP|INSR|STX2|FCF1|OLFM1|ANXA5|TSR1|WASL|MAP1LC3A|TLN1|YWHAB|ZNHIT6|MRTO4|TAP2|M…	CELLULAR COMPONENT BIOGENESIS	127	ENR	CELLULAR COMPONENT BIOGENESIS	1	1	1.4e-19	0.000224	CELLULAR COMPONENT BIOGENESIS	FALSE	CELLULAR COMPONENT BIOGENESIS
	0.998474		0.013804	RGS14|NUP62|IGF1R|CAV1|SCAI|GDPD1|SOCS7|CNKSR3|SPRY2|ARRB1	NEGATIVE REGULATION OF SIGNALING PROCESS	10	ENR	NEGATIVE REGULATION OF SIGNALING PROCESS		1		0.0015258	NEGATIVE REGULATION OF SIGNALING PROCESS	FALSE	NEGATIVE REGULATION OF SIGNALING PROCESS
0.998641	0.99955	0.010865	0.0053546	SPI1|PLEK|CD74|RBPJ|MINK1|PRDX2|LRRC8A|PSEN2|FOXP1|TLR7|ITGAL|NDRG1|SLC7A2|HSPD1|YWHAZ|ICOSL|HS1BP3|RPS6|CXCR4|GPR183|RHOH|RELB|BAX|VWF|CD24A|ME2|TLR1|STAT5B|BCL11A|LYN|FCER1G|TIMP1|WAS|UNC13D|TCF3|P2RY12|ADORA2A|IGBP1|LAT2|FAS|FERMT3|H2-DMA|PIRB|CD1D1	CELL ACTIVATION	44	ENR	CELL ACTIVATION	1	1	0.0013589	0.00045	CELL ACTIVATION	FALSE	CELL ACTIVATION
0.999987		0.000184		ANXA1|TXNRD1|PRDX2|GPX1|GPX3|PRDX5|COQ7|PRDX1	CELLULAR RESPONSE TO OXIDATIVE STRESS	8	ENR	CELLULAR RESPONSE TO OXIDATIVE STRESS	1		1.33e-05		CELLULAR RESPONSE TO OXIDATIVE STRESS	FALSE	CELLULAR RESPONSE TO OXIDATIVE STRESS
0.993012		0.041076		RAC1|ACTR3|ARPC2	POSITIVE REGULATION OF ACTIN FILAMENT POLYMERIZATION	3	ENR	POSITIVE REGULATION OF ACTIN FILAMENT POLYMERIZATION	1		0.0069881		POSITIVE REGULATION OF ACTIN FILAMENT POLYMERIZATION	FALSE	POSITIVE REGULATION OF ACTIN FILAMENT POLYMERIZATION
0.99505	0.998092	0.031569	0.016185	SAT1|PHGDH|ARG1|CHKB|PLA2G15|COMT|CHKA|LY6E|BCKDHB|LARS2|NARS|PADI4|SMOX|GLUD1|ADI1|APIP|HTT|ASS1|PAOX|OAZ1|CSAD|DARS|STAT5B|PSAT1|RARS|CDO1|TARS|MAT2A|MECP2|ALDH6A1|AARS|FABP3|ASNS|WARS2|PNPLA6|ARG2|FABP5|CARS|GCSH|SRM	CELLULAR AMINE METABOLIC PROCESS	40	ENR	CELLULAR AMINE METABOLIC PROCESS	1	1	0.00495	0.0019079	CELLULAR AMINE METABOLIC PROCESS	FALSE	CELLULAR AMINE METABOLIC PROCESS
0.999719		0.0028172		ITGAV|CD36|LRP1	APOPTOTIC CELL CLEARANCE	3	ENR	APOPTOTIC CELL CLEARANCE	1		0.000281		APOPTOTIC CELL CLEARANCE	FALSE	APOPTOTIC CELL CLEARANCE
1	0.9991	2.03e-06	0.0093757	CD38|LCN2|CST3|APOE|PARK7|GPX1|PRDX2|GPX3|PRDX5|PRDX1|MMP2|ATOX1|TRPM2|PLD2|PRNP|PTGS1|TXNRD1|PSMB5|MPV17|IDH1|MAPK8|UCP2|COQ7|G6PDX|ANXA1|TXNIP|SRXN1|PPP1R15B|CYCS|ERCC2|NFKB1	RESPONSE TO OXIDATIVE STRESS	31	ENR	RESPONSE TO OXIDATIVE STRESS	1	1	1.04e-07	0.0009	RESPONSE TO OXIDATIVE STRESS	FALSE	RESPONSE TO OXIDATIVE STRESS
	0.998531		0.013485	TAZ|MECP2	PHOSPHATIDYLGLYCEROL METABOLIC PROCESS	2	ENR	PHOSPHATIDYLGLYCEROL METABOLIC PROCESS		1		0.0014692	PHOSPHATIDYLGLYCEROL METABOLIC PROCESS	FALSE	PHOSPHATIDYLGLYCEROL METABOLIC PROCESS
0.998592		0.011204		SLFN1|DNAJC2|E2F6|CDC123|RPS6|ITGB1|TAF10	INTERPHASE OF MITOTIC CELL CYCLE	7	ENR	INTERPHASE OF MITOTIC CELL CYCLE	1		0.0014079		INTERPHASE OF MITOTIC CELL CYCLE	FALSE	INTERPHASE OF MITOTIC CELL CYCLE
	0.999826		0.0023623	LPIN1|SMPD1|ACOT2|PLD1|SMPDL3B|SMPDL3A|PLD2|PNPLA2|PEX5|ACOX3	CELLULAR LIPID CATABOLIC PROCESS	10	ENR	CELLULAR LIPID CATABOLIC PROCESS		1		0.000174	CELLULAR LIPID CATABOLIC PROCESS	FALSE	CELLULAR LIPID CATABOLIC PROCESS
	0.999971		0.000518	SRC|IGF1R|BCL2L2|CELF1|MKKS|KIT|MMP2|PBX1|CD44|INSL6|CXCR4|EHMT2|FOXO3|FST|NR2C2|BBS2|STAT5B|INSR|VEGFA|CSF1|TCF7L2|CHD7|ODF2|CITED2|ACRBP|FBXO31	REPRODUCTIVE DEVELOPMENTAL PROCESS	26	ENR	REPRODUCTIVE DEVELOPMENTAL PROCESS		1		2.9e-05	REPRODUCTIVE DEVELOPMENTAL PROCESS	FALSE	REPRODUCTIVE DEVELOPMENTAL PROCESS
0.992908		0.041469		ANXA2|PDPN|F7|PLEK	REGULATION OF BLOOD COAGULATION	4	ENR	REGULATION OF BLOOD COAGULATION	1		0.0070917		REGULATION OF BLOOD COAGULATION	FALSE	REGULATION OF BLOOD COAGULATION
0.999318		0.0060712		RAC1|ACTR3|HSP90AA1	POSITIVE REGULATION OF LAMELLIPODIUM ASSEMBLY	3	ENR	POSITIVE REGULATION OF LAMELLIPODIUM ASSEMBLY	1		0.000682		POSITIVE REGULATION OF LAMELLIPODIUM ASSEMBLY	FALSE	POSITIVE REGULATION OF LAMELLIPODIUM ASSEMBLY
1		3.19e-08		TXNRD1|SH3BGRL3|AIFM1|PRDX2|PRDX5|PRDX4|TXN1|PDIA3|PRDX1|DNAJC10|GLRX2|MAGT1|PDIA6|PDIA5|PDIA4|P4HB	CELL REDOX HOMEOSTASIS	16	ENR	CELL REDOX HOMEOSTASIS	1		1.18e-09		CELL REDOX HOMEOSTASIS	FALSE	CELL REDOX HOMEOSTASIS
1		9.2e-13		CDC42|SNX1|SNX2|YWHAE|YWHAB|SRGN|MACF1|SNX9|AP2M1|TOMM5|CD74|NOP58|AP2B1|TIMM17A|TIMM17B|YWHAH|SRP19|CFL1|SRP14|TIMM8A1|RAB7|YWHAZ|RAB2A|GNPTG|ITGB1|RAB1A|COPB2|HTT|BAX|AP2A2|ERP29|CLTB|CLTA|GRPEL1|FOLR2|AP2S1|ARL6IP1|TOMM40|STX2|RAN|LMNA|M6PR|TIMM13|AP1S2|MTX1|SYNGR1	CELLULAR MACROMOLECULE LOCALIZATION	46	ENR	CELLULAR MACROMOLECULE LOCALIZATION	1		1.64e-14		CELLULAR MACROMOLECULE LOCALIZATION	FALSE	CELLULAR MACROMOLECULE LOCALIZATION
0.994919		0.031569		PNP|NUDT1	DGTP METABOLIC PROCESS	2	ENR	DGTP METABOLIC PROCESS	1		0.0050806		DGTP METABOLIC PROCESS	FALSE	DGTP METABOLIC PROCESS
	0.991628		0.048057	CAV2|CAV1	NEGATIVE REGULATION OF ENDOTHELIAL CELL PROLIFERATION	2	ENR	NEGATIVE REGULATION OF ENDOTHELIAL CELL PROLIFERATION		1		0.0083719	NEGATIVE REGULATION OF ENDOTHELIAL CELL PROLIFERATION	FALSE	NEGATIVE REGULATION OF ENDOTHELIAL CELL PROLIFERATION
	0.992636		0.044723	BBS2|IQCB1|MKKS	PHOTORECEPTOR CELL MAINTENANCE	3	ENR	PHOTORECEPTOR CELL MAINTENANCE		1		0.0073644	PHOTORECEPTOR CELL MAINTENANCE	FALSE	PHOTORECEPTOR CELL MAINTENANCE
1	1	6.89e-06	3.38e-06	GALK1|EPM2A|MAN2C1|DCXR|APOE|DGAT2|GAA|CHKB|IPMK|PHKG2|CHKA|LY6E|ALDOC|PMVK|GPCPD1|GDPD1|BAD|GDPD3|AKR1B3|MGAT1|MVK|PGM3|CD36|CLN6|PFKL|GK5|IP6K1|FUCA1|MECP2|G6PDX|GALE|SLC37A1|SLC37A2|M6PR|PNPLA6|DHCR24|RPIA|CYP51|GLB1|PTGES3|FPGT|CYB5R1|ADH5|PLA2G15|HDLBP|LDHB|COMT|LDHA|GPD2|EBP|SQLE|INPP5A|GYG|CYP27A1|SOAT2|IDI1|SCAP|ISYNA1|GPT|PCK2|SORD|IMPA1|SPP1|MBTPS1|DHDH|LDLRAP1|TALDO1|MDH1|MDH2|PIK3CA|F…	ALCOHOL METABOLIC PROCESS	75	ENR	ALCOHOL METABOLIC PROCESS	1	1	3.86e-07	1.25e-07	ALCOHOL METABOLIC PROCESS	FALSE	ALCOHOL METABOLIC PROCESS
0.999999	1	1.37e-05	1.6e-12	SRC|PIP5K1A|PIP5K1C|ATP5E|PSTK|ATP5D|MT-ND5|CDK19|ATP5C1|ATP5F1|DCK|MT-ND2|CHKB|PHKG2|CHKA|PDPK1|CFL1|PRKAR1A|UQCRC1|MT-CO3|CDC42BPG|ACVR1B|PINK1|SNRK|PFKL|MAPK8|LYN|AK3|MECP2|EIF2AK2|MKNK1|DSTYK|MKNK2|RPS6KA4|TK2|ACVR2B|RPS6KA5|TRIM28|WEE1|GNAI2|CSPG4|PTPA|PAK1|CSNK1E|RIPK3|ULK3|SPHK1|CD74|TRIB3|ULK1|TRIB1|ATP6V0D2|TXK|NLK|CCND1|IL12RB2|ATP5A1|HIPK1|INSR|TAOK2|DGKD|CCNT1|AATK|CYCS|PIM3|GALK1|MAS…	PHOSPHORYLATION	139	ENR	PHOSPHORYLATION	1	1	8.07e-07	2.36e-14	PHOSPHORYLATION	FALSE	PHOSPHORYLATION
	0.995705		0.029819	ICOSL|CD1D1	REGULATION OF INTERLEUKIN-4 BIOSYNTHETIC PROCESS	2	ENR	REGULATION OF INTERLEUKIN-4 BIOSYNTHETIC PROCESS		1		0.0042952	REGULATION OF INTERLEUKIN-4 BIOSYNTHETIC PROCESS	FALSE	REGULATION OF INTERLEUKIN-4 BIOSYNTHETIC PROCESS
1		1.58e-08		MVK|SUCLG1|IDH1|IDH2|IDH3A|FH1|ACACA|MDH1|ACAA2|MDH2|PMVK|SUCLA2|SDHC|SDHB	ACETYL-COA METABOLIC PROCESS	14	ENR	ACETYL-COA METABOLIC PROCESS	1		5.56e-10		ACETYL-COA METABOLIC PROCESS	FALSE	ACETYL-COA METABOLIC PROCESS
0.999943		0.000692		PMF1|RUVBL1|DCTN3|SEPT2|CCNB2|SMC1A|SPC24|NUDC|BIRC5|UBE2I|UBE2C|CENPE|RAN|RPS6|CDCA3|CETN2|MIS12|HAUS8|ZFP830|CETN3|SEPT7	MITOSIS	21	ENR	MITOSIS	1		5.74e-05		MITOSIS	FALSE	MITOSIS
	0.991628		0.048057	BBS2|MKKS	REGULATION OF CILIUM MOVEMENT INVOLVED IN CELL MOTILITY	2	ENR	REGULATION OF CILIUM MOVEMENT INVOLVED IN CELL MOTILITY		1		0.0083719	REGULATION OF CILIUM MOVEMENT INVOLVED IN CELL MOTILITY	FALSE	REGULATION OF CILIUM MOVEMENT INVOLVED IN CELL MOTILITY
	0.999952		0.00081	TSC22D2|MKKS|PDPK1|KIT|SLC1A2|ARRB1|MMP2|SGK1|RIC8A|HVCN1|MBD4|NRF1|SLC9A1|CAV1|ATXN1|TRPV2|MAPK8|PAN3|MECP2|HSPA1A|PER1|CLCN7|PKD1|TSC22D3|ERCC2	RESPONSE TO ABIOTIC STIMULUS	25	ENR	RESPONSE TO ABIOTIC STIMULUS		1		4.83e-05	RESPONSE TO ABIOTIC STIMULUS	FALSE	RESPONSE TO ABIOTIC STIMULUS
	0.998745		0.012185	GSK3A|CD44|IL6|INPP5K|CNKSR3	REGULATION OF PEPTIDYL-SERINE PHOSPHORYLATION	5	ENR	REGULATION OF PEPTIDYL-SERINE PHOSPHORYLATION		1		0.0012546	REGULATION OF PEPTIDYL-SERINE PHOSPHORYLATION	FALSE	REGULATION OF PEPTIDYL-SERINE PHOSPHORYLATION
	0.999969		0.000553	SMPD1|SMPDL3B|SMPDL3A|SAMD8|SGMS2	SPHINGOMYELIN METABOLIC PROCESS	5	ENR	SPHINGOMYELIN METABOLIC PROCESS		1		3.13e-05	SPHINGOMYELIN METABOLIC PROCESS	FALSE	SPHINGOMYELIN METABOLIC PROCESS
	1		8.73e-10	ETS2|ARID2|SRF|ZBTB7B|PBX2|ZKSCAN17|PIAS1|MKL1|PBX1|PHIP|KLF16|RELA|FOXO4|RXRB|FOXO3|ACVR1B|ATXN1|ATXN7|KLF6|ING1|VEGFA|MECP2|ESRRA|IGBP1|IKZF2|TCF7L2|TRIM28|POU5F1|NFKB1|TAF8|KAT2B|LPIN1|RUNX2|PPARG|CALCOCO1|TBL1XR1|ARRB1|IRAK1|MEF2D|MAML1|POU2F1|INHBA|STAT5B|HINFP|IL6|NFIA|JMY|TCF3|MAML2|DDIT3|MAML3|RORA|TAZ|ATF4|HDAC4|FUBP3|NFAT5|CEBPA|PLAGL2	POSITIVE REGULATION OF TRANSCRIPTION	59	ENR	POSITIVE REGULATION OF TRANSCRIPTION		1		1.91e-11	POSITIVE REGULATION OF TRANSCRIPTION	FALSE	POSITIVE REGULATION OF TRANSCRIPTION
0.998972	1	0.0086484	1.57e-07	CD38|JAG1|HMGB1|CCL5|CADM1|TAP2|CCL3|TAP1|C3AR1|CORO1A|FOXP1|TLR7|H2-AA|CD44|HSPD1|ICOSL|CD276|BAD|RELA|FCGR1|FOXO3|CD274|CFP|CD24A|CD36|NME1|CCR2|LYST|HSP90AA1|LYN|FCER1G|PRAM1|HLX|ESRRA|LAT2|ORM1|CD37|FAS|H2-T23|TNFRSF13B|PELI1|CFB|C1QB|C3|C1QA|CD74|C1QC|PRDX2|GPX1|PSEN2|ITGAL|SLC7A2|TNFSF13B|PLD2|IRAK1|PTPN6|PAG1|PSMB4|STAT5B|IL6|ADORA2A|CSF1|LDB1|PNP|RORA|H2-DMA|GNAS|BMI1|CD1D1	REGULATION OF IMMUNE SYSTEM PROCESS	69	ENR	REGULATION OF IMMUNE SYSTEM PROCESS	1	1	0.0010279	5.12e-09	REGULATION OF IMMUNE SYSTEM PROCESS	FALSE	REGULATION OF IMMUNE SYSTEM PROCESS
0.9978		0.016138		APRT|DDT|HMBS|ALAS1|IDI1|TMEM14C	PIGMENT BIOSYNTHETIC PROCESS	6	ENR	PIGMENT BIOSYNTHETIC PROCESS	1		0.0022003		PIGMENT BIOSYNTHETIC PROCESS	FALSE	PIGMENT BIOSYNTHETIC PROCESS
1	1	3.1e-23	6.86e-20	POP5|ZBTB7B|POP7|PPARGC1B|SPI1|ATP5C1|CHKB|ALKBH2|CHKA|PSMD4|SETD1B|PBX2|ENDOG|NR1D2|DNTTIP2|LARS2|MEX3D|EID1|PBX1|THAP11|CPEB1|PADI4|ADI1|HBP1|PHF2|CDCA7|ELL|PHF1|SETD7|OAZ1|CSAD|MECP2|SNF8|TK2|MED19|ARG2|CNOT6L|MAMDC2|POU5F1|POU5F2|KAT2B|MED11|ATIC|AEBP2|MED10|PPARG|MOCS1|ARG1|JDP2|ADCY3|DYNLL1|MED29|SLC7A2|ABCB1A|ADSSL1|MEF2D|ATP5A1|MBD4|HTT|YLPM1|ADAT1|TRMT1|HIPK1|TCOF1|HINFP|SPP1|NFIA|LEO1|H…	NITROGEN COMPOUND METABOLIC PROCESS	468	ENR	NITROGEN COMPOUND METABOLIC PROCESS	1	1	2.38e-25	5.28e-22	NITROGEN COMPOUND METABOLIC PROCESS	FALSE	NITROGEN COMPOUND METABOLIC PROCESS
0.99135	0.999994	0.048513	0.000134	VDAC3|SRF|EPM2A|CCL12|CCL7|CCL17|GAA|CCL24|HMGB1|PARK7|CCR1|CCL5|IL16|IGF1|CCL3|MKKS|C3AR1|KIT|CORO1A|CSTB|ATP1A3|SGK1|CCL9|FPR1|FPR2|AXIN1|UCHL1|RIC8A|MCOLN3|LGI4|UCHL3|PHF21A|ATXN1|RAC1|CLN6|LYST|CNP|FCER1G|VEGFA|MECP2|APRT|KRAS|PLCL1|SLC11A2|CCL6|CCL2|TSPO|RUNX1|SLC29A1|COMT|ADAM22|SLC1A2|PSEN2|ACE|HTT|ITGA1|BBS2|MPV17|NRG1|CYSLTR1|IL6|PRKCE|GNAQ|SCRIB|CSF3R|ADORA2A|DYNLRB1|CHD7|CXCL3|PRKAR2B	BEHAVIOR	70	ENR	BEHAVIOR	1	1	0.00865	6.2e-06	BEHAVIOR	FALSE	BEHAVIOR
0.999992	0.995529	0.000122	0.030791	GNAI2|CSPG4|SRC|BCL2L1|CFB|BCL2L2|CD74|HMGB1|PARK7|PRDX2|GPX1|KIT|PRDX1|ITGAL|UCHL1|PRKAR1A|CCND1|RPS6|CXCR4|BAD|MORF4L1|RXRB|BAX|FST|NR2C2|CD36|TXNRD1|RAC1|CNP|TNFRSF1B|IL6|VEGFA|RAP1B|HOXB4|CEP120|PDPN|TACC2|DBI|LRP1|GINS1|AREG|ERCC2|TAF8|PTGES3|UHRF2|PRKAR2B	CELL PROLIFERATION	46	ENR	CELL PROLIFERATION	1	1	8.49e-06	0.0044715	CELL PROLIFERATION	FALSE	CELL PROLIFERATION
1	1	1.4e-09	8.13e-08	SPI1|RBPJ|CCR1|CCL5|CCL3|C3AR1|LRRC8A|PBX1|HSPD1|ICOSL|RPS6|FCGR1|BAX|CFP|CD24A|CD36|CCR2|LYST|APOBEC1|LYN|FCER1G|FLVCR1|IGBP1|LAT2|ERCC2|SLC11A2|PLSCR1|CFB|C1QB|RUNX1|C3|C1QA|ARG1|CD74|C1QC|ENPP1|EBP|SLC7A2|HS1BP3|STAT5B|POLR3D|BCL11A|CCNB2|CSF3R|CSF1|PSMB8|CLEC4N|IL18RAP|RSAD2|CD180|BMI1|TLR8|TLR13|CCL12|CCL7|CCL24|HMGB1|CXCL14|MINK1|IL16|IL1A|TNFRSF11A|TAP2|H2-EB1|TNFSF8|KIT|CORO1A|FOXP1|TLR7|…	IMMUNE SYSTEM PROCESS	130	ENR	IMMUNE SYSTEM PROCESS	1	1	4.19e-11	2.6e-09	IMMUNE SYSTEM PROCESS	FALSE	IMMUNE SYSTEM PROCESS
1	0.998844	1.41e-09	0.011448	APOE|RBX1|OAS2|USP14|NCBP2|RNPS1|ENDOG|MEX3D|DNASE1L3|UCHL1|DNASE1L1|CUL9|UCHL3|MAN1B1|FBXL12|UCHL5|UCHL4|CLN6|PSMB10|UBE2G2|FBXO8|LSM7|LSM6|SIAH1A|ADAM19|RNF11|TBL1XR1|PSMA5|DNAJC3|PSMA6|PSMA3|PSMA4|PSMA2|PSMA7|SMURF1|PSMB6|PSMB7|PSMB4|PSMB5|VCP|PSMB2|AIFM1|HSPA5|PSMB3|PAN3|PSMB8|UBE2I|ISG15|DCP1B|HDAC5|UHRF2	CELLULAR MACROMOLECULE CATABOLIC PROCESS	51	ENR	CELLULAR MACROMOLECULE CATABOLIC PROCESS	1	1	4.3e-11	0.0011557	CELLULAR MACROMOLECULE CATABOLIC PROCESS	FALSE	CELLULAR MACROMOLECULE CATABOLIC PROCESS
	0.999998		4.87e-05	NUP62|SCAI|TBC1D24|TBC1D23|ARHGAP27|TBC1D17|NRG1|ARFGAP2|USP6NL|IQSEC1|CSF1|TBC1D10A|TBC1D10B|ARHGEF18|AGAP3|ABR|ARHGEF3|FBXO8|AGAP1|SGSM2|SPRY2	REGULATION OF RAS PROTEIN SIGNAL TRANSDUCTION	21	ENR	REGULATION OF RAS PROTEIN SIGNAL TRANSDUCTION		1		2.04e-06	REGULATION OF RAS PROTEIN SIGNAL TRANSDUCTION	FALSE	REGULATION OF RAS PROTEIN SIGNAL TRANSDUCTION
	0.999302		0.0075508	ORM1|STAT5B|SAA3|SAAL1|IL1A|IL6	ACUTE-PHASE RESPONSE	6	ENR	ACUTE-PHASE RESPONSE		1		0.000698	ACUTE-PHASE RESPONSE	FALSE	ACUTE-PHASE RESPONSE
	0.999826		0.0023623	ITGA1|LYST|CXCL3|CCL5|IL16|CCL3|CSF3R	CELL CHEMOTAXIS	7	ENR	CELL CHEMOTAXIS		1		0.000174	CELL CHEMOTAXIS	FALSE	CELL CHEMOTAXIS
0.999923		0.000898		PMF1|RUVBL1|DCTN3|SEPT2|CCNB2|SMC1A|SPC24|NUDC|BIRC5|UBE2I|UBE2C|CENPE|RAN|RPS6|CDCA3|CETN2|MIS12|HAUS8|ZFP830|CETN3|SEPT7	ORGANELLE FISSION	21	ENR	ORGANELLE FISSION	1		7.75e-05		ORGANELLE FISSION	FALSE	ORGANELLE FISSION
	0.995705		0.029819	AXIN1|TCF3	AXIAL MESODERM MORPHOGENESIS	2	ENR	AXIAL MESODERM MORPHOGENESIS		1		0.0042952	AXIAL MESODERM MORPHOGENESIS	FALSE	AXIAL MESODERM MORPHOGENESIS
0.999835		0.0018		H2-AA|CD74|H2-DMA|FCER1G|FCGR1|H2-EB1	ANTIGEN PROCESSING AND PRESENTATION OF EXOGENOUS PEPTIDE ANTIGEN	6	ENR	ANTIGEN PROCESSING AND PRESENTATION OF EXOGENOUS PEPTIDE ANTIGEN	1		0.000165		ANTIGEN PROCESSING AND PRESENTATION OF EXOGENOUS PEPTIDE ANTIGEN	FALSE	ANTIGEN PROCESSING AND PRESENTATION OF EXOGENOUS PEPTIDE ANTIGEN
1	0.999993	3.24e-25	0.000153	ATP5E|PDE4B|ATP5D|PDE4D|APOE|AMBRA1|ATP5C1|ARSB|DRAM1|SEPT2|FH1|OAS2|ATG3|USP14|ENDOG|BCKDHB|ATP1A1|MEX3D|SMOX|PEX5|ACOX3|MAN1B1|FBXL12|MAP1LC3B|PGP|CSAD|RAC1|CLN6|RAB5C|APOBEC1|CNP|CDO1|SMPD1|FBXO8|HSD17B4|LSM7|LSM6|ACSL1|GNAI2|LPIN1|SIAH1A|IDH3A|ULK1|GPX1|GPX3|ACAA2|PSMA5|DNAJC3|PSMA6|PSMA3|PSMA4|PSMA2|ABCB1A|SDHC|ATP5A1|SDHB|PSMA7|PSMB6|PSMB7|PSMB4|TXNRD1|PSMB5|VCP|PSMB2|PSMB3|ALDH6A1|MDH1|MDH…	CELLULAR CATABOLIC PROCESS	143	ENR	CELLULAR CATABOLIC PROCESS	1	1	1.82e-27	7.2e-06	CELLULAR CATABOLIC PROCESS	FALSE	CELLULAR CATABOLIC PROCESS
	0.998531		0.013485	CSAD|CDO1	L-CYSTEINE CATABOLIC PROCESS	2	ENR	L-CYSTEINE CATABOLIC PROCESS		1		0.0014692	L-CYSTEINE CATABOLIC PROCESS	FALSE	L-CYSTEINE CATABOLIC PROCESS
	0.994316		0.03708	SRC|IGF1R|CSF1|CAV1|STAT5B|ARHGAP5|CDO1|VEGFA|SCRIB	MAMMARY GLAND DEVELOPMENT	9	ENR	MAMMARY GLAND DEVELOPMENT		1		0.0056836	MAMMARY GLAND DEVELOPMENT	FALSE	MAMMARY GLAND DEVELOPMENT
	0.999686		0.0039351	TBC1D10A|TBC1D24|TBC1D10B|TBC1D23|TBC1D17|USP6NL|SGSM2	REGULATION OF RAB GTPASE ACTIVITY	7	ENR	REGULATION OF RAB GTPASE ACTIVITY		1		0.000314	REGULATION OF RAB GTPASE ACTIVITY	FALSE	REGULATION OF RAB GTPASE ACTIVITY
1		4.95e-14		FADS3|ATP5E|GSS|ATP5D|ATP5C1|ATP2A2|ATP5F1|ATP6V0A1|ATP1A3|ATP1A1|SCD2|PADI4|ATP6V0B|APIP|NME4|ALOX5AP|AKR1B3|PGM3|NME1|UMPS|CNP|ATP6V0E|DTYMK|AK3|G6PDX|APRT|PTGES3|GAMT|SRM|MECR|ATIC|RNPEP|SPHK1|ADSL|NDUFAB1|ELOVL6|MMAB|ATP5J2|ADSSL1|CMPK2|ATP5A1|ISYNA1|HTT|PTGS1|ATP6V1D|PSAT1|ATP6V1E1|ACACA|FDPS|PNP|ATP5K|ATP5G3|ATP5J|ATP5G1|ATP5L|ALOX5|ATP5B|DEGS2	SMALL MOLECULE BIOSYNTHETIC PROCESS	58	ENR	SMALL MOLECULE BIOSYNTHETIC PROCESS	1		7.34e-16		SMALL MOLECULE BIOSYNTHETIC PROCESS	FALSE	SMALL MOLECULE BIOSYNTHETIC PROCESS
0.998412		0.012494		CCR5|ME2|CD36|TLR1|RBPJ|HMGB1|ADH5|CCR1|LYZ2|FCER1G|GPX1|TNFRSF11A|PRDX2|EIF2AK2|NLRP1A|CMPK2|FCGR1	RESPONSE TO BACTERIUM	17	ENR	RESPONSE TO BACTERIUM	1		0.0015885		RESPONSE TO BACTERIUM	FALSE	RESPONSE TO BACTERIUM
1		4.6e-07		XRN2|CAPZA1|CAPZA2|PFN1|PLEK|APOE|EMP1|GPX1|IGF1|EMP3|CORO1A|CFL1|DNAJC2|ACE|TPM1|ARPC2|CYBA|CAPZB|RAC1|ARPC1B|ACTR3|CNP|TMSB4X|G6PDX|EDNRB|FDPS|ARPC5|ARPC3|DAB2|ARHGAP4|CAPG	REGULATION OF ANATOMICAL STRUCTURE SIZE	31	ENR	REGULATION OF ANATOMICAL STRUCTURE SIZE	1		2.18e-08		REGULATION OF ANATOMICAL STRUCTURE SIZE	FALSE	REGULATION OF ANATOMICAL STRUCTURE SIZE
0.992908		0.041469		AKAP5|DBI|LYN|BAX	REGULATION OF CALCIUM ION TRANSPORT INTO CYTOSOL	4	ENR	REGULATION OF CALCIUM ION TRANSPORT INTO CYTOSOL	1		0.0070917		REGULATION OF CALCIUM ION TRANSPORT INTO CYTOSOL	FALSE	REGULATION OF CALCIUM ION TRANSPORT INTO CYTOSOL
0.99997		0.000385		CAPZB|CAPZA1|CAPZA2|TPM1|PFN1|TMSB4X|CAPG	NEGATIVE REGULATION OF ACTIN FILAMENT POLYMERIZATION	7	ENR	NEGATIVE REGULATION OF ACTIN FILAMENT POLYMERIZATION	1		2.96e-05		NEGATIVE REGULATION OF ACTIN FILAMENT POLYMERIZATION	FALSE	NEGATIVE REGULATION OF ACTIN FILAMENT POLYMERIZATION
1		1.41e-08		CAPZB|CAPZA1|PAK1|CAPZA2|PFN1|RAC1|ARPC1B|PLEK|ACTR3|TMSB4X|AKAP5|CORO1A|CFL1|TPM1|CENPE|ARPC5|ARPC3|SYNPO|ARPC2|RANBP1|STMN1|CAPG	REGULATION OF CYTOSKELETON ORGANIZATION	22	ENR	REGULATION OF CYTOSKELETON ORGANIZATION	1		4.88e-10		REGULATION OF CYTOSKELETON ORGANIZATION	FALSE	REGULATION OF CYTOSKELETON ORGANIZATION
0.999521		0.0045092		CSPG4|ITGAV|PLCD1|RBPJ|GPX1|FN1|AGGF1|ANXA2|COL4A1|FGFR1|ANG|PLAU|PGF|MMP19|ADAM15|PDGFA	ANGIOGENESIS	16	ENR	ANGIOGENESIS	1		0.000479		ANGIOGENESIS	FALSE	ANGIOGENESIS
1		2.22e-09		CAPZB|CAPZA1|CAPZA2|PFN1|RAC1|ARPC1B|PLEK|ACTR3|TMSB4X|CORO1A|CFL1|TPM1|ARPC5|ARPC3|ARPC2|CAPG	REGULATION OF ACTIN POLYMERIZATION OR DEPOLYMERIZATION	16	ENR	REGULATION OF ACTIN POLYMERIZATION OR DEPOLYMERIZATION	1		7.05e-11		REGULATION OF ACTIN POLYMERIZATION OR DEPOLYMERIZATION	FALSE	REGULATION OF ACTIN POLYMERIZATION OR DEPOLYMERIZATION
	0.991227		0.04992	CD274|CD38|ITGAL|CD24A|PELI1|TNFSF13B|ICOSL|STAT5B|BMI1	REGULATION OF MONONUCLEAR CELL PROLIFERATION	9	ENR	REGULATION OF MONONUCLEAR CELL PROLIFERATION		1		0.0087732	REGULATION OF MONONUCLEAR CELL PROLIFERATION	FALSE	REGULATION OF MONONUCLEAR CELL PROLIFERATION
0.999972	1	0.000372	2.9e-06	APOE|PLCD1|ARSB|CCR1|CCL5|SLC8A1|CHKA|MMP2|ENDOG|CFL1|HSPD1|AKR1B3|ASS1|CD36|PFKL|APOBEC1|LYN|CDO1|MAT2A|CACYBP|EIF2AK2|EIF4A2|SMPD1|TCF7L2|EIF2B3|ACVR2B|M6PR|AREG|NEDD8|ACSL1|LPIN1|PTPA|PAK1|PELI1|CTSC|BCL2L1|PPARG|TRIB3|TRIB1|DNAJC3|CCND1|INPP5K|IL12RB2|CYBA|SCAP|PAG1|STAT5B|SPP1|INSR|ACACA|HSPA1A|IFIT1|IFIT2|CYC1|AARS|ANXA5|MANF|CCR5|UBXN4|CD38|ATP2A2|HMGB1|TNFRSF11A|TAP2|CORO1A|HSP90B1|SGK1|P…	RESPONSE TO ORGANIC SUBSTANCE	106	ENR	RESPONSE TO ORGANIC SUBSTANCE	1	1	2.84e-05	1.06e-07	RESPONSE TO ORGANIC SUBSTANCE	FALSE	RESPONSE TO ORGANIC SUBSTANCE
0.99698	0.992812	0.02123	0.044483	CD24A|STAT5B|CD74|HSP90AA1|IL6|PRDX2|HLX|H2-AA|PNP|FAS|H2-DMA|PTPN6|BAD|BMI1|CD1D1	REGULATION OF LYMPHOCYTE DIFFERENTIATION	15	ENR	REGULATION OF LYMPHOCYTE DIFFERENTIATION	1	1	0.0030203	0.0071879	REGULATION OF LYMPHOCYTE DIFFERENTIATION	FALSE	REGULATION OF LYMPHOCYTE DIFFERENTIATION
	0.999234		0.0081589	DGKD|LPIN1|MGAT1|CAV1|DGAT2|DGAT1|PNPLA2|ACSL1	ORGANIC ETHER METABOLIC PROCESS	8	ENR	ORGANIC ETHER METABOLIC PROCESS		1		0.000766	ORGANIC ETHER METABOLIC PROCESS	FALSE	ORGANIC ETHER METABOLIC PROCESS
	0.998531		0.013485	CSAD|CDO1	L-CYSTEINE CATABOLIC PROCESS TO TAURINE	2	ENR	L-CYSTEINE CATABOLIC PROCESS TO TAURINE		1		0.0014692	L-CYSTEINE CATABOLIC PROCESS TO TAURINE	FALSE	L-CYSTEINE CATABOLIC PROCESS TO TAURINE
0.999744		0.0025965		CSPG4|SPI1|APOE|PLCD1|RBPJ|SPHK1|GPX1|IGF1|AGGF1|COL4A1|MYO1E|SPINT1|ANG|PLAU|PGF|MMP19|ADAM15|BAX|PDGFA|ITGAV|FN1|ANXA2|GATAD2A|FGFR1|PDPN	VASCULATURE DEVELOPMENT	25	ENR	VASCULATURE DEVELOPMENT	1		0.000256		VASCULATURE DEVELOPMENT	FALSE	VASCULATURE DEVELOPMENT
1		1.22e-07		POP5|POP7|WDR12|EXOSC4|EXOSC8|EXOSC3|FRG1|TPT1|SSB|FBL|FCF1|MPHOSPH10|GAR1|RPP30|UTP18|TSEN15|RPS6|METTL1|RRP8|LSM6|EBNA1BP2|PUS7L|DKC1|NHP2	NCRNA PROCESSING	24	ENR	NCRNA PROCESSING	1		5.22e-09		NCRNA PROCESSING	FALSE	NCRNA PROCESSING
0.999767		0.0023802		RAC1|VCL|CCR2|SPHK1|HMGB1|TMSB4X|RRAS2|C3AR1|CORO1A|ABI3|AIF1|ACE|PDPN|CD63|ITGB1|RAP2B|ARHGAP4	REGULATION OF CELL MIGRATION	17	ENR	REGULATION OF CELL MIGRATION	1		0.000234		REGULATION OF CELL MIGRATION	FALSE	REGULATION OF CELL MIGRATION
0.994919		0.031569		CCR2|C3AR1	REGULATION OF MACROPHAGE CHEMOTAXIS	2	ENR	REGULATION OF MACROPHAGE CHEMOTAXIS	1		0.0050806		REGULATION OF MACROPHAGE CHEMOTAXIS	FALSE	REGULATION OF MACROPHAGE CHEMOTAXIS
1		4.77e-14		GNAI2|CDC42|ATP5E|ATP5D|ATP5C1|ATP2A2|ATP5F1|ATP6V0A1|SEPT2|NMI|NSF|ATP1A3|ATP1A1|MYO1E|ATP5J2|ATP6V0B|ATP5A1|NME4|PGP|ATP6V1D|NME1|RAC1|VCP|RAB5C|ATP6V1E1|ATP6V0C|ATP6V0E|AK3|MX1|ATP2B4|KRAS|PNP|ATP5K|ATP5J|ATP5G3|ATP5G1|ATP5L|GNAS|ATP5B	RIBONUCLEOSIDE TRIPHOSPHATE METABOLIC PROCESS	39	ENR	RIBONUCLEOSIDE TRIPHOSPHATE METABOLIC PROCESS	1		6.92e-16		RIBONUCLEOSIDE TRIPHOSPHATE METABOLIC PROCESS	FALSE	RIBONUCLEOSIDE TRIPHOSPHATE METABOLIC PROCESS
	0.994762		0.035304	SRC|IGF1R|SRF|PLXNA1|LMO4|PPARG|FZD1|TSC1|JAG1|TGIF1|IPMK|IL6|VEGFA|SCRIB|MMP2|DVL2|CSF1|HOXB4|PBX1|CD44|CXCR4|ABCB1B|SEMA3C	EPITHELIUM DEVELOPMENT	23	ENR	EPITHELIUM DEVELOPMENT		1		0.0052375	EPITHELIUM DEVELOPMENT	FALSE	EPITHELIUM DEVELOPMENT
	0.996973		0.023359	STAT5B|CADM1|TAP2|TAP1|H2-T23|CD1D1	REGULATION OF CELL KILLING	6	ENR	REGULATION OF CELL KILLING		1		0.0030269	REGULATION OF CELL KILLING	FALSE	REGULATION OF CELL KILLING
1		1.69e-08		GSS|SUCLG1|DCXR|IDH3A|LDHB|FH1|GPX1|LDHA|GPX3|ACAA2|PMVK|SUCLA2|PDSS1|CBR2|SDHC|SDHB|MOCS2|MVK|IDH1|GLO1|IDH2|ACACA|COQ7|TALDO1|G6PDX|MDH1|MDH2|CBR3	COENZYME METABOLIC PROCESS	28	ENR	COENZYME METABOLIC PROCESS	1		6e-10		COENZYME METABOLIC PROCESS	FALSE	COENZYME METABOLIC PROCESS
	0.99956		0.0052509	DGKD|LPIN1|MGAT1|CAV1|DGAT2|DGAT1|PNPLA2|ACSL1	ACYLGLYCEROL METABOLIC PROCESS	8	ENR	ACYLGLYCEROL METABOLIC PROCESS		1		0.00044	ACYLGLYCEROL METABOLIC PROCESS	FALSE	ACYLGLYCEROL METABOLIC PROCESS
0.999107	0.992053	0.0076183	0.047638	CD38|CST3|RBPJ|HMGB1|TGIF1|IGF1|KIT|CORO1A|FOXP1|IRAK4|PBX1|ICOSL|PHIP|HES1|ARHGAP5|ITGB1|PGF|RELA|AY036118|AKR1B3|PDGFA|CD24A|PDGFC|LYN|VEGFA|MECP2|HLX|MAP2K5|AIF1|KRAS|AREG|GNAI2|CDC42|CCL2|PELI1|TSPO|BCL2L1|RUNX2|NOLC1|SPHK1|ITGAL|TNFSF13B|CCND1|IRAK1|CYBA|S100A13|HIPK1|STAT5B|IL6|GNAQ|CSF1|PNP|FGFR1|YBX1|BMI1	POSITIVE REGULATION OF CELL PROLIFERATION	55	ENR	POSITIVE REGULATION OF CELL PROLIFERATION	1	1	0.000893	0.007947	POSITIVE REGULATION OF CELL PROLIFERATION	FALSE	POSITIVE REGULATION OF CELL PROLIFERATION
1		7.99e-06		TRAPPC2L|TRAPPC1|VCP|RAB1A|SEC13|LMAN1|HTT|YKT6	ER TO GOLGI VESICLE-MEDIATED TRANSPORT	8	ENR	ER TO GOLGI VESICLE-MEDIATED TRANSPORT	1		4.52e-07		ER TO GOLGI VESICLE-MEDIATED TRANSPORT	FALSE	ER TO GOLGI VESICLE-MEDIATED TRANSPORT
	0.998969		0.010371	FOXP1|CD24A|LRRC8A	PRE-B CELL DIFFERENTIATION	3	ENR	PRE-B CELL DIFFERENTIATION		1		0.001031	PRE-B CELL DIFFERENTIATION	FALSE	PRE-B CELL DIFFERENTIATION
0.996221	1	0.026184	1.41e-16	SRC|ST3GAL1|CDK19|PHKG2|KRTCAP2|PDPK1|ATG3|CFL1|PRKAR1A|PTPRS|PADI4|CDC42BPG|PPT2|CRY1|BTG1|ACVR1B|PINK1|PIGV|SNRK|MAPK8|LYN|MECP2|PPP2R3D|PCMTD2|EIF2AK2|MKNK1|DSTYK|MKNK2|NMT1|RPS6KA4|ACVR2B|HERC4|PCMTD1|RPS6KA5|TRIM28|DUSP1|WEE1|DOT1L|MAMDC2|ALG9|NEDD8|SIRT3|KAT2B|GNAI2|CSPG4|PTPA|SIAH1A|PAK1|PELI1|CSNK1E|RIPK3|ULK3|CD74|TRIB3|ULK1|GPX1|TRIB1|TXK|NLK|PTP4A3|CCND1|ST8SIA4|IL12RB2|UBE2V2|PTPN18|H…	PROTEIN MODIFICATION PROCESS	181	ENR	PROTEIN MODIFICATION PROCESS	1	1	0.0037793	1.51e-18	PROTEIN MODIFICATION PROCESS	FALSE	PROTEIN MODIFICATION PROCESS
1		2.55e-15		XRN2|POP5|POP7|WDR12|ZCRB1|DDX41|ZRANB2|SRSF3|SRSF9|MPHOSPH10|NCBP2|RNPS1|SNRNP35|UTP18|RPS6|PIWIL2|THOC6|EBNA1BP2|MRPL1|NHP2|SNRNP25|SNRPA|FRG1|APOBEC1|DDX39|SMN1|HNRNPU|LSM4|RRP8|U2AF1|LSM6|PUS7L|EXOSC4|PRPF31|EXOSC8|EXOSC3|HNRNPA3|SSB|HNRNPA2B1|FBL|GAR1|RPP30|SNRPA1|HNRNPM|SSU72|HNRNPC|DKC1|ZMAT5|PPIL1|SNRPD2|SNRPD1|SNRPD3|TPT1|CWC15|FCF1|TSEN15|SF3B5|METTL1|YBX1|SRRM1	RNA PROCESSING	60	ENR	RNA PROCESSING	1		2.88e-17		RNA PROCESSING	FALSE	RNA PROCESSING
1		2.61e-19		ATP5E|ATP5D|DCXR|PDE4D|ATP5C1|ATP2A2|ATP5F1|ATP6V0A1|SEPT2|NMI|DERA|GMPR|ATP1A3|ATP1A1|CBR2|ATP6V0B|NME4|PGP|NME1|RAC1|RAB5C|UMPS|CNP|ATP6V0C|ATP6V0E|DTYMK|AK3|G6PDX|MX1|ATP2B4|DCTPP1|NT5C|KRAS|GNAI2|CDC42|ATIC|IDH3A|ADSL|LDHB|LDHA|NSF|MYO1E|ATP5J2|ADSSL1|CMPK2|ATP5A1|NUDT1|ITPA|ATP6V1D|VCP|ATP6V1E1|TALDO1|MDH1|MDH2|PNP|ATP5K|ATP5G3|ATP5J|ATP5G1|ATP5L|GNAS|ATP5B	NUCLEOTIDE METABOLIC PROCESS	62	ENR	NUCLEOTIDE METABOLIC PROCESS	1		2.55e-21		NUCLEOTIDE METABOLIC PROCESS	FALSE	NUCLEOTIDE METABOLIC PROCESS
0.999968	0.99703	0.000415	0.023359	SAT1|GSS|PHGDH|GSTM1|CHKB|PLA2G15|GPX1|GSTP1|GPX3|COMT|CHKA|LY6E|PADI4|SMOX|P4HB|HTT|PAOX|GSR|OAZ1|CSAD|EIF5A|STAT5B|IDH1|GLO1|CDO1|MAT2A|MECP2|G6PDX|FABP3|PNPLA6|FABP5|GAMT|SRM	CELLULAR AMINO ACID DERIVATIVE METABOLIC PROCESS	33	ENR	CELLULAR AMINO ACID DERIVATIVE METABOLIC PROCESS	1	1	3.2e-05	0.0029701	CELLULAR AMINO ACID DERIVATIVE METABOLIC PROCESS	FALSE	CELLULAR AMINO ACID DERIVATIVE METABOLIC PROCESS
0.999993		0.000105		PSME1|PSME2|H2-AA|CD74|H2-DMA|FCER1G|FCGR1|H2-EB1	ANTIGEN PROCESSING AND PRESENTATION OF EXOGENOUS ANTIGEN	8	ENR	ANTIGEN PROCESSING AND PRESENTATION OF EXOGENOUS ANTIGEN	1		7.2e-06		ANTIGEN PROCESSING AND PRESENTATION OF EXOGENOUS ANTIGEN	FALSE	ANTIGEN PROCESSING AND PRESENTATION OF EXOGENOUS ANTIGEN
0.999999	0.992319	1.21e-05	0.0463	YWHAB|SEPT2|TAP2|TUBB6|ALDOC|HIP1|ARPC4|PDSS1|CBR2|GTF2F1|GTF2F2|ALOX5AP|BAX|MTSS1|BAG4|PFKL|DVL1|PDGFC|TAF12|TAF10|AK6|WAS|TFAP4|ACAT1|DCTPP1|FAS|FERMT3|SBF2|FBXO31|IGF1R|PAK1|LCN2|OGT|TSC1|GEM|CD74|AP2B1|VAMP8|ST13|MGP|PRNP|CUTA|CAV2|CAV1|CLINT1|VCP|INSR|OLFM1|GAS7|ANXA5|BIRC2|H2-DMA|BIRC3|WASL	PROTEIN COMPLEX BIOGENESIS	54	ENR	PROTEIN COMPLEX BIOGENESIS	1	1	7.01e-07	0.0076811	PROTEIN COMPLEX BIOGENESIS	FALSE	PROTEIN COMPLEX BIOGENESIS
0.998857		0.0094563		TLN1|SYNPO|EPB41L1|CALR	CORTICAL CYTOSKELETON ORGANIZATION	4	ENR	CORTICAL CYTOSKELETON ORGANIZATION	1		0.0011435		CORTICAL CYTOSKELETON ORGANIZATION	FALSE	CORTICAL CYTOSKELETON ORGANIZATION
0.999685		0.0031194		MECR|ACOT7|FADS3|RNPEP|SPHK1|LDHB|NDUFAB1|LDHA|ELOVL6|ACAA2|SCD2|P4HB|ALOX5AP|HTT|PTGS1|CD36|IDH1|IDH2|ACACA|HADHA|PDPN|HSD17B4|ALOX5|CRAT|PTGES3|DEGS2	MONOCARBOXYLIC ACID METABOLIC PROCESS	26	ENR	MONOCARBOXYLIC ACID METABOLIC PROCESS	1		0.000315		MONOCARBOXYLIC ACID METABOLIC PROCESS	FALSE	MONOCARBOXYLIC ACID METABOLIC PROCESS
0.996996		0.021203		H2-AA|PNP|CD74|H2-DMA|HSP90AA1|BAD	POSITIVE REGULATION OF T CELL DIFFERENTIATION	6	ENR	POSITIVE REGULATION OF T CELL DIFFERENTIATION	1		0.0030039		POSITIVE REGULATION OF T CELL DIFFERENTIATION	FALSE	POSITIVE REGULATION OF T CELL DIFFERENTIATION
0.998957		0.0087106		CDC42SE1|POP1|ACTR3|FN1|YWHAH|CFDP1|AKAP5|CORO1A|SRA1|PDPN|GAS7|CYFIP1|ARHGAP4|TIAM1|S100A13	REGULATION OF CELL MORPHOGENESIS	15	ENR	REGULATION OF CELL MORPHOGENESIS	1		0.001043		REGULATION OF CELL MORPHOGENESIS	FALSE	REGULATION OF CELL MORPHOGENESIS
	0.998781		0.012035	PHGDH|CHKB|PLA2G15|CHKA|BCKDHB|SMOX|ADI1|ASS1|NDST1|CSAD|CLN6|STAT5B|KDSR|CDO1|MAT2A|MECP2|ALDH6A1|IMPAD1|AARS|ASNS|WARS2|PNPLA6|ARG2|CARS|MAMDC2	AMINE METABOLIC PROCESS	25	ENR	AMINE METABOLIC PROCESS		1		0.0012187	AMINE METABOLIC PROCESS	FALSE	AMINE METABOLIC PROCESS
	0.992636		0.044723	SRF|GAA|IL6	MUSCLE CELL HOMEOSTASIS	3	ENR	MUSCLE CELL HOMEOSTASIS		1		0.0073644	MUSCLE CELL HOMEOSTASIS	FALSE	MUSCLE CELL HOMEOSTASIS
0.995873		0.028133		CDC42|GNAI2|KRAS|RAC1|RAB5C|SEPT2|GNAS|MX1	GTP CATABOLIC PROCESS	8	ENR	GTP CATABOLIC PROCESS	1		0.0041274		GTP CATABOLIC PROCESS	FALSE	GTP CATABOLIC PROCESS
	0.999986		0.000283	MINK1|TXK|KIT|RAF1|ARRB1|NLK|PIAS1|DUSP16|IRAK1|NDST1|SLC9A1|CAV1|ITGA1|MAP3K3|STAT5B|NRG1|MAPK8|MKNK1|MAP2K5|MKNK2|PIK3CA|STK17B|RPS6KA4|RPS6KA5|PKD1	SIGNAL TRANSMISSION VIA PHOSPHORYLATION EVENT	25	ENR	SIGNAL TRANSMISSION VIA PHOSPHORYLATION EVENT		1		1.42e-05	SIGNAL TRANSMISSION VIA PHOSPHORYLATION EVENT	FALSE	SIGNAL TRANSMISSION VIA PHOSPHORYLATION EVENT
0.999045	0.999991	0.0080524	0.000191	SRC|SRF|PIP5K1C|SPI1|POP1|APOE|NFIC|PLCD1|JAG1|RBPJ|TGIF1|IGF1|MKKS|MMP2|PBX2|CFL1|THBS1|AXIN1|PBX1|SPINT1|HMGN1|PRKAR1A|HES1|RPS6|PTCD2|PGF|BAX|PDGFA|SSBP1|RSPH9|RAC1|CAP1|CNP|PDGFC|FN1|HLX|FLVCR1|TCF7L2|ACVR2B|M6PR|WARS2|TRIM28|AREG|DAB2|POU5F1|ERCC2|MAFB|SLC11A2|PMP22|SPRY2|CSPG4|PAK1|RUNX2|EGLN1|ULK1|IDUA|GPX1|AGGF1|ACTG1|ANG|PLAU|CAPN2|MEF2D|MMP19|ADAM15|HTT|TXNRD1|BBS2|CACNA1F|INSR|STX2|CSF…	ANATOMICAL STRUCTURE MORPHOGENESIS	148	ENR	ANATOMICAL STRUCTURE MORPHOGENESIS	1	1	0.000955	9.19e-06	ANATOMICAL STRUCTURE MORPHOGENESIS	FALSE	ANATOMICAL STRUCTURE MORPHOGENESIS
	0.995468		0.030934	SMPD1|SAMD8|KDSR|B4GALNT1|SGMS2	MEMBRANE LIPID BIOSYNTHETIC PROCESS	5	ENR	MEMBRANE LIPID BIOSYNTHETIC PROCESS		1		0.004532	MEMBRANE LIPID BIOSYNTHETIC PROCESS	FALSE	MEMBRANE LIPID BIOSYNTHETIC PROCESS
0.992595		0.042564		AKAP5|UBE2V2|NCS1|LGALS1|FGFR1|ACTR3|SPHK1|ITGB1|HMGB1|ARHGAP4|TIAM1|YWHAH	REGULATION OF NEURON PROJECTION DEVELOPMENT	12	ENR	REGULATION OF NEURON PROJECTION DEVELOPMENT	1		0.0074051		REGULATION OF NEURON PROJECTION DEVELOPMENT	FALSE	REGULATION OF NEURON PROJECTION DEVELOPMENT
0.999973		0.000351		ATP5E|ATP5D|ATP5C1|ATP5A1|ATP5B	RIBONUCLEOSIDE DIPHOSPHATE METABOLIC PROCESS	5	ENR	RIBONUCLEOSIDE DIPHOSPHATE METABOLIC PROCESS	1		2.66e-05		RIBONUCLEOSIDE DIPHOSPHATE METABOLIC PROCESS	FALSE	RIBONUCLEOSIDE DIPHOSPHATE METABOLIC PROCESS
	0.998011		0.016746	BBS2|ODF2|INSL6|MKKS|CELF1|EHMT2|KIT|ACRBP	SPERMATID DEVELOPMENT	8	ENR	SPERMATID DEVELOPMENT		1		0.0019895	SPERMATID DEVELOPMENT	FALSE	SPERMATID DEVELOPMENT
1	1	2.56e-10	3.01e-08	NUP62|MGMT|NOD1|IFT57|POP1|APOE|PLCD1|SEPT2|IGF1|PYCARD|CALM3|CALM1|CALM2|AXIN1|ARHGEF18|PRKAR1A|BAD|BAX|BTG1|RGS14|MAP1LC3B|NCS1|OAZ1|RAC1|ARHGAP6|PDGFC|BBC3|PPP2R3D|FN1|ACAP1|EIF2B3|ACVR2B|ARG2|ERCC2|ARHGAP4|SPRY2|GNAI2|CSPG4|BCL2L1|CTSB|PPARG|SPHK1|CD74|TRIB3|TRIB1|ADCY3|DYNLL1|DNAJC3|CCND1|ANG|APH1C|HIPK1|VCP|GADD45A|CACNA1F|INSR|USP6NL|CCNI|DGKD|RANBP10|CSF1|TBC1D10A|EDNRB|TBC1D10B|UBE2I|CEN…	REGULATION OF MOLECULAR FUNCTION	154	ENR	REGULATION OF MOLECULAR FUNCTION	1	1	7.1e-12	8.99e-10	REGULATION OF MOLECULAR FUNCTION	FALSE	REGULATION OF MOLECULAR FUNCTION
1		8.49e-14		SNX1|AP2M1|POP1|PLEK|SCFD1|MSR1|HIP1|SH3KBP1|YWHAZ|RAB2A|FCGR1|AP2A2|RALA|ITGAV|CD36|NME1|RAC1|CAP1|SEC13|DBNL|LYN|FCER1G|WAS|LAT2|CTTN|CUX1|NOSTRIN|TRAPPC1|VPS29|LRP1|MARCH3|DAB2|AP1S2|VPS36|CDC42|BIN1|CDC42SE1|AP2B1|YIF1A|NSF|TRAPPC2L|VAMP8|NECAP2|RAB1A|EHD4|ARF5|COPB2|HTT|CLTB|CLTA|CLINT1|VCP|MRC1|AP2S1|STX2|LDLRAP1|PACSIN2|YKT6|COPE|EXOC3|RIN2|LMAN1|ATP5B	VESICLE-MEDIATED TRANSPORT	63	ENR	VESICLE-MEDIATED TRANSPORT	1		1.31e-15		VESICLE-MEDIATED TRANSPORT	FALSE	VESICLE-MEDIATED TRANSPORT
0.999919	0.999642	0.000934	0.004417	XRN2|MGMT|RUVBL2|GTF2H5|RBX1|ALKBH2|PSMD4|MMP2|EMSY|SGK1|IRAK4|HMGN1|FTO|CRY1|FOXO4|AKR1B3|BAX|FOXO3|RAD52|PNKP|MAPK8|IFI204|BBC3|EIF2AK2|EIF2B3|FAS|DCLRE1B|ERCC2|FBXO31|PAK1|LCN2|ATG9A|NEIL2|ULK1|CIB1|PRDX2|GPX1|GPX3|PRDX5|FAM129A|SMC1A|LRRK1|PRDX1|DNAJC3|LIG3|CCND1|IRAK1|NUPR1|MBD4|NUDT1|TXNRD1|HIPK1|DNAJA1|HSPA5|GADD45A|XRCC1|NSMCE1|COQ7|JMY|HSPA1A|EIF2S1|ANXA1|DDIT3|AARS|UBE2A|PPP1R15B|HDAC5|…	CELLULAR RESPONSE TO STRESS	68	ENR	CELLULAR RESPONSE TO STRESS	1	1	8.11e-05	0.000358	CELLULAR RESPONSE TO STRESS	FALSE	CELLULAR RESPONSE TO STRESS
0.997147		0.020391		SAT1|OAZ1|SRM|PAOX	POLYAMINE METABOLIC PROCESS	4	ENR	POLYAMINE METABOLIC PROCESS	1		0.0028525		POLYAMINE METABOLIC PROCESS	FALSE	POLYAMINE METABOLIC PROCESS
	0.999971		0.000518	SMPD1|UGCG|SMPDL3B|SMPDL3A|CLN6|SAMD8|PLA2G15|KDSR|B4GALNT1|KIT|SGMS2	SPHINGOLIPID METABOLIC PROCESS	11	ENR	SPHINGOLIPID METABOLIC PROCESS		1		2.89e-05	SPHINGOLIPID METABOLIC PROCESS	FALSE	SPHINGOLIPID METABOLIC PROCESS
	0.997275		0.021644	GSK3A|PPARG|CEBPA	CELLULAR RESPONSE TO LITHIUM ION	3	ENR	CELLULAR RESPONSE TO LITHIUM ION		1		0.0027246	CELLULAR RESPONSE TO LITHIUM ION	FALSE	CELLULAR RESPONSE TO LITHIUM ION
	0.999911		0.0013434	LPIN1|GSK3A|SGK1|PDE3B|PHIP|EIF4EBP2|TRIB3|INPP5K|INSR|SOCS7|SCAP	RESPONSE TO INSULIN STIMULUS	11	ENR	RESPONSE TO INSULIN STIMULUS		1		8.89e-05	RESPONSE TO INSULIN STIMULUS	FALSE	RESPONSE TO INSULIN STIMULUS
0.999911		0.0010176		PSMA7|UCHL5|UCHL4|PSMB5|VCP|RBX1|USP14|PSMA5|PSMA6|UBE2I|PSMA3|UCHL1|PSMA4|ISG15|PSMA2|UCHL3	MODIFICATION-DEPENDENT PROTEIN CATABOLIC PROCESS	16	ENR	MODIFICATION-DEPENDENT PROTEIN CATABOLIC PROCESS	1		8.9e-05		MODIFICATION-DEPENDENT PROTEIN CATABOLIC PROCESS	FALSE	MODIFICATION-DEPENDENT PROTEIN CATABOLIC PROCESS
	0.996029		0.028355	GSK3A|PPARG|CEBPA	CELLULAR RESPONSE TO INORGANIC SUBSTANCE	3	ENR	CELLULAR RESPONSE TO INORGANIC SUBSTANCE		1		0.0039709	CELLULAR RESPONSE TO INORGANIC SUBSTANCE	FALSE	CELLULAR RESPONSE TO INORGANIC SUBSTANCE
	0.998772		0.012091	NUP62|CAV1|PPARG|GABBR1|GADD45A|TRIB3|IL6|PAN3|SERPINE1|ADORA2A|DUSP16|ARG2|PKIG|FBXO31|SPRY2	NEGATIVE REGULATION OF CATALYTIC ACTIVITY	15	ENR	NEGATIVE REGULATION OF CATALYTIC ACTIVITY		1		0.0012281	NEGATIVE REGULATION OF CATALYTIC ACTIVITY	FALSE	NEGATIVE REGULATION OF CATALYTIC ACTIVITY
0.998259	0.999769	0.013178	0.0030095	SRC|NUP62|SRF|YWHAE|CCR1|CCL5|IL16|GAB2|CCL3|KIT|MMP2|CORO1A|NAV1|CFL1|CD44|ITGB1|CXCR4|PEX5|BAX|CD24A|CD36|RAC1|CAP1|LYST|HSP90AA1|FCER1G|VEGFA|ITGA6|ARHGEF7|CSPG4|CCL6|CCL2|TSPO|ULK1|GPX1|INSL6|PLAU|ITGA1|DNAJA1|NRG1|SCRIB|JMY|CSF3R|GSK3A|EDNRB|FGFR1|CXCL3|ATP5B|SEMA3C	CELL MOTILITY	49	ENR	CELL MOTILITY	1	1	0.0017415	0.000231	CELL MOTILITY	FALSE	CELL MOTILITY
1		4.17e-14		GNAI2|CDC42|ATP5E|ATP5D|ATP5C1|ATP2A2|ATP5F1|ATP6V0A1|SEPT2|NMI|NSF|ATP1A3|ATP1A1|MYO1E|ATP5J2|ATP6V0B|ATP5A1|NME4|PGP|ATP6V1D|NME1|RAC1|VCP|RAB5C|ATP6V1E1|ATP6V0C|ATP6V0E|AK3|MX1|ATP2B4|KRAS|PNP|ATP5K|ATP5J|ATP5G3|ATP5G1|ATP5L|GNAS|ATP5B	PURINE RIBONUCLEOSIDE TRIPHOSPHATE METABOLIC PROCESS	39	ENR	PURINE RIBONUCLEOSIDE TRIPHOSPHATE METABOLIC PROCESS	1		5.8e-16		PURINE RIBONUCLEOSIDE TRIPHOSPHATE METABOLIC PROCESS	FALSE	PURINE RIBONUCLEOSIDE TRIPHOSPHATE METABOLIC PROCESS
0.999447		0.0051252		APRT|MTAP|PNP|NME1|APOBEC1|UMPS|DCK|NME4|GAMT	NUCLEOSIDE METABOLIC PROCESS	9	ENR	NUCLEOSIDE METABOLIC PROCESS	1		0.000553		NUCLEOSIDE METABOLIC PROCESS	FALSE	NUCLEOSIDE METABOLIC PROCESS
0.998679		0.010584		LDHB|LDHA|HTT	LACTATE METABOLIC PROCESS	3	ENR	LACTATE METABOLIC PROCESS	1		0.0013207		LACTATE METABOLIC PROCESS	FALSE	LACTATE METABOLIC PROCESS
0.999784	0.999523	0.0022247	0.0055764	CDC42|CCR5|SRC|MGMT|NOD1|CFB|C1QB|C3|C1QA|HMGB1|C1QC|IL16|IL1A|CCL5|TNFRSF11A|CADM1|TAP2|C3AR1|PSEN2|TLR7|ADIPOR1|ACE|AXIN1|HSPD1|TNFSF13B|IRAK1|PTPN6|RELA|FCGR1|UBE2V2|CFP|CD24A|CD36|CCR2|STAT5B|LYN|FCER1G|LAT2|PNP|H2-DMA|H2-T23|CD1D1	POSITIVE REGULATION OF RESPONSE TO STIMULUS	42	ENR	POSITIVE REGULATION OF RESPONSE TO STIMULUS	1	1	0.000216	0.000477	POSITIVE REGULATION OF RESPONSE TO STIMULUS	FALSE	POSITIVE REGULATION OF RESPONSE TO STIMULUS
	0.999511		0.0056329	IL1RL2|ADIPOR1|FAS|STAT5B|KLF6|IRAK1|IL6|TNFRSF1B|CEBPA|IL1R1|KIT	INITIATION OF SIGNAL TRANSDUCTION	11	ENR	INITIATION OF SIGNAL TRANSDUCTION		1		0.000489	INITIATION OF SIGNAL TRANSDUCTION	FALSE	INITIATION OF SIGNAL TRANSDUCTION
0.998679		0.010584		MGMT|UBE2V2|PNP	REGULATION OF DNA REPAIR	3	ENR	REGULATION OF DNA REPAIR	1		0.0013207		REGULATION OF DNA REPAIR	FALSE	REGULATION OF DNA REPAIR
0.999923	0.999078	0.000896	0.0095719	PHGDH|RUVBL1|MACF1|RBM7|SEPT2|SLFN1|CPEB1|RPS6|PIWIL2|NEDD9|ITGB1|CDCA3|CETN2|CETN3|RGS14|DCTN3|TAF10|PPP2R3D|GPR132|BIRC5|CCNG2|SPIN1|RAN|TACC2|WEE1|MIS12|RANBP1|STMN1|ZFP830|BUB1B|PMP22|FBXO31|SIAH1A|E2F6|GAS2L3|CKS2|SMC1A|SPC24|DNAJC2|CCND1|INSL6|HAUS8|EHMT2|DST|PMF1|HAUS4|GADD45A|PSMD13|RCC2|CCNB2|JMY|NUDC|DDIT3|CEP120|UBE2I|UBE2C|CENPE|CDC123|PKD1|SESN2|SEPT7	CELL CYCLE PROCESS	61	ENR	CELL CYCLE PROCESS	1	1	7.7e-05	0.000922	CELL CYCLE PROCESS	FALSE	CELL CYCLE PROCESS
1		5.86e-06		MRPL15|BCL2L1|TOMM5|GRPEL1|AIFM1|TOMM40|COQ7|TIMM8A1|YWHAZ|PTCD2|TIMM13|DAP3|MTX1|MRPL17|HTT|BAX|SSBP1	MITOCHONDRION ORGANIZATION	17	ENR	MITOCHONDRION ORGANIZATION	1		3.21e-07		MITOCHONDRION ORGANIZATION	FALSE	MITOCHONDRION ORGANIZATION
	1		1.87e-07	MGAT1|SORD|DGAT2|GK5|IPMK|IP6K1|MECP2|GPD2|SLC37A1|GPCPD1|GDPD1|INPP5A|GDPD3	POLYOL METABOLIC PROCESS	13	ENR	POLYOL METABOLIC PROCESS		1		6.21e-09	POLYOL METABOLIC PROCESS	FALSE	POLYOL METABOLIC PROCESS
	0.999569		0.0051902	SRF|LMO4|TSC1|TGIF1|IPMK|FOXP4|DVL2|PBX2|PSEN2|AXIN1|PBX1|POU2F1|NDST1|INHBA|GNAQ|HLX|SCRIB|ZFP358|FLVCR1|IMPAD1|HOXB4|LDB1|TCF7L2|CHD7|ACVR2B|HOXB3|POU5F1|BMI1|SPRY2	EMBRYONIC MORPHOGENESIS	29	ENR	EMBRYONIC MORPHOGENESIS		1		0.000431	EMBRYONIC MORPHOGENESIS	FALSE	EMBRYONIC MORPHOGENESIS
	0.999997		6.43e-05	CSNK1E|TBC1D24|TBC1D23|ARHGAP27|TBC1D17|ARHGAP6|TRIB3|TRIB1|ARFGAP2|USP6NL|TBC1D10A|TBC1D10B|AGAP3|N4BP1|PNPLA2|HDAC4|AGAP1|SGSM2|SPRY2	REGULATION OF CELLULAR CATABOLIC PROCESS	19	ENR	REGULATION OF CELLULAR CATABOLIC PROCESS		1		2.75e-06	REGULATION OF CELLULAR CATABOLIC PROCESS	FALSE	REGULATION OF CELLULAR CATABOLIC PROCESS
0.999957	1	0.000533	1.53e-06	NUP62|YWHAE|DGKQ|FZD1|IMPACT|HMGB1|KIT|HSP90B1|AXIN1|CD44|PRKAR1A|PHIP|ITGB1|FGF13|RAP2B|NDUFS4|BAX|PDGFA|ACVR1B|CD24A|ATXN1|PRKRIP1|RAC1|TLR1|ATXN7|PDGFC|LYN|AKAP5|AIF1|IGBP1|KRAS|ACVR2B|LRP1|AREG|PPP1R14B|SPRY2|GNAI2|CDC42|CSPG4|CEACAM1|TSC1|CD74|SPHK1|TRIB3|PRDX2|FAM129A|ARRB1|PSEN2|DNAJC3|DUSP16|CCND1|IRAK1|PTPN6|INPP5K|CAV1|ITGA1|NRG1|HSPA5|GADD45A|IL6|PRKCE|INSR|CCNI|DGKD|ADORA2A|GSK3A|CSF1…	REGULATION OF PHOSPHORUS METABOLIC PROCESS	73	ENR	REGULATION OF PHOSPHORUS METABOLIC PROCESS	1	1	4.32e-05	5.36e-08	REGULATION OF PHOSPHORUS METABOLIC PROCESS	FALSE	REGULATION OF PHOSPHORUS METABOLIC PROCESS
0.999944		0.000685		MECR|PTGS1|FADS3|RNPEP|SPHK1|NDUFAB1|ELOVL6|ACACA|SCD2|ALOX5|ALOX5AP|PTGES3|DEGS2	FATTY ACID BIOSYNTHETIC PROCESS	13	ENR	FATTY ACID BIOSYNTHETIC PROCESS	1		5.63e-05		FATTY ACID BIOSYNTHETIC PROCESS	FALSE	FATTY ACID BIOSYNTHETIC PROCESS
1	1	2.62e-10	1.45e-26	SPI1|POP1|RBPJ|ALKBH2|PSMD4|C3AR1|ENDOG|DNTTIP2|EID1|PRKAR1A|PADI4|CDCA7|PDGFA|PDGFC|LYN|FN1|EIF2AK2|MRPL28|SNF8|NOSTRIN|FERMT3|MED19|AREG|ARHGAP4|MED11|MED10|TSPO|SH3BGRL3|RIPK3|SPHK1|RRAS2|DYNLL1|MED29|ARF5|HTT|PTGS1|PSMB4|SPP1|LEO1|P2RY12|CENPE|SAT1|RUVBL2|RUVBL1|CORO1A|HSP90B1|SOCS2|DRAP1|PIWIL2|ITGB1|APIP|CAPZB|SUMO1|ME2|EIF5A|ACTR3|HSP90AA1|G6PDX|BIRC5|ITGA6|LRP1|HSD17B12|PIRB|CDC42|CCL2|E2…	REGULATION OF BIOLOGICAL PROCESS	798	ENR	REGULATION OF BIOLOGICAL PROCESS	1	1	7.38e-12	8.49e-29	REGULATION OF BIOLOGICAL PROCESS	FALSE	REGULATION OF BIOLOGICAL PROCESS
	0.99329		0.042498	GSR|SIAH1A|NR2C2|TLE3|BBS2|HERPUD2|CADM1|MKKS|CELF1|KIT|GMCL1|ODF2|STYX|HERC4|INSL6|B4GALNT1|EHMT2|KDM3A|ACRBP	SPERMATOGENESIS	19	ENR	SPERMATOGENESIS		1		0.0067102	SPERMATOGENESIS	FALSE	SPERMATOGENESIS
1	0.999977	2.13e-10	0.000421	HIST1H1D|HIST1H1E|HIST1H1B|SEPT2|CADM1|MKKS|TUBB6|PDPK1|SH2B1|CPEB1|RPS6|PDSS1|GTF2F1|GTF2F2|NAP1L4|ALOX5AP|BAX|PDGFA|RSPH9|RAC1|ARHGAP6|PFKL|PDGFC|MECP2|AK6|FN1|ACAT1|FERMT3|HIST2H2AC|ERCC2|CAPG|PMP22|CIRBP|PAK1|CD74|AP2B1|VAMP8|ACTG1|CUTA|CENPA|VCL|BBS2|VCP|INSR|STX2|OLFM1|ANXA5|WASL|MAP1LC3A|TLN1|YWHAB|TAP2|ALDOC|HIP1|HSP90B1|PIAS1|SRA1|ARPC4|CBR2|ITGB1|CAPZB|MTSS1|BAG4|DVL1|TAF12|TAF10|WAS|TF…	CELLULAR COMPONENT ASSEMBLY	103	ENR	CELLULAR COMPONENT ASSEMBLY	1	1	5.82e-12	2.27e-05	CELLULAR COMPONENT ASSEMBLY	FALSE	CELLULAR COMPONENT ASSEMBLY
0.999998		3.36e-05		MTSS1|HIST1H1D|HIST1H1E|PAK1|HIST1H1B|PRPF31|CLINT1|AP2B1|SEPT2|PDGFC|TAF10|WAS|TUBB6|HIP1|ARPC4|GAS7|RPS6|HIST2H2AC|NAP1L4|RPS2|CENPA	CELLULAR MACROMOLECULAR COMPLEX ASSEMBLY	21	ENR	CELLULAR MACROMOLECULAR COMPLEX ASSEMBLY	1		2.08e-06		CELLULAR MACROMOLECULAR COMPLEX ASSEMBLY	FALSE	CELLULAR MACROMOLECULAR COMPLEX ASSEMBLY
0.994953		0.031569		CCR5|CCR1|TNFRSF11A	REGULATION OF FEVER	3	ENR	REGULATION OF FEVER	1		0.0050473		REGULATION OF FEVER	FALSE	REGULATION OF FEVER
	0.998418		0.014039	CSNK1E|N4BP1|TRIB3|TRIB1	REGULATION OF PROTEASOMAL UBIQUITIN-DEPENDENT PROTEIN CATABOLIC PROCESS	4	ENR	REGULATION OF PROTEASOMAL UBIQUITIN-DEPENDENT PROTEIN CATABOLIC PROCESS		1		0.0015815	REGULATION OF PROTEASOMAL UBIQUITIN-DEPENDENT PROTEIN CATABOLIC PROCESS	FALSE	REGULATION OF PROTEASOMAL UBIQUITIN-DEPENDENT PROTEIN CATABOLIC PROCESS
0.999562	0.999983	0.0041474	0.000332	UBE2M|SRC|CASP4|CASP2|NOD1|SPI1|AMBRA1|HMGB1|PYCARD|MMP2|ENDOG|CD44|BAD|FCGR1|BAX|FOXO3|CD24A|SERINC3|MAPK8|IFI204|BBC3|EIF2AK2|SMPD1|STK17B|FAS|DUSP1|TSPO|BCL2L1|RIPK3|STEAP3|GPX1|LDHA|PRDX1|PDIA3|PSEN2|ACE|SIVA1|PTPN6|NUPR1|MBD4|ITGA1|HIPK1|MPV17|JMY|UNC13D|ANXA1|ADORA2A|DDIT3|TXNIP|ANXA5|CYCS|PLAGL2	POSITIVE REGULATION OF PROGRAMMED CELL DEATH	52	ENR	POSITIVE REGULATION OF PROGRAMMED CELL DEATH	1	1	0.000438	1.74e-05	POSITIVE REGULATION OF PROGRAMMED CELL DEATH	FALSE	POSITIVE REGULATION OF PROGRAMMED CELL DEATH
	0.991628		0.048057	TRPM2|SLC11A2	MANGANESE ION TRANSMEMBRANE TRANSPORT	2	ENR	MANGANESE ION TRANSMEMBRANE TRANSPORT		1		0.0083719	MANGANESE ION TRANSMEMBRANE TRANSPORT	FALSE	MANGANESE ION TRANSMEMBRANE TRANSPORT
1		3.75e-08		GNAI2|CDC42|ATP5E|ATP5D|ATP5C1|ATP2A2|SEPT2|NMI|NSF|ATP1A1|MYO1E|ATP6V0B|ATP5A1|PGP|RAC1|VCP|RAB5C|ATP6V1E1|ATP6V0C|MX1|ATP2B4|KRAS|ATP5L|GNAS|ATP5B	RIBONUCLEOSIDE TRIPHOSPHATE CATABOLIC PROCESS	25	ENR	RIBONUCLEOSIDE TRIPHOSPHATE CATABOLIC PROCESS	1		1.41e-09		RIBONUCLEOSIDE TRIPHOSPHATE CATABOLIC PROCESS	FALSE	RIBONUCLEOSIDE TRIPHOSPHATE CATABOLIC PROCESS
	0.996458		0.026149	IGF1R|PIP5K1C|PHGDH|RUNX1|JAG1|ULK1|MMP2|SGK1|CD44|MCOLN3|PLD2|STX3|CXCR4|PEX5|DST|ITGA1|CD24A|DVL1|MPV17|NRG1|MAPK8|VEGFA|MECP2|GNAQ|ADORA2A|LDB1|FAS|RORA|PPP1R9B|SLC11A2	NEURON DIFFERENTIATION	30	ENR	NEURON DIFFERENTIATION		1		0.0035422	NEURON DIFFERENTIATION	FALSE	NEURON DIFFERENTIATION
0.999998		3.46e-05		MGMT|PSME1|PSME2|BCL2L1|VCP|PTMA|LXN|TIMP2|PYCARD|HIP1|CSTB|BAD|GSPT1|CYCS|BAX	REGULATION OF ENDOPEPTIDASE ACTIVITY	15	ENR	REGULATION OF ENDOPEPTIDASE ACTIVITY	1		2.17e-06		REGULATION OF ENDOPEPTIDASE ACTIVITY	FALSE	REGULATION OF ENDOPEPTIDASE ACTIVITY
0.994919		0.031569		GALK1|AKR1B3	HEXITOL METABOLIC PROCESS	2	ENR	HEXITOL METABOLIC PROCESS	1		0.0050806		HEXITOL METABOLIC PROCESS	FALSE	HEXITOL METABOLIC PROCESS
1	0.999986	3.1e-23	0.000283	SNX1|NUP62|SNX2|SNX9|SNX6|MSR1|VPS54|ATG3|CFL1|RFFL|RAB7|RAB2A|PEX5|STX5A|AP2A2|ERP29|SNX10|CD36|GABARAP|TOB1|RAB5C|GRPEL1|LYST|APOBEC1|SEC13|LYN|SNF8|KDELR1|M6PR|COG3|CD74|AP2B1|YIF1A|SRP19|SNX30|SRP14|STX3|RAB1A|SCAMP2|VPS4A|ARF5|VPS28|STXBP5|HTT|S100A13|TMED3|RAB11FIP3|RAB8B|MITD1|FOLR2|CHMP4B|AP2S1|ARL6IP1|STX2|CHMP2A|STAM|SNAP29|YKT6|RAB1B|VPS53|MON1A|RAB14|CENPE|XPO6|YWHAE|YWHAB|AP2M1|MACF1…	ESTABLISHMENT OF PROTEIN LOCALIZATION	141	ENR	ESTABLISHMENT OF PROTEIN LOCALIZATION	1	1	2.39e-25	1.44e-05	ESTABLISHMENT OF PROTEIN LOCALIZATION	FALSE	ESTABLISHMENT OF PROTEIN LOCALIZATION
	0.995705		0.029819	SLC7A1|SLC7A2	ARGININE TRANSPORT	2	ENR	ARGININE TRANSPORT		1		0.0042952	ARGININE TRANSPORT	FALSE	ARGININE TRANSPORT
	0.994731		0.035361	GSK3A|PHIP|EIF4EBP2|INSR|SOCS7	INSULIN RECEPTOR SIGNALING PATHWAY	5	ENR	INSULIN RECEPTOR SIGNALING PATHWAY		1		0.0052694	INSULIN RECEPTOR SIGNALING PATHWAY	FALSE	INSULIN RECEPTOR SIGNALING PATHWAY
	0.999974		0.000472	SRC|IGF1R|PELI1|NOD1|JAG1|IL1A|KIT|ITGAL|ADIPOR1|AXIN1|CD44|PHIP|PLD2|CAV2|ACVR1B|CAV1|CD24A|PINK1|NRG1|IL6|VEGFA|MECP2|TRAF7|ADORA2A|CSF1	POSITIVE REGULATION OF CELL COMMUNICATION	25	ENR	POSITIVE REGULATION OF CELL COMMUNICATION		1		2.59e-05	POSITIVE REGULATION OF CELL COMMUNICATION	FALSE	POSITIVE REGULATION OF CELL COMMUNICATION
	0.991628		0.048057	BBS2|MKKS	REGULATION OF CILIUM MOVEMENT	2	ENR	REGULATION OF CILIUM MOVEMENT		1		0.0083719	REGULATION OF CILIUM MOVEMENT	FALSE	REGULATION OF CILIUM MOVEMENT
1		7.68e-11		CCT8|CCT5|CD74|PFDN1|PFDN6|CALR|HSP90B1|FKBP11|HSPD1|ST13|HSP90AB1|HSPE1|DNAJB11|UXT|PPIG|PPIL1|PPIB|FKBP3|FKBP2|DNAJA1|GRPEL1|HSP90AA1|SEC63|DNAJC10|CANX|H2-DMA	PROTEIN FOLDING	26	ENR	PROTEIN FOLDING	1		2e-12		PROTEIN FOLDING	FALSE	PROTEIN FOLDING
	0.991628		0.048057	ADORA2A|MAPK8	INDUCTION OF PROGRAMMED CELL DEATH IN RESPONSE TO CHEMICAL STIMULUS	2	ENR	INDUCTION OF PROGRAMMED CELL DEATH IN RESPONSE TO CHEMICAL STIMULUS		1		0.0083719	INDUCTION OF PROGRAMMED CELL DEATH IN RESPONSE TO CHEMICAL STIMULUS	FALSE	INDUCTION OF PROGRAMMED CELL DEATH IN RESPONSE TO CHEMICAL STIMULUS
	0.999581		0.0050738	SRC|IGF1R|PHGDH|RUNX1|TSC1|ULK1|MKKS|PYGO2|SLC1A2|PSEN2|ABR|CXCR4|ABCB1B|PEX5|NDST1|BBS2|MECP2|GNAQ|SLC23A2|ADORA2A|LDB1|CEP120|AARS|RORA|TACC2|CITED2|ERCC2|BMI1	CENTRAL NERVOUS SYSTEM DEVELOPMENT	28	ENR	CENTRAL NERVOUS SYSTEM DEVELOPMENT		1		0.000419	CENTRAL NERVOUS SYSTEM DEVELOPMENT	FALSE	CENTRAL NERVOUS SYSTEM DEVELOPMENT
	0.995603		0.030393	SRF|ACVR1B|AXIN1|INHBA|ACVR2B|POU5F1|VEGFA|TCF3	MESODERM DEVELOPMENT	8	ENR	MESODERM DEVELOPMENT		1		0.0043966	MESODERM DEVELOPMENT	FALSE	MESODERM DEVELOPMENT
	0.995705		0.029819	CAV1|FBXO31	MICROTUBULE POLYMERIZATION	2	ENR	MICROTUBULE POLYMERIZATION		1		0.0042952	MICROTUBULE POLYMERIZATION	FALSE	MICROTUBULE POLYMERIZATION
0.994047		0.036127		HIP1|CD36|CD63|ITGB1|FCER1G|FCGR1	POSITIVE REGULATION OF ENDOCYTOSIS	6	ENR	POSITIVE REGULATION OF ENDOCYTOSIS	1		0.0059534		POSITIVE REGULATION OF ENDOCYTOSIS	FALSE	POSITIVE REGULATION OF ENDOCYTOSIS
0.994137		0.035707		SPCS2|SEC11C|CFP|SRGN|C1QB|C1QA|DHCR24|CAPN2|C1QC|SEC11A	PROTEIN MATURATION	10	ENR	PROTEIN MATURATION	1		0.005863		PROTEIN MATURATION	FALSE	PROTEIN MATURATION
0.996528		0.024221		SRP19|SRP14|ARL6IP1	COTRANSLATIONAL PROTEIN TARGETING TO MEMBRANE	3	ENR	COTRANSLATIONAL PROTEIN TARGETING TO MEMBRANE	1		0.0034722		COTRANSLATIONAL PROTEIN TARGETING TO MEMBRANE	FALSE	COTRANSLATIONAL PROTEIN TARGETING TO MEMBRANE
	0.997004		0.023359	PLSCR1|PSEN2|CSF1|FLVCR1|VEGFA|ERCC2|RELB|CEBPA|KIT|SLC11A2	MYELOID CELL DIFFERENTIATION	10	ENR	MYELOID CELL DIFFERENTIATION		1		0.0029959	MYELOID CELL DIFFERENTIATION	FALSE	MYELOID CELL DIFFERENTIATION
0.999515		0.0045463		RUVBL1|SEPT2|SMC1A|SPC24|RPS6|PIWIL2|CDCA3|CETN2|HAUS8|CETN3|PMF1|DCTN3|PSMD13|CCNB2|NUDC|BIRC5|UBE2I|UBE2C|CENPE|RAN|MIS12|RANBP1|STMN1|ZFP830|SEPT7	M PHASE	25	ENR	M PHASE	1		0.000485		M PHASE	FALSE	M PHASE
	0.997275		0.021644	CD38|CD24A|VEGFA	NEGATIVE REGULATION OF TISSUE REMODELING	3	ENR	NEGATIVE REGULATION OF TISSUE REMODELING		1		0.0027246	NEGATIVE REGULATION OF TISSUE REMODELING	FALSE	NEGATIVE REGULATION OF TISSUE REMODELING
	0.997367		0.021281	CEP120|BBS2|TSC1|TACC2|PEX5|MKKS	CEREBRAL CORTEX DEVELOPMENT	6	ENR	CEREBRAL CORTEX DEVELOPMENT		1		0.002633	CEREBRAL CORTEX DEVELOPMENT	FALSE	CEREBRAL CORTEX DEVELOPMENT
0.999951	1	0.000601	3.45e-06	GALK1|EPM2A|ST3GAL1|MAN2C1|DCXR|DGAT2|GAA|IPMK|PHKG2|KRTCAP2|GALNT9|ALDOC|GPCPD1|GDPD1|BAD|GDPD3|AKR1B3|MGAT1|PGM3|C1GALT1|PFKL|GK5|VEGFB|IP6K1|FUCA1|DDOST|MECP2|GALNT1|G6PDX|GALE|SLC37A1|SLC37A2|ST6GALNAC4|M6PR|RPIA|GLB1|PTGES3|FPGT|OGT|RPN1|LDHB|LDHA|GPD2|AOAH|INPP5A|GYG|GNPTG|ST8SIA4|ISYNA1|GPT|PCK2|SORD|IMPA1|IDH1|IDH2|ST6GAL1|DHDH|TALDO1|MDH1|MDH2|PIK3CA|FABP5|ATF4|ST3GAL4	CELLULAR CARBOHYDRATE METABOLIC PROCESS	64	ENR	CELLULAR CARBOHYDRATE METABOLIC PROCESS	1	1	4.89e-05	1.28e-07	CELLULAR CARBOHYDRATE METABOLIC PROCESS	FALSE	CELLULAR CARBOHYDRATE METABOLIC PROCESS
0.994636	1	0.033266	1.3e-11	FZD1|NFIC|RBPJ|TGIF1|CCDC85B|KLF11|CALR|MPC2|ZKSCAN17|ATP1A1|EID1|HES1|KLF16|BAX|TOB1|CNP|PSMC5|MECP2|IGBP1|EIF2B3|NOSTRIN|TRIM28|POU5F1|SIRT3|CIRBP|AEBP2|TSPO|RUNX2|PPARG|JDP2|TRIB3|FAM129A|TXN1|DYNLL1|DNAJC3|SRP14|ANG|INPP5K|SCAI|HIPK1|BCL11A|INSR|UBE2I|ATN1|N4BP1|IRF2BP2|PKIG|CNKSR3|BMI1|MAF1|YWHAE|YWHAB|LRCH4|IMPACT|HMGB1|FOXP4|FOXP1|PIAS1|DRAP1|CD276|PHF21A|MVK|ATXN1|PRKRIP1|ME2|ATXN7|EIF4EB…	NEGATIVE REGULATION OF CELLULAR METABOLIC PROCESS	101	ENR	NEGATIVE REGULATION OF CELLULAR METABOLIC PROCESS	1	1	0.0053636	2.16e-13	NEGATIVE REGULATION OF CELLULAR METABOLIC PROCESS	FALSE	NEGATIVE REGULATION OF CELLULAR METABOLIC PROCESS
	0.999741		0.0033454	PSEN2|CAV1|IMPACT|INPP5K|INSR|CNKSR3|FAM129A	NEGATIVE REGULATION OF PROTEIN AMINO ACID PHOSPHORYLATION	7	ENR	NEGATIVE REGULATION OF PROTEIN AMINO ACID PHOSPHORYLATION		1		0.000259	NEGATIVE REGULATION OF PROTEIN AMINO ACID PHOSPHORYLATION	FALSE	NEGATIVE REGULATION OF PROTEIN AMINO ACID PHOSPHORYLATION
	0.99699		0.023359	CD24A|TNFSF13B|C3|IL6|TAP2|H2-T23|HLX|CD1D1	REGULATION OF ADAPTIVE IMMUNE RESPONSE BASED ON SOMATIC RECOMBINATION OF IMMUNE RECEPTORS BUILT FROM IMMUNOGLOBULIN SUPERFAMILY DOMAINS	8	ENR	REGULATION OF ADAPTIVE IMMUNE RESPONSE BASED ON SOMATIC RECOMBINATION OF IMMUNE RECEPTORS BUILT FROM IMMUNOGLOBULIN SUPERFAMILY DOMAINS		1		0.0030096	REGULATION OF ADAPTIVE IMMUNE RESPONSE BASED ON SOMATIC RECOMBINATION OF IMMUNE RECEPTORS BUILT FROM IMMUNOGLOBULIN SUPERFAMILY DOMAINS	FALSE	REGULATION OF ADAPTIVE IMMUNE RESPONSE BASED ON SOMATIC RECOMBINATION OF IMMUNE RECEPTORS BUILT FROM IMMUNOGLOBULIN SUPERFAMILY DOMAINS
0.99981		0.0020176		CTTN|CAP1|LRP1|MSR1|DAB2|FCGR1|ATP5B	RECEPTOR-MEDIATED ENDOCYTOSIS	7	ENR	RECEPTOR-MEDIATED ENDOCYTOSIS	1		0.00019		RECEPTOR-MEDIATED ENDOCYTOSIS	FALSE	RECEPTOR-MEDIATED ENDOCYTOSIS
0.999996	0.993903	6.41e-05	0.039383	SRF|LCN2|PFN1|C3|PLEK|SPHK1|HMGB1|SERPINE1|KIT|HIP1|CFL1|SGK1|ERF|PHIP|PLD2|SEMA4D|ITGB1|ARPC2|FCGR1|UBE2V2|CAV1|CD24A|CD36|RAC1|EIF5A|SIRPB1A|ACTR3|MAPK8|HSP90AA1|FCER1G|MECP2|AKAP5|FGFR1|CENPE|CD63|SYNPO|RANBP1|TIAM1	POSITIVE REGULATION OF CELLULAR COMPONENT ORGANIZATION	38	ENR	POSITIVE REGULATION OF CELLULAR COMPONENT ORGANIZATION	1	1	4.1e-06	0.0060971	POSITIVE REGULATION OF CELLULAR COMPONENT ORGANIZATION	FALSE	POSITIVE REGULATION OF CELLULAR COMPONENT ORGANIZATION
1		2.48e-07		MDH1|MDH2|SUCLG1|SUCLA2|IDH1|CBR3|IDH2|IDH3A|FH1|SDHC|SDHB	COENZYME CATABOLIC PROCESS	11	ENR	COENZYME CATABOLIC PROCESS	1		1.11e-08		COENZYME CATABOLIC PROCESS	FALSE	COENZYME CATABOLIC PROCESS
	0.999693		0.0038765	AEBP2|KMT5C|TBL1XR1|SETD1B|EMSY|MBTD1|CPEB1|ARID1A|CBX7|PHF2|EHMT2|KDM3A|CBX4|PHF21A|PHF1|SETD7|BANP|MECP2|MSL1|HSPA1A|TCF3|HIST3H2A|CHD7|HDAC4|HDAC5|BMI1|PIM3|KAT2B	CHROMOSOME ORGANIZATION	28	ENR	CHROMOSOME ORGANIZATION		1		0.000307	CHROMOSOME ORGANIZATION	FALSE	CHROMOSOME ORGANIZATION
1		4.97e-10		GNAI2|CDC42|ATP5E|ATP5D|PDE4D|ATP5C1|ATP2A2|SEPT2|NMI|DERA|NSF|ATP1A1|MYO1E|ATP6V0B|ATP5A1|NUDT1|PGP|RAC1|VCP|RAB5C|CNP|ATP6V1E1|ATP6V0C|MX1|ATP2B4|DCTPP1|NT5C|KRAS|ATP5L|GNAS|ATP5B	NUCLEOTIDE CATABOLIC PROCESS	31	ENR	NUCLEOTIDE CATABOLIC PROCESS	1		1.43e-11		NUCLEOTIDE CATABOLIC PROCESS	FALSE	NUCLEOTIDE CATABOLIC PROCESS
	0.999795		0.0027381	PLD1|AGPAT2|PTDSS2|PIGV|PTDSS1|CDS2|SAMD8|CHKB|PGAP3|ALG9|CHKA|SGMS2	PHOSPHOLIPID BIOSYNTHETIC PROCESS	12	ENR	PHOSPHOLIPID BIOSYNTHETIC PROCESS		1		0.000205	PHOSPHOLIPID BIOSYNTHETIC PROCESS	FALSE	PHOSPHOLIPID BIOSYNTHETIC PROCESS
0.999961		0.000501		MDH1|MDH2|DCXR|CBR2|IDH3A|LDHB|LDHA|G6PDX|TALDO1	PYRIDINE NUCLEOTIDE METABOLIC PROCESS	9	ENR	PYRIDINE NUCLEOTIDE METABOLIC PROCESS	1		3.92e-05		PYRIDINE NUCLEOTIDE METABOLIC PROCESS	FALSE	PYRIDINE NUCLEOTIDE METABOLIC PROCESS
0.999393	0.998113	0.0055371	0.016046	CDC42|EIF4G2|PELI1|CSNK1E|FZD1|C3|CD74|SPHK1|HMGB1|TRIB3|TRIB1|FAM129A|ERF|CD44|AURKAIP1|PIWIL2|ITGB1|EIF3C|RAP2B|UBE2V2|ACVR1B|CD24A|EIF5A|CLN6|MPV17|HSPA5|LYN|IL6|AKAP5|GSK3A|AIF1|EDNRB	POSITIVE REGULATION OF PROTEIN METABOLIC PROCESS	32	ENR	POSITIVE REGULATION OF PROTEIN METABOLIC PROCESS	1	1	0.000607	0.0018866	POSITIVE REGULATION OF PROTEIN METABOLIC PROCESS	FALSE	POSITIVE REGULATION OF PROTEIN METABOLIC PROCESS
1	1	7.37e-08	2.77e-24	ZBTB7B|PPARGC1B|SPI1|FZD1|POP1|JAG1|RBPJ|PSMD4|LRBA|C3AR1|SETD1B|PBX2|ENDOG|NR1D2|DNTTIP2|MEX3D|EID1|PBX1|THAP11|PRKAR1A|CPEB1|QARS|PADI4|AGO4|HBP1|PHF2|CDCA7|BTG1|PDGFA|ELL|PHF1|SETD7|ARHGAP6|LYST|ING1|PDGFC|LYN|SIGLECE|BBC3|MECP2|FN1|EIF2AK2|GPR132|MRPL28|SNF8|SMPD1|NOSTRIN|FERMT3|MED19|DUSP1|AREG|POU5F1|POU5F2|ARHGAP4|SIRT3|KAT2B|MED11|AEBP2|MED10|PELI1|TSPO|PPARG|SH3BGRL3|RIPK3|JDP2|SPHK1|RRA…	REGULATION OF CELLULAR PROCESS	747	ENR	REGULATION OF CELLULAR PROCESS	1	1	2.88e-09	1.71e-26	REGULATION OF CELLULAR PROCESS	FALSE	REGULATION OF CELLULAR PROCESS
	0.9999		0.0014816	CASP4|CD24A|CASP2|NOD1|HIPK1|SERINC3|MPV17|MAPK8|BBC3|JMY|UNC13D|ADORA2A|STK17B|FAS|MBD4|PLAGL2|FOXO3	INDUCTION OF APOPTOSIS	17	ENR	INDUCTION OF APOPTOSIS		1		9.99e-05	INDUCTION OF APOPTOSIS	FALSE	INDUCTION OF APOPTOSIS
0.99602		0.02729		MVK|SRP14|EIF2B3|ANG|CALR	NEGATIVE REGULATION OF TRANSLATION	5	ENR	NEGATIVE REGULATION OF TRANSLATION	1		0.0039795		NEGATIVE REGULATION OF TRANSLATION	FALSE	NEGATIVE REGULATION OF TRANSLATION
	0.992662		0.044723	SRC|IGF1R|AXIN1|CD44|NOD1|IL1A|IL6|TRAF7	POSITIVE REGULATION OF MAPKKK CASCADE	8	ENR	POSITIVE REGULATION OF MAPKKK CASCADE		1		0.0073384	POSITIVE REGULATION OF MAPKKK CASCADE	FALSE	POSITIVE REGULATION OF MAPKKK CASCADE
0.999104		0.0076183		NME1|UMPS|CMPK2|DTYMK|NME4	PYRIMIDINE NUCLEOTIDE BIOSYNTHETIC PROCESS	5	ENR	PYRIMIDINE NUCLEOTIDE BIOSYNTHETIC PROCESS	1		0.000896		PYRIMIDINE NUCLEOTIDE BIOSYNTHETIC PROCESS	FALSE	PYRIMIDINE NUCLEOTIDE BIOSYNTHETIC PROCESS
	0.999989		0.000225	MGAT1|PLD1|PTDSS2|PIGV|PTDSS1|DGAT2|DGAT1|CHKB|PGAP3|ALG9|CHKA	GLYCEROLIPID BIOSYNTHETIC PROCESS	11	ENR	GLYCEROLIPID BIOSYNTHETIC PROCESS		1		1.09e-05	GLYCEROLIPID BIOSYNTHETIC PROCESS	FALSE	GLYCEROLIPID BIOSYNTHETIC PROCESS
	1		4.52e-10	FZD1|LRCH4|TGIF1|CCDC85B|KLF11|FOXP4|FOXP1|ZKSCAN17|PIAS1|KLF16|PHF21A|TOB1|MECP2|PER2|PER1|TFAP4|TRIM28|POU5F1|SIRT3|NFKB1|AEBP2|RUNX2|PPARG|GEM|JDP2|TRIB3|TBL1XR1|IRAK1|EHMT2|POU2F1|CBX4|CLP1|SCAI|CAV1|HIPK1|NRG1|BCL11A|TCF3|HOXB4|TXNIP|ATN1|IRF2BP2|TAZ|HDAC4|PKIG|HDAC5|BMI1|CEBPA|MAF1	NEGATIVE REGULATION OF TRANSCRIPTION	49	ENR	NEGATIVE REGULATION OF TRANSCRIPTION		1		9.6e-12	NEGATIVE REGULATION OF TRANSCRIPTION	FALSE	NEGATIVE REGULATION OF TRANSCRIPTION
1		3.25e-08		GNAI2|CDC42|ATP5E|ATP5D|ATP5C1|ATP2A2|SEPT2|NMI|NSF|ATP1A1|MYO1E|ATP6V0B|ATP5A1|PGP|RAC1|VCP|RAB5C|ATP6V1E1|ATP6V0C|MX1|ATP2B4|KRAS|ATP5L|GNAS|ATP5B	PURINE RIBONUCLEOSIDE TRIPHOSPHATE CATABOLIC PROCESS	25	ENR	PURINE RIBONUCLEOSIDE TRIPHOSPHATE CATABOLIC PROCESS	1		1.22e-09		PURINE RIBONUCLEOSIDE TRIPHOSPHATE CATABOLIC PROCESS	FALSE	PURINE RIBONUCLEOSIDE TRIPHOSPHATE CATABOLIC PROCESS
0.998679		0.010584		HIP1|CLINT1|AP2B1	CLATHRIN COAT ASSEMBLY	3	ENR	CLATHRIN COAT ASSEMBLY	1		0.0013207		CLATHRIN COAT ASSEMBLY	FALSE	CLATHRIN COAT ASSEMBLY
	0.998745		0.012185	SRC|CD44|NOD1|IL1A|IL6	POSITIVE REGULATION OF ERK1 AND ERK2 CASCADE	5	ENR	POSITIVE REGULATION OF ERK1 AND ERK2 CASCADE		1		0.0012546	POSITIVE REGULATION OF ERK1 AND ERK2 CASCADE	FALSE	POSITIVE REGULATION OF ERK1 AND ERK2 CASCADE
1		7.49e-13		ATP5E|ATP5D|ATP6V1D|ATP5C1|ATP5F1|ATP6V0A1|ATP6V1E1|ATP6V0E|ATP5K|ATP5J|ATP5G3|ATP6V0B|ATP5G1|ATP5L|ATP5A1|ATP5B	ATP SYNTHESIS COUPLED PROTON TRANSPORT	16	ENR	ATP SYNTHESIS COUPLED PROTON TRANSPORT	1		1.29e-14		ATP SYNTHESIS COUPLED PROTON TRANSPORT	FALSE	ATP SYNTHESIS COUPLED PROTON TRANSPORT
	0.996029		0.028355	ARG2|CEBPA|ASS1	UREA METABOLIC PROCESS	3	ENR	UREA METABOLIC PROCESS		1		0.0039709	UREA METABOLIC PROCESS	FALSE	UREA METABOLIC PROCESS
0.999673	0.993341	0.003208	0.042423	SRC|SRF|POP1|SPHK1|HMGB1|IL16|RRAS2|MKKS|C3AR1|KIT|CORO1A|PLD1|ACE|PLD2|ARHGAP5|ITGB1|CXCR4|RAP2B|SCAI|RAC1|VCL|BBS2|CCR2|MAPK8|TMSB4X|ABI3|ADORA2A|AIF1|CSF1|PDPN|CD63|ARHGAP4	REGULATION OF LOCOMOTION	32	ENR	REGULATION OF LOCOMOTION	1	1	0.000327	0.0066593	REGULATION OF LOCOMOTION	FALSE	REGULATION OF LOCOMOTION
0.999966	0.998371	0.000436	0.014425	SAT1|GSS|PHGDH|GSTM1|CHKB|CHKA|LY6E|BCKDHB|LARS2|PADI4|SMOX|ADI1|APIP|ASS1|PAOX|OAZ1|CSAD|EIF5A|GLO1|CDO1|TARS|MAT2A|MECP2|G6PDX|ASNS|WARS2|PNPLA6|ARG2|CARS|GCSH|SRM|GAMT|ARG1|PLA2G15|GPX1|GSTP1|COMT|GPX3|NARS|GLUD1|P4HB|HTT|GSR|DARS|STAT5B|PSAT1|RARS|IDH1|ALDH6A1|AARS|FABP3|FABP5	CELLULAR AMINO ACID AND DERIVATIVE METABOLIC PROCESS	52	ENR	CELLULAR AMINO ACID AND DERIVATIVE METABOLIC PROCESS	1	1	3.39e-05	0.0016294	CELLULAR AMINO ACID AND DERIVATIVE METABOLIC PROCESS	FALSE	CELLULAR AMINO ACID AND DERIVATIVE METABOLIC PROCESS
1	1	5.03e-43	1.23e-08	MT-ND6|MT-ND5|POP1|ATP5C1|MT-ND2|MT-ND1|SNAPIN|CHKA|LRBA|ATG3|SLC16A10|UQCRC1|MT-CO2|SNX10|GABARAP|GRPEL1|LYST|LYN|MECP2|SNF8|SPIN1|NOSTRIN|FLVCR2|SLC7A5|PPARG|SLC29A1|DYNLL1|SNX30|VAMP8|SLC7A1|SLC7A2|MICALL2|SLC7A8|STX3|ABCB1A|ABCB1B|ARF5|ATP5A1|HTT|SLC16A1|TMCO3|TCOF1|SLCO3A1|UCP2|AP2S1|STX2|YKT6|LY75|FABP3|FABP5|RIMS3|CRAT|SLC26A11|SLC39A4|SAT1|FADS3|AP2M1|DGAT1|S100A6|TAP2|TAP1|LY6E|ATP11A|UQ…	TRANSPORT	399	ENR	TRANSPORT	1	1	1.19e-45	3.41e-10	TRANSPORT	FALSE	TRANSPORT
1	1	3.7e-25	8.89e-20	ZBTB7B|ST3GAL1|PPARGC1B|SPI1|ATP5C1|CHKB|KRTCAP2|CHKA|SETD1B|PBX2|NR1D2|DNTTIP2|LARS2|EID1|PBX1|THAP11|ABTB1|QARS|PADI4|ADI1|HBP1|MRPL18|MRPL19|PHF2|CDCA7|MRPL17|ELL|MRPL14|MRPL15|PHF1|MRPL12|SETD7|MRPL11|PIGV|MRPL20|LYN|MRPL27|MECP2|EIF2AK2|MRPL28|SNF8|MRPL21|SMPD1|MRPL22|NMT1|TK2|MED19|ARG2|MRPL36|MRPL34|MRPL35|POU5F1|POU5F2|MRPL33|KAT2B|MED11|ATIC|AEBP2|MED10|RPLP2|PPARG|MOCS1|ARG1|JDP2|SPHK1|…	CELLULAR BIOSYNTHETIC PROCESS	436	ENR	CELLULAR BIOSYNTHETIC PROCESS	1	1	2.2e-27	7.11e-22	CELLULAR BIOSYNTHETIC PROCESS	FALSE	CELLULAR BIOSYNTHETIC PROCESS
1		1.82e-12		ATP5E|ATP5D|ATP6V1D|NME1|ATP5C1|ATP2A2|ATP5F1|ATP6V0A1|ATP6V1E1|ATP6V0E|AK3|ATP1A3|ATP1A1|PNP|ATP5J2|ATP5K|ATP5J|ATP5G3|ATP6V0B|ATP5G1|ATP5L|ATP5A1|NME4|ATP5B	PURINE NUCLEOSIDE TRIPHOSPHATE BIOSYNTHETIC PROCESS	24	ENR	PURINE NUCLEOSIDE TRIPHOSPHATE BIOSYNTHETIC PROCESS	1		3.67e-14		PURINE NUCLEOSIDE TRIPHOSPHATE BIOSYNTHETIC PROCESS	FALSE	PURINE NUCLEOSIDE TRIPHOSPHATE BIOSYNTHETIC PROCESS
	0.998531		0.013485	PTDSS2|PTDSS1	PHOSPHATIDYLSERINE BIOSYNTHETIC PROCESS	2	ENR	PHOSPHATIDYLSERINE BIOSYNTHETIC PROCESS		1		0.0014692	PHOSPHATIDYLSERINE BIOSYNTHETIC PROCESS	FALSE	PHOSPHATIDYLSERINE BIOSYNTHETIC PROCESS
0.999985	0.999946	0.000211	0.000885	CCR5|UBXN4|NOD1|RBPJ|HMGB1|CCR1|TNFRSF11A|TAP2|IFI27L2A|TLR7|HSPD1|RELA|FCGR1|IRF7|ASS1|ME2|CD36|TLR1|LYST|APOBEC1|HSP90AA1|LYZ2|FCER1G|MX1|EIF2AK2|IGBP1|NLRP1A|XPR1|PLSCR1|YOD1|PELI1|LCN2|HERPUD2|ADH5|PRDX2|GPX1|TRIB1|DNAJC3|PLD1|CCND1|IRAK1|CMPK2|IRAK2|IL12RB2|STAT5B|HSPA5|POLR3D|IL6|HSPA1A|UNC13D|TCF3|DDIT3|AARS|ISG15|RSAD2|PPP1R15B|WASL|HDAC5|MANF	RESPONSE TO BIOTIC STIMULUS	59	ENR	RESPONSE TO BIOTIC STIMULUS	1	1	1.54e-05	5.39e-05	RESPONSE TO BIOTIC STIMULUS	FALSE	RESPONSE TO BIOTIC STIMULUS
0.999801	0.996638	0.0020931	0.025347	CCL6|CCL2|CCL12|CCL7|CCL17|CCL24|HMGB1|CCR1|CCL5|IL16|CCL3|C3AR1|KIT|CORO1A|CCL9|FPR1|FPR2|ITGA1|RAC1|LYST|CYSLTR1|FCER1G|SCRIB|CSF3R|CXCL3	CHEMOTAXIS	25	ENR	CHEMOTAXIS	1	1	0.000199	0.0033624	CHEMOTAXIS	FALSE	CHEMOTAXIS
1		7.51e-11		PRPF31|ZCRB1|DDX41|HNRNPA3|ZRANB2|SRSF3|HNRNPA2B1|SRSF9|NCBP2|RNPS1|SNRNP35|SNRPA1|HNRNPM|THOC6|HNRNPC|ZMAT5|PPIL1|SNRNP25|SNRPD2|SNRPA|SNRPD1|FRG1|SNRPD3|DDX39|TPT1|CWC15|SMN1|SF3B5|HNRNPU|LSM4|YBX1|U2AF1|SRRM1|LSM6	RNA SPLICING	34	ENR	RNA SPLICING	1		1.94e-12		RNA SPLICING	FALSE	RNA SPLICING
	0.999835		0.0022636	GSK3A|CAV1|SORD|PPARG|MAPK8|PRNP|HVCN1|CHKA|CEBPA|SLC11A2|ASS1	RESPONSE TO METAL ION	11	ENR	RESPONSE TO METAL ION		1		0.000165	RESPONSE TO METAL ION	FALSE	RESPONSE TO METAL ION
	0.996029		0.028355	GSK3A|PPARG|CEBPA	CELLULAR RESPONSE TO METAL ION	3	ENR	CELLULAR RESPONSE TO METAL ION		1		0.0039709	CELLULAR RESPONSE TO METAL ION	FALSE	CELLULAR RESPONSE TO METAL ION
0.999996	1	6.11e-05	5.42e-37	ZBTB7B|PPARGC1B|SPI1|FZD1|POP1|RBPJ|PSMD4|SETD1B|PBX2|NR1D2|DNTTIP2|MEX3D|EID1|PBX1|THAP11|PRKAR1A|CPEB1|PADI4|AGO4|HBP1|PHF2|CDCA7|PDGFA|ELL|PHF1|SETD7|ARHGAP6|ING1|PDGFC|LYN|MECP2|MRPL28|SNF8|NOSTRIN|MED19|AREG|POU5F1|POU5F2|SIRT3|KAT2B|MED11|AEBP2|MED10|PELI1|TSPO|PPARG|JDP2|SPHK1|FAM129A|ADCY3|DYNLL1|MED29|MEF2D|YLPM1|HIPK1|HINFP|NFIA|LEO1|ZFP687|DGKD|CCNT1|CSF1|CENPE|ATN1|ZBTB20|RORA|ZBTB22|…	REGULATION OF CELLULAR METABOLIC PROCESS	412	ENR	REGULATION OF CELLULAR METABOLIC PROCESS	1	1	3.89e-06	8.34e-40	REGULATION OF CELLULAR METABOLIC PROCESS	FALSE	REGULATION OF CELLULAR METABOLIC PROCESS
0.999878		0.0013531		YWHAZ|LYN|PRDX2|ALOX5|ALOX5AP	PRODUCTION OF MOLECULAR MEDIATOR INVOLVED IN INFLAMMATORY RESPONSE	5	ENR	PRODUCTION OF MOLECULAR MEDIATOR INVOLVED IN INFLAMMATORY RESPONSE	1		0.000122		PRODUCTION OF MOLECULAR MEDIATOR INVOLVED IN INFLAMMATORY RESPONSE	FALSE	PRODUCTION OF MOLECULAR MEDIATOR INVOLVED IN INFLAMMATORY RESPONSE
0.99998	1	0.00027	5.91e-12	PLCD1|SH2B1|ARHGEF18|RAB7|RAB2A|CDC42BPG|AKR1B3|NCS1|RAC1|RAB5C|MAPK8|DBNL|LYN|BBC3|EIF2AK2|MKNK1|MKNK2|ACAP1|RPS6KA4|ARHGEF7|DHCR24|RPS6KA5|PLCL1|DUSP1|GNAI2|CSPG4|RIPK3|CD74|ULK1|RRAS2|TXK|ADCY3|NLK|DNAJC3|CCND1|RAB1A|ARF5|MBD4|RAB8B|PAG1|HIPK1|DNAJA1|STAT5B|ARL4C|P2RY12|RAB1B|DGKD|EDNRB|RAB14|AGAP3|AARS|GNAS|TIAM1|DGKQ|PLEK|ATP2A2|MINK1|GAB2|KIT|PIAS1|SOCS2|IRAK4|ABR|MAP4K1|FGF13|RHOH|RAP2B|FO…	INTRACELLULAR SIGNALING PATHWAY	147	ENR	INTRACELLULAR SIGNALING PATHWAY	1	1	2.01e-05	9.2e-14	INTRACELLULAR SIGNALING PATHWAY	FALSE	INTRACELLULAR SIGNALING PATHWAY
0.998137		0.014002		PAK1|KRAS|ACTG1|LMNA|CBY1|PTCD2|CAPN2|ITGB1|GPX1|CACYBP|AFG3L2	STRIATED MUSCLE CELL DIFFERENTIATION	11	ENR	STRIATED MUSCLE CELL DIFFERENTIATION	1		0.0018634		STRIATED MUSCLE CELL DIFFERENTIATION	FALSE	STRIATED MUSCLE CELL DIFFERENTIATION
	0.991628		0.048057	BBS2|MKKS	REGULATION OF CILIUM BEAT FREQUENCY INVOLVED IN CILIARY MOTILITY	2	ENR	REGULATION OF CILIUM BEAT FREQUENCY INVOLVED IN CILIARY MOTILITY		1		0.0083719	REGULATION OF CILIUM BEAT FREQUENCY INVOLVED IN CILIARY MOTILITY	FALSE	REGULATION OF CILIUM BEAT FREQUENCY INVOLVED IN CILIARY MOTILITY
0.998366	0.996777	0.012791	0.02481	CCR5|PELI1|ME2|CD36|TLR1|STAT5B|ADH5|CCR1|PRDX2|TNFRSF11A|TAP2|TRIB1|EIF2AK2|TCF3|IRAK1|CMPK2|IRAK2|RELA|IL12RB2	RESPONSE TO MOLECULE OF BACTERIAL ORIGIN	19	ENR	RESPONSE TO MOLECULE OF BACTERIAL ORIGIN	1	1	0.0016339	0.0032225	RESPONSE TO MOLECULE OF BACTERIAL ORIGIN	FALSE	RESPONSE TO MOLECULE OF BACTERIAL ORIGIN
	0.999997		7.32e-05	RASA4|NUP62|SCAI|TBC1D24|TBC1D23|ARHGAP27|TBC1D17|NRG1|ARFGAP2|USP6NL|IQSEC1|CSF1|RGL2|TBC1D10A|TBC1D10B|ARHGEF18|AGAP3|ABR|ARHGEF3|FBXO8|AGAP1|SGSM2|SPRY2	REGULATION OF SMALL GTPASE MEDIATED SIGNAL TRANSDUCTION	23	ENR	REGULATION OF SMALL GTPASE MEDIATED SIGNAL TRANSDUCTION		1		3.15e-06	REGULATION OF SMALL GTPASE MEDIATED SIGNAL TRANSDUCTION	FALSE	REGULATION OF SMALL GTPASE MEDIATED SIGNAL TRANSDUCTION
	0.997275		0.021644	SGK1|CAV1|FBXO31	MICROTUBULE POLYMERIZATION OR DEPOLYMERIZATION	3	ENR	MICROTUBULE POLYMERIZATION OR DEPOLYMERIZATION		1		0.0027246	MICROTUBULE POLYMERIZATION OR DEPOLYMERIZATION	FALSE	MICROTUBULE POLYMERIZATION OR DEPOLYMERIZATION
0.999986	1	0.000187	3.22e-10	PIP5K1C|ZBTB7B|SPI1|FZD1|POP1|JAG1|RBPJ|TGIF1|CADM1|MKKS|MMP2|CFL1|EID1|PBX1|RPS6|KLF16|PGF|PEX5|KDM3A|NR2C2|CNP|MAPK8|LYN|MECP2|HLX|BAG1|FLVCR1|TCF7L2|M6PR|WARS2|AREG|DAB2|POU5F1|ERCC2|ARHGAP4|TAF8|SLC7A5|PMP22|SPRY2|CSPG4|PLSCR1|LPIN1|BCL2L1|TSPO|PPARG|SPHK1|GPX1|ADAM22|EDF1|ANG|HS1BP3|STX3|MEF2D|MMP19|ABCB1B|HTT|PTGS1|SPP1|STX2|NOC3L|CSF1|EDNRB|CEP120|ATN1|LRG1|RORA|MSI2|TIAM1|AFG3L2|TLE3|MREG…	CELL DIFFERENTIATION	230	ENR	CELL DIFFERENTIATION	1	1	1.36e-05	6.54e-12	CELL DIFFERENTIATION	FALSE	CELL DIFFERENTIATION
	1		6.5e-06	LPIN1|CD38|TRIB3|SLC1A2|MMP2|PLD1|SGK1|ADIPOR1|ADIPOR2|PHIP|PLD2|INPP5K|SCAP|ASS1|PAG1|CAV1|SORD|STAT5B|EIF4EBP2|CDO1|MAT2A|SOCS7|INSR|TFAP4|ADORA2A|GSK3A|PDE3B|FAS|AARS	RESPONSE TO ENDOGENOUS STIMULUS	29	ENR	RESPONSE TO ENDOGENOUS STIMULUS		1		2.52e-07	RESPONSE TO ENDOGENOUS STIMULUS	FALSE	RESPONSE TO ENDOGENOUS STIMULUS
0.999212		0.0068728		MTSS1|ARPC4|GAS7|WAS	ACTIN POLYMERIZATION OR DEPOLYMERIZATION	4	ENR	ACTIN POLYMERIZATION OR DEPOLYMERIZATION	1		0.000788		ACTIN POLYMERIZATION OR DEPOLYMERIZATION	FALSE	ACTIN POLYMERIZATION OR DEPOLYMERIZATION
0.999994	0.999822	8.55e-05	0.0024084	DGKQ|NOD1|IFT57|PLCD1|TNFRSF11A|IGF1|PYCARD|CALM3|KIT|HIP1|CALM1|CALM2|AXIN1|TPM1|RELA|BAX|BTG1|MAP1LC3B|PSME1|PSME2|RAC1|TLR1|ARHGAP6|PDGFC|BBC3|FN1|KRAS|ACVR2B|LRP1|ERCC2|ACRBP|GNAI2|CDC42|CSPG4|CEACAM1|CD74|SPHK1|TRIB3|PRDX2|TRIB1|ADCY3|ARRB1|ANG|IRAK1|IRAK2|APH1C|HTR7|CAV1|ITGA1|HIPK1|ARHGAP27|VCP|NRG1|HSPA5|TIMP2|GNAQ|JMY|DGKD|ADORA2A|CSF1|EDNRB|UBE2I|CENPE|GSPT1|GNAS|CYCS	POSITIVE REGULATION OF MOLECULAR FUNCTION	66	ENR	POSITIVE REGULATION OF MOLECULAR FUNCTION	1	1	5.65e-06	0.000178	POSITIVE REGULATION OF MOLECULAR FUNCTION	FALSE	POSITIVE REGULATION OF MOLECULAR FUNCTION
0.999927		0.000848		LPL|CD36|MSR1	POSITIVE REGULATION OF MACROPHAGE DERIVED FOAM CELL DIFFERENTIATION	3	ENR	POSITIVE REGULATION OF MACROPHAGE DERIVED FOAM CELL DIFFERENTIATION	1		7.26e-05		POSITIVE REGULATION OF MACROPHAGE DERIVED FOAM CELL DIFFERENTIATION	FALSE	POSITIVE REGULATION OF MACROPHAGE DERIVED FOAM CELL DIFFERENTIATION
0.999998	1	2.69e-05	9.06e-08	CASP4|CASP2|SRGN|NOD1|IFT57|DRAM1|FIS1|KLF11|CADM1|RNF144B|PYCARD|AIMP2|ALDOC|HIP1|ENDOG|SH3KBP1|DRAM2|SGK1|SRA1|RFFL|DNASE1L3|AXIN1|PHLDA3|RPS6|BAD|APIP|BAX|BAG4|CD24A|RALB|EIF5A|BNIP2|BMF|BBC3|TAF10|EIF2AK2|BIRC5|BAG1|CDK11B|TCTN3|STK17B|FAS|CD5L|DPF2|JADE1|ERCC2|BUB1B|NFKB1|MRPL41|XAF1|SIAH1A|BCL2L1|RIPK3|BCL2L2|STEAP3|NDUFA13|PHLPP1|TRIB3|CIB1|GPX1|RAF1|DYNLL1|PSEN2|SIVA1|DAD1|INSL6|CYFIP2|IR…	APOPTOSIS	90	ENR	APOPTOSIS	1	1	1.65e-06	2.93e-09	APOPTOSIS	FALSE	APOPTOSIS
0.999104		0.0076183		CD276|CNP|IFI204|GNAS|IGF1	POSITIVE REGULATION OF OSTEOBLAST DIFFERENTIATION	5	ENR	POSITIVE REGULATION OF OSTEOBLAST DIFFERENTIATION	1		0.000896		POSITIVE REGULATION OF OSTEOBLAST DIFFERENTIATION	FALSE	POSITIVE REGULATION OF OSTEOBLAST DIFFERENTIATION
	0.991628		0.048057	ATXN1|ATXN7	NEGATIVE REGULATION OF INSULIN-LIKE GROWTH FACTOR RECEPTOR SIGNALING PATHWAY	2	ENR	NEGATIVE REGULATION OF INSULIN-LIKE GROWTH FACTOR RECEPTOR SIGNALING PATHWAY		1		0.0083719	NEGATIVE REGULATION OF INSULIN-LIKE GROWTH FACTOR RECEPTOR SIGNALING PATHWAY	FALSE	NEGATIVE REGULATION OF INSULIN-LIKE GROWTH FACTOR RECEPTOR SIGNALING PATHWAY
0.999991		0.000126		CDC42|CDC42SE1|RRAS2|DOK2|RAB7|RAB2A|RAB1A|ARF5|RHOH|RAP2B|RALA|RAB8B|RALB|RAC1|RAB5C|DBNL|MRAS|ARL4C|RAB1B|RAP1B|KRAS|RAB14|ARHGEF7|DHCR24|PSD3|TIAM1	SMALL GTPASE MEDIATED SIGNAL TRANSDUCTION	26	ENR	SMALL GTPASE MEDIATED SIGNAL TRANSDUCTION	1		8.79e-06		SMALL GTPASE MEDIATED SIGNAL TRANSDUCTION	FALSE	SMALL GTPASE MEDIATED SIGNAL TRANSDUCTION
	0.99765		0.019284	SRC|IGF1R|CSF1|CAV1|PLXNA1|CD44|IL6|SCRIB|SEMA3C|MMP2	GLAND MORPHOGENESIS	10	ENR	GLAND MORPHOGENESIS		1		0.0023504	GLAND MORPHOGENESIS	FALSE	GLAND MORPHOGENESIS
0.997297	1	0.019444	6.94e-11	FZD1|NFIC|RBPJ|TGIF1|CCDC85B|KLF11|CALR|MPC2|ZKSCAN17|ATP1A1|EID1|HES1|KLF16|AGO4|BAX|TOB1|CNP|PSMC5|MECP2|TNRC6B|IGBP1|EIF2B3|NOSTRIN|TRIM28|POU5F1|SIRT3|CIRBP|AEBP2|TSPO|RUNX2|PPARG|JDP2|TRIB3|FAM129A|TXN1|DYNLL1|DNAJC3|SRP14|ANG|INPP5K|SCAI|HIPK1|BCL11A|INSR|UBE2I|ATN1|N4BP1|IRF2BP2|PKIG|CNKSR3|BMI1|MAF1|YWHAE|YWHAB|LRCH4|IMPACT|HMGB1|FOXP4|NCBP2|FOXP1|PIAS1|DRAP1|CD276|PIWIL2|RELA|PHF21A|MVK|…	NEGATIVE REGULATION OF METABOLIC PROCESS	109	ENR	NEGATIVE REGULATION OF METABOLIC PROCESS	1	1	0.0027028	1.3e-12	NEGATIVE REGULATION OF METABOLIC PROCESS	FALSE	NEGATIVE REGULATION OF METABOLIC PROCESS
1		1.07e-29		PSTK|EIF1AX|2810006K23RIK|AIMP2|DHX29|LARS2|MRPS15|MRPS16|MRPS14|MRPS11|MRPS12|MRPL18|MRPL19|MRPS10|MRPL17|MRPL1|MRPL14|MRPL15|MRPL12|MRPL11|EIF5A|MRPL20|EIF5B|TARS|MRPS21|MRPL27|EIF2AK2|MRPS7|MRPL28|MRPS5|MRPL21|MRPL22|MRPL36|MRPL34|RPL8|MRPL35|MRPL33|EIF4G2|RPLP2|MRPL49|MRPL47|NARS|MRPL51|EIF4E2|RPL7L1|EIF3C|EIF4A1|RPS27L|DARS|RARS|EIF2S2|EIF2S1|RPS17|RPS18|DENR|EIF1B|RPL11|MRPS18B|GSPT1|RPL22L…	TRANSLATION	65	ENR	TRANSLATION	1		5.06e-32		TRANSLATION	FALSE	TRANSLATION
	0.997416		0.021045	SRC|IGF1R|CAV1|PLXNA1|STAT5B|IL6|CDO1|VEGFA|SCRIB|MMP2|CSF1|PBX1|CD44|HOXB3|ARHGAP5|CITED2|SEMA3C	GLAND DEVELOPMENT	17	ENR	GLAND DEVELOPMENT		1		0.0025844	GLAND DEVELOPMENT	FALSE	GLAND DEVELOPMENT
1		1.52e-12		ATIC|ATP5E|ATP5D|ATP5C1|ATP2A2|ATP5F1|ATP6V0A1|ADSL|ATP1A3|ATP1A1|ATP5J2|ATP6V0B|ATP5A1|NME4|ATP6V1D|NME1|ATP6V1E1|ATP6V0E|AK3|PNP|ATP5K|ATP5J|ATP5G3|ATP5G1|ATP5L|ATP5B	PURINE RIBONUCLEOTIDE BIOSYNTHETIC PROCESS	26	ENR	PURINE RIBONUCLEOTIDE BIOSYNTHETIC PROCESS	1		2.93e-14		PURINE RIBONUCLEOTIDE BIOSYNTHETIC PROCESS	FALSE	PURINE RIBONUCLEOTIDE BIOSYNTHETIC PROCESS
1		7.16e-18		SNX1|SNX2|YWHAE|YWHAB|AP2M1|MACF1|SNX9|SCFD1|TIMM17A|TIMM17B|YWHAH|CFL1|UCHL1|RAB7|YWHAZ|RAB2A|ITGB1|BAX|AP2A2|ERP29|GRPEL1|SEC13|NPC2|TOMM40|WAS|SLC37A2|CUX1|TRAPPC1|RAN|LMNA|M6PR|VPS29|RANBP1|AP1S2|MTX1|VPS36|CDC42|CAMK1|TOMM5|CD74|NOP58|AP2B1|SRP19|TRAPPC2L|SRP14|TIMM8A1|GNPTG|RAB1A|COPB2|HTT|CLTB|CLTA|CLINT1|VCP|UCP2|FOLR2|AP2S1|ARL6IP1|STX2|YKT6|COPE|TIMM13|LMAN1|SYNGR1	INTRACELLULAR TRANSPORT	64	ENR	INTRACELLULAR TRANSPORT	1		7.43e-20		INTRACELLULAR TRANSPORT	FALSE	INTRACELLULAR TRANSPORT
	1		1.2e-05	CSNK1E|TLE3|FZD1|TLE2|DVL1|CALCOCO1|FRAT1|PYGO2|TCF3|DVL2|KREMEN1|NLK|KLHL12|SDC1|FRAT2|TCF7L2|LDB1|AXIN1|CSNK1G1|HBP1	WNT RECEPTOR SIGNALING PATHWAY	20	ENR	WNT RECEPTOR SIGNALING PATHWAY		1		4.72e-07	WNT RECEPTOR SIGNALING PATHWAY	FALSE	WNT RECEPTOR SIGNALING PATHWAY
	0.998482		0.013804	CD24A|C3|STAT5B|CADM1|TAP2|H2-T23|CD1D1	POSITIVE REGULATION OF LYMPHOCYTE MEDIATED IMMUNITY	7	ENR	POSITIVE REGULATION OF LYMPHOCYTE MEDIATED IMMUNITY		1		0.0015177	POSITIVE REGULATION OF LYMPHOCYTE MEDIATED IMMUNITY	FALSE	POSITIVE REGULATION OF LYMPHOCYTE MEDIATED IMMUNITY
	0.998745		0.012185	PNPLA6|PLA2G15|CHKB|MECP2|CHKA	ETHANOLAMINE AND DERIVATIVE METABOLIC PROCESS	5	ENR	ETHANOLAMINE AND DERIVATIVE METABOLIC PROCESS		1		0.0012546	ETHANOLAMINE AND DERIVATIVE METABOLIC PROCESS	FALSE	ETHANOLAMINE AND DERIVATIVE METABOLIC PROCESS
1	0.999315	5.38e-09	0.0074728	HIST1H1D|XRN2|HIST1H1E|HIST1H1B|YWHAB|APOE|SEPT2|2810006K23RIK|TAP2|TUBB6|ALDOC|HIP1|PIAS1|SGK1|ERF|ARPC4|PDSS1|RPS6|CBR2|GTF2F1|GTF2F2|NAP1L4|ALOX5AP|BAX|MTSS1|BAG4|CD36|DVL1|PFKL|PDGFC|TAF12|TAF10|AK6|WAS|TFAP4|AKAP5|HIST3H2A|ACAT1|DCTPP1|FAS|FERMT3|SBF2|HIST2H2AC|STMN1|FBXO31|IGF1R|CIRBP|PAK1|PRPF31|LCN2|OGT|TSC1|GEM|CD74|AP2B1|CELF1|VAMP8|ST13|MGP|PRNP|CUTA|CENPA|CAV2|CAV1|CLINT1|VCP|NRG1|INS…	MACROMOLECULAR COMPLEX SUBUNIT ORGANIZATION	78	ENR	MACROMOLECULAR COMPLEX SUBUNIT ORGANIZATION	1	1	1.82e-10	0.000685	MACROMOLECULAR COMPLEX SUBUNIT ORGANIZATION	FALSE	MACROMOLECULAR COMPLEX SUBUNIT ORGANIZATION
	0.998011		0.016746	CD38|ITGAL|CD24A|PELI1|TNFSF13B|ICOSL|STAT5B|BMI1	POSITIVE REGULATION OF MONONUCLEAR CELL PROLIFERATION	8	ENR	POSITIVE REGULATION OF MONONUCLEAR CELL PROLIFERATION		1		0.0019895	POSITIVE REGULATION OF MONONUCLEAR CELL PROLIFERATION	FALSE	POSITIVE REGULATION OF MONONUCLEAR CELL PROLIFERATION
0.998537		0.011564		NME1|UMPS|CMPK2|DTYMK|NME4	PYRIMIDINE NUCLEOTIDE METABOLIC PROCESS	5	ENR	PYRIMIDINE NUCLEOTIDE METABOLIC PROCESS	1		0.0014635		PYRIMIDINE NUCLEOTIDE METABOLIC PROCESS	FALSE	PYRIMIDINE NUCLEOTIDE METABOLIC PROCESS
	0.996718		0.024972	SMPD1|SAMD8|KDSR|B4GALNT1|SGMS2	SPHINGOLIPID BIOSYNTHETIC PROCESS	5	ENR	SPHINGOLIPID BIOSYNTHETIC PROCESS		1		0.0032819	SPHINGOLIPID BIOSYNTHETIC PROCESS	FALSE	SPHINGOLIPID BIOSYNTHETIC PROCESS
	0.999994		0.000136	PSEN2|IGBP1|CAV1|ATXN1|ATXN7|IMPACT|INPP5K|PKIG|INSR|CNKSR3|FAM129A	NEGATIVE REGULATION OF PHOSPHATE METABOLIC PROCESS	11	ENR	NEGATIVE REGULATION OF PHOSPHATE METABOLIC PROCESS		1		6.38e-06	NEGATIVE REGULATION OF PHOSPHATE METABOLIC PROCESS	FALSE	NEGATIVE REGULATION OF PHOSPHATE METABOLIC PROCESS
1		6.23e-37		MT-ND6|FADS3|MT-ND5|MT-ND2|MT-ND1|UQCRB|GLRX2|UQCRC1|NDUFS8|MT-CO2|UQCRQ|NDUFS7|MT-CO3|NDUFS6|NDUFS5|NDUFS4|ETFB|NDUFC1|UQCR11|UQCR10|SLC37A2|NDUFB9|NDUFB8|NDUFB7|NDUFB6|NDUFB2|MT-CYTB|NDUFA9|NDUFA8|NDUFA13|NDUFA11|NDUFA12|NDUFA7|NDUFAB1|NDUFA4|TXN1|NDUFA3|NDUFA2|NDUFA1|SDHC|CYBA|SDHB|CYB561D2|NDUFB10|NDUFB11|COQ7|NDUFV3|CYC1|NDUFV2|NDUFV1|CYCS	ELECTRON TRANSPORT CHAIN	51	ENR	ELECTRON TRANSPORT CHAIN	1		1.85e-39		ELECTRON TRANSPORT CHAIN	FALSE	ELECTRON TRANSPORT CHAIN
	0.994051		0.038656	FST|PSEN2|ACVR1B|AARS|MREG|RELA|ERCC2	MOLTING CYCLE PROCESS	7	ENR	MOLTING CYCLE PROCESS		1		0.005949	MOLTING CYCLE PROCESS	FALSE	MOLTING CYCLE PROCESS
	0.995099		0.033245	PSEN2|MGAT1|IMPAD1|ST3GAL1|OGT|FKRP|C1GALT1|VEGFB|ST8SIA4|MAMDC2|SGSH|ST3GAL4	GLYCOPROTEIN METABOLIC PROCESS	12	ENR	GLYCOPROTEIN METABOLIC PROCESS		1		0.0049014	GLYCOPROTEIN METABOLIC PROCESS	FALSE	GLYCOPROTEIN METABOLIC PROCESS
0.998592		0.011204		SLFN1|DNAJC2|E2F6|CDC123|RPS6|ITGB1|TAF10	INTERPHASE	7	ENR	INTERPHASE	1		0.0014079		INTERPHASE	FALSE	INTERPHASE
1	0.999959	2.85e-09	0.000707	TLR8|TLR13|CCL12|CCL7|CCL24|HMGB1|CXCL14|CCL5|IL1A|H2-EB1|CCL3|TNFSF8|FOXP1|TLR7|CCL9|H2-AA|YWHAZ|ICOSL|RPS6|FCGR1|RELB|P2RY14|IRF7|CFP|ME2|TLR1|CCR2|LYST|APOBEC1|LYN|FCER1G|VEGFA|MX1|IL1R1|LAT2|FAS|PROCR|PIRB|PLSCR1|CCL6|IL1RL2|CCL2|CLEC4D|TOLLIP|CFB|C1QB|C3|C1QA|ARG1|H2-Q6|CD74|C1QC|PRDX2|ENPP1|PRDX1|PSEN2|ACE|TNFSF13B|IRAK1|PTPN6|GPR183|POLR3D|TNFRSF1B|IL6|UNC13D|TCF3|CLEC4N|H2-DMA|IL18RAP|RSA…	IMMUNE RESPONSE	74	ENR	IMMUNE RESPONSE	1	1	9.13e-11	4.09e-05	IMMUNE RESPONSE	FALSE	IMMUNE RESPONSE
	0.999888		0.0016209	ITGA1|LYST|CXCL3|CCL5|IL16|CCL3|CSF3R	LEUKOCYTE CHEMOTAXIS	7	ENR	LEUKOCYTE CHEMOTAXIS		1		0.000112	LEUKOCYTE CHEMOTAXIS	FALSE	LEUKOCYTE CHEMOTAXIS
1		6.65e-06		SLC37A2|TIMM8A1|YWHAZ|TOMM5|GRPEL1|UCP2|TIMM13|TOMM40|MTX1|HTT|BAX	MITOCHONDRIAL TRANSPORT	11	ENR	MITOCHONDRIAL TRANSPORT	1		3.67e-07		MITOCHONDRIAL TRANSPORT	FALSE	MITOCHONDRIAL TRANSPORT
	0.991628		0.048057	BBS2|MKKS	REGULATION OF MICROTUBULE-BASED MOVEMENT	2	ENR	REGULATION OF MICROTUBULE-BASED MOVEMENT		1		0.0083719	REGULATION OF MICROTUBULE-BASED MOVEMENT	FALSE	REGULATION OF MICROTUBULE-BASED MOVEMENT
	0.998247		0.015227	CEP120|TACC2|DST	CYTOPLASMIC MICROTUBULE ORGANIZATION	3	ENR	CYTOPLASMIC MICROTUBULE ORGANIZATION		1		0.0017528	CYTOPLASMIC MICROTUBULE ORGANIZATION	FALSE	CYTOPLASMIC MICROTUBULE ORGANIZATION
	0.998321		0.014746	SGK1|PAG1|FAS|CDO1|ASS1|TFAP4	RESPONSE TO CORTICOSTEROID STIMULUS	6	ENR	RESPONSE TO CORTICOSTEROID STIMULUS		1		0.0016793	RESPONSE TO CORTICOSTEROID STIMULUS	FALSE	RESPONSE TO CORTICOSTEROID STIMULUS
0.999897		0.0011581		CCR5|PSMB4|PLEK|F7|CCR2|HMGB1|CCR1|FCER1G|GPX1|TNFRSF11A|C3AR1|ANXA1|ANXA2|TPR|ACE|HSPD1|PDPN|CD276|FCGR1	REGULATION OF RESPONSE TO EXTERNAL STIMULUS	19	ENR	REGULATION OF RESPONSE TO EXTERNAL STIMULUS	1		0.000103		REGULATION OF RESPONSE TO EXTERNAL STIMULUS	FALSE	REGULATION OF RESPONSE TO EXTERNAL STIMULUS
0.998846		0.0094998		IDH1|GLO1|IDH2|ADH5|TALDO1	CELLULAR ALDEHYDE METABOLIC PROCESS	5	ENR	CELLULAR ALDEHYDE METABOLIC PROCESS	1		0.0011544		CELLULAR ALDEHYDE METABOLIC PROCESS	FALSE	CELLULAR ALDEHYDE METABOLIC PROCESS
	0.991628		0.048057	TAP2|TAP1	PROTECTION FROM NATURAL KILLER CELL MEDIATED CYTOTOXICITY	2	ENR	PROTECTION FROM NATURAL KILLER CELL MEDIATED CYTOTOXICITY		1		0.0083719	PROTECTION FROM NATURAL KILLER CELL MEDIATED CYTOTOXICITY	FALSE	PROTECTION FROM NATURAL KILLER CELL MEDIATED CYTOTOXICITY
	0.999414		0.006479	CD24A|PPARG|C3|STAT5B|TNFRSF1B|CCL5|CADM1|TAP2|TAP1|AOAH|ADORA2A|TLR7|SLC7A2|IRAK1|RELA	REGULATION OF DEFENSE RESPONSE	15	ENR	REGULATION OF DEFENSE RESPONSE		1		0.000586	REGULATION OF DEFENSE RESPONSE	FALSE	REGULATION OF DEFENSE RESPONSE
0.998421		0.012446		RAB8B|NCS1|TSPO|CD36|CAP1|KCNN4|PLCD1|SPHK1|FCER1G|TNFRSF11A|IGF1|P2RY12|HIP1|AKAP5|CD63|DBI|ITGB1|GLUD1|FCGR1|BAX	POSITIVE REGULATION OF TRANSPORT	20	ENR	POSITIVE REGULATION OF TRANSPORT	1		0.0015788		POSITIVE REGULATION OF TRANSPORT	FALSE	POSITIVE REGULATION OF TRANSPORT
0.999531	1	0.0044361	2.1e-09	PIP5K1A|PIP5K1C|FADS3|DGAT2|DGAT1|CHKB|IPMK|CHKA|KIT|PMVK|SCD2|PDSS1|PEX5|PIGYL|ALOX5AP|ACOX3|BAX|AGPAT5|MGAT1|MVK|CD36|AGPAT2|PIGV|CLN6|LYST|KDSR|MECP2|SMPD1|PLA2G2D|PDPN|FAS|PNPLA6|PNPLA2|HSD17B4|ALG9|ACSL1|PTGES3|CYP4F13|MECR|LPIN1|ACOT7|PPARG|RNPEP|SPHK1|SAMD8|ADH5|PLA2G15|GPX1|NDUFAB1|ELOVL6|SGMS2|AOAH|ACAA2|PLD1|ADIPOR1|UGCG|ADIPOR2|PTDSS2|PLD2|PTDSS1|PGAP3|B4GALNT1|IDI1|ISYNA1|LPL|PTGS1|CA…	CELLULAR LIPID METABOLIC PROCESS	89	ENR	CELLULAR LIPID METABOLIC PROCESS	1	1	0.000469	4.9e-11	CELLULAR LIPID METABOLIC PROCESS	FALSE	CELLULAR LIPID METABOLIC PROCESS
0.995451	0.999999	0.030761	2.59e-05	CDC42|YWHAE|PELI1|FZD1|CD74|SPHK1|IMPACT|HMGB1|TRIB3|TRIB1|FAM129A|PSEN2|CD44|PRKAR1A|PHIP|IRAK1|ITGB1|PTPN6|INPP5K|RAP2B|NDUFS4|BAX|PDGFA|ACVR1B|CAV1|CD24A|HSPA5|PDGFC|LYN|IL6|PRKCE|INSR|MECP2|AKAP5|GSK3A|AIF1|IGBP1|EDNRB|N4BP1|PPP1R9B|CNKSR3|PRKAR2B|FBXO31	REGULATION OF PROTEIN MODIFICATION PROCESS	43	ENR	REGULATION OF PROTEIN MODIFICATION PROCESS	1	1	0.0045494	1.05e-06	REGULATION OF PROTEIN MODIFICATION PROCESS	FALSE	REGULATION OF PROTEIN MODIFICATION PROCESS
	0.999601		0.0048581	RANBP10|RSPH9|SGK1|CAV1|CEP120|BBS2|TACC2|GADD45A|CEP192|DST|FBXO31	MICROTUBULE CYTOSKELETON ORGANIZATION	11	ENR	MICROTUBULE CYTOSKELETON ORGANIZATION		1		0.000399	MICROTUBULE CYTOSKELETON ORGANIZATION	FALSE	MICROTUBULE CYTOSKELETON ORGANIZATION
	0.991628		0.048057	TRIB3|TRIB1	POSITIVE REGULATION OF LIGASE ACTIVITY	2	ENR	POSITIVE REGULATION OF LIGASE ACTIVITY		1		0.0083719	POSITIVE REGULATION OF LIGASE ACTIVITY	FALSE	POSITIVE REGULATION OF LIGASE ACTIVITY
0.998901	0.99998	0.0091125	0.000372	SPI1|RBPJ|MINK1|CCR1|TNFRSF11A|KIT|LRRC8A|FOXP1|PBX1|RPS6|RHOH|RELB|AY036118|BAX|CBFA2T3|PGM3|CD24A|ME2|DCSTAMP|CCR2|LYN|VEGFA|G6PDX|FLVCR1|FAS|ERCC2|NFKB1|PIRB|SLC11A2|PLSCR1|RUNX1|CD74|PRDX2|CXCL13|EBP|PSEN2|MYO1E|HS1BP3|GPR183|INHBA|STAT5B|BCL11A|TIMP1|CCNB2|TCF3|CSF1|HOXB4|HOXB3|H2-DMA|CEBPA|CD1D1	HEMOPOIETIC OR LYMPHOID ORGAN DEVELOPMENT	51	ENR	HEMOPOIETIC OR LYMPHOID ORGAN DEVELOPMENT	1	1	0.0010992	1.97e-05	HEMOPOIETIC OR LYMPHOID ORGAN DEVELOPMENT	FALSE	HEMOPOIETIC OR LYMPHOID ORGAN DEVELOPMENT
	0.99868		0.01273	SRC|IGF1R|NDST1|BBS2|TSC1|ULK1|MKKS|MECP2|GNAQ|PYGO2|SLC1A2|SLC23A2|PSEN2|LDB1|CEP120|ABR|AARS|RORA|TACC2|CXCR4|PEX5|BMI1	BRAIN DEVELOPMENT	22	ENR	BRAIN DEVELOPMENT		1		0.0013204	BRAIN DEVELOPMENT	FALSE	BRAIN DEVELOPMENT
0.99996		0.000511		MVK|FDPS|PMVK|DHCR24|CYP51|IDI1|EBP	CHOLESTEROL BIOSYNTHETIC PROCESS	7	ENR	CHOLESTEROL BIOSYNTHETIC PROCESS	1		4.03e-05		CHOLESTEROL BIOSYNTHETIC PROCESS	FALSE	CHOLESTEROL BIOSYNTHETIC PROCESS
	1		4.74e-09	ETS2|ARID2|SRF|ZBTB7B|PBX2|ZKSCAN17|PBX1|RELA|RXRB|FOXO3|ACVR1B|ATXN1|ATXN7|KLF6|VEGFA|MECP2|ESRRA|IGBP1|IKZF2|TCF7L2|TRIM28|POU5F1|NFKB1|TAF8|KAT2B|LPIN1|RUNX2|PPARG|CALCOCO1|TBL1XR1|ARRB1|IRAK1|MAML1|POU2F1|INHBA|STAT5B|HINFP|IL6|NFIA|TCF3|MAML2|MAML3|RORA|TAZ|ATF4|HDAC4|FUBP3|NFAT5|CEBPA|PLAGL2	POSITIVE REGULATION OF RNA METABOLIC PROCESS	50	ENR	POSITIVE REGULATION OF RNA METABOLIC PROCESS		1		1.24e-10	POSITIVE REGULATION OF RNA METABOLIC PROCESS	FALSE	POSITIVE REGULATION OF RNA METABOLIC PROCESS
0.994953		0.031569		CFL1|GATAD2A|HTT	NEURAL PLATE MORPHOGENESIS	3	ENR	NEURAL PLATE MORPHOGENESIS	1		0.0050473		NEURAL PLATE MORPHOGENESIS	FALSE	NEURAL PLATE MORPHOGENESIS
	0.999862		0.0019489	SGK1|CAV1|MAPK8|MID1IP1|HDAC5|DST	REGULATION OF MICROTUBULE POLYMERIZATION OR DEPOLYMERIZATION	6	ENR	REGULATION OF MICROTUBULE POLYMERIZATION OR DEPOLYMERIZATION		1		0.000138	REGULATION OF MICROTUBULE POLYMERIZATION OR DEPOLYMERIZATION	FALSE	REGULATION OF MICROTUBULE POLYMERIZATION OR DEPOLYMERIZATION
0.998258		0.013178		PSME1|PSME2	POSITIVE REGULATION OF ENDOPEPTIDASE ACTIVITY	2	ENR	POSITIVE REGULATION OF ENDOPEPTIDASE ACTIVITY	1		0.0017419		POSITIVE REGULATION OF ENDOPEPTIDASE ACTIVITY	FALSE	POSITIVE REGULATION OF ENDOPEPTIDASE ACTIVITY
0.999979		0.000284		CAPZB|CAPZA1|CFL1|CAPZA2|TPM1|PLEK|CAPG	REGULATION OF ACTIN FILAMENT DEPOLYMERIZATION	7	ENR	REGULATION OF ACTIN FILAMENT DEPOLYMERIZATION	1		2.13e-05		REGULATION OF ACTIN FILAMENT DEPOLYMERIZATION	FALSE	REGULATION OF ACTIN FILAMENT DEPOLYMERIZATION
	0.999996		8.83e-05	PIP5K1C|PHGDH|MKKS|KIT|MMP2|SGK1|CD44|CXCR4|PEX5|FOXO3|CD24A|NR2C2|DVL1|MAPK8|VEGFA|MECP2|ZFP358|TCF7L2|ODF2|FAS|TRIM28|POU5F1|ERCC2|SLC11A2|ACRBP|FBXO31|IGF1R|RUNX2|RUNX1|ULK1|CELF1|ADAM22|INSL6|PLD2|STX3|ABCB1B|EHMT2|DST|CAV2|ITGA1|BBS2|MPV17|GNAQ|ADORA2A|SDC1|IMPAD1|MSI2|HDAC4|PPP1R9B|HDAC5|CEBPA|SEMA3C	CELL DEVELOPMENT	52	ENR	CELL DEVELOPMENT		1		3.89e-06	CELL DEVELOPMENT	FALSE	CELL DEVELOPMENT
	1		2.28e-06	PIP5K1A|PIP5K1C|PIGV|PIP4K2C|CHKB|PLA2G15|IPMK|CHKA|MECP2|PLD1|PIK3CA|PTDSS2|PTDSS1|PNPLA6|TAZ|PGAP3|ALG9	GLYCEROPHOSPHOLIPID METABOLIC PROCESS	17	ENR	GLYCEROPHOSPHOLIPID METABOLIC PROCESS		1		8.2e-08	GLYCEROPHOSPHOLIPID METABOLIC PROCESS	FALSE	GLYCEROPHOSPHOLIPID METABOLIC PROCESS
	0.992015		0.047689	ADIPOR1|PPARG|ADIPOR2|PEX5|ACOX3	FATTY ACID OXIDATION	5	ENR	FATTY ACID OXIDATION		1		0.0079849	FATTY ACID OXIDATION	FALSE	FATTY ACID OXIDATION
1		7.13e-14		GNAI2|CDC42|ATIC|ATP5E|ATP5D|ATP5C1|ATP2A2|ATP5F1|ATP6V0A1|SEPT2|ADSL|NMI|NSF|ATP1A3|ATP1A1|MYO1E|ATP5J2|ATP6V0B|ATP5A1|NME4|PGP|ATP6V1D|NME1|RAC1|VCP|RAB5C|ATP6V1E1|ATP6V0C|ATP6V0E|AK3|MX1|ATP2B4|KRAS|PNP|ATP5K|ATP5J|ATP5G3|ATP5G1|ATP5L|GNAS|ATP5B	RIBONUCLEOTIDE METABOLIC PROCESS	41	ENR	RIBONUCLEOTIDE METABOLIC PROCESS	1		1.08e-15		RIBONUCLEOTIDE METABOLIC PROCESS	FALSE	RIBONUCLEOTIDE METABOLIC PROCESS
	0.99699		0.023359	BBS2|ODF2|INSL6|MKKS|CELF1|EHMT2|KIT|ACRBP	SPERMATID DIFFERENTIATION	8	ENR	SPERMATID DIFFERENTIATION		1		0.0030096	SPERMATID DIFFERENTIATION	FALSE	SPERMATID DIFFERENTIATION
0.999954		0.000571		ACBD3|MVK|FDPS|PMVK|TSPO|CD36|DHCR24|CYP51|IDI1|HSD17B12|TECR|EBP	STEROID BIOSYNTHETIC PROCESS	12	ENR	STEROID BIOSYNTHETIC PROCESS	1		4.64e-05		STEROID BIOSYNTHETIC PROCESS	FALSE	STEROID BIOSYNTHETIC PROCESS
	0.999492		0.0057902	VWF|RUNX1|STAT5B|CADM1|LSR|RELA|CEBPA|HLX	LIVER DEVELOPMENT	8	ENR	LIVER DEVELOPMENT		1		0.000508	LIVER DEVELOPMENT	FALSE	LIVER DEVELOPMENT
	0.998247		0.015227	AARS|CDO1|SLC1A2	RESPONSE TO AMINO ACID STIMULUS	3	ENR	RESPONSE TO AMINO ACID STIMULUS		1		0.0017528	RESPONSE TO AMINO ACID STIMULUS	FALSE	RESPONSE TO AMINO ACID STIMULUS
1	1	2e-07	1.24e-08	SRC|MGMT|CASP4|CASP2|NOD1|SPI1|IFT57|AMBRA1|IGF1|PYCARD|MMP2|ENDOG|MKL1|HSPD1|RPS6|QARS|BAD|FCGR1|BAX|CD24A|MAPK8|FCER1G|BBC3|MECP2|FN1|EIF2AK2|BAG1|TPR|SMPD1|IGBP1|DUSP1|ERCC2|TSPO|BCL2L1|RIPK3|SPHK1|CD74|GPX1|DAD1|MBD4|HTT|UBE2V2|HIPK1|VCP|STAT5B|SPP1|TPT1|EDNRB|PNP|AARS|ANXA5|TSC22D3|CYCS|BMI1|PLAGL2|UBE2M|CST3|HMGB1|YWHAH|KIT|HIP1|SGK1|CD44|PHIP|CXCR4|APIP|MNT|FOXO3|BAG4|SERINC3|EIF5A|BMF|NLR…	REGULATION OF PROGRAMMED CELL DEATH	120	ENR	REGULATION OF PROGRAMMED CELL DEATH	1	1	8.89e-09	3.46e-10	REGULATION OF PROGRAMMED CELL DEATH	FALSE	REGULATION OF PROGRAMMED CELL DEATH
1	1	5.56e-11	3.62e-19	ZBTB7B|ST3GAL1|GTF2H5|PPARGC1B|SPI1|LRPPRC|IFT57|NFIC|ZFP280D|POLG|TGIF1|BZW1|KLF11|KRTCAP2|SETD1B|HMGN5|PBX2|MPC2|NR1D2|DNTTIP2|LARS2|MKL1|EID1|PBX1|THAP11|ABTB1|QARS|ARID1A|GTF2F1|PADI4|KLF16|GTF2F2|HBP1|MRPL18|CRY1|MRPL19|PHF2|CDCA7|MRPL17|ELL|KDM3A|MRPL14|MRPL15|PHF1|MRPL12|SETD7|NR2C2|MRPL11|PIGV|MRPL20|LYN|TARS|MRPL27|MECP2|AK6|HLX|STIP1|EIF2AK2|ORC2|MRPL28|SNF8|MRPL21|MRPL22|TCF7L2|NMT1|TK…	MACROMOLECULE BIOSYNTHETIC PROCESS	327	ENR	MACROMOLECULE BIOSYNTHETIC PROCESS	1	1	1.4e-12	3.12e-21	MACROMOLECULE BIOSYNTHETIC PROCESS	FALSE	MACROMOLECULE BIOSYNTHETIC PROCESS
1		4.38e-09		BIN1|CDC42SE1|SGCB|KCNN4|AP2B1|MSR1|HIP1|SH3KBP1|VAMP8|NECAP2|ITGB1|EHD4|FCGR1|HTT|BAX|AP2A2|ITGAV|CLINT1|CD36|NME1|RAC1|CAP1|MRC1|DBNL|FCER1G|STX2|PACSIN2|LDLRAP1|CTTN|NOSTRIN|RIN2|LMNA|DHCR24|LRP1|MARCH3|TIMM13|DAB2|AP1S2|ATP5B	CELLULAR MEMBRANE ORGANIZATION	39	ENR	CELLULAR MEMBRANE ORGANIZATION	1		1.47e-10		CELLULAR MEMBRANE ORGANIZATION	FALSE	CELLULAR MEMBRANE ORGANIZATION
	0.999873		0.0018138	CD38|SIAH1A|PPARG|CCDC85B|ULK1|CELF1|SGK1|ADIPOR1|CD44|ADIPOR2|FTO|NEDD9|PEX5|HTRA1|BBS2|MPV17|STAT5B|BBC3|SOCS7|PAN3|HLX|MAP2K5|RRAD|PIK3CA|CSF1|FLVCR1|CHD7	REGULATION OF GROWTH	27	ENR	REGULATION OF GROWTH		1		0.000127	REGULATION OF GROWTH	FALSE	REGULATION OF GROWTH
	0.996394		0.026448	FOXP1|CD24A|C3|CD37|STAT5B|PLD2|CADM1|TAP2|TAP1|H2-T23|CD1D1	REGULATION OF IMMUNE EFFECTOR PROCESS	11	ENR	REGULATION OF IMMUNE EFFECTOR PROCESS		1		0.0036061	REGULATION OF IMMUNE EFFECTOR PROCESS	FALSE	REGULATION OF IMMUNE EFFECTOR PROCESS
0.999318		0.0060712		RAC1|ACTR3|HSP90AA1	REGULATION OF LAMELLIPODIUM ASSEMBLY	3	ENR	REGULATION OF LAMELLIPODIUM ASSEMBLY	1		0.000682		REGULATION OF LAMELLIPODIUM ASSEMBLY	FALSE	REGULATION OF LAMELLIPODIUM ASSEMBLY
0.998846		0.0094998		MVK|FDPS|PMVK|PDSS1|IDI1	ISOPRENOID BIOSYNTHETIC PROCESS	5	ENR	ISOPRENOID BIOSYNTHETIC PROCESS	1		0.0011544		ISOPRENOID BIOSYNTHETIC PROCESS	FALSE	ISOPRENOID BIOSYNTHETIC PROCESS
0.992417		0.043219		CDC42|ANXA1|FDPS|RAC1|APOE|DBI	POSITIVE REGULATION OF LIPID METABOLIC PROCESS	6	ENR	POSITIVE REGULATION OF LIPID METABOLIC PROCESS	1		0.0075831		POSITIVE REGULATION OF LIPID METABOLIC PROCESS	FALSE	POSITIVE REGULATION OF LIPID METABOLIC PROCESS
0.999987	1	0.000182	2.75e-06	SRF|JAG1|RBPJ|HMGB1|CCDC85B|TGIF1|CCL5|MSR1|IGF1|CCL3|YWHAH|KIT|FNDC3B|PIAS1|SGK1|SOCS2|H2-AA|PBX1|MORF4L2|HES1|CD276|SEMA4D|PIWIL2|ITGB1|BAD|RELA|BAX|BTG1|FOXO3|FST|CD24A|NCS1|CD36|NME1|TOB1|EIF5A|ACTR3|CNP|IQCB1|HSP90AA1|LYN|IFI204|HLX|ESRRA|AKAP5|ZFP358|TCF7L2|TTC3|FAS|AREG|POU5F1|ARHGAP4|TAF8|LPIN1|PTPA|MAFF|TSPO|RUNX2|PPARG|CD74|SPHK1|TRIB3|ULK1|PRDX2|ENPP1|ACE|CCND1|PTPN6|LPL|UBE2V2|CAV1|LG…	REGULATION OF CELL DIFFERENTIATION	93	ENR	REGULATION OF CELL DIFFERENTIATION	1	1	1.3e-05	9.99e-08	REGULATION OF CELL DIFFERENTIATION	FALSE	REGULATION OF CELL DIFFERENTIATION
1		9.19e-07		YWHAE|YWHAB|MACF1|TOMM5|GRPEL1|NOP58|FOLR2|ARL6IP1|TOMM40|SRP19|CFL1|SRP14|TIMM8A1|YWHAZ|RAN|LMNA|GNPTG|TIMM13|MTX1|HTT|SYNGR1	PROTEIN TARGETING	21	ENR	PROTEIN TARGETING	1		4.5e-08		PROTEIN TARGETING	FALSE	PROTEIN TARGETING
0.999413		0.0053796		MTSS1|ARPC4|GAS7|SEPT2|TUBB6|WAS	PROTEIN POLYMERIZATION	6	ENR	PROTEIN POLYMERIZATION	1		0.000587		PROTEIN POLYMERIZATION	FALSE	PROTEIN POLYMERIZATION
	0.998178		0.015657	CD38|SGK1|CSF1|CHD7|STAT5B|MPV17|PEX5|CELF1|HLX|MAP2K5	POSITIVE REGULATION OF GROWTH	10	ENR	POSITIVE REGULATION OF GROWTH		1		0.0018215	POSITIVE REGULATION OF GROWTH	FALSE	POSITIVE REGULATION OF GROWTH
0.999995		7.55e-05		CCL2|SH3BGRL3|APOE|ATP2A2|KCNN4|PLCD1|NUCB2|PARK7|PRDX2|SLC8A1|PRDX5|PRDX4|C3AR1|TXN1|PRDX1|PDIA3|GLRX2|MAGT1|PDIA6|ATOX1|PDIA5|PDIA4|ITGB1|LGI4|SLC30A1|P4HB|HTT|BAX|TXNRD1|CCR2|AIFM1|ATP6V0C|CACNA1F|COMMD1|DNAJC10|TPR|EDNRB|MT1|AFG3L2	CELLULAR HOMEOSTASIS	39	ENR	CELLULAR HOMEOSTASIS	1		4.92e-06		CELLULAR HOMEOSTASIS	FALSE	CELLULAR HOMEOSTASIS
	1		2.88e-13	ETS2|ARID2|SRF|ZBTB7B|FOXK1|TGIF1|FOXP4|PBX2|FOXP1|ZKSCAN17|MKL1|PBX1|KLF16|RXRB|FOXO3|PHF21A|ACVR1B|ATXN1|ATXN7|KLF6|VEGFA|MECP2|PER2|PER1|ESRRA|IGBP1|IKZF2|TCF7L2|TRIM28|POU5F1|NFKB1|KAT2B|LPIN1|RUNX2|PPARG|JDP2|CALCOCO1|TBL1XR1|ARRB1|IRAK1|MAML1|EHMT2|POU2F1|CBX4|CAV1|INHBA|HIPK1|STAT5B|IL6|NFIA|JMY|MED13L|TCF3|MAML2|HOXB4|TXNIP|MAML3|ATN1|RORA|ATF5|IRF2BP2|CITED2|TAZ|ATF4|HDAC4|FUBP3|PKIG|NFA…	REGULATION OF TRANSCRIPTION FROM RNA POLYMERASE II PROMOTER	72	ENR	REGULATION OF TRANSCRIPTION FROM RNA POLYMERASE II PROMOTER		1		3.99e-15	REGULATION OF TRANSCRIPTION FROM RNA POLYMERASE II PROMOTER	FALSE	REGULATION OF TRANSCRIPTION FROM RNA POLYMERASE II PROMOTER
	1		1.59e-16	SRF|ZBTB7B|FOXK1|TGIF1|KLF11|PBX2|NR1D2|ZKSCAN17|MEX3D|MKL1|PBX1|KLF16|MGA|FOXJ2|SETD7|ACVR1B|NR2C2|KLF6|MAPK8|MTA1|MECP2|HLX|IGBP1|IKZF2|TCF7L2|RPS6KA5|TRIM28|POU5F1|POU5F2|SIRT3|TAF8|KAT2B|LPIN1|AEBP2|RUNX2|PPARG|RUNX1|JDP2|MEF2D|HIPK1|STAT5B|HINFP|NFIA|MED13L|MAML2|ELK4|MAML3|ATN1|RORA|IRF2BP2|CITED2|FUBP3|PKIG|TSC22D3|BMI1|PLAGL2|POGK|MAF1|ETS2|ARID2|TLE3|TSC22D1|FOXP4|FOXP1|ERF|RELA|CREBL2|R…	REGULATION OF RNA METABOLIC PROCESS	113	ENR	REGULATION OF RNA METABOLIC PROCESS		1		1.76e-18	REGULATION OF RNA METABOLIC PROCESS	FALSE	REGULATION OF RNA METABOLIC PROCESS
1		1.44e-12		ATP5E|ATP5D|ATP6V1D|NME1|ATP5C1|ATP2A2|ATP5F1|ATP6V0A1|ATP6V1E1|ATP6V0E|AK3|ATP1A3|ATP1A1|PNP|ATP5J2|ATP5K|ATP5J|ATP5G3|ATP6V0B|ATP5G1|ATP5L|ATP5A1|NME4|ATP5B	PURINE RIBONUCLEOSIDE TRIPHOSPHATE BIOSYNTHETIC PROCESS	24	ENR	PURINE RIBONUCLEOSIDE TRIPHOSPHATE BIOSYNTHETIC PROCESS	1		2.73e-14		PURINE RIBONUCLEOSIDE TRIPHOSPHATE BIOSYNTHETIC PROCESS	FALSE	PURINE RIBONUCLEOSIDE TRIPHOSPHATE BIOSYNTHETIC PROCESS
0.994213		0.035311		CORO1A|RPS6|CCNB2|BAX	T CELL HOMEOSTASIS	4	ENR	T CELL HOMEOSTASIS	1		0.0057874		T CELL HOMEOSTASIS	FALSE	T CELL HOMEOSTASIS
1	1	3.89e-13	6.76e-17	MGMT|CASP4|ZBTB7B|CASP2|SPI1|FZD1|POP1|NFIC|PLCD1|JAG1|RBPJ|TGIF1|CADM1|PYCARD|C3AR1|PBX2|MMP2|ENDOG|CFL1|MKL1|PBX1|AXIN1|ICOSL|GTF2F1|KLF16|GTF2F2|PGF|PEX5|FCGR1|BTG1|PDGFA|ACVR1B|CLN6|LYST|CNP|ING1|MAPK8|PDGFC|LYN|BBC3|MECP2|AK6|HLX|EIF2AK2|SMPD1|IGBP1|TCF7L2|M6PR|DUSP1|AREG|POU5F1|TAF8|MAFB|KAT2B|LPIN1|EIF4G2|PELI1|BCL2L1|TSPO|LBH|CFB|PPARG|C3|RIPK3|SPHK1|GPX1|RRAS2|FAM129A|MEF2D|MBD4|HTT|PTGS…	POSITIVE REGULATION OF BIOLOGICAL PROCESS	300	ENR	POSITIVE REGULATION OF BIOLOGICAL PROCESS	1	1	6.34e-15	6.87e-19	POSITIVE REGULATION OF BIOLOGICAL PROCESS	FALSE	POSITIVE REGULATION OF BIOLOGICAL PROCESS
0.999883	0.999845	0.0013073	0.0021498	GSS|LCN2|PPARG|PLCD1|PARK7|GPX1|PRDX2|GPX3|CHKA|PRDX5|PRDX1|MMP2|PLD2|SLC30A1|PRNP|HVCN1|CUTA|HTT|ASS1|CAV1|TXNRD1|SORD|APOBEC1|MAPK8|UCP2|ANXA1|GSK3A|MT1|PPP1R15B|CEBPA|SLC11A2	RESPONSE TO INORGANIC SUBSTANCE	31	ENR	RESPONSE TO INORGANIC SUBSTANCE	1	1	0.000117	0.000156	RESPONSE TO INORGANIC SUBSTANCE	FALSE	RESPONSE TO INORGANIC SUBSTANCE
	0.999957		0.000739	NUP62|CAV1|ITGA1|DGKQ|PPARG|NRG1|TSC1|GADD45A|TRIB3|IL6|KIT|ARRB1|DGKD|PSEN2|ADORA2A|CSF1|DUSP16|AXIN1|ACVR2B|IRAK1|PKIG|PRKAR2B|SPRY2	REGULATION OF TRANSFERASE ACTIVITY	23	ENR	REGULATION OF TRANSFERASE ACTIVITY		1		4.34e-05	REGULATION OF TRANSFERASE ACTIVITY	FALSE	REGULATION OF TRANSFERASE ACTIVITY
	1		5.42e-06	SGK1|CAV1|CEP120|BBS2|TACC2|MAPK8|MID1IP1|HDAC5|MKKS|CEP192|DST	REGULATION OF MICROTUBULE-BASED PROCESS	11	ENR	REGULATION OF MICROTUBULE-BASED PROCESS		1		2.09e-07	REGULATION OF MICROTUBULE-BASED PROCESS	FALSE	REGULATION OF MICROTUBULE-BASED PROCESS
1		1.95e-09		XRN2|PRPF31|ZCRB1|DDX41|HNRNPA3|ZRANB2|SRSF3|HNRNPA2B1|SRSF9|NCBP2|RNPS1|SNRNP35|SNRPA1|HNRNPM|SSU72|THOC6|HNRNPC|ZMAT5|PPIL1|SNRNP25|SNRPD2|SNRPA|SNRPD1|FRG1|SNRPD3|APOBEC1|DDX39|CWC15|SMN1|SF3B5|TSEN15|HNRNPU|LSM4|YBX1|U2AF1|SRRM1|LSM6	MRNA PROCESSING	37	ENR	MRNA PROCESSING	1		6.06e-11		MRNA PROCESSING	FALSE	MRNA PROCESSING
0.999825		0.001891		FGFR1|CD276|CNP|OSTC|AREG|IFI204|GNAS|IGF1	REGULATION OF OSTEOBLAST DIFFERENTIATION	8	ENR	REGULATION OF OSTEOBLAST DIFFERENTIATION	1		0.000175		REGULATION OF OSTEOBLAST DIFFERENTIATION	FALSE	REGULATION OF OSTEOBLAST DIFFERENTIATION
0.997338	0.999866	0.019189	0.0019061	CDC42|FZD1|CD74|SPHK1|IMPACT|HMGB1|FAM129A|PSEN2|CD44|PRKAR1A|PHIP|IRAK1|ITGB1|PTPN6|INPP5K|RAP2B|NDUFS4|BAX|PDGFA|CAV1|ACVR1B|CD24A|PDGFC|LYN|IL6|PRKCE|INSR|AKAP5|GSK3A|AIF1|EDNRB|PPP1R9B|CNKSR3|PRKAR2B	REGULATION OF PROTEIN AMINO ACID PHOSPHORYLATION	34	ENR	REGULATION OF PROTEIN AMINO ACID PHOSPHORYLATION	1	1	0.0026617	0.000134	REGULATION OF PROTEIN AMINO ACID PHOSPHORYLATION	FALSE	REGULATION OF PROTEIN AMINO ACID PHOSPHORYLATION
	0.998156		0.015806	PPARG|SLCO3A1|SLC38A2|SLC36A4|SLC15A4|SLC1A2|SLC23A2|AQP9|SLC7A1|SLC7A2|SLC7A11|ACSL1|SLC7A5	ORGANIC ACID TRANSPORT	13	ENR	ORGANIC ACID TRANSPORT		1		0.0018438	ORGANIC ACID TRANSPORT	FALSE	ORGANIC ACID TRANSPORT
	0.993008		0.0436	SGK1|ATXN1|RIC8A|MECP2|KIT	VISUAL LEARNING	5	ENR	VISUAL LEARNING		1		0.0069916	VISUAL LEARNING	FALSE	VISUAL LEARNING
0.999664	1	0.0032838	3.07e-13	SRC|MGMT|SRF|ZBTB7B|HIVEP3|SPI1|FZD1|POP1|APOE|NFIC|PLCD1|RBPJ|IGF1|PBX2|ZKSCAN17|MKL1|PBX1|ICOSL|HES1|GTF2F1|KLF16|GTF2F2|BAX|ACVR1B|CD24A|RAC1|CLN6|KLF6|CNP|ING1|MAPK8|LYN|MECP2|CACYBP|AK6|IGBP1|IKZF2|TCF7L2|TRIM28|AREG|POU5F1|TAF8|MAFB|KAT2B|LPIN1|EIF4G2|PELI1|TSPO|CSNK1E|LBH|RUNX2|PPARG|C3|SPHK1|CD74|TRIB3|TRIB1|FAM129A|MEF2D|HTT|UBE2V2|STAT5B|HINFP|NFIA|INSR|MAML2|EDNRB|FDPS|PNP|MAML3|RORA|F…	POSITIVE REGULATION OF METABOLIC PROCESS	147	ENR	POSITIVE REGULATION OF METABOLIC PROCESS	1	1	0.000336	4.43e-15	POSITIVE REGULATION OF METABOLIC PROCESS	FALSE	POSITIVE REGULATION OF METABOLIC PROCESS
	0.996569		0.025505	MECP2|BMI1|TCF3|KAT2B	HISTONE ACETYLATION	4	ENR	HISTONE ACETYLATION		1		0.0034305	HISTONE ACETYLATION	FALSE	HISTONE ACETYLATION
	0.994488		0.036182	CSNK1E|TRIB3|TRIB1	POSITIVE REGULATION OF PROTEASOMAL UBIQUITIN-DEPENDENT PROTEIN CATABOLIC PROCESS	3	ENR	POSITIVE REGULATION OF PROTEASOMAL UBIQUITIN-DEPENDENT PROTEIN CATABOLIC PROCESS		1		0.0055119	POSITIVE REGULATION OF PROTEASOMAL UBIQUITIN-DEPENDENT PROTEIN CATABOLIC PROCESS	FALSE	POSITIVE REGULATION OF PROTEASOMAL UBIQUITIN-DEPENDENT PROTEIN CATABOLIC PROCESS
1		2.1e-09		XRN2|PRPF31|ZCRB1|DDX41|HNRNPA3|ZRANB2|SRSF3|HNRNPA2B1|SRSF9|NCBP2|RNPS1|SNRNP35|SNRPA1|HNRNPM|SSU72|THOC6|HNRNPD|HNRNPC|DNAJB11|ZMAT5|PPIL1|SNRNP25|SNRPD2|SNRPA|SNRPD1|FRG1|SNRPD3|APOBEC1|DDX39|CWC15|SMN1|SF3B5|TSEN15|HNRNPU|LSM4|YBX1|U2AF1|LSM7|SRRM1|LSM6	MRNA METABOLIC PROCESS	40	ENR	MRNA METABOLIC PROCESS	1		6.61e-11		MRNA METABOLIC PROCESS	FALSE	MRNA METABOLIC PROCESS
0.999678		0.0031665		SRP19|SRP14|MACF1|FOLR2	PROTEIN TARGETING TO ER	4	ENR	PROTEIN TARGETING TO ER	1		0.000322		PROTEIN TARGETING TO ER	FALSE	PROTEIN TARGETING TO ER
1	1	3.92e-07	6.94e-11	PIP5K1C|ZBTB7B|SPI1|FZD1|POP1|NFIC|PLCD1|JAG1|RBPJ|CHKB|TGIF1|CADM1|MKKS|PBX2|MMP2|ENDOG|CFL1|PBX1|AXIN1|SPINT1|HMGN1|PRKAR1A|ICOSL|RPS6|ARID1A|KLF16|PGF|PEX5|PDGFA|ELL|ACVR1B|CNP|MAPK8|PDGFC|LYN|MECP2|FN1|HLX|BAG1|FLVCR1|TCF7L2|NMT1|ACVR2B|M6PR|WARS2|DHCR24|ARG2|AREG|DAB2|POU5F1|ERCC2|ARHGAP4|TAF8|MAFB|SLC7A5|PMP22|SPRY2|CSPG4|PLSCR1|BCL2L1|TSPO|LBH|PPARG|SPHK1|EGLN1|IDUA|GPX1|ADAM22|EDF1|DAD1|A…	MULTICELLULAR ORGANISMAL DEVELOPMENT	343	ENR	MULTICELLULAR ORGANISMAL DEVELOPMENT	1	1	1.83e-08	1.3e-12	MULTICELLULAR ORGANISMAL DEVELOPMENT	FALSE	MULTICELLULAR ORGANISMAL DEVELOPMENT
0.992781	0.998744	0.041705	0.012185	CCR5|CD38|CCL2|PELI1|NOD1|IL1A|CCL5|TNFRSF11A|CELF1|SERPINE1|C3AR1|PSEN2|TLR7|ATP1A1|TPM1|HSPD1|CD276|PEX5|BAX|FST|PTGS1|CAV1|NCS1|CD36|PINK1|F7|STAT5B|MPV17|CNP|CYSLTR1|SPP1|IL6|FCER1G|VEGFA|MECP2|ADORA2A|AIF1|CSF1|FGFR1|CHD7|ALOX5	POSITIVE REGULATION OF MULTICELLULAR ORGANISMAL PROCESS	41	ENR	POSITIVE REGULATION OF MULTICELLULAR ORGANISMAL PROCESS	1	1	0.0072186	0.0012564	POSITIVE REGULATION OF MULTICELLULAR ORGANISMAL PROCESS	FALSE	POSITIVE REGULATION OF MULTICELLULAR ORGANISMAL PROCESS
1		1.2e-10		RBX1|USP14|PSMA5|DNAJC3|PSMA6|UCHL1|PSMA3|PSMA4|PSMA2|UCHL3|PSMA7|UCHL5|PSMB6|UCHL4|PSMB7|PSMB4|PSMB5|VCP|PSMB2|PSMB10|HSPA5|PSMB3|PSMC5|PSMC6|PSMC3|PSMC4|PSMC1|PSMC2|PSMB8|UBE2I|ISG15|AFG3L2	PROTEIN CATABOLIC PROCESS	32	ENR	PROTEIN CATABOLIC PROCESS	1		3.25e-12		PROTEIN CATABOLIC PROCESS	FALSE	PROTEIN CATABOLIC PROCESS
0.998403		0.012534		SRP19|SRP14|MACF1|FOLR2	PROTEIN LOCALIZATION IN ENDOPLASMIC RETICULUM	4	ENR	PROTEIN LOCALIZATION IN ENDOPLASMIC RETICULUM	1		0.0015974		PROTEIN LOCALIZATION IN ENDOPLASMIC RETICULUM	FALSE	PROTEIN LOCALIZATION IN ENDOPLASMIC RETICULUM
0.999985		0.000207		ANXA1|TXNRD1|PRDX2|GPX1|GPX3|PRDX5|PRDX1	CELLULAR RESPONSE TO REACTIVE OXYGEN SPECIES	7	ENR	CELLULAR RESPONSE TO REACTIVE OXYGEN SPECIES	1		1.51e-05		CELLULAR RESPONSE TO REACTIVE OXYGEN SPECIES	FALSE	CELLULAR RESPONSE TO REACTIVE OXYGEN SPECIES
	0.99462		0.035969	CSF1|IMPAD1|RUNX2|GABBR1|MAPK8|TAZ|HDAC4|MEF2D|HDAC5|ERCC2|MMP2	OSSIFICATION	11	ENR	OSSIFICATION		1		0.0053804	OSSIFICATION	FALSE	OSSIFICATION
0.999769		0.0023605		HIP1|BIN1|CD36|CD63|RAB5C|ITGB1|EHD4|FCER1G|FCGR1|PACSIN2	REGULATION OF ENDOCYTOSIS	10	ENR	REGULATION OF ENDOCYTOSIS	1		0.000231		REGULATION OF ENDOCYTOSIS	FALSE	REGULATION OF ENDOCYTOSIS
0.994495		0.033954		ANXA1|AKAP5|SRGN|RAB14|CENPE|KCNN4|NOLC1|SEPT2|TBC1D1|TXN1|PRDX1	REGULATION OF PROTEIN LOCALIZATION	11	ENR	REGULATION OF PROTEIN LOCALIZATION	1		0.0055047		REGULATION OF PROTEIN LOCALIZATION	FALSE	REGULATION OF PROTEIN LOCALIZATION
0.994919		0.031569		CFL1|PLEK	POSITIVE REGULATION OF ACTIN FILAMENT DEPOLYMERIZATION	2	ENR	POSITIVE REGULATION OF ACTIN FILAMENT DEPOLYMERIZATION	1		0.0050806		POSITIVE REGULATION OF ACTIN FILAMENT DEPOLYMERIZATION	FALSE	POSITIVE REGULATION OF ACTIN FILAMENT DEPOLYMERIZATION
	0.996638		0.025347	PSEN2|RUNX2|MREG|VEGFA|MECP2|GNAQ|ERCC2|CEBPA|MMP2|FOXO3|FBXO31	DEVELOPMENTAL MATURATION	11	ENR	DEVELOPMENTAL MATURATION		1		0.0033624	DEVELOPMENTAL MATURATION	FALSE	DEVELOPMENTAL MATURATION
	0.995274		0.032188	FOXP1|CD24A|FAS|STAT5B|HS1BP3|BCL11A|MINK1|RELB|TCF3|CD1D1|LRRC8A	LYMPHOCYTE DIFFERENTIATION	11	ENR	LYMPHOCYTE DIFFERENTIATION		1		0.0047257	LYMPHOCYTE DIFFERENTIATION	FALSE	LYMPHOCYTE DIFFERENTIATION
	0.996718		0.024972	CSF1|JAG1|CCL5|CCL3|FOXO3	POSITIVE REGULATION OF MYELOID CELL DIFFERENTIATION	5	ENR	POSITIVE REGULATION OF MYELOID CELL DIFFERENTIATION		1		0.0032819	POSITIVE REGULATION OF MYELOID CELL DIFFERENTIATION	FALSE	POSITIVE REGULATION OF MYELOID CELL DIFFERENTIATION
0.999995	1	7.6e-05	3.64e-07	MGMT|GTF2H5|CCR1|CCL5|ALKBH2|SLC8A1|CCL3|PSMD4|MMP2|HMGN1|CRY1|AKR1B3|BAX|RAD52|CD36|LYST|MAPK8|FCER1G|BBC3|EIF2AK2|EIF2B3|ERCC2|ACSL1|LPIN1|PTPA|PAK1|PPARG|NEIL2|TRIB3|ULK1|GPX1|GPX3|FAM129A|SMC1A|DNAJC3|CCND1|CYBA|MBD4|TXNRD1|HIPK1|DNAJA1|STAT5B|GADD45A|INSR|XRCC1|HSPA1A|IFIT1|CSF3R|IFIT2|AARS|UBE2A|MAP1LC3A|XRN2|RUVBL2|RBX1|IL16|EMSY|CORO1A|HSP90B1|SGK1|IRAK4|PHIP|FTO|FOXO4|RXRB|FOXO3|PNKP|TLR…	CELLULAR RESPONSE TO STIMULUS	114	ENR	CELLULAR RESPONSE TO STIMULUS	1	1	4.98e-06	1.23e-08	CELLULAR RESPONSE TO STIMULUS	FALSE	CELLULAR RESPONSE TO STIMULUS
1		1.4e-07		GNAI2|CDC42|ATP5E|ATP5D|PDE4D|ATP5C1|ATP2A2|SEPT2|NMI|NSF|ATP1A1|MYO1E|ATP6V0B|ATP5A1|NUDT1|PGP|RAC1|VCP|RAB5C|APOBEC1|ATP6V1E1|ATP6V0C|MX1|ATP2B4|KRAS|PNP|ATP5L|GNAS|ATP5B	HETEROCYCLE CATABOLIC PROCESS	29	ENR	HETEROCYCLE CATABOLIC PROCESS	1		6.07e-09		HETEROCYCLE CATABOLIC PROCESS	FALSE	HETEROCYCLE CATABOLIC PROCESS
	0.997367		0.021281	SMPD1|CLN6|SAMD8|PLA2G15|B4GALNT1|SGMS2	CERAMIDE METABOLIC PROCESS	6	ENR	CERAMIDE METABOLIC PROCESS		1		0.002633	CERAMIDE METABOLIC PROCESS	FALSE	CERAMIDE METABOLIC PROCESS
	1		3.64e-09	FZD1|LRCH4|TGIF1|CCDC85B|KLF11|FOXP4|FOXP1|ZKSCAN17|PIAS1|KLF16|PHF21A|TOB1|EIF4EBP2|MECP2|PER2|PER1|TFAP4|TRIM28|POU5F1|SIRT3|NFKB1|CIRBP|AEBP2|RUNX2|PPARG|GEM|JDP2|TRIB3|TBL1XR1|IRAK1|EHMT2|POU2F1|CBX4|CLP1|SCAI|CAV1|HIPK1|NRG1|BCL11A|IL6|TCF3|HOXB4|TXNIP|ATN1|IRF2BP2|TAZ|HDAC4|PKIG|HDAC5|BMI1|CEBPA|MAF1	NEGATIVE REGULATION OF BIOSYNTHETIC PROCESS	52	ENR	NEGATIVE REGULATION OF BIOSYNTHETIC PROCESS		1		8.85e-11	NEGATIVE REGULATION OF BIOSYNTHETIC PROCESS	FALSE	NEGATIVE REGULATION OF BIOSYNTHETIC PROCESS
	0.999054		0.0097236	SMURF1|SIAH1A|KCMF1|PELI1|MIB2|FBXO32|SOCS7|HDAC5|FBXO30|BMI1|UHRF2	PROTEIN UBIQUITINATION	11	ENR	PROTEIN UBIQUITINATION		1		0.000946	PROTEIN UBIQUITINATION	FALSE	PROTEIN UBIQUITINATION
	1		8.74e-10	FZD1|LRCH4|TGIF1|CCDC85B|KLF11|FOXP4|FOXP1|ZKSCAN17|PIAS1|KLF16|PHF21A|TOB1|EIF4EBP2|MECP2|PER2|PER1|TFAP4|TRIM28|POU5F1|SIRT3|NFKB1|CIRBP|AEBP2|RUNX2|PPARG|GEM|JDP2|TRIB3|TBL1XR1|IRAK1|EHMT2|POU2F1|CBX4|CLP1|SCAI|CAV1|HIPK1|NRG1|BCL11A|IL6|TCF3|HOXB4|TXNIP|ATN1|IRF2BP2|TAZ|HDAC4|PKIG|HDAC5|BMI1|CEBPA|MAF1	NEGATIVE REGULATION OF MACROMOLECULE BIOSYNTHETIC PROCESS	52	ENR	NEGATIVE REGULATION OF MACROMOLECULE BIOSYNTHETIC PROCESS		1		1.96e-11	NEGATIVE REGULATION OF MACROMOLECULE BIOSYNTHETIC PROCESS	FALSE	NEGATIVE REGULATION OF MACROMOLECULE BIOSYNTHETIC PROCESS
0.998258		0.013178		ST13|HSP90AA1	PROTEIN REFOLDING	2	ENR	PROTEIN REFOLDING	1		0.0017419		PROTEIN REFOLDING	FALSE	PROTEIN REFOLDING
0.996829		0.022244		AKAP5|TSPO|CAP1|DBI|IGF1|BAX|P2RY12	POSITIVE REGULATION OF ION TRANSPORT	7	ENR	POSITIVE REGULATION OF ION TRANSPORT	1		0.0031711		POSITIVE REGULATION OF ION TRANSPORT	FALSE	POSITIVE REGULATION OF ION TRANSPORT
1		1.91e-08		CAPZB|CAPZA1|CAPZA2|RALB|PFN1|RAC1|ARPC1B|PLEK|ACTR3|TMSB4X|CORO1A|TPM1|ARPC5|ARPC3|ARPC2|STMN1|CAPG	REGULATION OF PROTEIN COMPLEX ASSEMBLY	17	ENR	REGULATION OF PROTEIN COMPLEX ASSEMBLY	1		6.86e-10		REGULATION OF PROTEIN COMPLEX ASSEMBLY	FALSE	REGULATION OF PROTEIN COMPLEX ASSEMBLY
	0.99329		0.042498	GSR|SIAH1A|NR2C2|TLE3|BBS2|HERPUD2|CADM1|MKKS|CELF1|KIT|GMCL1|ODF2|STYX|HERC4|INSL6|B4GALNT1|EHMT2|KDM3A|ACRBP	MALE GAMETE GENERATION	19	ENR	MALE GAMETE GENERATION		1		0.0067102	MALE GAMETE GENERATION	FALSE	MALE GAMETE GENERATION
0.997078		0.020756		CDC42|AKAP5|AIF1|EDNRB|CD74|SPHK1|ITGB1|HMGB1|LYN|FGF13|AREG|RAP2B	POSITIVE REGULATION OF PHOSPHATE METABOLIC PROCESS	12	ENR	POSITIVE REGULATION OF PHOSPHATE METABOLIC PROCESS	1		0.0029221		POSITIVE REGULATION OF PHOSPHATE METABOLIC PROCESS	FALSE	POSITIVE REGULATION OF PHOSPHATE METABOLIC PROCESS
	0.991343		0.049434	SLC20A1|BEST1|CLCN7|SLCO3A1|TST|SLC12A6|MPST|SLC16A1|SLC26A11|SLC4A2|SLC22A18|SLC1A2	ANION TRANSPORT	12	ENR	ANION TRANSPORT		1		0.0086574	ANION TRANSPORT	FALSE	ANION TRANSPORT
0.999994		9.39e-05		ATP5E|ATP5D|ATP5C1|ATP5A1|ATP5B	PURINE RIBONUCLEOSIDE DIPHOSPHATE METABOLIC PROCESS	5	ENR	PURINE RIBONUCLEOSIDE DIPHOSPHATE METABOLIC PROCESS	1		6.34e-06		PURINE RIBONUCLEOSIDE DIPHOSPHATE METABOLIC PROCESS	FALSE	PURINE RIBONUCLEOSIDE DIPHOSPHATE METABOLIC PROCESS
0.999976		0.000313		RALA|RALB|NCS1|BIN1|CD36|SCFD1|RAB5C|FCER1G|PRAM1|PACSIN2|NSF|HIP1|CD63|ITGB1|EHD4|FCGR1	REGULATION OF VESICLE-MEDIATED TRANSPORT	16	ENR	REGULATION OF VESICLE-MEDIATED TRANSPORT	1		2.37e-05		REGULATION OF VESICLE-MEDIATED TRANSPORT	FALSE	REGULATION OF VESICLE-MEDIATED TRANSPORT
	0.999171		0.0087414	NR2C2|BBS2|ODF2|INSL6|CXCR4|MKKS|CELF1|EHMT2|KIT|FOXO3|ACRBP|FBXO31	GERM CELL DEVELOPMENT	12	ENR	GERM CELL DEVELOPMENT		1		0.000829	GERM CELL DEVELOPMENT	FALSE	GERM CELL DEVELOPMENT
0.999489		0.0047667		H2-AA|CD74|H2-DMA|FCER1G|H2-EB1	ANTIGEN PROCESSING AND PRESENTATION OF PEPTIDE OR POLYSACCHARIDE ANTIGEN VIA MHC CLASS II	5	ENR	ANTIGEN PROCESSING AND PRESENTATION OF PEPTIDE OR POLYSACCHARIDE ANTIGEN VIA MHC CLASS II	1		0.000511		ANTIGEN PROCESSING AND PRESENTATION OF PEPTIDE OR POLYSACCHARIDE ANTIGEN VIA MHC CLASS II	FALSE	ANTIGEN PROCESSING AND PRESENTATION OF PEPTIDE OR POLYSACCHARIDE ANTIGEN VIA MHC CLASS II
0.992765	0.999996	0.041726	9.44e-05	SRF|PHGDH|PFN1|AMBRA1|PLCD1|TGIF1|IPMK|LY6E|ENDOG|CFL1|AXIN1|PBX1|TPM1|SPINT1|RIC8A|HES1|ITGB1|PRMT1|ELL|ACVR1B|PSMC3|VEGFA|PSMC4|CDK11B|ZFP358|FLVCR1|TCF7L2|NMT1|GINS1|DAB2|POU5F1|ZFP830|ERCC2|TAF8|PRDM1|MAFF|BCL2L1|LMO4|RUNX1|TSC1|EGLN1|PYGO2|DVL2|PSEN2|TAPT1|MYO1E|DAD1|CAPN2|SLC30A1|INPP5K|HTT|NDST1|HINFP|CCNB2|COQ7|HOXB4|GATAD2A|FGFR1|CHD7|HOXB3|UBE2A|CITED2|YBX1|PKD1|GNAS|CEBPA|BMI1|SEMA3C	CHORDATE EMBRYONIC DEVELOPMENT	68	ENR	CHORDATE EMBRYONIC DEVELOPMENT	1	1	0.0072347	4.19e-06	CHORDATE EMBRYONIC DEVELOPMENT	FALSE	CHORDATE EMBRYONIC DEVELOPMENT
0.997036		0.021006		CDC42|CD36|CDC42SE1|PDE4D|CCR2|CD74|LYN|GPX1|TIMP2|IGF1|STIP1|PRDX1|SOCS2|FGFR1|ITGB1|PTPN6|AKR1B3	REGULATION OF INTRACELLULAR PROTEIN KINASE CASCADE	17	ENR	REGULATION OF INTRACELLULAR PROTEIN KINASE CASCADE	1		0.0029635		REGULATION OF INTRACELLULAR PROTEIN KINASE CASCADE	FALSE	REGULATION OF INTRACELLULAR PROTEIN KINASE CASCADE
0.999813		0.0020014		CDC42|GNAI2|KRAS|PNP|NME1|RAC1|RAB5C|SEPT2|GNAS|NME4|MX1	GTP METABOLIC PROCESS	11	ENR	GTP METABOLIC PROCESS	1		0.000187		GTP METABOLIC PROCESS	FALSE	GTP METABOLIC PROCESS
	1		7.06e-10	ETS2|ARID2|SRF|ZBTB7B|CIZ1|PBX2|ZKSCAN17|PIAS1|MKL1|PBX1|PHIP|KLF16|RELA|FOXO4|RXRB|FOXO3|ACVR1B|ATXN1|ATXN7|KLF6|ING1|MAPK8|VEGFA|MECP2|ESRRA|IGBP1|IKZF2|TCF7L2|TRIM28|POU5F1|NFKB1|TAF8|KAT2B|IGF1R|LPIN1|RUNX2|PPARG|CALCOCO1|TBL1XR1|ARRB1|IRAK1|MEF2D|MAML1|POU2F1|INHBA|MPV17|STAT5B|HINFP|IL6|NFIA|JMY|TCF3|MAML2|ADORA2A|DDIT3|MAML3|RORA|TAZ|ATF4|HDAC4|FUBP3|NFAT5|CEBPA|PLAGL2	POSITIVE REGULATION OF NITROGEN COMPOUND METABOLIC PROCESS	64	ENR	POSITIVE REGULATION OF NITROGEN COMPOUND METABOLIC PROCESS		1		1.52e-11	POSITIVE REGULATION OF NITROGEN COMPOUND METABOLIC PROCESS	FALSE	POSITIVE REGULATION OF NITROGEN COMPOUND METABOLIC PROCESS
0.99935		0.0058822		MVK|TSPO|CD36|APOE|HDLBP|COMT|LDLRAP1|EBP|ACBD3|FDPS|PMVK|SQLE|DHCR24|CYP51|IDI1|HSD17B12|TECR	STEROID METABOLIC PROCESS	17	ENR	STEROID METABOLIC PROCESS	1		0.00065		STEROID METABOLIC PROCESS	FALSE	STEROID METABOLIC PROCESS
1		7.73e-08		CLINT1|VCP|SCFD1|SEC13|YKT6|TRAPPC2L|COPE|CUX1|TRAPPC1|VPS29|RAB1A|LMAN1|COPB2|HTT	GOLGI VESICLE TRANSPORT	14	ENR	GOLGI VESICLE TRANSPORT	1		3.11e-09		GOLGI VESICLE TRANSPORT	FALSE	GOLGI VESICLE TRANSPORT
1	1	8.69e-13	9.05e-28	SPI1|POP1|RBPJ|ALKBH2|PSMD4|C3AR1|ENDOG|DNTTIP2|EID1|PRKAR1A|PADI4|CDCA7|PDGFA|OAZ1|PDGFC|LYN|FN1|EIF2AK2|MRPL28|SNF8|NOSTRIN|FERMT3|MED19|AREG|ARHGAP4|MED11|MED10|TSPO|SH3BGRL3|RIPK3|SPHK1|EMP1|RRAS2|EMP3|DYNLL1|MED29|ARF5|HTT|PTGS1|PSMB4|SPP1|LEO1|P2RY12|CENPE|SAT1|RUVBL2|RUVBL1|LY6E|CORO1A|HSP90B1|SOCS2|DRAP1|PIWIL2|ITGB1|APIP|CAPZB|SUMO1|ME2|EIF5A|ACTR3|HSP90AA1|NPC2|G6PDX|BIRC5|ITGA6|LRP1|HS…	BIOLOGICAL REGULATION	854	ENR	BIOLOGICAL REGULATION	1	1	1.52e-14	4.73e-30	BIOLOGICAL REGULATION	FALSE	BIOLOGICAL REGULATION
	0.997908		0.017424	STAT5B|ARG2|CEBPA|ASS1	CELLULAR AMIDE METABOLIC PROCESS	4	ENR	CELLULAR AMIDE METABOLIC PROCESS		1		0.0020915	CELLULAR AMIDE METABOLIC PROCESS	FALSE	CELLULAR AMIDE METABOLIC PROCESS
0.995405		0.030944		CORO1A|TNFRSF13B|RPS6|CCNB2|BAX|PIRB	LEUKOCYTE HOMEOSTASIS	6	ENR	LEUKOCYTE HOMEOSTASIS	1		0.0045948		LEUKOCYTE HOMEOSTASIS	FALSE	LEUKOCYTE HOMEOSTASIS
0.992857		0.041505		GPT|ST6GALNAC4|RPN1|GNPTG|ST6GAL1|KRTCAP2|DDOST|GALNT1|GALNT9	GLYCOSYLATION	9	ENR	GLYCOSYLATION	1		0.007143		GLYCOSYLATION	FALSE	GLYCOSYLATION
	0.993347		0.042423	SGK1|ATXN1|RIC8A|MAPK8|MECP2|ERCC2|PER1|KIT|SLC1A2|ARRB1	RESPONSE TO LIGHT STIMULUS	10	ENR	RESPONSE TO LIGHT STIMULUS		1		0.0066527	RESPONSE TO LIGHT STIMULUS	FALSE	RESPONSE TO LIGHT STIMULUS
	0.997169		0.022433	CAV1|PPARG|GEM|IRAK1|PER2|PER1|TFAP4	NEGATIVE REGULATION OF GENE-SPECIFIC TRANSCRIPTION	7	ENR	NEGATIVE REGULATION OF GENE-SPECIFIC TRANSCRIPTION		1		0.0028309	NEGATIVE REGULATION OF GENE-SPECIFIC TRANSCRIPTION	FALSE	NEGATIVE REGULATION OF GENE-SPECIFIC TRANSCRIPTION
	0.99791		0.017424	SMURF1|SIAH1A|KCMF1|PELI1|PIAS3|MIB2|FBXO32|SOCS7|HDAC5|FBXO30|BMI1|UHRF2	PROTEIN MODIFICATION BY SMALL PROTEIN CONJUGATION OR REMOVAL	12	ENR	PROTEIN MODIFICATION BY SMALL PROTEIN CONJUGATION OR REMOVAL		1		0.0020901	PROTEIN MODIFICATION BY SMALL PROTEIN CONJUGATION OR REMOVAL	FALSE	PROTEIN MODIFICATION BY SMALL PROTEIN CONJUGATION OR REMOVAL
0.993686		0.037772		CFP|LAT2|CD36|C1QB|C1QA|PTPN6|C1QC|LYN|FCER1G|C3AR1	ACTIVATION OF IMMUNE RESPONSE	10	ENR	ACTIVATION OF IMMUNE RESPONSE	1		0.006314		ACTIVATION OF IMMUNE RESPONSE	FALSE	ACTIVATION OF IMMUNE RESPONSE
	0.997295		0.021644	CD24A|TAP2|H2-T23|CD1D1	POSITIVE REGULATION OF T CELL MEDIATED IMMUNITY	4	ENR	POSITIVE REGULATION OF T CELL MEDIATED IMMUNITY		1		0.0027047	POSITIVE REGULATION OF T CELL MEDIATED IMMUNITY	FALSE	POSITIVE REGULATION OF T CELL MEDIATED IMMUNITY
0.998258		0.013178		ALOX5|ALOX5AP	LEUKOTRIENE PRODUCTION INVOLVED IN INFLAMMATORY RESPONSE	2	ENR	LEUKOTRIENE PRODUCTION INVOLVED IN INFLAMMATORY RESPONSE	1		0.0017419		LEUKOTRIENE PRODUCTION INVOLVED IN INFLAMMATORY RESPONSE	FALSE	LEUKOTRIENE PRODUCTION INVOLVED IN INFLAMMATORY RESPONSE
0.998259	0.999769	0.013178	0.0030095	SRC|NUP62|SRF|YWHAE|CCR1|CCL5|IL16|GAB2|CCL3|KIT|MMP2|CORO1A|NAV1|CFL1|CD44|ITGB1|CXCR4|PEX5|BAX|CD24A|CD36|RAC1|CAP1|LYST|HSP90AA1|FCER1G|VEGFA|ITGA6|ARHGEF7|CSPG4|CCL6|CCL2|TSPO|ULK1|GPX1|INSL6|PLAU|ITGA1|DNAJA1|NRG1|SCRIB|JMY|CSF3R|GSK3A|EDNRB|FGFR1|CXCL3|ATP5B|SEMA3C	LOCALIZATION OF CELL	49	ENR	LOCALIZATION OF CELL	1	1	0.0017415	0.000231	LOCALIZATION OF CELL	FALSE	LOCALIZATION OF CELL
1		1.4e-09		POP5|EXOSC4|WDR12|PRPF31|EXOSC8|EXOSC3|ZNHIT6|NOP58|MRTO4|FBL|MPHOSPH10|RRS1|GAR1|BRIX1|UTP18|RPS6|EBNA1BP2|DKC1|NHP2|FRG1|FCF1|TSR1|RRP8|RPS2|LSM6	RIBONUCLEOPROTEIN COMPLEX BIOGENESIS	25	ENR	RIBONUCLEOPROTEIN COMPLEX BIOGENESIS	1		4.23e-11		RIBONUCLEOPROTEIN COMPLEX BIOGENESIS	FALSE	RIBONUCLEOPROTEIN COMPLEX BIOGENESIS
0.994919		0.031569		ALOX5|ALOX5AP	PRODUCTION OF ARACHIDONIC ACID METABOLITES INVOLVED IN INFLAMMATORY RESPONSE	2	ENR	PRODUCTION OF ARACHIDONIC ACID METABOLITES INVOLVED IN INFLAMMATORY RESPONSE	1		0.0050806		PRODUCTION OF ARACHIDONIC ACID METABOLITES INVOLVED IN INFLAMMATORY RESPONSE	FALSE	PRODUCTION OF ARACHIDONIC ACID METABOLITES INVOLVED IN INFLAMMATORY RESPONSE
0.999789	0.991749	0.0021991	0.048057	SIAH1A|RBX1|RNF11|TBL1XR1|USP14|PSMA5|PSMA6|PSMA3|UCHL1|PSMA4|PSMA2|CUL9|UCHL3|MAN1B1|FBXL12|PSMA7|UCHL5|SMURF1|UCHL4|PSMB5|VCP|UBE2G2|UBE2I|FBXO8|HDAC5|UHRF2	UBIQUITIN-DEPENDENT PROTEIN CATABOLIC PROCESS	26	ENR	UBIQUITIN-DEPENDENT PROTEIN CATABOLIC PROCESS	1	1	0.000211	0.0082514	UBIQUITIN-DEPENDENT PROTEIN CATABOLIC PROCESS	FALSE	UBIQUITIN-DEPENDENT PROTEIN CATABOLIC PROCESS
0.998123		0.014074		PTGS1|PDPN|RNPEP|SPHK1|ALOX5|ALOX5AP|PTGES3	ICOSANOID METABOLIC PROCESS	7	ENR	ICOSANOID METABOLIC PROCESS	1		0.0018772		ICOSANOID METABOLIC PROCESS	FALSE	ICOSANOID METABOLIC PROCESS
	0.997275		0.021644	CSF1|CCL5|CCL3	POSITIVE REGULATION OF OSTEOCLAST DIFFERENTIATION	3	ENR	POSITIVE REGULATION OF OSTEOCLAST DIFFERENTIATION		1		0.0027246	POSITIVE REGULATION OF OSTEOCLAST DIFFERENTIATION	FALSE	POSITIVE REGULATION OF OSTEOCLAST DIFFERENTIATION
1		3.22e-13		ATP5E|ATP5D|PDE4D|ATP5C1|ATP2A2|ATP5F1|ATP6V0A1|SEPT2|NMI|ATP1A3|ATP1A1|ALAS1|ATP6V0B|NME4|PGP|NME1|RAC1|RAB5C|APOBEC1|UMPS|CNP|ATP6V0C|ATP6V0E|DTYMK|AK3|MX1|ATP2B4|APRT|KRAS|GNAI2|CDC42|ATIC|HMBS|ADSL|TMEM14C|MMAB|NSF|MYO1E|ATP5J2|ADSSL1|CMPK2|P4HB|ATP5A1|NUDT1|MOCS2|ATP6V1D|VCP|ATP6V1E1|PNP|ATP5K|ATP5G3|ATP5J|ATP5G1|ATP5L|GNAS|ATP5B	HETEROCYCLE METABOLIC PROCESS	56	ENR	HETEROCYCLE METABOLIC PROCESS	1		5.15e-15		HETEROCYCLE METABOLIC PROCESS	FALSE	HETEROCYCLE METABOLIC PROCESS
0.998258		0.013178		MT-CO3|CYCS	MITOCHONDRIAL ELECTRON TRANSPORT, CYTOCHROME C TO OXYGEN	2	ENR	MITOCHONDRIAL ELECTRON TRANSPORT, CYTOCHROME C TO OXYGEN	1		0.0017419		MITOCHONDRIAL ELECTRON TRANSPORT, CYTOCHROME C TO OXYGEN	FALSE	MITOCHONDRIAL ELECTRON TRANSPORT, CYTOCHROME C TO OXYGEN
	0.998447		0.013938	PIP5K1A|PIK3CA|PIP5K1C|PIP4K2C|IPMK	LIPID PHOSPHORYLATION	5	ENR	LIPID PHOSPHORYLATION		1		0.001553	LIPID PHOSPHORYLATION	FALSE	LIPID PHOSPHORYLATION
1		1.65e-12		ATP5E|ATP5D|ATP6V1D|ATP5C1|ATP5F1|ATP6V0A1|ATP6V1E1|ATP6V0C|SLC36A2|ATP6V0E|UQCR11|ATP5J2|ATP5K|ATP5J|ATP5G3|ATP6V0B|ATP5G1|ATP5L|ATP5A1|ATP5B|COX5A	PROTON TRANSPORT	21	ENR	PROTON TRANSPORT	1		3.28e-14		PROTON TRANSPORT	FALSE	PROTON TRANSPORT
1	1	2.64e-34	4.8e-33	POP5|ZBTB7B|POP7|ST3GAL1|PPARGC1B|SPI1|CDK19|ALKBH2|KRTCAP2|PSMD4|SETD1B|ATG3|PBX2|ENDOG|NR1D2|DNTTIP2|LARS2|MEX3D|EID1|PBX1|THAP11|PRKAR1A|ABTB1|CPEB1|QARS|PADI4|HBP1|MRPL18|PPT2|MRPL19|PHF2|CDCA7|MRPL17|BTG1|ELL|MRPL14|MRPL15|PHF1|MRPL12|SETD7|MRPL11|PIGV|MRPL20|GRPEL1|LYN|MRPL27|MECP2|PCMTD2|EIF2AK2|MRPL28|DSTYK|SNF8|MRPL21|MRPL22|NMT1|TK2|PCMTD1|MED19|MRPL36|CNOT6L|MRPL34|DUSP1|MAMDC2|MRPL35|…	CELLULAR MACROMOLECULE METABOLIC PROCESS	628	ENR	CELLULAR MACROMOLECULE METABOLIC PROCESS	1	1	9.37e-37	1.18e-35	CELLULAR MACROMOLECULE METABOLIC PROCESS	FALSE	CELLULAR MACROMOLECULE METABOLIC PROCESS
0.999998	1	3.38e-05	1.78e-08	CASP4|FGL2|CASP2|SRGN|NOD1|IFT57|DRAM1|KLF11|CADM1|PYCARD|AIMP2|ENDOG|DRAM2|RFFL|AXIN1|PHLDA3|RPS6|BAD|BAX|CD24A|LYZ2|BBC3|EIF2AK2|BAG1|TCTN3|NLRP1A|CD5L|DPF2|ERCC2|MRPL41|XAF1|SIAH1A|BCL2L1|RIPK3|TRIB3|PHLPP1|GPX1|DYNLL1|DAD1|MEF2D|EGLN3|HTT|VCP|BLCAP|SPP1|YPEL3|GATAD2A|TNS4|AATK|CYCS|PDCD5|MMD|FIS1|RNF144B|GAN|KIT|ALDOC|HIP1|SH3KBP1|SGK1|SRA1|DNASE1L3|APIP|BAG4|RALB|EIF5A|BNIP2|BMF|TAF10|BIRC5|…	CELL DEATH	98	ENR	CELL DEATH	1	1	2.1e-06	5.1e-10	CELL DEATH	FALSE	CELL DEATH
	0.998969		0.010371	FOXP1|CD24A|LRRC8A	IMMATURE B CELL DIFFERENTIATION	3	ENR	IMMATURE B CELL DIFFERENTIATION		1		0.001031	IMMATURE B CELL DIFFERENTIATION	FALSE	IMMATURE B CELL DIFFERENTIATION
	0.999793		0.0027551	SRC|CAV2|IGF1R|ACVR1B|CD24A|PELI1|NOD1|NRG1|JAG1|IL1A|IL6|KIT|TRAF7|ITGAL|CSF1|ADIPOR1|AXIN1|CD44|PHIP|PLD2	POSITIVE REGULATION OF SIGNALING PATHWAY	20	ENR	POSITIVE REGULATION OF SIGNALING PATHWAY		1		0.000207	POSITIVE REGULATION OF SIGNALING PATHWAY	FALSE	POSITIVE REGULATION OF SIGNALING PATHWAY
0.999938		0.000736		PMF1|RUVBL1|DCTN3|SEPT2|CCNB2|SMC1A|SPC24|NUDC|BIRC5|UBE2I|UBE2C|CENPE|RAN|RPS6|CDCA3|CETN2|MIS12|HAUS8|ZFP830|CETN3|SEPT7	M PHASE OF MITOTIC CELL CYCLE	21	ENR	M PHASE OF MITOTIC CELL CYCLE	1		6.19e-05		M PHASE OF MITOTIC CELL CYCLE	FALSE	M PHASE OF MITOTIC CELL CYCLE
0.999999	0.998204	2.42e-05	0.015523	FADS3|SUCLG1|PHGDH|FH1|BCKDHB|LARS2|SCD2|PADI4|ADI1|PEX5|APIP|ALOX5AP|ACOX3|ASS1|ME2|CD36|CSAD|CDO1|TARS|MAT2A|MECP2|SLC23A2|PDPN|FAS|ASNS|WARS2|ARG2|CARS|GCSH|HSD17B4|ACSL1|PTGES3|CYP4F13|GAMT|MECR|LPIN1|ACOT7|PPARG|RNPEP|ARG1|SPHK1|IDH3A|PLA2G15|LDHB|NDUFAB1|LDHA|ELOVL6|GPD2|ACAA2|PLD1|ADIPOR1|ADIPOR2|NARS|SUCLA2|GLUD1|P4HB|SDHB|HTT|PTGS1|PCK2|DARS|STAT5B|PSAT1|RARS|IDH1|IDH2|PRKAB2|ACACA|ALDH6…	CARBOXYLIC ACID METABOLIC PROCESS	80	ENR	CARBOXYLIC ACID METABOLIC PROCESS	1	1	1.46e-06	0.0017964	CARBOXYLIC ACID METABOLIC PROCESS	FALSE	CARBOXYLIC ACID METABOLIC PROCESS
1		1.45e-07		MDH1|MDH2|SUCLG1|SUCLA2|IDH1|IDH2|IDH3A|FH1|SDHC|SDHB	ACETYL-COA CATABOLIC PROCESS	10	ENR	ACETYL-COA CATABOLIC PROCESS	1		6.34e-09		ACETYL-COA CATABOLIC PROCESS	FALSE	ACETYL-COA CATABOLIC PROCESS
	1		3.11e-32	ZBTB7B|PPARGC1B|FZD1|IFT57|ZFP280D|TGIF1|KLF11|SETD1B|PBX2|NR1D2|MEX3D|MKL1|PBX1|THAP11|CPEB1|ARID1A|AGO4|KLF16|HBP1|CRY1|PHF2|ELL|KDM3A|PHF1|SETD7|ACVR1B|NR2C2|TOB1|ING1|MAPK8|MTA1|MECP2|HLX|MKNK1|MKNK2|IGBP1|TCF7L2|POU5F1|POU5F2|ERCC2|SIRT3|TAF8|KAT2B|LPIN1|AEBP2|PPARG|C3|JDP2|FAM129A|MEF2D|MBD4|YLPM1|HIPK1|HINFP|NFIA|ZFP687|MAML2|ELK4|CCNT1|MAML3|ATN1|ZBTB20|IRF2BP2|RORA|PUM2|FUBP3|ZBTB22|PKIG…	REGULATION OF GENE EXPRESSION	209	ENR	REGULATION OF GENE EXPRESSION		1		9.57e-35	REGULATION OF GENE EXPRESSION	FALSE	REGULATION OF GENE EXPRESSION
0.999574		0.0040462		ATP5E|ATP5D|STEAP3|ATP5C1|ATP2A2|KCNN4|ATP5F1|ATP6V0A1|SLC8A1|CORO1A|NSF|ATP1A3|ATP1A1|ATOX1|ATP5J2|SCN1B|KCNK13|ATP6V0B|SLC30A1|KCTD12|ATP5A1|ATP6V1D|NIPA2|TMEM37|CYSLTR1|ATP6V1E1|ATP6V0C|SLC36A2|ATP6V0E|CACNA1F|UQCR11|ATP2B4|SRI|ATP5K|ATP5J|ATP5G3|ATP5G1|ATP5L|ATP5B|COX5A	CATION TRANSPORT	40	ENR	CATION TRANSPORT	1		0.000426		CATION TRANSPORT	FALSE	CATION TRANSPORT
0.997717	0.999984	0.016599	0.000313	PLSCR1|SPI1|RUNX1|CD74|RBPJ|MINK1|CCR1|KIT|EBP|LRRC8A|PSEN2|FOXP1|PBX1|MYO1E|HS1BP3|RPS6|GPR183|RHOH|RELB|AY036118|BAX|CBFA2T3|PGM3|CD24A|ME2|INHBA|DCSTAMP|CCR2|STAT5B|BCL11A|LYN|VEGFA|TIMP1|G6PDX|TCF3|CSF1|FLVCR1|HOXB4|HOXB3|FAS|H2-DMA|ERCC2|CEBPA|PIRB|SLC11A2|CD1D1	HEMOPOIESIS	46	ENR	HEMOPOIESIS	1	1	0.0022827	1.63e-05	HEMOPOIESIS	FALSE	HEMOPOIESIS
	0.999061		0.0096844	CAV2|NUP62|CD274|SRF|CAV1|CD24A|PPARG|GABBR1|TSC1|AMBRA1|TGIF1|IL6|PPP2R3D|ADORA2A|HDAC4|CEBPA|FOXO4|BTG1|PMP22|CDKN2C|SPRY2	NEGATIVE REGULATION OF CELL PROLIFERATION	21	ENR	NEGATIVE REGULATION OF CELL PROLIFERATION		1		0.000939	NEGATIVE REGULATION OF CELL PROLIFERATION	FALSE	NEGATIVE REGULATION OF CELL PROLIFERATION
1	1	9.18e-84	3.5e-44	MT-ND6|POP5|POP7|MT-ND5|SPI1|ATP5C1|MT-ND2|MT-ND1|ALKBH2|KRTCAP2|PSMD4|ATG3|ENDOG|DNTTIP2|LARS2|EID1|PRKAR1A|UQCRC1|MT-CO2|PADI4|MT-CO3|MRPL18|MRPL19|CDCA7|MRPL17|MRPL14|MRPL15|MRPL12|OAZ1|MRPL11|MRPL20|GRPEL1|LYN|FUCA1|MRPL27|EIF2AK2|MRPL28|SNF8|MRPL21|MRPL22|NMT1|MED19|MRPL36|MRPL34|MRPL35|MRPL33|MED11|ATIC|MED10|RPLP2|RIPK3|ARG1|SPHK1|MRPL49|ELOVL6|MRPL47|DYNLL1|MED29|PSMA5|PSMA6|PSMA3|PSMA4|M…	CELLULAR METABOLIC PROCESS	919	ENR	CELLULAR METABOLIC PROCESS	1	1	8.16e-87	3.23e-47	CELLULAR METABOLIC PROCESS	FALSE	CELLULAR METABOLIC PROCESS
	0.999285		0.0076937	MTMR14|LPIN1|EPM2A|SSH2|SSH3|PPP2R3D|PDP1|PTP4A1|DUSP18|DUSP16|IMPAD1|ACPP|INPP5A|DUSP1|PPP1R15B|INPP5K|MTMR10	DEPHOSPHORYLATION	17	ENR	DEPHOSPHORYLATION		1		0.000715	DEPHOSPHORYLATION	FALSE	DEPHOSPHORYLATION
0.998171		0.013777		CNP|HNRNPU|PTPN6|FCGR1|PRDX1	CELL KILLING	5	ENR	CELL KILLING	1		0.0018294		CELL KILLING	FALSE	CELL KILLING
0.999997		4.61e-05		ANXA1|TXNRD1|PRDX2|GPX1|GPX3|PRDX5|PRDX1	CELLULAR RESPONSE TO HYDROGEN PEROXIDE	7	ENR	CELLULAR RESPONSE TO HYDROGEN PEROXIDE	1		2.93e-06		CELLULAR RESPONSE TO HYDROGEN PEROXIDE	FALSE	CELLULAR RESPONSE TO HYDROGEN PEROXIDE
0.994398		0.034426		C1QB|C1QA|CD74|H2-DMA|C1QC|FCER1G|FCGR1|IRF7|PIRB	ADAPTIVE IMMUNE RESPONSE BASED ON SOMATIC RECOMBINATION OF IMMUNE RECEPTORS BUILT FROM IMMUNOGLOBULIN SUPERFAMILY DOMAINS	9	ENR	ADAPTIVE IMMUNE RESPONSE BASED ON SOMATIC RECOMBINATION OF IMMUNE RECEPTORS BUILT FROM IMMUNOGLOBULIN SUPERFAMILY DOMAINS	1		0.0056017		ADAPTIVE IMMUNE RESPONSE BASED ON SOMATIC RECOMBINATION OF IMMUNE RECEPTORS BUILT FROM IMMUNOGLOBULIN SUPERFAMILY DOMAINS	FALSE	ADAPTIVE IMMUNE RESPONSE BASED ON SOMATIC RECOMBINATION OF IMMUNE RECEPTORS BUILT FROM IMMUNOGLOBULIN SUPERFAMILY DOMAINS
	0.994051		0.038656	FST|PSEN2|ACVR1B|AARS|MREG|RELA|ERCC2	HAIR CYCLE PROCESS	7	ENR	HAIR CYCLE PROCESS		1		0.005949	HAIR CYCLE PROCESS	FALSE	HAIR CYCLE PROCESS
	0.996569		0.025505	CSNK1E|CLN6|TRIB3|TRIB1	POSITIVE REGULATION OF PROTEOLYSIS	4	ENR	POSITIVE REGULATION OF PROTEOLYSIS		1		0.0034305	POSITIVE REGULATION OF PROTEOLYSIS	FALSE	POSITIVE REGULATION OF PROTEOLYSIS
0.994511	0.999075	0.033921	0.0095734	CFB|C1QB|C3|C1QA|C1QC|GPX1|CADM1|TAP2|TAP1|C3AR1|PSEN2|FOXP1|TLR7|TNFSF13B|PLD2|CD276|IRAK1|PTPN6|RELA|FCGR1|CFP|CD24A|PSMB4|CD36|CCR2|STAT5B|LYN|IL6|FCER1G|PRAM1|HLX|LAT2|PNP|CD37|H2-DMA|H2-T23|CD1D1	REGULATION OF IMMUNE RESPONSE	37	ENR	REGULATION OF IMMUNE RESPONSE	1	1	0.0054893	0.000925	REGULATION OF IMMUNE RESPONSE	FALSE	REGULATION OF IMMUNE RESPONSE
1		1.16e-07		POP5|WDR12|EXOSC4|EXOSC8|EXOSC3|FRG1|FBL|FCF1|MPHOSPH10|GAR1|UTP18|RPS6|RRP8|LSM6|EBNA1BP2|DKC1|NHP2	RRNA PROCESSING	17	ENR	RRNA PROCESSING	1		4.92e-09		RRNA PROCESSING	FALSE	RRNA PROCESSING
	0.995705		0.029819	TRIB3|TRIB1	POSITIVE REGULATION OF UBIQUITIN-PROTEIN LIGASE ACTIVITY	2	ENR	POSITIVE REGULATION OF UBIQUITIN-PROTEIN LIGASE ACTIVITY		1		0.0042952	POSITIVE REGULATION OF UBIQUITIN-PROTEIN LIGASE ACTIVITY	FALSE	POSITIVE REGULATION OF UBIQUITIN-PROTEIN LIGASE ACTIVITY
0.999989		0.000149		TXNRD1|MT-ND2|PARK7|PRDX2|GPX1|GPX3|CYCS|CYBA|PRDX5|PRDX1	OXYGEN AND REACTIVE OXYGEN SPECIES METABOLIC PROCESS	10	ENR	OXYGEN AND REACTIVE OXYGEN SPECIES METABOLIC PROCESS	1		1.05e-05		OXYGEN AND REACTIVE OXYGEN SPECIES METABOLIC PROCESS	FALSE	OXYGEN AND REACTIVE OXYGEN SPECIES METABOLIC PROCESS
1	1	0	2.07e-64	MT-ND6|POP5|POP7|MT-ND5|SPI1|POP1|ATP5C1|RBPJ|MT-ND2|MT-ND1|ALKBH2|KRTCAP2|PSMD4|C3AR1|ATG3|ENDOG|DNTTIP2|LARS2|EID1|SPINT1|PRKAR1A|UQCRC1|MT-CO2|PADI4|MT-CO3|CDCA3|MRPL18|MRPL19|CDCA7|MRPL17|PDGFA|MRPL14|MRPL15|MRPL12|OAZ1|GABARAP|MRPL11|MRPL20|GRPEL1|EPB41L1|PDGFC|LYN|FUCA1|MRPL27|FN1|EIF2AK2|MRPL28|SNF8|MRPL21|MRPL22|SASS6|NOSTRIN|NMT1|FERMT3|MED19|MRPL36|MRPL34|AREG|MRPL35|HIST2H2AC|ARHGAP4|M…	CELLULAR PROCESS	1415	ENR	CELLULAR PROCESS	1	1	2.77e-147	6.38e-68	CELLULAR PROCESS	FALSE	CELLULAR PROCESS
0.997847		0.015898		DNAJC3|UBXN4|CCND1|HSPA5|HSP90AA1|EIF2AK2|MANF	RESPONSE TO UNFOLDED PROTEIN	7	ENR	RESPONSE TO UNFOLDED PROTEIN	1		0.0021531		RESPONSE TO UNFOLDED PROTEIN	FALSE	RESPONSE TO UNFOLDED PROTEIN
1	1	6.61e-22	1.41e-16	POP5|ZBTB7B|POP7|WDR12|GTF2H5|PPARGC1B|SPI1|LRPPRC|IFT57|NFIC|ZFP280D|TGIF1|BZW1|KLF11|SETD1B|HMGN5|PBX2|MPC2|NR1D2|DNTTIP2|LARS2|SNRNP35|MKL1|EID1|PBX1|THAP11|ABTB1|CPEB1|RPS6|QARS|ARID1A|PADI4|GTF2F1|KLF16|GTF2F2|HBP1|MRPL18|THOC6|CRY1|MRPL19|PHF2|CDCA7|MRPL17|EBNA1BP2|NHP2|ELL|KDM3A|MRPL14|MRPL15|PHF1|MRPL12|SETD7|SNRNP25|NR2C2|MRPL11|SNRPA|MRPL20|PABPN1|TARS|MRPL27|MECP2|AK6|HLX|EIF2AK2|STIP1…	GENE EXPRESSION	372	ENR	GENE EXPRESSION	1	1	5.48e-24	1.52e-18	GENE EXPRESSION	FALSE	GENE EXPRESSION
0.993049		0.041076		GNAI2|CDC42|CSPG4|TLR1|CEACAM1|RAC1|HSPA5|CD74|SPHK1|PDGFC|PRDX2|KRAS|CENPE|LRP1	POSITIVE REGULATION OF KINASE ACTIVITY	14	ENR	POSITIVE REGULATION OF KINASE ACTIVITY	1		0.006951		POSITIVE REGULATION OF KINASE ACTIVITY	FALSE	POSITIVE REGULATION OF KINASE ACTIVITY
	1		4.15e-09	PIP5K1A|PIP5K1C|SAMD8|CHKB|PLA2G15|IPMK|CHKA|GPD2|SGMS2|PLD1|PTDSS2|PLD2|PTDSS1|PGAP3|AGPAT2|PIGV|LYST|PIP4K2C|MECP2|SMPD1|PIK3CA|SLC37A1|PLA2G2D|SMPDL3B|PNPLA6|SMPDL3A|CDS2|TAZ|ALG9	ORGANOPHOSPHATE METABOLIC PROCESS	29	ENR	ORGANOPHOSPHATE METABOLIC PROCESS		1		1.05e-10	ORGANOPHOSPHATE METABOLIC PROCESS	FALSE	ORGANOPHOSPHATE METABOLIC PROCESS
0.999081		0.0077679		C1QB|C1QA|CD74|H2-DMA|C1QC|FCER1G|FCGR1|IRF7|PIRB	B CELL MEDIATED IMMUNITY	9	ENR	B CELL MEDIATED IMMUNITY	1		0.000919		B CELL MEDIATED IMMUNITY	FALSE	B CELL MEDIATED IMMUNITY
0.994352	0.996112	0.034649	0.028322	CCL12|CCL7|CCL17|ARSB|CCL24|HMGB1|LXN|CCR1|IL16|CCL5|MKKS|CCL3|C3AR1|KIT|MMP2|CORO1A|PLEC|CCL9|FPR1|FPR2|RXRB|CD36|RAC1|TLR1|LYST|FCER1G|MECP2|EIF2AK2|ITGA6|TPR|POU5F1|CCL6|CCL2|ATG9A|RUNX1|ADSL|LDHA|SLC1A2|ARRB1|CAV1|ITGA1|CYSLTR1|SCRIB|CSF3R|ADORA2A|CXCL3|PKD1|MAP1LC3A|AFG3L2	RESPONSE TO EXTERNAL STIMULUS	49	ENR	RESPONSE TO EXTERNAL STIMULUS	1	1	0.0056481	0.0038878	RESPONSE TO EXTERNAL STIMULUS	FALSE	RESPONSE TO EXTERNAL STIMULUS
0.999316		0.0060712		CAPZB|CAPZA1|CAPZA2|TPM1|CAPG	ACTIN FILAMENT CAPPING	5	ENR	ACTIN FILAMENT CAPPING	1		0.000684		ACTIN FILAMENT CAPPING	FALSE	ACTIN FILAMENT CAPPING
1	0.999989	6.15e-23	0.00023	SNX1|NUP62|SNX2|SNX9|SNX6|MSR1|VPS54|ATG3|CFL1|RFFL|RAB7|RAB2A|PEX5|STX5A|AP2A2|ERP29|SNX10|CD36|GABARAP|TOB1|RAB5C|GRPEL1|LYST|APOBEC1|SEC13|LYN|SNF8|KDELR1|M6PR|COG3|CD74|AP2B1|YIF1A|SRP19|SNX30|SRP14|STX3|RAB1A|SCAMP2|VPS4A|ARF5|VPS28|STXBP5|HTT|S100A13|TMED3|RAB11FIP3|RAB8B|MITD1|FOLR2|CHMP4B|AP2S1|ARL6IP1|STX2|CHMP2A|STAM|SNAP29|YKT6|RAB1B|VPS53|MON1A|RAB14|XPO6|YWHAE|YWHAB|AP2M1|MACF1|PLEK|…	PROTEIN TRANSPORT	140	ENR	PROTEIN TRANSPORT	1	1	4.92e-25	1.13e-05	PROTEIN TRANSPORT	FALSE	PROTEIN TRANSPORT
	0.992636		0.044723	TST|MPST|SLC26A11	SULFATE TRANSPORT	3	ENR	SULFATE TRANSPORT		1		0.0073644	SULFATE TRANSPORT	FALSE	SULFATE TRANSPORT
	0.996056		0.028355	CD24A|TNFSF13B|C3|TAP2|H2-T23|CD1D1	POSITIVE REGULATION OF ADAPTIVE IMMUNE RESPONSE BASED ON SOMATIC RECOMBINATION OF IMMUNE RECEPTORS BUILT FROM IMMUNOGLOBULIN SUPERFAMILY DOMAINS	6	ENR	POSITIVE REGULATION OF ADAPTIVE IMMUNE RESPONSE BASED ON SOMATIC RECOMBINATION OF IMMUNE RECEPTORS BUILT FROM IMMUNOGLOBULIN SUPERFAMILY DOMAINS		1		0.0039442	POSITIVE REGULATION OF ADAPTIVE IMMUNE RESPONSE BASED ON SOMATIC RECOMBINATION OF IMMUNE RECEPTORS BUILT FROM IMMUNOGLOBULIN SUPERFAMILY DOMAINS	FALSE	POSITIVE REGULATION OF ADAPTIVE IMMUNE RESPONSE BASED ON SOMATIC RECOMBINATION OF IMMUNE RECEPTORS BUILT FROM IMMUNOGLOBULIN SUPERFAMILY DOMAINS
0.999763		0.0024068		EIF1AX|DENR|EIF1B|EIF4E2|EIF3C|EIF2S2|RPS2	TRANSLATIONAL INITIATION	7	ENR	TRANSLATIONAL INITIATION	1		0.000237		TRANSLATIONAL INITIATION	FALSE	TRANSLATIONAL INITIATION
	0.997275		0.021644	TAP2|H2-T23|CD1D1	ANTIGEN PROCESSING AND PRESENTATION VIA MHC CLASS IB	3	ENR	ANTIGEN PROCESSING AND PRESENTATION VIA MHC CLASS IB		1		0.0027246	ANTIGEN PROCESSING AND PRESENTATION VIA MHC CLASS IB	FALSE	ANTIGEN PROCESSING AND PRESENTATION VIA MHC CLASS IB
0.998258		0.013178		IDH1|IDH2	GLYOXYLATE CYCLE	2	ENR	GLYOXYLATE CYCLE	1		0.0017419		GLYOXYLATE CYCLE	FALSE	GLYOXYLATE CYCLE
	0.999141		0.008971	SMPD1|CLN6|SAMD8|PLA2G15|KDSR|B4GALNT1|SGMS2	SPHINGOID METABOLIC PROCESS	7	ENR	SPHINGOID METABOLIC PROCESS		1		0.000859	SPHINGOID METABOLIC PROCESS	FALSE	SPHINGOID METABOLIC PROCESS
0.999936	0.999932	0.000752	0.0010629	CDC42|CIRBP|EIF4G2|PSTK|LSM14B|IMPACT|IGF1|FAM129A|NCBP2|CALR|MEX3D|ERF|SRP14|ANG|CPEB1|EIF4E2|PIWIL2|AGO4|EIF3C|HNRNPD|MVK|ME2|EIF5A|MPV17|EIF4EBP2|APOBEC1|ZBP1|TNFRSF1B|VEGFA|TNRC6B|EIF2S1|MKNK1|TCF3|MKNK2|EIF2B3|PUM2|PPP1R15B	POSTTRANSCRIPTIONAL REGULATION OF GENE EXPRESSION	37	ENR	POSTTRANSCRIPTIONAL REGULATION OF GENE EXPRESSION	1	1	6.36e-05	6.77e-05	POSTTRANSCRIPTIONAL REGULATION OF GENE EXPRESSION	FALSE	POSTTRANSCRIPTIONAL REGULATION OF GENE EXPRESSION
0.994953		0.031569		LAT2|YWHAZ|LYN	MAST CELL DEGRANULATION	3	ENR	MAST CELL DEGRANULATION	1		0.0050473		MAST CELL DEGRANULATION	FALSE	MAST CELL DEGRANULATION
0.999389	0.994033	0.0055551	0.038693	CCR5|NOD1|RBPJ|HMGB1|CCR1|TNFRSF11A|TAP2|MKKS|IFI27L2A|TLR7|ERF|RELA|FCGR1|IRF7|PHF21A|ME2|CD36|TLR1|LYST|APOBEC1|RPA2|LYZ2|FCER1G|MECP2|MX1|EIF2AK2|NLRP1A|XPR1|PLSCR1|PELI1|LCN2|CEACAM1|ADH5|PRDX2|GPX1|TRIB1|COMT|PLD1|IRAK1|CMPK2|IRAK2|IL12RB2|HTT|STAT5B|POLR3D|IL6|STX2|UNC13D|TCF3|UBE2I|ISG15|UBE2A|CITED2|RSAD2|WASL	MULTI-ORGANISM PROCESS	55	ENR	MULTI-ORGANISM PROCESS	1	1	0.000611	0.0059666	MULTI-ORGANISM PROCESS	FALSE	MULTI-ORGANISM PROCESS
1	1	1.16e-14	1.24e-09	MGMT|GTF2H5|RBPJ|PARK7|ALKBH2|SLC8A1|PYCARD|PSMD4|PDPK1|MMP2|HMGN1|CRY1|FCGR1|LYST|MAPK8|LYZ2|LYN|BBC3|MECP2|FN1|EIF2AK2|MKNK1|MKNK2|EIF2B3|FERMT3|ERCC2|TSPO|CFB|PPARG|C3|SPHK1|EGLN1|GPX1|GPX3|FAM129A|SMC1A|DNAJC3|SLC7A2|MBD4|SCAP|EGLN3|PTGS1|TXNRD1|HIPK1|PSMB5|DNAJA1|POLR3D|UCP2|HSPA1A|P2RY12|EDNRB|TSC22D3|XRN2|VDAC3|RUVBL2|RBX1|IL1A|SERPINE1|TAP1|EMSY|HSP90B1|UCHL1|FTO|MAP4K1|HSP90AB1|FOXO4|FOX…	RESPONSE TO STRESS	214	ENR	RESPONSE TO STRESS	1	1	1.44e-16	2.85e-11	RESPONSE TO STRESS	FALSE	RESPONSE TO STRESS
1	1	8.26e-06	1.81e-07	YWHAE|PSTK|FZD1|LSM14B|IMPACT|HMGB1|IGF1|NCBP2|CALR|ERF|CD44|PRKAR1A|PHIP|AURKAIP1|CPEB1|PIWIL2|AGO4|ITGB1|RAP2B|NDUFS4|BAX|PDGFA|MVK|ACVR1B|CD24A|EIF5A|CLN6|EIF4EBP2|PDGFC|LYN|MECP2|TNRC6B|MKNK1|AKAP5|MKNK2|AIF1|IGBP1|EIF2B3|FBXO31|CDC42|CIRBP|EIF4G2|PELI1|CSNK1E|CD74|SPHK1|TRIB3|TRIB1|FAM129A|PSEN2|SRP14|ST13|ANG|EIF4E2|IRAK1|PTPN6|INPP5K|EIF3C|UBE2V2|CAV1|MPV17|HSPA5|ZBP1|IL6|TIMP2|PRKCE|INSR|…	REGULATION OF CELLULAR PROTEIN METABOLIC PROCESS	76	ENR	REGULATION OF CELLULAR PROTEIN METABOLIC PROCESS	1	1	4.7e-07	5.96e-09	REGULATION OF CELLULAR PROTEIN METABOLIC PROCESS	FALSE	REGULATION OF CELLULAR PROTEIN METABOLIC PROCESS
0.995479		0.030629		H2-AA|PNP|CD74|H2-DMA|HSP90AA1|BAD|PRDX2	REGULATION OF T CELL DIFFERENTIATION	7	ENR	REGULATION OF T CELL DIFFERENTIATION	1		0.0045208		REGULATION OF T CELL DIFFERENTIATION	FALSE	REGULATION OF T CELL DIFFERENTIATION
	0.998558		0.013485	SRC|SIAH1A|TLE3|HERPUD2|CADM1|CELF1|MKKS|KIT|MMP2|GMCL1|INSL6|CXCR4|B4GALNT1|EHMT2|KDM3A|FOXO3|FST|GSR|CAV1|NR2C2|BBS2|STAT5B|CDO1|VEGFA|ODF2|HERC4|STYX|CITED2|ACRBP|FBXO31	REPRODUCTIVE PROCESS IN A MULTICELLULAR ORGANISM	30	ENR	REPRODUCTIVE PROCESS IN A MULTICELLULAR ORGANISM		1		0.0014422	REPRODUCTIVE PROCESS IN A MULTICELLULAR ORGANISM	FALSE	REPRODUCTIVE PROCESS IN A MULTICELLULAR ORGANISM
0.999982	0.999707	0.000246	0.0037483	SRF|JAG1|CCL24|HMGB1|TGIF1|CCL5|IL1A|MSR1|IGF1|CCL3|C3AR1|KIT|FNDC3B|PIAS1|SGK1|SOCS2|H2-AA|MORF4L2|CD276|SEMA4D|ITGB1|BAD|RELA|BAX|BTG1|FOXO3|FST|CD36|EIF5A|ACTR3|CNP|HSP90AA1|LYN|IFI204|VEGFA|MECP2|HLX|AKAP5|PTPA|TSPO|RUNX2|PPARG|C3|RUNX1|CD74|ACE|LPL|UBE2V2|STAT5B|NRG1|HSPA5|IL6|TIMP2|CSF1|PNP|FGFR1|H2-DMA|GNAS|CEBPA|TIAM1|CD1D1	POSITIVE REGULATION OF DEVELOPMENTAL PROCESS	61	ENR	POSITIVE REGULATION OF DEVELOPMENTAL PROCESS	1	1	1.81e-05	0.000293	POSITIVE REGULATION OF DEVELOPMENTAL PROCESS	FALSE	POSITIVE REGULATION OF DEVELOPMENTAL PROCESS
	0.999003		0.010152	ZFP358|TCF7L2|MSI2|POU5F1|ERCC2|KIT|TCF3	STEM CELL DIFFERENTIATION	7	ENR	STEM CELL DIFFERENTIATION		1		0.000997	STEM CELL DIFFERENTIATION	FALSE	STEM CELL DIFFERENTIATION
	0.99847		0.013804	ITGAL|CD24A|TNFSF13B|ICOSL|STAT5B|IL6|HLX|BMI1|CD1D1	POSITIVE REGULATION OF T CELL ACTIVATION	9	ENR	POSITIVE REGULATION OF T CELL ACTIVATION		1		0.0015296	POSITIVE REGULATION OF T CELL ACTIVATION	FALSE	POSITIVE REGULATION OF T CELL ACTIVATION
1		2.4e-06		ATP5E|ATP5D|ATP5C1|ATP5A1|ATP5B	RIBONUCLEOSIDE DIPHOSPHATE BIOSYNTHETIC PROCESS	5	ENR	RIBONUCLEOSIDE DIPHOSPHATE BIOSYNTHETIC PROCESS	1		1.26e-07		RIBONUCLEOSIDE DIPHOSPHATE BIOSYNTHETIC PROCESS	FALSE	RIBONUCLEOSIDE DIPHOSPHATE BIOSYNTHETIC PROCESS
0.999999	0.998146	1.14e-05	0.015849	FADS3|SUCLG1|PHGDH|FH1|BCKDHB|LARS2|SCD2|PADI4|ADI1|PEX5|APIP|ALOX5AP|ACOX3|ASS1|ME2|CD36|CSAD|CDO1|TARS|MAT2A|MECP2|SLC23A2|PDPN|FAS|ASNS|WARS2|ARG2|CARS|GCSH|HSD17B4|ACSL1|PTGES3|CYP4F13|GAMT|MECR|LPIN1|ACOT7|PPARG|RNPEP|ARG1|SPHK1|IDH3A|PLA2G15|LDHB|NDUFAB1|LDHA|ELOVL6|GPD2|ACAA2|PLD1|ADIPOR1|ADIPOR2|NARS|SUCLA2|GLUD1|P4HB|SDHB|HTT|PTGS1|PCK2|DARS|STAT5B|PSAT1|RARS|IDH1|IDH2|PRKAB2|ACACA|ALDH6…	ORGANIC ACID METABOLIC PROCESS	81	ENR	ORGANIC ACID METABOLIC PROCESS	1	1	6.5e-07	0.0018537	ORGANIC ACID METABOLIC PROCESS	FALSE	ORGANIC ACID METABOLIC PROCESS
	0.999444		0.0062328	IGF1R|NUP62|CAV1|SCAI|ATXN1|RUNX2|HTRA1|TOB1|ATXN7|TGIF1|NLK|AXIN1|CD44|PLD2|RELA|CNKSR3|SPRY2	NEGATIVE REGULATION OF SIGNALING PATHWAY	17	ENR	NEGATIVE REGULATION OF SIGNALING PATHWAY		1		0.000556	NEGATIVE REGULATION OF SIGNALING PATHWAY	FALSE	NEGATIVE REGULATION OF SIGNALING PATHWAY
0.999773	0.994721	0.0023311	0.035361	CCR5|PLSCR1|PELI1|LCN2|NOD1|RBPJ|HMGB1|ADH5|CCR1|GPX1|TNFRSF11A|PRDX2|TAP2|TRIB1|IFI27L2A|TLR7|PLD1|IRAK1|CMPK2|IRAK2|RELA|IL12RB2|FCGR1|IRF7|ME2|CD36|TLR1|STAT5B|LYST|APOBEC1|POLR3D|LYZ2|IL6|FCER1G|MX1|EIF2AK2|UNC13D|TCF3|ISG15|NLRP1A|RSAD2|WASL|XPR1	RESPONSE TO OTHER ORGANISM	43	ENR	RESPONSE TO OTHER ORGANISM	1	1	0.000227	0.0052786	RESPONSE TO OTHER ORGANISM	FALSE	RESPONSE TO OTHER ORGANISM
0.999632		0.0035824		SRP19|SRP14|MACF1|FOLR2|TIMM13|ARL6IP1	PROTEIN TARGETING TO MEMBRANE	6	ENR	PROTEIN TARGETING TO MEMBRANE	1		0.000368		PROTEIN TARGETING TO MEMBRANE	FALSE	PROTEIN TARGETING TO MEMBRANE
0.997646	0.998438	0.017082	0.013946	PIP5K1C|YWHAE|PHGDH|JAG1|RBPJ|HMGB1|SEPT2|TGIF1|YWHAH|KIT|MMP2|NAV1|SGK1|SOCS2|PBX1|CD44|UCHL1|MCOLN3|HES1|SEMA4D|ITGB1|LGI4|CXCR4|PEX5|RELA|BAX|CD24A|NCS1|RAC1|DVL1|ACTR3|CNP|MAPK8|HSP90AA1|LYN|VEGFA|MECP2|AKAP5|BAG1|CUX1|TTC3|FAS|AREG|STMN1|ARHGAP4|SLC11A2|CDC42|CSPG4|IGF1R|PTPA|PAK1|TSPO|PPARG|RUNX1|SPHK1|ULK1|ACE|PLD2|STX3|HTT|DST|ACTB|UBE2V2|ITGA1|LGALS1|PPIA|MPV17|NRG1|IL6|CACNA1F|TIMP2|GNA…	GENERATION OF NEURONS	82	ENR	GENERATION OF NEURONS	1	1	0.0023543	0.0015624	GENERATION OF NEURONS	FALSE	GENERATION OF NEURONS
0.993363		0.039561		MYO1E|LRPPRC|EIF5A|ZBP1|HNRNPA3|THOC6|NMI|NCBP2	RNA LOCALIZATION	8	ENR	RNA LOCALIZATION	1		0.0066365		RNA LOCALIZATION	FALSE	RNA LOCALIZATION
0.999986	1	0.000187	2.62e-09	PIP5K1A|PIP5K1C|APOE|PLCD1|CHKB|CHKA|PBX1|GPCPD1|PDSS1|PEX5|ALOX5AP|ACOX3|BAX|CD36|AGPAT2|PIGV|CLN6|LYST|MECP2|ACAP1|SMPD1|PLA2G2D|DHCR24|PLCL1|CYP51|HSD17B4|ALG9|ACSL1|TECR|LPIN1|TSPO|STARD5|PPARG|CYB5R1|RNPEP|SPHK1|SAMD8|HDLBP|GPX1|NDUFAB1|ELOVL6|OSBPL3|EBP|SGMS2|AOAH|ACAA2|ACBD3|UGCG|PTDSS2|PTDSS1|CYP27A1|SOAT2|B4GALNT1|ATP5A1|SCAP|PNPLA7|PTGS1|PNPLA8|STAT5B|SPP1|ACACA|MBTPS1|DGKD|FDPS|FABP3|C…	LIPID METABOLIC PROCESS	119	ENR	LIPID METABOLIC PROCESS	1	1	1.35e-05	6.28e-11	LIPID METABOLIC PROCESS	FALSE	LIPID METABOLIC PROCESS
	0.996973		0.023359	ATG9A|AMBRA1|WIPI1|DRAM1|ULK1|MAP1LC3A	AUTOPHAGY	6	ENR	AUTOPHAGY		1		0.0030269	AUTOPHAGY	FALSE	AUTOPHAGY
0.998964		0.0086703		AKAP5|CCR5|TSPO|DBI|SPP1|TNFRSF11A|BAX	POSITIVE REGULATION OF HOMEOSTATIC PROCESS	7	ENR	POSITIVE REGULATION OF HOMEOSTATIC PROCESS	1		0.0010356		POSITIVE REGULATION OF HOMEOSTATIC PROCESS	FALSE	POSITIVE REGULATION OF HOMEOSTATIC PROCESS
1		8.09e-08		UQCR10|NDUFB8|UQCRC1|MT-CO3|MT-ND2|CYCS|COQ7|UQCRB|UQCR11	MITOCHONDRIAL ATP SYNTHESIS COUPLED ELECTRON TRANSPORT	9	ENR	MITOCHONDRIAL ATP SYNTHESIS COUPLED ELECTRON TRANSPORT	1		3.29e-09		MITOCHONDRIAL ATP SYNTHESIS COUPLED ELECTRON TRANSPORT	FALSE	MITOCHONDRIAL ATP SYNTHESIS COUPLED ELECTRON TRANSPORT
0.999988	1	0.000171	2.08e-06	CCR1|CCL5|IL16|SLC8A1|CCL3|MMP2|CORO1A|HSP90B1|SGK1|PHIP|RXRB|LYST|EIF4EBP2|DTYMK|FCER1G|SOCS7|VEGFA|EIF2AK2|TFAP4|ACSL1|LPIN1|PTPA|CCL6|PAK1|CCL2|LCN2|PPARG|PTPN1|TRIB3|PRDX2|GPX1|GPX3|PRDX5|PRDX1|DNAJC3|ADIPOR1|ADIPOR2|CCND1|CYBA|ITGA1|TXNRD1|STAT5B|HSPA5|INSR|COQ7|IFIT1|CSF3R|IFIT2|ANXA1|DDIT3|GSK3A|AKR1C13|PDE3B|AARS|CXCL3|HDAC5|CEBPA	CELLULAR RESPONSE TO CHEMICAL STIMULUS	57	ENR	CELLULAR RESPONSE TO CHEMICAL STIMULUS	1	1	1.21e-05	7.42e-08	CELLULAR RESPONSE TO CHEMICAL STIMULUS	FALSE	CELLULAR RESPONSE TO CHEMICAL STIMULUS
	0.999955		0.000762	SMPD1|UGCG|SMPDL3B|SMPDL3A|CLN6|SAMD8|PLA2G15|KDSR|B4GALNT1|KIT|SGMS2	MEMBRANE LIPID METABOLIC PROCESS	11	ENR	MEMBRANE LIPID METABOLIC PROCESS		1		4.5e-05	MEMBRANE LIPID METABOLIC PROCESS	FALSE	MEMBRANE LIPID METABOLIC PROCESS
0.996663	0.999942	0.023361	0.000923	TNFRSF13B|CD38|PELI1|PLEK|CD74|PRDX2|CORO1A|ITGAL|H2-AA|SLC7A2|HSPD1|TNFSF13B|ICOSL|PLD2|CD276|PTPN6|BAD|CD274|PAG1|CD24A|STAT5B|LYST|HSP90AA1|IL6|FCER1G|PRAM1|HLX|ADORA2A|PNP|PDPN|FAS|RORA|H2-DMA|BMI1|CD1D1	REGULATION OF CELL ACTIVATION	35	ENR	REGULATION OF CELL ACTIVATION	1	1	0.0033373	5.8e-05	REGULATION OF CELL ACTIVATION	FALSE	REGULATION OF CELL ACTIVATION
	1		1.25e-10	ETS2|ARID2|SRF|ZBTB7B|CIZ1|IL1A|PBX2|ZKSCAN17|PIAS1|MKL1|ERF|PBX1|ICOSL|PHIP|KLF16|RELA|FOXO4|RXRB|FOXO3|ACVR1B|ATXN1|ATXN7|KLF6|ING1|MAPK8|VEGFA|MECP2|ESRRA|IGBP1|IKZF2|TCF7L2|TRIM28|POU5F1|NFKB1|TAF8|KAT2B|LPIN1|RUNX2|PPARG|CALCOCO1|TBL1XR1|FAM129A|ARRB1|IRAK1|MEF2D|MAML1|POU2F1|INHBA|MPV17|STAT5B|HINFP|IL6|NFIA|INSR|JMY|TCF3|MAML2|ADORA2A|DDIT3|MAML3|RORA|TAZ|ATF4|HDAC4|FUBP3|NFAT5|CEBPA|PLAGL…	POSITIVE REGULATION OF BIOSYNTHETIC PROCESS	69	ENR	POSITIVE REGULATION OF BIOSYNTHETIC PROCESS		1		2.42e-12	POSITIVE REGULATION OF BIOSYNTHETIC PROCESS	FALSE	POSITIVE REGULATION OF BIOSYNTHETIC PROCESS
0.999992		0.000114		MTSS1|CDC42|CAPZB|RAC1|VCL|PRDX5|STX2|ITGA6|SRA1|CYFIP1|CBY1|CAPG|PDGFA	CELL PROJECTION ASSEMBLY	13	ENR	CELL PROJECTION ASSEMBLY	1		7.87e-06		CELL PROJECTION ASSEMBLY	FALSE	CELL PROJECTION ASSEMBLY
1		1.1e-10		GNAI2|CDC42|ATP5E|ATP5D|PDE4D|ATP5C1|ATP2A2|SEPT2|NMI|DERA|NSF|ATP1A1|MYO1E|ATP6V0B|ATP5A1|NUDT1|PGP|RAC1|VCP|RAB5C|CNP|APOBEC1|ATP6V1E1|ATP6V0C|MX1|ATP2B4|DCTPP1|NT5C|KRAS|PNP|ATP5L|GNAS|ATP5B	NUCLEOBASE, NUCLEOSIDE AND NUCLEOTIDE CATABOLIC PROCESS	33	ENR	NUCLEOBASE, NUCLEOSIDE AND NUCLEOTIDE CATABOLIC PROCESS	1		2.94e-12		NUCLEOBASE, NUCLEOSIDE AND NUCLEOTIDE CATABOLIC PROCESS	FALSE	NUCLEOBASE, NUCLEOSIDE AND NUCLEOTIDE CATABOLIC PROCESS
	1		4.22e-09	FZD1|LRCH4|TGIF1|CCDC85B|KLF11|FOXP4|FOXP1|ZKSCAN17|PIAS1|KLF16|PHF21A|TOB1|MECP2|PER2|PER1|TFAP4|TRIM28|POU5F1|SIRT3|NFKB1|AEBP2|RUNX2|PPARG|GEM|JDP2|TRIB3|TBL1XR1|IRAK1|EHMT2|POU2F1|CBX4|CLP1|SCAI|CAV1|HIPK1|NRG1|BCL11A|TCF3|HOXB4|TXNIP|ATN1|IRF2BP2|TAZ|HDAC4|PKIG|HDAC5|BMI1|CEBPA|MAF1	NEGATIVE REGULATION OF NUCLEOBASE, NUCLEOSIDE, NUCLEOTIDE AND NUCLEIC ACID METABOLIC PROCESS	49	ENR	NEGATIVE REGULATION OF NUCLEOBASE, NUCLEOSIDE, NUCLEOTIDE AND NUCLEIC ACID METABOLIC PROCESS		1		1.08e-10	NEGATIVE REGULATION OF NUCLEOBASE, NUCLEOSIDE, NUCLEOTIDE AND NUCLEIC ACID METABOLIC PROCESS	FALSE	NEGATIVE REGULATION OF NUCLEOBASE, NUCLEOSIDE, NUCLEOTIDE AND NUCLEIC ACID METABOLIC PROCESS
0.999995		7.11e-05		TIMM8A1|YWHAZ|TOMM5|GRPEL1|TIMM13|TOMM40|MTX1	PROTEIN LOCALIZATION IN MITOCHONDRION	7	ENR	PROTEIN LOCALIZATION IN MITOCHONDRION	1		4.61e-06		PROTEIN LOCALIZATION IN MITOCHONDRION	FALSE	PROTEIN LOCALIZATION IN MITOCHONDRION
	0.991384		0.049285	SRC|IGF1R|PELI1|ADIPOR1|AXIN1|CD44|NOD1|IL1A|IL6|TRAF7	POSITIVE REGULATION OF INTRACELLULAR PROTEIN KINASE CASCADE	10	ENR	POSITIVE REGULATION OF INTRACELLULAR PROTEIN KINASE CASCADE		1		0.0086161	POSITIVE REGULATION OF INTRACELLULAR PROTEIN KINASE CASCADE	FALSE	POSITIVE REGULATION OF INTRACELLULAR PROTEIN KINASE CASCADE
	0.999944		0.000907	AEBP2|KMT5C|TBL1XR1|SETD1B|EMSY|MBTD1|ARID1A|CBX7|PHF2|EHMT2|KDM3A|CBX4|PHF21A|PHF1|SETD7|BANP|MECP2|MSL1|TCF3|HIST3H2A|CHD7|HDAC4|HDAC5|BMI1|PIM3|KAT2B	CHROMATIN ORGANIZATION	26	ENR	CHROMATIN ORGANIZATION		1		5.6e-05	CHROMATIN ORGANIZATION	FALSE	CHROMATIN ORGANIZATION
0.998578	0.999214	0.01129	0.0083162	PIP5K1C|PHGDH|SEPT2|MKKS|MMP2|CORO1A|CFL1|SGK1|SRA1|SH2B1|CD44|UCHL1|ITGB1|CXCR4|PDGFA|CAPZB|MTSS1|RSPH9|CD24A|RAC1|DVL1|CNP|MAPK8|LYN|MECP2|ITGA6|FAS|CYFIP1|AREG|STMN1|CAPG|SLC11A2|CDC42|IGF1R|LPIN1|PAK1|TSC1|ULK1|PRDX5|PLD2|STX3|DST|ACTB|ITGA1|VCL|BBS2|MPV17|CACNA1F|STX2|ADORA2A|FGFR1|GAS7|CBY1|TAZ|IFT20|PPP1R9B|AFG3L2	CELL PROJECTION ORGANIZATION	57	ENR	CELL PROJECTION ORGANIZATION	1	1	0.0014222	0.000786	CELL PROJECTION ORGANIZATION	FALSE	CELL PROJECTION ORGANIZATION
	0.999259		0.0079404	CD24A|STAT5B|BCL11A|MINK1|UNC13D|TCF3|LRRC8A|PSEN2|FOXP1|TLR7|ITGAL|IGBP1|NDRG1|SLC7A2|ICOSL|FAS|HS1BP3|CXCR4|RELB|CD1D1	LEUKOCYTE ACTIVATION	20	ENR	LEUKOCYTE ACTIVATION		1		0.000741	LEUKOCYTE ACTIVATION	FALSE	LEUKOCYTE ACTIVATION
	0.999996		9.76e-05	PSEN2|IGBP1|CAV1|N4BP1|IMPACT|INPP5K|INSR|MECP2|CNKSR3|FAM129A|FBXO31	NEGATIVE REGULATION OF PROTEIN MODIFICATION PROCESS	11	ENR	NEGATIVE REGULATION OF PROTEIN MODIFICATION PROCESS		1		4.36e-06	NEGATIVE REGULATION OF PROTEIN MODIFICATION PROCESS	FALSE	NEGATIVE REGULATION OF PROTEIN MODIFICATION PROCESS
	0.997908		0.017424	CSNK1E|N4BP1|TRIB3|TRIB1	REGULATION OF PROTEASOMAL PROTEIN CATABOLIC PROCESS	4	ENR	REGULATION OF PROTEASOMAL PROTEIN CATABOLIC PROCESS		1		0.0020915	REGULATION OF PROTEASOMAL PROTEIN CATABOLIC PROCESS	FALSE	REGULATION OF PROTEASOMAL PROTEIN CATABOLIC PROCESS
	0.992362		0.046212	ADORA2A|AARS|CDO1|SLC1A2	RESPONSE TO AMINE STIMULUS	4	ENR	RESPONSE TO AMINE STIMULUS		1		0.0076381	RESPONSE TO AMINE STIMULUS	FALSE	RESPONSE TO AMINE STIMULUS
	0.999711		0.0037103	SRF|CLP1|NRG1|TSC1|GAA|VEGFB|ADAM19|EGLN1|VEGFA|GNAQ|FOXP4|MAP2K5|DVL2|FOXP1|CHD7|ACVR2B|HDAC4|PKD1|HDAC5|RXRB|SEMA3C	HEART DEVELOPMENT	21	ENR	HEART DEVELOPMENT		1		0.000289	HEART DEVELOPMENT	FALSE	HEART DEVELOPMENT
0.991344		0.048513		CDC42|CDK11B|CENPE|RANBP1|YWHAH	REGULATION OF NUCLEAR DIVISION	5	ENR	REGULATION OF NUCLEAR DIVISION	1		0.0086558		REGULATION OF NUCLEAR DIVISION	FALSE	REGULATION OF NUCLEAR DIVISION
0.994919		0.031569		MACF1|FOLR2	POSTTRANSLATIONAL PROTEIN TARGETING TO MEMBRANE	2	ENR	POSTTRANSLATIONAL PROTEIN TARGETING TO MEMBRANE	1		0.0050806		POSTTRANSLATIONAL PROTEIN TARGETING TO MEMBRANE	FALSE	POSTTRANSLATIONAL PROTEIN TARGETING TO MEMBRANE
1		1.1e-08		GNAI2|CDC42|ATP5E|ATP5D|ATP5C1|ATP2A2|SEPT2|NMI|NSF|ATP1A1|MYO1E|ATP6V0B|ATP5A1|NUDT1|PGP|RAC1|VCP|RAB5C|ATP6V1E1|ATP6V0C|MX1|ATP2B4|KRAS|ATP5L|GNAS|ATP5B	PURINE NUCLEOSIDE TRIPHOSPHATE CATABOLIC PROCESS	26	ENR	PURINE NUCLEOSIDE TRIPHOSPHATE CATABOLIC PROCESS	1		3.75e-10		PURINE NUCLEOSIDE TRIPHOSPHATE CATABOLIC PROCESS	FALSE	PURINE NUCLEOSIDE TRIPHOSPHATE CATABOLIC PROCESS
	1		2.13e-11	FZD1|LRCH4|IMPACT|TGIF1|CCDC85B|KLF11|FOXP4|FOXP1|ZKSCAN17|PIAS1|KLF16|AGO4|RELA|PHF21A|TOB1|EIF4EBP2|MECP2|PER2|TNRC6B|PER1|TFAP4|IGBP1|TRIM28|POU5F1|SIRT3|NFKB1|FBXO31|CIRBP|AEBP2|RUNX2|PPARG|GEM|JDP2|TRIB3|TBL1XR1|FAM129A|PSEN2|IRAK1|INPP5K|EHMT2|POU2F1|CBX4|CLP1|SCAI|CAV1|HIPK1|NRG1|BCL11A|IL6|INSR|TCF3|HOXB4|TXNIP|ATN1|N4BP1|IRF2BP2|TAZ|HDAC4|PKIG|CNKSR3|HDAC5|BMI1|CEBPA|MAF1	NEGATIVE REGULATION OF MACROMOLECULE METABOLIC PROCESS	64	ENR	NEGATIVE REGULATION OF MACROMOLECULE METABOLIC PROCESS		1		3.61e-13	NEGATIVE REGULATION OF MACROMOLECULE METABOLIC PROCESS	FALSE	NEGATIVE REGULATION OF MACROMOLECULE METABOLIC PROCESS
0.999844	0.998555	0.001698	0.013485	SRF|MAFF|BCL2L1|RUNX1|PLCD1|EGLN1|LY6E|PYGO2|ENDOG|TAPT1|TPM1|MYO1E|SPINT1|DAD1|RIC8A|HES1|CAPN2|ITGB1|SLC30A1|INPP5K|PRMT1|ELL|ACVR1B|HINFP|PSMC3|VEGFA|PSMC4|CCNB2|COQ7|CDK11B|FLVCR1|GATAD2A|FGFR1|CHD7|NMT1|UBE2A|CITED2|GINS1|YBX1|PKD1|DAB2|POU5F1|ZFP830|ERCC2|CEBPA|BMI1|TAF8|PRDM1	IN UTERO EMBRYONIC DEVELOPMENT	48	ENR	IN UTERO EMBRYONIC DEVELOPMENT	1	1	0.000156	0.0014453	IN UTERO EMBRYONIC DEVELOPMENT	FALSE	IN UTERO EMBRYONIC DEVELOPMENT
0.997761		0.016355		NT5C|DERA|NUDT1	DEOXYRIBONUCLEOTIDE CATABOLIC PROCESS	3	ENR	DEOXYRIBONUCLEOTIDE CATABOLIC PROCESS	1		0.0022395		DEOXYRIBONUCLEOTIDE CATABOLIC PROCESS	FALSE	DEOXYRIBONUCLEOTIDE CATABOLIC PROCESS
0.999335		0.0060012		LAT2|TLR1|SPI1|YWHAZ|LYN|FCER1G|RHOH|PIRB	MYELOID LEUKOCYTE ACTIVATION	8	ENR	MYELOID LEUKOCYTE ACTIVATION	1		0.000665		MYELOID LEUKOCYTE ACTIVATION	FALSE	MYELOID LEUKOCYTE ACTIVATION
	0.993912		0.039383	FOXP1|TNFSF13B|FAS|ICOSL|TCF3	PRODUCTION OF MOLECULAR MEDIATOR OF IMMUNE RESPONSE	5	ENR	PRODUCTION OF MOLECULAR MEDIATOR OF IMMUNE RESPONSE		1		0.0060878	PRODUCTION OF MOLECULAR MEDIATOR OF IMMUNE RESPONSE	FALSE	PRODUCTION OF MOLECULAR MEDIATOR OF IMMUNE RESPONSE
1	1	7.65e-08	2.53e-08	SRC|MGMT|CASP4|CASP2|NOD1|SPI1|IFT57|AMBRA1|IGF1|PYCARD|MMP2|ENDOG|MKL1|HSPD1|RPS6|QARS|BAD|FCGR1|BAX|CD24A|MAPK8|FCER1G|BBC3|MECP2|CACYBP|FN1|EIF2AK2|BAG1|TPR|SMPD1|IGBP1|DUSP1|ERCC2|TSPO|BCL2L1|CTSB|RIPK3|SPHK1|CD74|GPX1|DAD1|MBD4|HTT|UBE2V2|HIPK1|VCP|STAT5B|SPP1|TPT1|EDNRB|PNP|AARS|ANXA5|TSC22D3|CYCS|BMI1|PLAGL2|UBE2M|CST3|HMGB1|YWHAH|KIT|HIP1|SGK1|CD44|PHIP|CXCR4|APIP|MNT|FOXO3|BAG4|SERINC3|E…	REGULATION OF CELL DEATH	122	ENR	REGULATION OF CELL DEATH	1	1	3.06e-09	7.48e-10	REGULATION OF CELL DEATH	FALSE	REGULATION OF CELL DEATH
0.991424	0.993626	0.048387	0.040845	XRN2|AKAP5|SGK1|ERF|NRG1|2810006K23RIK|STMN1|HDAC5	PROTEIN COMPLEX DISASSEMBLY	8	ENR	PROTEIN COMPLEX DISASSEMBLY	1	1	0.0085761	0.0063738	PROTEIN COMPLEX DISASSEMBLY	FALSE	PROTEIN COMPLEX DISASSEMBLY
	0.995705		0.029819	CHKB|CHKA	CDP-CHOLINE PATHWAY	2	ENR	CDP-CHOLINE PATHWAY		1		0.0042952	CDP-CHOLINE PATHWAY	FALSE	CDP-CHOLINE PATHWAY
	0.999899		0.0014846	FOXP1|CD24A|C3|CD37|STAT5B|PLD2|CADM1|TAP2|H2-T23|CD1D1	POSITIVE REGULATION OF IMMUNE EFFECTOR PROCESS	10	ENR	POSITIVE REGULATION OF IMMUNE EFFECTOR PROCESS		1		0.000101	POSITIVE REGULATION OF IMMUNE EFFECTOR PROCESS	FALSE	POSITIVE REGULATION OF IMMUNE EFFECTOR PROCESS
	0.999957		0.000739	TBC1D24|TBC1D23|ARHGAP27|TBC1D17|ARHGAP6|ARFGAP2|USP6NL|TBC1D10A|TBC1D10B|AGAP3|AGAP1|SGSM2|SPRY2	REGULATION OF GTPASE ACTIVITY	13	ENR	REGULATION OF GTPASE ACTIVITY		1		4.33e-05	REGULATION OF GTPASE ACTIVITY	FALSE	REGULATION OF GTPASE ACTIVITY
0.998258		0.013178		CCL2|CCR2	CHEMOKINE-MEDIATED SIGNALING PATHWAY	2	ENR	CHEMOKINE-MEDIATED SIGNALING PATHWAY	1		0.0017419		CHEMOKINE-MEDIATED SIGNALING PATHWAY	FALSE	CHEMOKINE-MEDIATED SIGNALING PATHWAY
1		7.6e-07		MDH1|MDH2|SUCLG1|SUCLA2|IDH1|CBR3|IDH2|IDH3A|FH1|SDHC|SDHB	COFACTOR CATABOLIC PROCESS	11	ENR	COFACTOR CATABOLIC PROCESS	1		3.69e-08		COFACTOR CATABOLIC PROCESS	FALSE	COFACTOR CATABOLIC PROCESS
0.994964		0.031569		CDC42|AKAP5|AIF1|EDNRB|CD74|SPHK1|ITGB1|HMGB1|LYN|RAP2B	POSITIVE REGULATION OF PROTEIN AMINO ACID PHOSPHORYLATION	10	ENR	POSITIVE REGULATION OF PROTEIN AMINO ACID PHOSPHORYLATION	1		0.0050365		POSITIVE REGULATION OF PROTEIN AMINO ACID PHOSPHORYLATION	FALSE	POSITIVE REGULATION OF PROTEIN AMINO ACID PHOSPHORYLATION
0.995328		0.031217		RALA|PTGS1|RAB8B|RALB|NCS1|SRGN|SCFD1|KCNN4|PLCD1|SPHK1|NOLC1|FCER1G|PRAM1|TXN1|PRDX1|NSF|ANXA1|AKAP5|CENPE|GLUD1|SLC30A1	REGULATION OF CELLULAR LOCALIZATION	21	ENR	REGULATION OF CELLULAR LOCALIZATION	1		0.0046724		REGULATION OF CELLULAR LOCALIZATION	FALSE	REGULATION OF CELLULAR LOCALIZATION
	0.999973		0.000494	CAV1|PPARG|GEM|HINFP|NFIA|PER2|PER1|TCF3|TFAP4|IGBP1|TCF7L2|IKZF2|TRIM28|IRAK1|HDAC4|CEBPA|NFKB1	REGULATION OF GENE-SPECIFIC TRANSCRIPTION	17	ENR	REGULATION OF GENE-SPECIFIC TRANSCRIPTION		1		2.73e-05	REGULATION OF GENE-SPECIFIC TRANSCRIPTION	FALSE	REGULATION OF GENE-SPECIFIC TRANSCRIPTION
0.999993		0.000105		CAPZB|CAPZA1|CAPZA2|TPM1|PFN1|TMSB4X|STMN1|CAPG	NEGATIVE REGULATION OF PROTEIN POLYMERIZATION	8	ENR	NEGATIVE REGULATION OF PROTEIN POLYMERIZATION	1		7.2e-06		NEGATIVE REGULATION OF PROTEIN POLYMERIZATION	FALSE	NEGATIVE REGULATION OF PROTEIN POLYMERIZATION
	0.997025		0.023359	CAV2|IGF1R|CAV1|BAG4|LCN2|OGT|TSC1|PFKL|INSR|ALDOC|FAS|BIRC2|BIRC3|SBF2|PRNP	PROTEIN OLIGOMERIZATION	15	ENR	PROTEIN OLIGOMERIZATION		1		0.0029753	PROTEIN OLIGOMERIZATION	FALSE	PROTEIN OLIGOMERIZATION
	1		7.82e-09	FZD1|LRCH4|TGIF1|CCDC85B|KLF11|FOXP4|FOXP1|ZKSCAN17|PIAS1|KLF16|PHF21A|TOB1|MECP2|PER2|PER1|TFAP4|TRIM28|POU5F1|SIRT3|NFKB1|AEBP2|RUNX2|PPARG|GEM|JDP2|TRIB3|TBL1XR1|IRAK1|EHMT2|POU2F1|CBX4|CLP1|SCAI|CAV1|HIPK1|NRG1|BCL11A|TCF3|HOXB4|TXNIP|ATN1|IRF2BP2|TAZ|HDAC4|PKIG|HDAC5|BMI1|CEBPA|MAF1	NEGATIVE REGULATION OF NITROGEN COMPOUND METABOLIC PROCESS	49	ENR	NEGATIVE REGULATION OF NITROGEN COMPOUND METABOLIC PROCESS		1		2.12e-10	NEGATIVE REGULATION OF NITROGEN COMPOUND METABOLIC PROCESS	FALSE	NEGATIVE REGULATION OF NITROGEN COMPOUND METABOLIC PROCESS
	0.999991		0.000186	FZD1|JAG1|SNAPIN|LRBA|PDPK1|AXIN1|ARHGEF18|ICOSL|KLF16|HBP1|RGS14|ACVR1B|TOB1|ARHGAP6|MAPK8|SIGLECE|BBC3|MECP2|GPR132|MKNK1|MKNK2|TCF7L2|ACVR2B|DUSP1|ERCC2|PMP22|PPARG|C3|SLC29A1|ADAM22|ADCY3|HS1BP3|APH1C|MBD4|HIPK1|PDE7A|DGKD|AGAP3|PKIG|DGKQ|TLE3|TLE2|DGAT1|LSR|MRGPRE|GPR176|GPR162|PIAS1|FPR1|FPR2|ABR|PHIP|GPR18|CSNK1G1|OLFR920|CD200R4|PLCB4|GPR157|P2RY14|GPR141|FOXO4|RAB43|RAB44|FOXO3|FST|SLC9A…	SIGNALING	196	ENR	SIGNALING		1		8.85e-06	SIGNALING	FALSE	SIGNALING
	0.99922		0.0082845	PIK3CA|SIAH1A|CSF1|CHD7|BBS2|STAT5B|FTO|PEX5|PAN3|CELF1	REGULATION OF MULTICELLULAR ORGANISM GROWTH	10	ENR	REGULATION OF MULTICELLULAR ORGANISM GROWTH		1		0.00078	REGULATION OF MULTICELLULAR ORGANISM GROWTH	FALSE	REGULATION OF MULTICELLULAR ORGANISM GROWTH
0.99952		0.0045092		AKAP5|GNAI2|NCS1|TSPO|DBI|LYN|SLC30A1|CACNA1F|IGF1|SLC8A1|BAX	REGULATION OF CALCIUM ION TRANSPORT	11	ENR	REGULATION OF CALCIUM ION TRANSPORT	1		0.00048		REGULATION OF CALCIUM ION TRANSPORT	FALSE	REGULATION OF CALCIUM ION TRANSPORT
	1		4.07e-11	ETS2|ARID2|SRF|ZBTB7B|CIZ1|PBX2|ZKSCAN17|PIAS1|MKL1|ERF|PBX1|ICOSL|PHIP|KLF16|RELA|FOXO4|RXRB|FOXO3|ACVR1B|ATXN1|ATXN7|KLF6|ING1|MAPK8|VEGFA|MECP2|ESRRA|IGBP1|IKZF2|TCF7L2|TRIM28|POU5F1|NFKB1|TAF8|KAT2B|LPIN1|RUNX2|PPARG|CALCOCO1|TBL1XR1|FAM129A|ARRB1|IRAK1|MEF2D|MAML1|POU2F1|INHBA|MPV17|STAT5B|HINFP|IL6|NFIA|INSR|JMY|TCF3|MAML2|DDIT3|MAML3|RORA|TAZ|ATF4|HDAC4|FUBP3|NFAT5|CEBPA|PLAGL2|CD1D1	POSITIVE REGULATION OF MACROMOLECULE BIOSYNTHETIC PROCESS	67	ENR	POSITIVE REGULATION OF MACROMOLECULE BIOSYNTHETIC PROCESS		1		7.14e-13	POSITIVE REGULATION OF MACROMOLECULE BIOSYNTHETIC PROCESS	FALSE	POSITIVE REGULATION OF MACROMOLECULE BIOSYNTHETIC PROCESS
0.99993		0.00082		CDC42|CORO1A|MTSS1|CFL1|LCP1|HSP90B1|AIF1|ARPC4|GAS7|WAS	ACTIN FILAMENT ORGANIZATION	10	ENR	ACTIN FILAMENT ORGANIZATION	1		6.95e-05		ACTIN FILAMENT ORGANIZATION	FALSE	ACTIN FILAMENT ORGANIZATION
1		5.86e-06		CFP|ME2|C1QB|C1QA|APOBEC1|CD74|C1QC|LYN|FCER1G|PRDX2|PRDX1|ACE|LAT2|YWHAZ|H2-DMA|RSAD2|PTPN6|FCGR1|IRF7|PIRB	IMMUNE EFFECTOR PROCESS	20	ENR	IMMUNE EFFECTOR PROCESS	1		3.19e-07		IMMUNE EFFECTOR PROCESS	FALSE	IMMUNE EFFECTOR PROCESS
1	0.999995	1.4e-26	0.000102	ATP5E|PDE4B|ATP5D|APOE|PDE4D|AMBRA1|ATP5C1|PLCD1|ARSB|DRAM1|SEPT2|FH1|OAS2|ATG3|USP14|ENDOG|BCKDHB|ATP1A1|MEX3D|AXIN1|SMOX|BAD|PEX5|ACOX3|MAN1B1|FBXL12|PGP|MAP1LC3B|CD36|CSAD|RAC1|CLN6|PFKL|RAB5C|CNP|APOBEC1|PSMC5|PSMC6|LYZ2|PSMC3|CDO1|PSMC4|PSMC1|PSMC2|ACAP1|SMPD1|PLA2G2D|PTER|DHCR24|RPIA|FBXO8|GLB1|LSM7|HSD17B4|LSM6|ACSL1|GNAI2|LPIN1|SIAH1A|IDH3A|ULK1|GPX1|GPX3|ACAA2|PSMA5|DNAJC3|PSMA6|PSMA3|PS…	CATABOLIC PROCESS	172	ENR	CATABOLIC PROCESS	1	1	7.49e-29	4.6e-06	CATABOLIC PROCESS	FALSE	CATABOLIC PROCESS
1		1.2e-11		ATIC|ATP5E|ATP5D|ATP5C1|ATP2A2|ATP5F1|ATP6V0A1|ADSL|ATP1A3|ATP1A1|ATP5J2|ADSSL1|CMPK2|ATP6V0B|ATP5A1|NME4|ATP6V1D|NME1|CNP|UMPS|ATP6V1E1|ATP6V0E|DTYMK|AK3|G6PDX|PNP|ATP5K|ATP5J|ATP5G3|ATP5G1|ATP5L|ATP5B	NUCLEOTIDE BIOSYNTHETIC PROCESS	32	ENR	NUCLEOTIDE BIOSYNTHETIC PROCESS	1		2.7e-13		NUCLEOTIDE BIOSYNTHETIC PROCESS	FALSE	NUCLEOTIDE BIOSYNTHETIC PROCESS
0.999951		0.000603		CFL1|PFN1|CENPE|RAC1|PLEK|ACTR3|SYNPO|ARPC2	POSITIVE REGULATION OF CYTOSKELETON ORGANIZATION	8	ENR	POSITIVE REGULATION OF CYTOSKELETON ORGANIZATION	1		4.93e-05		POSITIVE REGULATION OF CYTOSKELETON ORGANIZATION	FALSE	POSITIVE REGULATION OF CYTOSKELETON ORGANIZATION
1	0.999902	1.14e-06	0.0014555	MGMT|CASP4|CASP2|CST3|IGF1|YWHAH|KIT|SGK1|MKL1|CD44|HSPD1|PHIP|RPS6|QARS|APIP|BAX|EIF5A|MAPK8|FCER1G|VEGFA|MECP2|FN1|CACYBP|BIRC5|TFAP4|BAG1|AIF1|IGBP1|KRAS|FAS|ERCC2|NFKB1|BCL2L1|CTSB|PTMA|CD74|SPHK1|PRDX2|GPX1|PSEN2|DAD1|TNFSF13B|PRNP|HTT|UBE2V2|STAT5B|SPP1|TPT1|TIMP1|GNAQ|CFDP1|ANXA1|ADORA2A|PIK3CA|EDNRB|PNP|FGFR1|AVEN|AARS|ATF5|YBX1|TSC22D3|BMI1	NEGATIVE REGULATION OF CELL DEATH	63	ENR	NEGATIVE REGULATION OF CELL DEATH	1	1	5.63e-08	9.77e-05	NEGATIVE REGULATION OF CELL DEATH	FALSE	NEGATIVE REGULATION OF CELL DEATH
1	1	5.19e-06	5.99e-16	SRC|PIP5K1A|PIP5K1C|ATP5E|PSTK|ATP5D|MT-ND5|CDK19|ATP5C1|ATP5F1|DCK|MT-ND2|CHKB|PHKG2|CHKA|PDPK1|CFL1|ATP1A1|PRKAR1A|UQCRC1|PTPRS|MT-CO3|CDC42BPG|MTMR10|MTMR14|ACVR1B|PINK1|SNRK|PFKL|MAPK8|LYN|AK3|MECP2|PPP2R3D|EIF2AK2|MKNK1|DSTYK|MKNK2|SLC37A2|RPS6KA4|TK2|ACVR2B|RPS6KA5|TRIM28|DUSP1|WEE1|GNAI2|CSPG4|LPIN1|PTPA|PAK1|CSNK1E|RIPK3|ULK3|SPHK1|CD74|TRIB3|ULK1|TRIB1|ATP6V0D2|TXK|NLK|PTP4A3|CCND1|INPP5…	PHOSPHORUS METABOLIC PROCESS	170	ENR	PHOSPHORUS METABOLIC PROCESS	1	1	2.8e-07	7.19e-18	PHOSPHORUS METABOLIC PROCESS	FALSE	PHOSPHORUS METABOLIC PROCESS
0.999994	0.999481	9.28e-05	0.0058767	TLR8|TLR13|CCL12|PLEK|CCL7|CCL24|CCR1|CCL5|IL1A|SERPINE1|CCL3|PYCARD|MMP2|TLR7|THBS1|CD44|YWHAZ|FCGR1|ALOX5AP|BAX|CFP|CD24A|TLR1|CCR2|F7|LYST|MAPK8|NLRC4|LYN|FN1|LCP1|ORM1|FERMT3|PROCR|CCL2|TOLLIP|PPARG|CFB|C1QB|C3|C1QA|SPHK1|SAA3|C1QC|SAAL1|PRDX2|GPX1|SLC1A2|SLC7A2|PLAU|NUPR1|NDST1|VWF|STAT5B|CYSLTR1|TNFRSF1B|IL6|UNC13D|P2RY12|ANXA5|CXCL3|CD180|ALOX5	RESPONSE TO WOUNDING	63	ENR	RESPONSE TO WOUNDING	1	1	6.22e-06	0.000519	RESPONSE TO WOUNDING	FALSE	RESPONSE TO WOUNDING
0.994919		0.031569		CYCS|BAX	ACTIVATION OF CASPASE ACTIVITY BY CYTOCHROME C	2	ENR	ACTIVATION OF CASPASE ACTIVITY BY CYTOCHROME C	1		0.0050806		ACTIVATION OF CASPASE ACTIVITY BY CYTOCHROME C	FALSE	ACTIVATION OF CASPASE ACTIVITY BY CYTOCHROME C
0.99998		0.000272		MDH1|MDH2|DCXR|CBR2|IDH3A|LDHB|LDHA|G6PDX|TALDO1	NICOTINAMIDE NUCLEOTIDE METABOLIC PROCESS	9	ENR	NICOTINAMIDE NUCLEOTIDE METABOLIC PROCESS	1		2.04e-05		NICOTINAMIDE NUCLEOTIDE METABOLIC PROCESS	FALSE	NICOTINAMIDE NUCLEOTIDE METABOLIC PROCESS
0.99874	0.999994	0.010343	0.000134	PLEK|PLCD1|MINK1|KIT|PIAS1|IRAK4|ARHGEF18|RAB7|RAB2A|MAP4K1|FGF13|RHOH|RAP2B|AKR1B3|RAB43|RAB44|CXCR3|RALA|SLC9A1|SAV1|RALB|NCS1|MAP3K3|RAC1|TLR1|RAB5C|EIF4EBP2|MAPK8|DBNL|MRAS|RHEBL1|MKNK1|MAP2K5|RRAD|MKNK2|RAP1B|RGL2|KRAS|RAB9|STK17B|RPS6KA4|ARHGEF7|RALGPS1|DHCR24|RPS6KA5|PSD3|ARHGAP31|RND3|GNAI2|CDC42|CSPG4|CDC42SE1|RIPK3|GEM|CD74|ULK1|PRDX2|RRAS2|DOK2|LRRK2|TXK|LRRK1|RAF1|ARRB1|NLK|DUSP16|IRA…	INTRACELLULAR SIGNAL TRANSDUCTION	89	ENR	INTRACELLULAR SIGNAL TRANSDUCTION	1	1	0.0012599	6.17e-06	INTRACELLULAR SIGNAL TRANSDUCTION	FALSE	INTRACELLULAR SIGNAL TRANSDUCTION
1		1.03e-06		CAPZB|CAPZA1|UBE2V2|CAPZA2|RALB|PFN1|RAC1|ARPC1B|PLEK|ACTR3|HSP90AA1|TMSB4X|CORO1A|TPM1|ARPC5|ARPC3|SYNPO|ARPC2|STMN1|CAPG	REGULATION OF CELLULAR COMPONENT BIOGENESIS	20	ENR	REGULATION OF CELLULAR COMPONENT BIOGENESIS	1		5.09e-08		REGULATION OF CELLULAR COMPONENT BIOGENESIS	FALSE	REGULATION OF CELLULAR COMPONENT BIOGENESIS
1	0.999352	1.08e-12	0.0070861	SRF|SRGN|SPI1|POP1|APOE|KCNN4|PLCD1|NUCB2|PARK7|FH1|SNAPIN|SLC8A1|IGF1|MKKS|CCL3|CHKA|C3AR1|VPS54|CFL1|ATP1A1|AXIN1|ARHGEF18|RAB7|CPEB1|RPS6|LGI4|BAD|BAX|CD36|RAC1|CCR2|F7|CLN6|LYST|CNP|LYN|BBC3|MECP2|FN1|COMMD1|SYN1|TPR|KDELR1|FLVCR1|TXNDC16|ACVR2B|FERMT3|DAB2|ERCC2|ARHGAP4|CAPG|SLC11A2|PMP22|SLC6A12|PPARG|SH3BGRL3|SLC29A1|C3|RNPEP|EMP1|ULK1|IDUA|GPX1|ADAM22|EMP3|TXN1|DNAJC2|SLC30A1|INPP5K|CYBA|…	REGULATION OF BIOLOGICAL QUALITY	190	ENR	REGULATION OF BIOLOGICAL QUALITY	1	1	1.98e-14	0.000648	REGULATION OF BIOLOGICAL QUALITY	FALSE	REGULATION OF BIOLOGICAL QUALITY
	0.995932		0.028986	IGBP1|IKZF2|PPARG|HINFP|TRIM28|HDAC4|NFIA|CEBPA|NFKB1|TCF3	POSITIVE REGULATION OF GENE-SPECIFIC TRANSCRIPTION	10	ENR	POSITIVE REGULATION OF GENE-SPECIFIC TRANSCRIPTION		1		0.0040683	POSITIVE REGULATION OF GENE-SPECIFIC TRANSCRIPTION	FALSE	POSITIVE REGULATION OF GENE-SPECIFIC TRANSCRIPTION
	1		8.49e-06	SRF|PHGDH|AMBRA1|TGIF1|IPMK|LSR|FOXP4|PBX2|FOXP1|AXIN1|PBX1|RIC8A|ELL|ACVR1B|RPA2|VEGFA|MECP2|HLX|ZFP358|FLVCR1|TCF7L2|ACVR2B|POU5F1|ERCC2|TAF8|PRDM1|SPRY2|MAFF|LMO4|RUNX1|TSC1|EGLN1|FRAT1|PYGO2|DVL2|TAPT1|PSEN2|INPP5K|POU2F1|NDST1|INHBA|HINFP|GNAQ|SCRIB|TCF3|IMPAD1|HOXB4|LDB1|CHD7|HOXB3|CITED2|PKD1|BMI1|CEBPA|SEMA3C	EMBRYONIC DEVELOPMENT	55	ENR	EMBRYONIC DEVELOPMENT		1		3.32e-07	EMBRYONIC DEVELOPMENT	FALSE	EMBRYONIC DEVELOPMENT
0.999801	0.997928	0.0020946	0.017398	CDC42|EIF4G2|PELI1|CSNK1E|FZD1|CD74|SPHK1|HMGB1|TRIB3|TRIB1|FAM129A|ERF|CD44|AURKAIP1|PIWIL2|ITGB1|EIF3C|RAP2B|UBE2V2|ACVR1B|CD24A|EIF5A|CLN6|MPV17|HSPA5|LYN|IL6|AKAP5|GSK3A|AIF1|EDNRB	POSITIVE REGULATION OF CELLULAR PROTEIN METABOLIC PROCESS	31	ENR	POSITIVE REGULATION OF CELLULAR PROTEIN METABOLIC PROCESS	1	1	0.000199	0.0020723	POSITIVE REGULATION OF CELLULAR PROTEIN METABOLIC PROCESS	FALSE	POSITIVE REGULATION OF CELLULAR PROTEIN METABOLIC PROCESS
0.999984	0.999954	0.000219	0.000767	NUP62|ATP5E|ATP5D|ATP5C1|ATP5F1|KCNN4|SLC8A1|ABCC5|SLC16A10|ATP1A1|MCOLN1|PGP|SLC25A37|CD36|GRPEL1|SLC25A30|SLC25A33|SLC25A36|SLC23A2|AQP9|LAT2|SLC37A2|SPIN1|FLVCR2|CLCN7|SLC12A6|SLC11A2|SLC7A5|COX5A|SLC29A1|ATP6V0D2|SLC7A1|SLC7A2|TRPM2|SLC7A8|ABCB1A|SLC30A1|ABCB1B|ATP5A1|HTT|KCNN3|SLC16A1|TMCO3|SLCO3A1|UCP2|FOLR2|CACNA1F|SLC35B1|SLC7A11|SLC26A11|SLC22A18|SLC39A4|SAT1|VDAC3|ATP2A2|ATP6V0A1|S100A6…	TRANSMEMBRANE TRANSPORT	105	ENR	TRANSMEMBRANE TRANSPORT	1	1	1.61e-05	4.56e-05	TRANSMEMBRANE TRANSPORT	FALSE	TRANSMEMBRANE TRANSPORT
0.999998	1	3.88e-05	8.2e-36	ZBTB7B|PPARGC1B|SPI1|FZD1|POP1|RBPJ|PSMD4|SETD1B|PBX2|NR1D2|DNTTIP2|MEX3D|EID1|PBX1|THAP11|PRKAR1A|CPEB1|PADI4|AGO4|HBP1|PHF2|CDCA7|PDGFA|ELL|PHF1|SETD7|ARHGAP6|ING1|PDGFC|LYN|MECP2|MRPL28|SNF8|NOSTRIN|MED19|POU5F1|POU5F2|SIRT3|KAT2B|MED11|AEBP2|MED10|PELI1|TSPO|PPARG|JDP2|SPHK1|FAM129A|ADCY3|DYNLL1|MED29|MEF2D|YLPM1|HIPK1|HINFP|NFIA|LEO1|ZFP687|CCNT1|ATN1|ZBTB20|RORA|ZBTB22|DACH1|MAF1|RUVBL2|PIA…	REGULATION OF PRIMARY METABOLIC PROCESS	397	ENR	REGULATION OF PRIMARY METABOLIC PROCESS	1	1	2.44e-06	1.77e-38	REGULATION OF PRIMARY METABOLIC PROCESS	FALSE	REGULATION OF PRIMARY METABOLIC PROCESS
0.994953		0.031569		HIP1|CLINT1|AP2B1	MEMBRANE BUDDING	3	ENR	MEMBRANE BUDDING	1		0.0050473		MEMBRANE BUDDING	FALSE	MEMBRANE BUDDING
1		1.65e-12		ATP5E|ATP5D|ATP6V1D|ATP5C1|ATP5F1|ATP6V0A1|ATP6V1E1|ATP6V0C|SLC36A2|ATP6V0E|UQCR11|ATP5J2|ATP5K|ATP5J|ATP5G3|ATP6V0B|ATP5G1|ATP5L|ATP5A1|ATP5B|COX5A	HYDROGEN TRANSPORT	21	ENR	HYDROGEN TRANSPORT	1		3.28e-14		HYDROGEN TRANSPORT	FALSE	HYDROGEN TRANSPORT
	0.994488		0.036182	ARG2|CEBPA|ASS1	AMIDE BIOSYNTHETIC PROCESS	3	ENR	AMIDE BIOSYNTHETIC PROCESS		1		0.0055119	AMIDE BIOSYNTHETIC PROCESS	FALSE	AMIDE BIOSYNTHETIC PROCESS
0.997837		0.015898		PTGS1|PDPN|SPHK1|PTGES3	PROSTAGLANDIN METABOLIC PROCESS	4	ENR	PROSTAGLANDIN METABOLIC PROCESS	1		0.0021628		PROSTAGLANDIN METABOLIC PROCESS	FALSE	PROSTAGLANDIN METABOLIC PROCESS
1	1	7.34e-08	4.91e-19	MGMT|POP5|ZBTB7B|POP7|WDR12|GTF2H5|PPARGC1B|SPI1|LRPPRC|IFT57|NFIC|ZFP280D|POLG|TGIF1|BZW1|ALKBH2|KLF11|PSMD4|SETD1B|HMGN5|PBX2|MPC2|ENDOG|NR1D2|DNTTIP2|SNRNP35|LARS2|MEX3D|MKL1|EID1|PBX1|THAP11|HMGN1|ICOSL|CPEB1|RPS6|ARID1A|GTF2F1|PADI4|KLF16|GTF2F2|HBP1|THOC6|CRY1|PHF2|CDCA7|EBNA1BP2|NHP2|ELL|KDM3A|PHF1|SETD7|SNRNP25|NR2C2|SNRPA|CNP|PABPN1|TARS|MECP2|AK6|HLX|STIP1|ORC2|TRA2A|SNF8|TYW1|SMN1|TCF7…	NUCLEIC ACID METABOLIC PROCESS	337	ENR	NUCLEIC ACID METABOLIC PROCESS	1	1	2.85e-09	4.38e-21	NUCLEIC ACID METABOLIC PROCESS	FALSE	NUCLEIC ACID METABOLIC PROCESS
	0.995468		0.030934	ZFP358|TCF7L2|MSI2|POU5F1|KIT	STEM CELL DEVELOPMENT	5	ENR	STEM CELL DEVELOPMENT		1		0.004532	STEM CELL DEVELOPMENT	FALSE	STEM CELL DEVELOPMENT
	0.992636		0.044723	MGAT1|DGAT2|DGAT1	ACYLGLYCEROL BIOSYNTHETIC PROCESS	3	ENR	ACYLGLYCEROL BIOSYNTHETIC PROCESS		1		0.0073644	ACYLGLYCEROL BIOSYNTHETIC PROCESS	FALSE	ACYLGLYCEROL BIOSYNTHETIC PROCESS
	0.996718		0.024972	PSEN2|ARG2|GAA|VEGFB|CXCR4	STRIATED MUSCLE CONTRACTION	5	ENR	STRIATED MUSCLE CONTRACTION		1		0.0032819	STRIATED MUSCLE CONTRACTION	FALSE	STRIATED MUSCLE CONTRACTION
0.999999	1	1.83e-05	2.26e-36	ZBTB7B|PPARGC1B|SPI1|FZD1|POP1|RBPJ|ALKBH2|PSMD4|SETD1B|PBX2|NR1D2|DNTTIP2|MEX3D|EID1|PBX1|THAP11|PRKAR1A|CPEB1|PADI4|AGO4|HBP1|PHF2|CDCA7|PDGFA|ELL|PHF1|SETD7|ARHGAP6|ING1|PDGFC|LYN|MECP2|MRPL28|SNF8|NOSTRIN|MED19|AREG|POU5F1|POU5F2|SIRT3|KAT2B|MED11|AEBP2|MED10|PELI1|TSPO|PPARG|JDP2|SPHK1|FAM129A|ADCY3|DYNLL1|MED29|MEF2D|MBD4|HTT|YLPM1|HIPK1|HINFP|NFIA|LEO1|ZFP687|DGKD|CCNT1|CSF1|CENPE|ATN1|ZBT…	REGULATION OF METABOLIC PROCESS	433	ENR	REGULATION OF METABOLIC PROCESS	1	1	1.09e-06	4.18e-39	REGULATION OF METABOLIC PROCESS	FALSE	REGULATION OF METABOLIC PROCESS
	0.999998		4.69e-05	IGF1R|MAP3K3|CLK4|CLK1|ULK1|INSR|LRRK2|KIT|NLK|CSNK1G1|TRIM28|IRAK1|AATK|PIM3	PROTEIN AMINO ACID AUTOPHOSPHORYLATION	14	ENR	PROTEIN AMINO ACID AUTOPHOSPHORYLATION		1		1.95e-06	PROTEIN AMINO ACID AUTOPHOSPHORYLATION	FALSE	PROTEIN AMINO ACID AUTOPHOSPHORYLATION
	0.998557		0.013485	CD24A|STAT5B|BCL11A|MINK1|UNC13D|TCF3|LRRC8A|PSEN2|FOXP1|ITGAL|IGBP1|ICOSL|FAS|HS1BP3|CXCR4|RELB|CD1D1	LYMPHOCYTE ACTIVATION	17	ENR	LYMPHOCYTE ACTIVATION		1		0.0014432	LYMPHOCYTE ACTIVATION	FALSE	LYMPHOCYTE ACTIVATION
	0.999469		0.0059658	SLC7A1|SLC7A2|SLC15A4	BASIC AMINO ACID TRANSPORT	3	ENR	BASIC AMINO ACID TRANSPORT		1		0.000531	BASIC AMINO ACID TRANSPORT	FALSE	BASIC AMINO ACID TRANSPORT
	0.999682		0.0039708	CD274|CD38|PAG1|CD24A|PELI1|STAT5B|LYST|IL6|HLX|ADORA2A|ITGAL|TNFSF13B|ICOSL|FAS|BMI1|CD1D1	REGULATION OF LYMPHOCYTE ACTIVATION	16	ENR	REGULATION OF LYMPHOCYTE ACTIVATION		1		0.000318	REGULATION OF LYMPHOCYTE ACTIVATION	FALSE	REGULATION OF LYMPHOCYTE ACTIVATION
0.999999	0.992319	1.21e-05	0.0463	YWHAB|SEPT2|TAP2|TUBB6|ALDOC|HIP1|ARPC4|PDSS1|CBR2|GTF2F1|GTF2F2|ALOX5AP|BAX|MTSS1|BAG4|PFKL|DVL1|PDGFC|TAF12|TAF10|AK6|WAS|TFAP4|ACAT1|DCTPP1|FAS|FERMT3|SBF2|FBXO31|IGF1R|PAK1|LCN2|OGT|TSC1|GEM|CD74|AP2B1|VAMP8|ST13|MGP|PRNP|CUTA|CAV2|CAV1|CLINT1|VCP|INSR|OLFM1|GAS7|ANXA5|BIRC2|H2-DMA|BIRC3|WASL	PROTEIN COMPLEX ASSEMBLY	54	ENR	PROTEIN COMPLEX ASSEMBLY	1	1	7.01e-07	0.0076811	PROTEIN COMPLEX ASSEMBLY	FALSE	PROTEIN COMPLEX ASSEMBLY
0.999999	0.998204	2.42e-05	0.015523	FADS3|SUCLG1|PHGDH|FH1|BCKDHB|LARS2|SCD2|PADI4|ADI1|PEX5|APIP|ALOX5AP|ACOX3|ASS1|ME2|CD36|CSAD|CDO1|TARS|MAT2A|MECP2|SLC23A2|PDPN|FAS|ASNS|WARS2|ARG2|CARS|GCSH|HSD17B4|ACSL1|PTGES3|CYP4F13|GAMT|MECR|LPIN1|ACOT7|PPARG|RNPEP|ARG1|SPHK1|IDH3A|PLA2G15|LDHB|NDUFAB1|LDHA|ELOVL6|GPD2|ACAA2|PLD1|ADIPOR1|ADIPOR2|NARS|SUCLA2|GLUD1|P4HB|SDHB|HTT|PTGS1|PCK2|DARS|STAT5B|PSAT1|RARS|IDH1|IDH2|PRKAB2|ACACA|ALDH6…	OXOACID METABOLIC PROCESS	80	ENR	OXOACID METABOLIC PROCESS	1	1	1.46e-06	0.0017964	OXOACID METABOLIC PROCESS	FALSE	OXOACID METABOLIC PROCESS
0.999994	0.999998	8.7e-05	5.87e-05	NUP62|SRF|AMBRA1|PLCD1|JAG1|RBPJ|TGIF1|IGF1|SLFN1|PBX1|HMGN1|ICOSL|HES1|PGF|CDCA7|AKR1B3|BAX|BTG1|PDGFA|CD24A|APOBEC1|CNP|PDGFC|LYN|MECP2|PPP2R3D|HLX|DHCR24|AREG|PMP22|SPRY2|GNAI2|PELI1|TSPO|BCL2L1|RUNX2|PPARG|SPHK1|CCND1|PLAU|CYBA|EGLN3|S100A13|CDKN2C|PTGS1|HIPK1|STAT5B|CSF1|EDNRB|PNP|BMI1|SAT1|CD38|CST3|HMGB1|SERPINE1|KIT|CORO1A|FOXP1|IRAK4|PHIP|CD276|ARHGAP5|FTO|ITGB1|RELA|AY036118|FOXO4|CD274…	REGULATION OF CELL PROLIFERATION	104	ENR	REGULATION OF CELL PROLIFERATION	1	1	5.78e-06	2.49e-06	REGULATION OF CELL PROLIFERATION	FALSE	REGULATION OF CELL PROLIFERATION
	0.993453		0.04187	CD38|CD24A|PELI1|TNFSF13B|FAS|STAT5B|BMI1	REGULATION OF B CELL ACTIVATION	7	ENR	REGULATION OF B CELL ACTIVATION		1		0.0065467	REGULATION OF B CELL ACTIVATION	FALSE	REGULATION OF B CELL ACTIVATION
1		4.43e-12		SAT1|ATP5E|ATP5D|PDE4D|ATP5C1|ATP2A2|SEPT2|NMI|DERA|ATP1A1|ATP6V0B|BAD|PAOX|PGP|RAC1|RAB5C|APOBEC1|CNP|ATP6V0C|G6PDX|MX1|ATP2B4|DCTPP1|NT5C|KRAS|CBR3|GCSH|HSD17B4|GNAI2|CDC42|ACOT7|ADH5|LDHB|COMT|LDHA|NSF|ACAA2|MYO1E|ATP5A1|NUDT1|VCP|ATP6V1E1|TALDO1|MDH1|MDH2|HADHA|PNP|ATP5L|GNAS|ATP5B	SMALL MOLECULE CATABOLIC PROCESS	50	ENR	SMALL MOLECULE CATABOLIC PROCESS	1		9.46e-14		SMALL MOLECULE CATABOLIC PROCESS	FALSE	SMALL MOLECULE CATABOLIC PROCESS
	0.999973		0.000486	TBC1D10A|TBC1D24|TBC1D10B|TBC1D23|AGAP3|ARHGAP27|TBC1D17|AGAP1|ARFGAP2|USP6NL|SGSM2|SPRY2	REGULATION OF RAS GTPASE ACTIVITY	12	ENR	REGULATION OF RAS GTPASE ACTIVITY		1		2.68e-05	REGULATION OF RAS GTPASE ACTIVITY	FALSE	REGULATION OF RAS GTPASE ACTIVITY
	0.998848		0.011443	SRC|DYRK2|CLK4|CLK1|INSR|IL12RB2|KIT	PEPTIDYL-TYROSINE MODIFICATION	7	ENR	PEPTIDYL-TYROSINE MODIFICATION		1		0.0011517	PEPTIDYL-TYROSINE MODIFICATION	FALSE	PEPTIDYL-TYROSINE MODIFICATION
	0.999989		0.00022	LPIN1|STAT5B|EIF4EBP2|TRIB3|INSR|SOCS7|MMP2|TFAP4|GSK3A|SGK1|ADIPOR1|ADIPOR2|PDE3B|PHIP	CELLULAR RESPONSE TO HORMONE STIMULUS	14	ENR	CELLULAR RESPONSE TO HORMONE STIMULUS		1		1.06e-05	CELLULAR RESPONSE TO HORMONE STIMULUS	FALSE	CELLULAR RESPONSE TO HORMONE STIMULUS
0.992487		0.042891		TLN1|SRGN|PFN1|CENPE|TMSB4X	MAINTENANCE OF PROTEIN LOCATION	5	ENR	MAINTENANCE OF PROTEIN LOCATION	1		0.007513		MAINTENANCE OF PROTEIN LOCATION	FALSE	MAINTENANCE OF PROTEIN LOCATION
	0.999487		0.0058311	HTR7|TBC1D24|TBC1D23|GABBR1|ARHGAP27|TBC1D17|ARHGAP6|GNAQ|ARFGAP2|USP6NL|ADCY3|ADORA2A|TBC1D10A|TBC1D10B|AGAP3|AGAP1|SGSM2|SPRY2	REGULATION OF NUCLEOTIDE METABOLIC PROCESS	18	ENR	REGULATION OF NUCLEOTIDE METABOLIC PROCESS		1		0.000513	REGULATION OF NUCLEOTIDE METABOLIC PROCESS	FALSE	REGULATION OF NUCLEOTIDE METABOLIC PROCESS
0.999255	0.997367	0.0065152	0.021281	XRN2|CD24A|NRG1|AIFM1|2810006K23RIK|ENDOG|AKAP5|SGK1|ERF|DNASE1L3|STMN1|HDAC5|BAX	CELLULAR COMPONENT DISASSEMBLY	13	ENR	CELLULAR COMPONENT DISASSEMBLY	1	1	0.000745	0.002633	CELLULAR COMPONENT DISASSEMBLY	FALSE	CELLULAR COMPONENT DISASSEMBLY
1	1	3.25e-09	5.84e-08	NUP62|MGMT|NOD1|IFT57|POP1|APOE|PLCD1|SEPT2|PYCARD|AXIN1|ARHGEF18|PRKAR1A|BAD|BAX|BTG1|RGS14|OAZ1|RAC1|ARHGAP6|PDGFC|BBC3|PPP2R3D|FN1|ACAP1|EIF2B3|ACVR2B|ARG2|ARHGAP4|SPRY2|GNAI2|CSPG4|BCL2L1|CTSB|PPARG|SPHK1|CD74|TRIB3|TRIB1|ADCY3|DYNLL1|DNAJC3|CCND1|ANG|APH1C|VCP|GADD45A|USP6NL|CCNI|DGKD|RANBP10|CSF1|TBC1D10A|EDNRB|TBC1D10B|CENPE|AGAP3|PKIG|GNAS|CYCS|TIAM1|SGSM2|DGKQ|TBC1D24|TBC1D23|CST3|TBC1D1…	REGULATION OF CATALYTIC ACTIVITY	135	ENR	REGULATION OF CATALYTIC ACTIVITY	1	1	1.06e-10	1.85e-09	REGULATION OF CATALYTIC ACTIVITY	FALSE	REGULATION OF CATALYTIC ACTIVITY
0.99279	0.998759	0.041705	0.012179	CD274|PAG1|CD24A|STAT5B|CD74|HSP90AA1|IL6|PRDX2|HLX|CORO1A|ADORA2A|ITGAL|H2-AA|PNP|HSPD1|TNFSF13B|ICOSL|CD276|H2-DMA|PTPN6|BAD|BMI1|CD1D1	REGULATION OF T CELL ACTIVATION	23	ENR	REGULATION OF T CELL ACTIVATION	1	1	0.0072104	0.0012407	REGULATION OF T CELL ACTIVATION	FALSE	REGULATION OF T CELL ACTIVATION
	0.993008		0.0436	IQSEC1|AGAP3|FBXO8|AGAP1|ARFGAP2	REGULATION OF ARF PROTEIN SIGNAL TRANSDUCTION	5	ENR	REGULATION OF ARF PROTEIN SIGNAL TRANSDUCTION		1		0.0069916	REGULATION OF ARF PROTEIN SIGNAL TRANSDUCTION	FALSE	REGULATION OF ARF PROTEIN SIGNAL TRANSDUCTION
0.998258		0.013178		IFIT2|IFIT1	RESPONSE TO INTERFERON-ALPHA	2	ENR	RESPONSE TO INTERFERON-ALPHA	1		0.0017419		RESPONSE TO INTERFERON-ALPHA	FALSE	RESPONSE TO INTERFERON-ALPHA
	0.99994		0.000949	CIRBP|CAV1|EIF4EBP2|IMPACT|INSR|MECP2|FAM129A|PSEN2|IGBP1|N4BP1|INPP5K|RELA|CNKSR3|FBXO31	NEGATIVE REGULATION OF PROTEIN METABOLIC PROCESS	14	ENR	NEGATIVE REGULATION OF PROTEIN METABOLIC PROCESS		1		6.02e-05	NEGATIVE REGULATION OF PROTEIN METABOLIC PROCESS	FALSE	NEGATIVE REGULATION OF PROTEIN METABOLIC PROCESS
0.999993		0.000102		TXNRD1|PRDX2|GPX1|GPX3|PRDX5|PRDX1	HYDROGEN PEROXIDE CATABOLIC PROCESS	6	ENR	HYDROGEN PEROXIDE CATABOLIC PROCESS	1		6.97e-06		HYDROGEN PEROXIDE CATABOLIC PROCESS	FALSE	HYDROGEN PEROXIDE CATABOLIC PROCESS
0.997761		0.016355		CFL1|EIF5A|PLEK	POSITIVE REGULATION OF PROTEIN COMPLEX DISASSEMBLY	3	ENR	POSITIVE REGULATION OF PROTEIN COMPLEX DISASSEMBLY	1		0.0022395		POSITIVE REGULATION OF PROTEIN COMPLEX DISASSEMBLY	FALSE	POSITIVE REGULATION OF PROTEIN COMPLEX DISASSEMBLY
0.999318		0.0060712		MGMT|UBE2V2|PNP	POSITIVE REGULATION OF DNA REPAIR	3	ENR	POSITIVE REGULATION OF DNA REPAIR	1		0.000682		POSITIVE REGULATION OF DNA REPAIR	FALSE	POSITIVE REGULATION OF DNA REPAIR
	0.992125		0.047291	FST|PSEN2|ACVR1B|AARS|MREG|RELA|ERCC2	HAIR CYCLE	7	ENR	HAIR CYCLE		1		0.0078745	HAIR CYCLE	FALSE	HAIR CYCLE
1		2.99e-06		HIST1H1D|XRN2|HIST1H1E|PAK1|HIST1H1B|PRPF31|AP2B1|SEPT2|2810006K23RIK|TUBB6|HIP1|ARPC4|RPS6|NAP1L4|CENPA|MTSS1|CLINT1|PDGFC|TAF10|WAS|AKAP5|GAS7|HIST2H2AC|STMN1|RPS2	CELLULAR MACROMOLECULAR COMPLEX SUBUNIT ORGANIZATION	25	ENR	CELLULAR MACROMOLECULAR COMPLEX SUBUNIT ORGANIZATION	1		1.58e-07		CELLULAR MACROMOLECULAR COMPLEX SUBUNIT ORGANIZATION	FALSE	CELLULAR MACROMOLECULAR COMPLEX SUBUNIT ORGANIZATION
0.997479		0.018249		CDC42|AKAP5|AIF1|EDNRB|CD74|SPHK1|ITGB1|HMGB1|LYN|FGF13|AREG|RAP2B	POSITIVE REGULATION OF PHOSPHORYLATION	12	ENR	POSITIVE REGULATION OF PHOSPHORYLATION	1		0.0025205		POSITIVE REGULATION OF PHOSPHORYLATION	FALSE	POSITIVE REGULATION OF PHOSPHORYLATION
	1		1.88e-10	ETS2|ARID2|SRF|ZBTB7B|CIZ1|PBX2|ZKSCAN17|PIAS1|MKL1|PBX1|PHIP|KLF16|RELA|FOXO4|RXRB|FOXO3|ACVR1B|ATXN1|ATXN7|KLF6|ING1|MAPK8|VEGFA|MECP2|ESRRA|IGBP1|IKZF2|TCF7L2|TRIM28|POU5F1|NFKB1|TAF8|KAT2B|IGF1R|LPIN1|RUNX2|PPARG|CALCOCO1|TBL1XR1|ARRB1|IRAK1|MEF2D|MAML1|POU2F1|INHBA|MPV17|STAT5B|HINFP|IL6|NFIA|JMY|TCF3|MAML2|ADORA2A|DDIT3|MAML3|RORA|TAZ|ATF4|HDAC4|FUBP3|NFAT5|CEBPA|PLAGL2	POSITIVE REGULATION OF NUCLEOBASE, NUCLEOSIDE, NUCLEOTIDE AND NUCLEIC ACID METABOLIC PROCESS	64	ENR	POSITIVE REGULATION OF NUCLEOBASE, NUCLEOSIDE, NUCLEOTIDE AND NUCLEIC ACID METABOLIC PROCESS		1		3.77e-12	POSITIVE REGULATION OF NUCLEOBASE, NUCLEOSIDE, NUCLEOTIDE AND NUCLEIC ACID METABOLIC PROCESS	FALSE	POSITIVE REGULATION OF NUCLEOBASE, NUCLEOSIDE, NUCLEOTIDE AND NUCLEIC ACID METABOLIC PROCESS
	0.999612		0.0047451	ADORA2A|NUP62|CAV1|DUSP16|GADD45A|TRIB3|IL6|PKIG|SPRY2	NEGATIVE REGULATION OF KINASE ACTIVITY	9	ENR	NEGATIVE REGULATION OF KINASE ACTIVITY		1		0.000388	NEGATIVE REGULATION OF KINASE ACTIVITY	FALSE	NEGATIVE REGULATION OF KINASE ACTIVITY
	0.999999		1.96e-05	LPIN1|CD38|TRIB3|MMP2|PLD1|SGK1|ADIPOR1|ADIPOR2|PHIP|PLD2|INPP5K|SCAP|ASS1|PAG1|CAV1|SORD|STAT5B|EIF4EBP2|CDO1|MAT2A|SOCS7|INSR|TFAP4|GSK3A|PDE3B|FAS	RESPONSE TO HORMONE STIMULUS	26	ENR	RESPONSE TO HORMONE STIMULUS		1		7.86e-07	RESPONSE TO HORMONE STIMULUS	FALSE	RESPONSE TO HORMONE STIMULUS
	0.993048		0.043519	CD38|SGK1|ADIPOR1|CD44|PPARG|ADIPOR2|HTRA1|MPV17|ULK1|BBC3|MAP2K5|RRAD	REGULATION OF CELL GROWTH	12	ENR	REGULATION OF CELL GROWTH		1		0.0069518	REGULATION OF CELL GROWTH	FALSE	REGULATION OF CELL GROWTH
0.992857		0.041505		GPT|ST6GALNAC4|RPN1|GNPTG|ST6GAL1|KRTCAP2|DDOST|GALNT1|GALNT9	MACROMOLECULE GLYCOSYLATION	9	ENR	MACROMOLECULE GLYCOSYLATION	1		0.007143		MACROMOLECULE GLYCOSYLATION	FALSE	MACROMOLECULE GLYCOSYLATION
0.993534	1	0.03861	1.48e-29	ZBTB7B|GTF2H5|PPARGC1B|SPI1|LRPPRC|FZD1|IFT57|NFIC|PLCD1|ZFP280D|RBPJ|TGIF1|BZW1|KLF11|PSMD4|SETD1B|HMGN5|PBX2|MPC2|NR1D2|DNTTIP2|MKL1|EID1|PBX1|THAP11|ICOSL|CPEB1|ARID1A|GTF2F1|PADI4|AGO4|KLF16|GTF2F2|HBP1|CRY1|PHF2|CDCA7|ELL|KDM3A|PHF1|SETD7|ACVR1B|NR2C2|TOB1|CNP|ING1|MAPK8|MTA1|MECP2|AK6|HLX|STIP1|MKNK1|MRPL28|SNF8|MKNK2|IGBP1|TCF7L2|EIF2B3|NOSTRIN|MED19|POU5F1|POU5F2|ERCC2|SIRT3|TAF8|MAFB|ZFP…	REGULATION OF BIOSYNTHETIC PROCESS	327	ENR	REGULATION OF BIOSYNTHETIC PROCESS	1	1	0.0064656	6.81e-32	REGULATION OF BIOSYNTHETIC PROCESS	FALSE	REGULATION OF BIOSYNTHETIC PROCESS
0.994919		0.031569		CCR2|C3AR1	REGULATION OF MONONUCLEAR CELL MIGRATION	2	ENR	REGULATION OF MONONUCLEAR CELL MIGRATION	1		0.0050806		REGULATION OF MONONUCLEAR CELL MIGRATION	FALSE	REGULATION OF MONONUCLEAR CELL MIGRATION
	0.994744		0.035359	INPP5A|IPMK|IP6K1|MECP2	INOSITOL METABOLIC PROCESS	4	ENR	INOSITOL METABOLIC PROCESS		1		0.0052565	INOSITOL METABOLIC PROCESS	FALSE	INOSITOL METABOLIC PROCESS
1		9.33e-13		SNX1|SNX2|YWHAE|YWHAB|MACF1|SNX9|AP2M1|TOMM5|CD74|NOP58|AP2B1|TIMM17A|TIMM17B|YWHAH|SRP19|CFL1|SRP14|TIMM8A1|RAB7|YWHAZ|RAB2A|GNPTG|ITGB1|RAB1A|COPB2|HTT|AP2A2|ERP29|CLTB|CLTA|GRPEL1|FOLR2|AP2S1|ARL6IP1|TOMM40|STX2|RAN|LMNA|M6PR|TIMM13|AP1S2|MTX1|SYNGR1	INTRACELLULAR PROTEIN TRANSPORT	43	ENR	INTRACELLULAR PROTEIN TRANSPORT	1		1.69e-14		INTRACELLULAR PROTEIN TRANSPORT	FALSE	INTRACELLULAR PROTEIN TRANSPORT
	0.998011		0.016746	CD38|ITGAL|CD24A|PELI1|TNFSF13B|ICOSL|STAT5B|BMI1	POSITIVE REGULATION OF LYMPHOCYTE PROLIFERATION	8	ENR	POSITIVE REGULATION OF LYMPHOCYTE PROLIFERATION		1		0.0019895	POSITIVE REGULATION OF LYMPHOCYTE PROLIFERATION	FALSE	POSITIVE REGULATION OF LYMPHOCYTE PROLIFERATION
	0.99986		0.0019721	SGK1|CAV1|MAPK8|MID1IP1|HDAC5|CEP192|DST	REGULATION OF MICROTUBULE CYTOSKELETON ORGANIZATION	7	ENR	REGULATION OF MICROTUBULE CYTOSKELETON ORGANIZATION		1		0.00014	REGULATION OF MICROTUBULE CYTOSKELETON ORGANIZATION	FALSE	REGULATION OF MICROTUBULE CYTOSKELETON ORGANIZATION
	0.996973		0.023359	ITGAL|CD24A|TNFSF13B|ICOSL|STAT5B|BMI1	POSITIVE REGULATION OF T CELL PROLIFERATION	6	ENR	POSITIVE REGULATION OF T CELL PROLIFERATION		1		0.0030269	POSITIVE REGULATION OF T CELL PROLIFERATION	FALSE	POSITIVE REGULATION OF T CELL PROLIFERATION
0.999911		0.0010176		PSMA7|UCHL5|UCHL4|PSMB5|VCP|RBX1|USP14|PSMA5|PSMA6|UBE2I|PSMA3|UCHL1|PSMA4|ISG15|PSMA2|UCHL3	MODIFICATION-DEPENDENT MACROMOLECULE CATABOLIC PROCESS	16	ENR	MODIFICATION-DEPENDENT MACROMOLECULE CATABOLIC PROCESS	1		8.9e-05		MODIFICATION-DEPENDENT MACROMOLECULE CATABOLIC PROCESS	FALSE	MODIFICATION-DEPENDENT MACROMOLECULE CATABOLIC PROCESS
	0.999702		0.0037947	ADORA2A|NUP62|CAV1|DUSP16|GADD45A|TRIB3|IL6|PKIG|SPRY2	NEGATIVE REGULATION OF PROTEIN KINASE ACTIVITY	9	ENR	NEGATIVE REGULATION OF PROTEIN KINASE ACTIVITY		1		0.000298	NEGATIVE REGULATION OF PROTEIN KINASE ACTIVITY	FALSE	NEGATIVE REGULATION OF PROTEIN KINASE ACTIVITY
0.99999		0.00014		CAPZB|CAPZA1|CAPZA2|TPM1|PFN1|TMSB4X|STMN1|CAPG	NEGATIVE REGULATION OF PROTEIN COMPLEX ASSEMBLY	8	ENR	NEGATIVE REGULATION OF PROTEIN COMPLEX ASSEMBLY	1		9.85e-06		NEGATIVE REGULATION OF PROTEIN COMPLEX ASSEMBLY	FALSE	NEGATIVE REGULATION OF PROTEIN COMPLEX ASSEMBLY
1	0.999798	1.37e-06	0.0027062	SRF|SPI1|APOE|KCNN4|PLCD1|NUCB2|PARK7|FH1|SLC8A1|IGF1|CCL3|CHKA|C3AR1|VPS54|AXIN1|RAB7|RPS6|LGI4|BAD|BAX|CD36|RAC1|CCR2|CLN6|LYST|LYN|MECP2|COMMD1|TPR|FLVCR1|TXNDC16|ERCC2|SLC11A2|PMP22|SLC6A12|SH3BGRL3|SLC29A1|IDUA|GPX1|ADAM22|TXN1|SLC30A1|INPP5K|HTT|GSR|TXNRD1|STAT5B|CACNA1F|INSR|ACACA|CCNB2|HSPA1A|CSF1|EDNRB|MON1A|MT1|AFG3L2|SLC39A4|CD38|PINX1|ATP2A2|GAA|IL1A|TNFRSF11A|CORO1A|SGK1|GLRX2|MAGT1|…	HOMEOSTATIC PROCESS	106	ENR	HOMEOSTATIC PROCESS	1	1	6.87e-08	0.000202	HOMEOSTATIC PROCESS	FALSE	HOMEOSTATIC PROCESS
0.993875		0.037035		GNAI2|NCS1|TSPO|CAP1|SEPT2|LYN|CACNA1F|IGF1|SLC8A1|P2RY12|AKAP5|DBI|SLC30A1|BAX|PXK	REGULATION OF ION TRANSPORT	15	ENR	REGULATION OF ION TRANSPORT	1		0.006125		REGULATION OF ION TRANSPORT	FALSE	REGULATION OF ION TRANSPORT
1	1	1.07e-11	1.14e-14	MGMT|CASP4|ZBTB7B|CASP2|SPI1|FZD1|POP1|NFIC|PLCD1|JAG1|RBPJ|TGIF1|PYCARD|C3AR1|PBX2|MMP2|ENDOG|CFL1|MKL1|PBX1|AXIN1|ICOSL|GTF2F1|KLF16|GTF2F2|PGF|FCGR1|BTG1|PDGFA|ACVR1B|CLN6|LYST|CNP|ING1|MAPK8|PDGFC|LYN|BBC3|MECP2|AK6|HLX|EIF2AK2|SMPD1|IGBP1|TCF7L2|M6PR|DUSP1|AREG|POU5F1|TAF8|MAFB|KAT2B|LPIN1|EIF4G2|PELI1|BCL2L1|TSPO|LBH|PPARG|C3|RIPK3|SPHK1|GPX1|RRAS2|FAM129A|MEF2D|MBD4|HTT|HIPK1|HINFP|SPP1|NF…	POSITIVE REGULATION OF CELLULAR PROCESS	265	ENR	POSITIVE REGULATION OF CELLULAR PROCESS	1	1	2.37e-13	1.48e-16	POSITIVE REGULATION OF CELLULAR PROCESS	FALSE	POSITIVE REGULATION OF CELLULAR PROCESS
0.993012		0.041076		CFL1|GATAD2A|HTT	NEURAL PLATE DEVELOPMENT	3	ENR	NEURAL PLATE DEVELOPMENT	1		0.0069881		NEURAL PLATE DEVELOPMENT	FALSE	NEURAL PLATE DEVELOPMENT
0.997147		0.020391		CDC42|LCP1|AIF1|GAS7	ACTIN FILAMENT BUNDLE ASSEMBLY	4	ENR	ACTIN FILAMENT BUNDLE ASSEMBLY	1		0.0028525		ACTIN FILAMENT BUNDLE ASSEMBLY	FALSE	ACTIN FILAMENT BUNDLE ASSEMBLY
	0.998531		0.013485	SLC7A1|SLC7A2	LYSINE TRANSPORT	2	ENR	LYSINE TRANSPORT		1		0.0014692	LYSINE TRANSPORT	FALSE	LYSINE TRANSPORT
	0.996569		0.025505	MECP2|BMI1|TCF3|KAT2B	PROTEIN AMINO ACID ACETYLATION	4	ENR	PROTEIN AMINO ACID ACETYLATION		1		0.0034305	PROTEIN AMINO ACID ACETYLATION	FALSE	PROTEIN AMINO ACID ACETYLATION
0.999991	1	0.000131	3.8e-10	PIP5K1C|ZBTB7B|SPI1|FZD1|POP1|JAG1|RBPJ|TGIF1|CADM1|MKKS|MMP2|CFL1|EID1|PBX1|RPS6|KLF16|PGF|PEX5|KDM3A|RSPH9|NR2C2|CNP|MAPK8|LYN|MECP2|HLX|BAG1|FLVCR1|TCF7L2|M6PR|WARS2|AREG|DAB2|POU5F1|ERCC2|ARHGAP4|TAF8|SLC7A5|PMP22|SPRY2|CSPG4|PLSCR1|LPIN1|BCL2L1|TSPO|PPARG|SPHK1|IDUA|GPX1|ADAM22|EDF1|ANG|HS1BP3|STX3|MEF2D|MMP19|ABCB1B|HTT|PTGS1|SPP1|STX2|NOC3L|CSF1|EDNRB|CEP120|ATN1|LRG1|RORA|MSI2|TIAM1|AFG3L…	CELLULAR DEVELOPMENTAL PROCESS	235	ENR	CELLULAR DEVELOPMENTAL PROCESS	1	1	9.13e-06	7.84e-12	CELLULAR DEVELOPMENTAL PROCESS	FALSE	CELLULAR DEVELOPMENTAL PROCESS
0.994516	0.99665	0.033921	0.025347	SRF|PFN1|MACF1|PLCD1|RBPJ|TGIF1|IPMK|MMP2|CFL1|AXIN1|CD44|PRKAR1A|ITGB1|CXCR4|PGF|PDGFA|ITGAV|C1GALT1|VEGFB|VEGFA|FN1|PNPLA6|POU5F1|ERCC2|PMP22|CDC42|CSPG4|LMO4|TSC1|EGLN1|ULK1|GPX1|AGGF1|DVL2|PSEN2|COL4A1|ACTG1|ANG|PLAU|CAPN2|MMP19|HTT|ADAM15|POU2F1|TXNRD1|INHBA|BBS2|COQ7|ANXA2|LDB1|GATAD2A|FGFR1|RORA|CITED2|SEMA3C	ANATOMICAL STRUCTURE FORMATION INVOLVED IN MORPHOGENESIS	55	ENR	ANATOMICAL STRUCTURE FORMATION INVOLVED IN MORPHOGENESIS	1	1	0.0054838	0.00335	ANATOMICAL STRUCTURE FORMATION INVOLVED IN MORPHOGENESIS	FALSE	ANATOMICAL STRUCTURE FORMATION INVOLVED IN MORPHOGENESIS
	0.991628		0.048057	TAP2|H2-T23	ANTIGEN PROCESSING AND PRESENTATION OF ENDOGENOUS PEPTIDE ANTIGEN VIA MHC CLASS IB	2	ENR	ANTIGEN PROCESSING AND PRESENTATION OF ENDOGENOUS PEPTIDE ANTIGEN VIA MHC CLASS IB		1		0.0083719	ANTIGEN PROCESSING AND PRESENTATION OF ENDOGENOUS PEPTIDE ANTIGEN VIA MHC CLASS IB	FALSE	ANTIGEN PROCESSING AND PRESENTATION OF ENDOGENOUS PEPTIDE ANTIGEN VIA MHC CLASS IB
	0.995722		0.029819	SLC9A1|AARS|CDO1|SLC1A2	RESPONSE TO ACID	4	ENR	RESPONSE TO ACID		1		0.0042782	RESPONSE TO ACID	FALSE	RESPONSE TO ACID
	0.996451		0.026149	TLR7|STAT5B|IRAK1|CADM1|TAP2|RELA|TAP1	REGULATION OF INNATE IMMUNE RESPONSE	7	ENR	REGULATION OF INNATE IMMUNE RESPONSE		1		0.0035493	REGULATION OF INNATE IMMUNE RESPONSE	FALSE	REGULATION OF INNATE IMMUNE RESPONSE
1	1	5.63e-07	2.08e-14	NUP62|PIP5K1C|ZBTB7B|SPI1|FZD1|POP1|NFIC|PLCD1|JAG1|RBPJ|POLG|CHKB|TGIF1|CADM1|MKKS|PBX2|MMP2|ENDOG|CFL1|EID1|PBX1|AXIN1|SPINT1|HMGN1|PRKAR1A|ICOSL|RPS6|ARID1A|KLF16|PGF|PEX5|PDGFA|ELL|KDM3A|RSPH9|ACVR1B|NR2C2|CNP|MAPK8|PDGFC|LYN|MECP2|FN1|HLX|BAG1|FLVCR1|TCF7L2|NMT1|ACVR2B|M6PR|WARS2|DHCR24|ARG2|AREG|DAB2|POU5F1|ERCC2|ARHGAP4|TAF8|MAFB|SLC7A5|PMP22|SPRY2|CSPG4|PLSCR1|LPIN1|BCL2L1|TSPO|LBH|PPARG|…	DEVELOPMENTAL PROCESS	374	ENR	DEVELOPMENTAL PROCESS	1	1	2.69e-08	2.82e-16	DEVELOPMENTAL PROCESS	FALSE	DEVELOPMENTAL PROCESS
	0.994465		0.036182	PHGDH|CSAD|STAT5B|CDO1|MAT2A|MECP2|ALDH6A1|BCKDHB|AARS|ASNS|WARS2|ARG2|ADI1|CARS|ASS1	CELLULAR AMINO ACID METABOLIC PROCESS	15	ENR	CELLULAR AMINO ACID METABOLIC PROCESS		1		0.0055348	CELLULAR AMINO ACID METABOLIC PROCESS	FALSE	CELLULAR AMINO ACID METABOLIC PROCESS
0.998058		0.014496		MGMT|ATIC|CAR5B|TPMT|ALKBH2|COMT|LCMT1|PIWIL2|DOT1L|GSPT1|CYP51|PRMT1|GCSH|GAMT	ONE-CARBON METABOLIC PROCESS	14	ENR	ONE-CARBON METABOLIC PROCESS	1		0.001942		ONE-CARBON METABOLIC PROCESS	FALSE	ONE-CARBON METABOLIC PROCESS
0.999939		0.00073		CFL1|TIMM8A1|YWHAZ|RAN|LMNA|TOMM5|GRPEL1|NOP58|TIMM13|TOMM40|MTX1|HTT	PROTEIN IMPORT	12	ENR	PROTEIN IMPORT	1		6.1e-05		PROTEIN IMPORT	FALSE	PROTEIN IMPORT
	0.997277		0.021644	LPIN1|PPARG|BBS2|SOCS7|MKKS|CEBPA|PEX11A|ALDH6A1	FAT CELL DIFFERENTIATION	8	ENR	FAT CELL DIFFERENTIATION		1		0.0027231	FAT CELL DIFFERENTIATION	FALSE	FAT CELL DIFFERENTIATION
1		1.62e-11		PFN1|POP1|PLEK|HMGB1|YWHAH|HIP1|CORO1A|CFL1|SRA1|TPM1|ITGB1|ARPC2|FCGR1|CAPZB|NCS1|RALB|CD36|RAC1|ARPC1B|EIF5A|ACTR3|RAB5C|HSP90AA1|FCER1G|FN1|AKAP5|CDK11B|PDPN|CYFIP1|ARPC5|CD63|ARPC3|RANBP1|STMN1|ARHGAP4|CAPG|CDC42|CAPZA1|PAK1|CAPZA2|BIN1|CDC42SE1|SPHK1|EHD4|S100A13|UBE2V2|LGALS1|TMSB4X|PACSIN2|CFDP1|FGFR1|GAS7|CENPE|SYNPO|TIAM1	REGULATION OF CELLULAR COMPONENT ORGANIZATION	55	ENR	REGULATION OF CELLULAR COMPONENT ORGANIZATION	1		3.8e-13		REGULATION OF CELLULAR COMPONENT ORGANIZATION	FALSE	REGULATION OF CELLULAR COMPONENT ORGANIZATION
0.991461	1	0.048342	1.19e-29	ZBTB7B|GTF2H5|PPARGC1B|SPI1|LRPPRC|FZD1|IFT57|NFIC|PLCD1|ZFP280D|RBPJ|TGIF1|BZW1|KLF11|PSMD4|SETD1B|HMGN5|PBX2|MPC2|NR1D2|DNTTIP2|MKL1|EID1|PBX1|THAP11|ICOSL|CPEB1|ARID1A|GTF2F1|PADI4|AGO4|KLF16|GTF2F2|HBP1|CRY1|PHF2|CDCA7|ELL|KDM3A|PHF1|SETD7|ACVR1B|NR2C2|TOB1|CNP|ING1|MAPK8|MTA1|MECP2|AK6|HLX|STIP1|MKNK1|MRPL28|SNF8|MKNK2|IGBP1|TCF7L2|EIF2B3|NOSTRIN|MED19|POU5F1|POU5F2|ERCC2|SIRT3|TAF8|MAFB|ZFP…	REGULATION OF CELLULAR BIOSYNTHETIC PROCESS	324	ENR	REGULATION OF CELLULAR BIOSYNTHETIC PROCESS	1	1	0.0085394	5.13e-32	REGULATION OF CELLULAR BIOSYNTHETIC PROCESS	FALSE	REGULATION OF CELLULAR BIOSYNTHETIC PROCESS
0.991597	0.999995	0.047651	0.000119	SRF|PHGDH|PFN1|AMBRA1|PLCD1|TGIF1|IPMK|LY6E|ENDOG|CFL1|AXIN1|PBX1|TPM1|SPINT1|RIC8A|HES1|ITGB1|PRMT1|ELL|ACVR1B|PSMC3|VEGFA|PSMC4|CDK11B|ZFP358|FLVCR1|TCF7L2|NMT1|GINS1|DAB2|POU5F1|ZFP830|ERCC2|TAF8|PRDM1|MAFF|BCL2L1|LMO4|RUNX1|TSC1|EGLN1|PYGO2|DVL2|PSEN2|TAPT1|MYO1E|DAD1|CAPN2|SLC30A1|INPP5K|HTT|NDST1|HINFP|CCNB2|COQ7|HOXB4|GATAD2A|FGFR1|CHD7|HOXB3|UBE2A|CITED2|YBX1|PKD1|GNAS|CEBPA|BMI1|SEMA3C	EMBRYONIC DEVELOPMENT ENDING IN BIRTH OR EGG HATCHING	68	ENR	EMBRYONIC DEVELOPMENT ENDING IN BIRTH OR EGG HATCHING	1	1	0.0084032	5.43e-06	EMBRYONIC DEVELOPMENT ENDING IN BIRTH OR EGG HATCHING	FALSE	EMBRYONIC DEVELOPMENT ENDING IN BIRTH OR EGG HATCHING
	0.992125		0.047291	FST|PSEN2|ACVR1B|AARS|MREG|RELA|ERCC2	MOLTING CYCLE	7	ENR	MOLTING CYCLE		1		0.0078745	MOLTING CYCLE	FALSE	MOLTING CYCLE
1		3.09e-09		CAPZB|CAPZA1|CAPZA2|PFN1|RAC1|ARPC1B|PLEK|ACTR3|TMSB4X|CORO1A|CFL1|TPM1|ARPC5|ARPC3|ARPC2|CAPG	REGULATION OF ACTIN FILAMENT LENGTH	16	ENR	REGULATION OF ACTIN FILAMENT LENGTH	1		9.97e-11		REGULATION OF ACTIN FILAMENT LENGTH	FALSE	REGULATION OF ACTIN FILAMENT LENGTH
	0.998599		0.013428	SRC|IGF1R|SIAH1A|TLE3|HERPUD2|BCL2L2|CADM1|CELF1|MKKS|KIT|MMP2|GMCL1|PBX1|CD44|INSL6|CXCR4|B4GALNT1|EHMT2|KDM3A|FOXO3|FST|GSR|CAV1|NR2C2|BBS2|STAT5B|RPA2|CDO1|INSR|VEGFA|CSF1|TCF7L2|CHD7|ODF2|HERC4|STYX|CITED2|ACRBP|FBXO31	REPRODUCTION	39	ENR	REPRODUCTION		1		0.001401	REPRODUCTION	FALSE	REPRODUCTION
0.999427		0.0052651		CAPZB|CAPZA1|CAPZA2|TPM1|PFN1|TMSB4X|STMN1|CAPG	NEGATIVE REGULATION OF CYTOSKELETON ORGANIZATION	8	ENR	NEGATIVE REGULATION OF CYTOSKELETON ORGANIZATION	1		0.000573		NEGATIVE REGULATION OF CYTOSKELETON ORGANIZATION	FALSE	NEGATIVE REGULATION OF CYTOSKELETON ORGANIZATION
0.999742	1	0.002602	5.91e-12	SRC|MGMT|SRF|ZBTB7B|HIVEP3|SPI1|FZD1|POP1|APOE|NFIC|PLCD1|RBPJ|IGF1|PBX2|ZKSCAN17|MKL1|PBX1|ICOSL|HES1|GTF2F1|KLF16|GTF2F2|BAX|ACVR1B|CD24A|RAC1|CLN6|KLF6|CNP|ING1|MAPK8|LYN|MECP2|CACYBP|AK6|IGBP1|IKZF2|TCF7L2|TRIM28|AREG|POU5F1|TAF8|MAFB|KAT2B|LPIN1|EIF4G2|PELI1|TSPO|CSNK1E|LBH|RUNX2|PPARG|SPHK1|CD74|TRIB3|TRIB1|FAM129A|MEF2D|UBE2V2|STAT5B|HINFP|NFIA|INSR|MAML2|EDNRB|PNP|MAML3|RORA|FUBP3|PLAGL2|…	POSITIVE REGULATION OF CELLULAR METABOLIC PROCESS	137	ENR	POSITIVE REGULATION OF CELLULAR METABOLIC PROCESS	1	1	0.000258	9.27e-14	POSITIVE REGULATION OF CELLULAR METABOLIC PROCESS	FALSE	POSITIVE REGULATION OF CELLULAR METABOLIC PROCESS
0.99993	0.998423	0.000826	0.014034	BCL2L1|PTMA|PRDX2|IGF1|MKL1|HSPD1|DAD1|TNFSF13B|QARS|PRNP|HTT|STAT5B|SPP1|TPT1|VEGFA|GNAQ|FN1|CFDP1|BIRC5|BAG1|PIK3CA|AVEN|ATF5|TSC22D3|NFKB1	ANTI-APOPTOSIS	25	ENR	ANTI-APOPTOSIS	1	1	7.02e-05	0.0015766	ANTI-APOPTOSIS	FALSE	ANTI-APOPTOSIS
0.999816		0.0019742		H2-AA|CD74|H2-DMA|FCER1G|H2-EB1	ANTIGEN PROCESSING AND PRESENTATION OF PEPTIDE ANTIGEN VIA MHC CLASS II	5	ENR	ANTIGEN PROCESSING AND PRESENTATION OF PEPTIDE ANTIGEN VIA MHC CLASS II	1		0.000184		ANTIGEN PROCESSING AND PRESENTATION OF PEPTIDE ANTIGEN VIA MHC CLASS II	FALSE	ANTIGEN PROCESSING AND PRESENTATION OF PEPTIDE ANTIGEN VIA MHC CLASS II
	0.994607		0.035979	FST|PSEN2|ACVR1B|AARS|MREG|RELA|ERCC2	HAIR FOLLICLE DEVELOPMENT	7	ENR	HAIR FOLLICLE DEVELOPMENT		1		0.0053929	HAIR FOLLICLE DEVELOPMENT	FALSE	HAIR FOLLICLE DEVELOPMENT
0.999596		0.0038591		RAC1|VCL|CCR2|SPHK1|HMGB1|TMSB4X|RRAS2|C3AR1|CORO1A|ABI3|AIF1|ACE|PDPN|CD63|ITGB1|RAP2B|STMN1|ARHGAP4	REGULATION OF CELLULAR COMPONENT MOVEMENT	18	ENR	REGULATION OF CELLULAR COMPONENT MOVEMENT	1		0.000404		REGULATION OF CELLULAR COMPONENT MOVEMENT	FALSE	REGULATION OF CELLULAR COMPONENT MOVEMENT
	0.991628		0.048057	WASL|JMY	ACTIN NUCLEATION	2	ENR	ACTIN NUCLEATION		1		0.0083719	ACTIN NUCLEATION	FALSE	ACTIN NUCLEATION
1		7.4e-08		GNAI2|CDC42|ATP5E|ATP5D|ATP5C1|ATP2A2|SEPT2|NMI|NSF|ATP1A1|MYO1E|ATP6V0B|ATP5A1|PGP|RAC1|VCP|RAB5C|ATP6V1E1|ATP6V0C|MX1|ATP2B4|KRAS|ATP5L|GNAS|ATP5B	RIBONUCLEOTIDE CATABOLIC PROCESS	25	ENR	RIBONUCLEOTIDE CATABOLIC PROCESS	1		2.94e-09		RIBONUCLEOTIDE CATABOLIC PROCESS	FALSE	RIBONUCLEOTIDE CATABOLIC PROCESS
	0.995468		0.030934	FOXP1|TNFSF13B|FAS|ICOSL|TCF3	IMMUNOGLOBULIN PRODUCTION	5	ENR	IMMUNOGLOBULIN PRODUCTION		1		0.004532	IMMUNOGLOBULIN PRODUCTION	FALSE	IMMUNOGLOBULIN PRODUCTION
0.994919		0.031569		IDH1|IDH2	GLYOXYLATE METABOLIC PROCESS	2	ENR	GLYOXYLATE METABOLIC PROCESS	1		0.0050806		GLYOXYLATE METABOLIC PROCESS	FALSE	GLYOXYLATE METABOLIC PROCESS
0.99987		0.0014366		HIP1|MGMT|BCL2L1|VCP|PTMA|BAD|GSPT1|CYCS|PYCARD|BAX	REGULATION OF CASPASE ACTIVITY	10	ENR	REGULATION OF CASPASE ACTIVITY	1		0.00013		REGULATION OF CASPASE ACTIVITY	FALSE	REGULATION OF CASPASE ACTIVITY
0.999606	1	0.0037793	5.34e-09	NUP62|SRC|TBC1D24|TBC1D23|NOD1|TBC1D17|POP1|PDE4D|IL1A|IGF1|KIT|AFAP1|SRA1|SOCS2|AXIN1|CD44|ARHGEF18|ABR|GDPD1|ITGB1|RXRB|AKR1B3|RGS14|CD24A|CD36|GRTP1|TLR1|CCR2|LYN|SOCS7|VEGFA|STIP1|IQSEC1|ACAP1|IGBP1|RGL2|KRAS|SOCS6|ARHGEF7|ARHGEF3|PSD3|FBXO8|TIAM2|CDC37|SPRY2|CDC42|CSPG4|IGF1R|RASA4|PELI1|PAK1IP1|CEACAM1|CDC42SE1|CD74|PRDX2|GPX1|ARAP2|TBC1D1|RGS18|PRDX1|ARRB1|PSEN2|CYTH4|ITGAL|RGS10|DUSP16|AD…	REGULATION OF SIGNAL TRANSDUCTION	92	ENR	REGULATION OF SIGNAL TRANSDUCTION	1	1	0.000394	1.41e-10	REGULATION OF SIGNAL TRANSDUCTION	FALSE	REGULATION OF SIGNAL TRANSDUCTION
	0.998558		0.013485	SRC|SIAH1A|TLE3|HERPUD2|CADM1|CELF1|MKKS|KIT|MMP2|GMCL1|INSL6|CXCR4|B4GALNT1|EHMT2|KDM3A|FOXO3|FST|GSR|CAV1|NR2C2|BBS2|STAT5B|CDO1|VEGFA|ODF2|HERC4|STYX|CITED2|ACRBP|FBXO31	MULTICELLULAR ORGANISM REPRODUCTION	30	ENR	MULTICELLULAR ORGANISM REPRODUCTION		1		0.0014422	MULTICELLULAR ORGANISM REPRODUCTION	FALSE	MULTICELLULAR ORGANISM REPRODUCTION
	0.999977		0.000421	LPIN1|STAT5B|EIF4EBP2|TRIB3|CDO1|INSR|SOCS7|GSK3A|PLD1|SGK1|PDE3B|PHIP|PLD2|INPP5K|SCAP	RESPONSE TO PEPTIDE HORMONE STIMULUS	15	ENR	RESPONSE TO PEPTIDE HORMONE STIMULUS		1		2.25e-05	RESPONSE TO PEPTIDE HORMONE STIMULUS	FALSE	RESPONSE TO PEPTIDE HORMONE STIMULUS
1	1	2.9e-07	4.64e-08	SRC|MGMT|CASP4|CASP2|NOD1|SPI1|IFT57|AMBRA1|IGF1|PYCARD|MMP2|ENDOG|MKL1|HSPD1|RPS6|QARS|BAD|FCGR1|BAX|CD24A|MAPK8|FCER1G|BBC3|MECP2|FN1|EIF2AK2|BAG1|TPR|SMPD1|IGBP1|DUSP1|ERCC2|TSPO|BCL2L1|RIPK3|SPHK1|CD74|GPX1|DAD1|MBD4|HTT|UBE2V2|HIPK1|VCP|STAT5B|SPP1|TPT1|EDNRB|PNP|AARS|ANXA5|TSC22D3|CYCS|BMI1|PLAGL2|UBE2M|HMGB1|YWHAH|HIP1|SGK1|CD44|PHIP|APIP|MNT|FOXO3|BAG4|SERINC3|EIF5A|BMF|NLRC4|IFI204|VEGFA…	REGULATION OF APOPTOSIS	117	ENR	REGULATION OF APOPTOSIS	1	1	1.31e-08	1.44e-09	REGULATION OF APOPTOSIS	FALSE	REGULATION OF APOPTOSIS
0.994919		0.031569		FCER1G|FCGR1	POSITIVE REGULATION OF TYPE III HYPERSENSITIVITY	2	ENR	POSITIVE REGULATION OF TYPE III HYPERSENSITIVITY	1		0.0050806		POSITIVE REGULATION OF TYPE III HYPERSENSITIVITY	FALSE	POSITIVE REGULATION OF TYPE III HYPERSENSITIVITY
0.99991		0.0010305		HIP1|MTSS1|PAK1|CLINT1|ARPC4|GAS7|PDGFC|AP2B1|SEPT2|TAF10|TUBB6|WAS	CELLULAR PROTEIN COMPLEX ASSEMBLY	12	ENR	CELLULAR PROTEIN COMPLEX ASSEMBLY	1		9.04e-05		CELLULAR PROTEIN COMPLEX ASSEMBLY	FALSE	CELLULAR PROTEIN COMPLEX ASSEMBLY
0.992487		0.042891		AKAP5|TSPO|DBI|IGF1|BAX	POSITIVE REGULATION OF CALCIUM ION TRANSPORT	5	ENR	POSITIVE REGULATION OF CALCIUM ION TRANSPORT	1		0.007513		POSITIVE REGULATION OF CALCIUM ION TRANSPORT	FALSE	POSITIVE REGULATION OF CALCIUM ION TRANSPORT
1	0.99834	3.54e-07	0.01466	SRC|SRF|SRGN|KCNN4|PLCD1|SEPT2|MSR1|SLC8A1|IGF1|MKKS|C3AR1|FCGR1|BAX|NCS1|CD36|PINK1|RAC1|CCR2|PFKL|CAP1|RAB5C|MAPK8|LYN|FCER1G|TCF7L2|CD63|POU5F1|ARHGAP4|GNAI2|TSPO|C3|SPHK1|TRIB3|RRAS2|TXN1|SLC30A1|CEP192|RAB8B|PTGS1|SCAI|VCL|BBS2|STAT5B|CACNA1F|INSR|MBTPS1|PACSIN2|P2RY12|CSF1|CEP120|RAB14|CENPE|PKIG|CNKSR3|CD38|SCFD1|HMGB1|TNFRSF11A|SERPINE1|KIT|HIP1|CORO1A|SGK1|FTO|ARHGAP5|ITGB1|CXCR4|HVCN1|P…	REGULATION OF LOCALIZATION	103	ENR	REGULATION OF LOCALIZATION	1	1	1.64e-08	0.0016605	REGULATION OF LOCALIZATION	FALSE	REGULATION OF LOCALIZATION
	0.992636		0.044723	MGAT1|DGAT2|DGAT1	NEUTRAL LIPID BIOSYNTHETIC PROCESS	3	ENR	NEUTRAL LIPID BIOSYNTHETIC PROCESS		1		0.0073644	NEUTRAL LIPID BIOSYNTHETIC PROCESS	FALSE	NEUTRAL LIPID BIOSYNTHETIC PROCESS
1	0.999998	1.17e-06	3.81e-05	SRF|POP1|JAG1|RBPJ|TGIF1|CCDC85B|CCL5|MSR1|IGF1|CCL3|C3AR1|THBS1|PBX1|ARHGEF18|HES1|SEMA4D|PGF|BAD|BAX|BTG1|PDGFA|CD24A|NCS1|CD36|RAC1|TOB1|CCR2|CNP|LYN|MECP2|FN1|HLX|TCF7L2|AREG|POU5F1|ARHGAP4|TAF8|LPIN1|PTPA|TSPO|RUNX2|PPARG|RUNX1|C3|SPHK1|CD74|TRIB3|ULK1|ENPP1|CCND1|S100A13|UBE2V2|STAT5B|CSF1|PNP|CENPE|ATN1|RSAD2|OSTC|GNAS|BMI1|TIAM1|CCL24|HMGB1|IL1A|SERPINE1|YWHAH|KIT|FNDC3B|CORO1A|PIAS1|SGK1…	REGULATION OF DEVELOPMENTAL PROCESS	124	ENR	REGULATION OF DEVELOPMENTAL PROCESS	1	1	5.83e-08	1.56e-06	REGULATION OF DEVELOPMENTAL PROCESS	FALSE	REGULATION OF DEVELOPMENTAL PROCESS
	0.999511		0.0056329	IL1RL2|ADIPOR1|FAS|STAT5B|KLF6|IRAK1|IL6|TNFRSF1B|CEBPA|IL1R1|KIT	SIGNAL INITIATION BY DIFFUSIBLE MEDIATOR	11	ENR	SIGNAL INITIATION BY DIFFUSIBLE MEDIATOR		1		0.000489	SIGNAL INITIATION BY DIFFUSIBLE MEDIATOR	FALSE	SIGNAL INITIATION BY DIFFUSIBLE MEDIATOR
0.99602		0.02729		SLFN1|E2F6|RPS6|ITGB1|TAF10	G1/S TRANSITION OF MITOTIC CELL CYCLE	5	ENR	G1/S TRANSITION OF MITOTIC CELL CYCLE	1		0.0039795		G1/S TRANSITION OF MITOTIC CELL CYCLE	FALSE	G1/S TRANSITION OF MITOTIC CELL CYCLE
1	0.99895	2e-08	0.010495	SRF|TLN1|PFN1|HMGB1|GAN|YWHAH|VPS54|CALR|CORO1A|HSP90B1|CFL1|NAV1|SGK1|ARHGEF18|ARPC4|ITGB1|PDGFA|CAPZB|MTSS1|RSPH9|GABARAP|RAC1|ARHGAP6|CAP1|CNP|EPB41L1|WAS|BIRC5|LCP1|AIF1|KRAS|TACC2|FMNL2|RANBP1|STMN1|FBXO31|CDC42|LPIN1|CAPZA1|CAPZA2|PSTPIP2|SGCB|RAF1|ACTG1|CNN3|CEP192|DST|UXT|CAV1|BBS2|GADD45A|TMSB4X|JMY|DIAPH3|RANBP10|CEP120|CENPE|GAS7|SYNPO|WASL|PPP1R9B	CYTOSKELETON ORGANIZATION	61	ENR	CYTOSKELETON ORGANIZATION	1	1	7.22e-10	0.0010498	CYTOSKELETON ORGANIZATION	FALSE	CYTOSKELETON ORGANIZATION
	0.993626		0.040845	CSAD|ADI1|CDO1|MAT2A	SULFUR AMINO ACID METABOLIC PROCESS	4	ENR	SULFUR AMINO ACID METABOLIC PROCESS		1		0.0063738	SULFUR AMINO ACID METABOLIC PROCESS	FALSE	SULFUR AMINO ACID METABOLIC PROCESS
	0.992879		0.044151	RUNX2|GABBR1|TAZ|HDAC4|MEF2D|HDAC5	OSTEOBLAST DIFFERENTIATION	6	ENR	OSTEOBLAST DIFFERENTIATION		1		0.0071207	OSTEOBLAST DIFFERENTIATION	FALSE	OSTEOBLAST DIFFERENTIATION
0.9998		0.0020956		ANXA1|TXNRD1|UCP2|PARK7|PRDX2|GPX1|GPX3|PRDX5|PRDX1	RESPONSE TO REACTIVE OXYGEN SPECIES	9	ENR	RESPONSE TO REACTIVE OXYGEN SPECIES	1		0.0002		RESPONSE TO REACTIVE OXYGEN SPECIES	FALSE	RESPONSE TO REACTIVE OXYGEN SPECIES
0.999825	1	0.001891	4.07e-07	GALK1|EPM2A|ST3GAL1|MAN2C1|DCXR|DGAT2|GAA|IPMK|PHKG2|KRTCAP2|GALNT9|ALDOC|GPCPD1|GDPD1|BAD|GDPD3|AKR1B3|PGP|MGAT1|PGM3|CLN6|C1GALT1|PFKL|GK5|VEGFB|GLO1|IP6K1|FUCA1|DDOST|MECP2|GALNT1|G6PDX|GALE|SLC37A1|SLC37A2|ST6GALNAC4|M6PR|RPIA|MAMDC2|GLB1|MLEC|PTGES3|FPGT|OGT|RPN1|NPL|LDHB|IDUA|LDHA|GPD2|AOAH|NAGA|MGAT4B|MOGS|B3GAT2|INPP5A|GYG|GNPTG|ST8SIA4|ISYNA1|NDST1|GPT|PCK2|SORD|IMPA1|B4GALT3|IDH1|IDH2|S…	CARBOHYDRATE METABOLIC PROCESS	78	ENR	CARBOHYDRATE METABOLIC PROCESS	1	1	0.000175	1.39e-08	CARBOHYDRATE METABOLIC PROCESS	FALSE	CARBOHYDRATE METABOLIC PROCESS
1	1	1.24e-30	3.17e-08	MGMT|GSS|PDE4B|MAN2C1|ATP5C1|GSTM1|TPMT|CHKB|ALKBH2|CHKA|BCKDHB|LARS2|GPCPD1|PADI4|ADI1|PEX5|ACOX3|BTG1|PGP|OAZ1|CSAD|CLN6|RAB5C|GK5|CNP|GLO1|TARS|FUCA1|MAT2A|AK3|MECP2|SLC37A2|TK2|M6PR|WARS2|DHCR24|ARG2|RPIA|CYP51|GLB1|LPIN1|ATIC|PPARG|CYB5R1|RNPEP|ARG1|SPHK1|IDH3A|ADSL|GPX1|GSTP1|GPX3|ELOVL6|ADCY3|CYP27A1|ABCB1A|ADSSL1|SOAT2|ATP5A1|MBD4|SCAP|HTT|GSR|PTGS1|PSAT1|SPP1|MBTPS1|MDH1|DGKD|MDH2|PNP|FA…	SMALL MOLECULE METABOLIC PROCESS	257	ENR	SMALL MOLECULE METABOLIC PROCESS	1	1	4.79e-33	9.55e-10	SMALL MOLECULE METABOLIC PROCESS	FALSE	SMALL MOLECULE METABOLIC PROCESS
	0.998531		0.013485	TAP2|H2-T23	ANTIGEN PROCESSING AND PRESENTATION OF ENDOGENOUS PEPTIDE ANTIGEN VIA MHC CLASS IB VIA ER PATHWAY, TAP-DEPENDENT	2	ENR	ANTIGEN PROCESSING AND PRESENTATION OF ENDOGENOUS PEPTIDE ANTIGEN VIA MHC CLASS IB VIA ER PATHWAY, TAP-DEPENDENT		1		0.0014692	ANTIGEN PROCESSING AND PRESENTATION OF ENDOGENOUS PEPTIDE ANTIGEN VIA MHC CLASS IB VIA ER PATHWAY, TAP-DEPENDENT	FALSE	ANTIGEN PROCESSING AND PRESENTATION OF ENDOGENOUS PEPTIDE ANTIGEN VIA MHC CLASS IB VIA ER PATHWAY, TAP-DEPENDENT
	1		2.23e-09	FZD1|LRCH4|TGIF1|CCDC85B|KLF11|FOXP4|FOXP1|ZKSCAN17|PIAS1|KLF16|PHF21A|TOB1|EIF4EBP2|MECP2|PER2|PER1|TFAP4|TRIM28|POU5F1|SIRT3|NFKB1|CIRBP|AEBP2|RUNX2|PPARG|GEM|JDP2|TRIB3|TBL1XR1|IRAK1|EHMT2|POU2F1|CBX4|CLP1|SCAI|CAV1|HIPK1|NRG1|BCL11A|IL6|TCF3|HOXB4|TXNIP|ATN1|IRF2BP2|TAZ|HDAC4|PKIG|HDAC5|BMI1|CEBPA|MAF1	NEGATIVE REGULATION OF CELLULAR BIOSYNTHETIC PROCESS	52	ENR	NEGATIVE REGULATION OF CELLULAR BIOSYNTHETIC PROCESS		1		5.28e-11	NEGATIVE REGULATION OF CELLULAR BIOSYNTHETIC PROCESS	FALSE	NEGATIVE REGULATION OF CELLULAR BIOSYNTHETIC PROCESS
1		1.07e-07		RBX1|USP14|PSMA5|DNAJC3|PSMA6|UCHL1|PSMA3|PSMA4|PSMA2|UCHL3|PSMA7|UCHL5|PSMB6|UCHL4|PSMB7|PSMB4|PSMB5|VCP|PSMB2|PSMB10|HSPA5|PSMB3|PSMB8|UBE2I|ISG15	CELLULAR PROTEIN CATABOLIC PROCESS	25	ENR	CELLULAR PROTEIN CATABOLIC PROCESS	1		4.49e-09		CELLULAR PROTEIN CATABOLIC PROCESS	FALSE	CELLULAR PROTEIN CATABOLIC PROCESS
	0.999888		0.0016209	SRC|CD44|NOD1|IL1A|IL6|CNKSR3|SPRY2	REGULATION OF ERK1 AND ERK2 CASCADE	7	ENR	REGULATION OF ERK1 AND ERK2 CASCADE		1		0.000112	REGULATION OF ERK1 AND ERK2 CASCADE	FALSE	REGULATION OF ERK1 AND ERK2 CASCADE
1		2.9e-07		CDC42|CAPZA1|PAK1|CAPZA2|PFN1|PLEK|YWHAH|CORO1A|CFL1|TPM1|ARPC2|CAPZB|RAC1|ARPC1B|ACTR3|TMSB4X|AKAP5|CDK11B|CENPE|ARPC5|SYNPO|ARPC3|RANBP1|STMN1|CAPG	REGULATION OF ORGANELLE ORGANIZATION	25	ENR	REGULATION OF ORGANELLE ORGANIZATION	1		1.31e-08		REGULATION OF ORGANELLE ORGANIZATION	FALSE	REGULATION OF ORGANELLE ORGANIZATION
0.992487		0.042891		AKAP5|GNAI2|NCS1|SLC30A1|PXK	NEGATIVE REGULATION OF ION TRANSPORT	5	ENR	NEGATIVE REGULATION OF ION TRANSPORT	1		0.007513		NEGATIVE REGULATION OF ION TRANSPORT	FALSE	NEGATIVE REGULATION OF ION TRANSPORT
0.998965		0.0086703		CAPZB|CAPZA1|CAPZA2|TPM1|PFN1|CENPE|TMSB4X|STMN1|CAPG	NEGATIVE REGULATION OF ORGANELLE ORGANIZATION	9	ENR	NEGATIVE REGULATION OF ORGANELLE ORGANIZATION	1		0.0010354		NEGATIVE REGULATION OF ORGANELLE ORGANIZATION	FALSE	NEGATIVE REGULATION OF ORGANELLE ORGANIZATION
1		1.46e-13		GNAI2|CDC42|ATIC|ATP5E|ATP5D|PDE4D|ATP5C1|ATP2A2|ATP5F1|ATP6V0A1|SEPT2|ADSL|NMI|NSF|ATP1A3|ATP1A1|MYO1E|ATP5J2|ADSSL1|ATP6V0B|ATP5A1|NME4|NUDT1|PGP|ATP6V1D|NME1|RAC1|VCP|RAB5C|CNP|ATP6V1E1|ATP6V0C|ATP6V0E|AK3|MX1|ATP2B4|KRAS|PNP|ATP5K|ATP5J|ATP5G3|ATP5G1|ATP5L|GNAS|ATP5B	PURINE NUCLEOTIDE METABOLIC PROCESS	45	ENR	PURINE NUCLEOTIDE METABOLIC PROCESS	1		2.3e-15		PURINE NUCLEOTIDE METABOLIC PROCESS	FALSE	PURINE NUCLEOTIDE METABOLIC PROCESS
	0.996718		0.024972	CSF1|CHD7|STAT5B|PEX5|CELF1	POSITIVE REGULATION OF MULTICELLULAR ORGANISM GROWTH	5	ENR	POSITIVE REGULATION OF MULTICELLULAR ORGANISM GROWTH		1		0.0032819	POSITIVE REGULATION OF MULTICELLULAR ORGANISM GROWTH	FALSE	POSITIVE REGULATION OF MULTICELLULAR ORGANISM GROWTH
0.999788		0.0021991		C1QB|C1QA|CD74|H2-DMA|PTPN6|C1QC|FCER1G|FCGR1|IRF7|PIRB|PRDX1	LYMPHOCYTE MEDIATED IMMUNITY	11	ENR	LYMPHOCYTE MEDIATED IMMUNITY	1		0.000212		LYMPHOCYTE MEDIATED IMMUNITY	FALSE	LYMPHOCYTE MEDIATED IMMUNITY
1	1	2.57e-44	1.15e-10	MT-ND6|MT-ND5|POP1|ATP5C1|MT-ND2|MT-ND1|SNAPIN|CHKA|LRBA|ATG3|SLC16A10|UQCRC1|MT-CO2|SNX10|GABARAP|GRPEL1|LYST|LYN|MECP2|SNF8|SPIN1|NOSTRIN|FLVCR2|SLC7A5|TSPO|PPARG|SLC29A1|DYNLL1|SNX30|VAMP8|SLC7A1|SLC7A2|MICALL2|SLC7A8|STX3|ABCB1A|ABCB1B|ARF5|ATP5A1|HTT|SLC16A1|TMCO3|TCOF1|SLCO3A1|UCP2|AP2S1|STX2|YKT6|CSF3R|CEP120|LY75|CENPE|FABP3|FABP5|RIMS3|CRAT|SLC26A11|SLC39A4|SAT1|FADS3|AP2M1|DGAT1|S100A6|…	LOCALIZATION	447	ENR	LOCALIZATION	1	1	4.57e-47	2.19e-12	LOCALIZATION	FALSE	LOCALIZATION
	0.999981		0.000352	LPIN1|PPARG|STAT5B|EIF4EBP2|TRIB3|INSR|SOCS7|MMP2|TFAP4|DDIT3|GSK3A|SGK1|ADIPOR1|ADIPOR2|PDE3B|PHIP|AARS|HDAC5|CEBPA	CELLULAR RESPONSE TO ORGANIC SUBSTANCE	19	ENR	CELLULAR RESPONSE TO ORGANIC SUBSTANCE		1		1.85e-05	CELLULAR RESPONSE TO ORGANIC SUBSTANCE	FALSE	CELLULAR RESPONSE TO ORGANIC SUBSTANCE
	1		9.31e-21	SRF|ZBTB7B|FOXK1|PPARGC1B|IFT57|ZBTB44|ZFP280D|TGIF1|CCDC85B|KLF11|SETD1B|PBX2|NR1D2|ZKSCAN17|MKL1|PBX1|THAP11|MLXIP|ARID1A|KLF16|MGA|HBP1|CRY1|PHF2|FOXJ2|ELL|KDM3A|PHF1|SETD7|NR2C2|KLF6|MECP2|HLX|IKZF2|TCF7L2|TRIM28|DPF2|POU5F1|POU5F2|ERCC2|TAF8|KAT2B|LPIN1|AEBP2|RUNX2|PPARG|RUNX1|JDP2|TRIB3|ZFP503|NLK|MBTD1|MIER3|MEF2D|ZFP740|YLPM1|SCAI|BANP|HIPK1|STAT5B|ZFP516|HINFP|BCL11A|NFIA|ZFP687|MED13L|C…	TRANSCRIPTION	144	ENR	TRANSCRIPTION		1		6.3e-23	TRANSCRIPTION	FALSE	TRANSCRIPTION
0.999626		0.0036057		CAPZB|SRA1|RAC1|VCL|CYFIP1	LAMELLIPODIUM ASSEMBLY	5	ENR	LAMELLIPODIUM ASSEMBLY	1		0.000374		LAMELLIPODIUM ASSEMBLY	FALSE	LAMELLIPODIUM ASSEMBLY
	0.991628		0.048057	CSAD|CDO1	SULFUR COMPOUND CATABOLIC PROCESS	2	ENR	SULFUR COMPOUND CATABOLIC PROCESS		1		0.0083719	SULFUR COMPOUND CATABOLIC PROCESS	FALSE	SULFUR COMPOUND CATABOLIC PROCESS
0.99602		0.02729		CDC42|SNX1|WAS|HTT|VPS36	ENDOSOME TRANSPORT	5	ENR	ENDOSOME TRANSPORT	1		0.0039795		ENDOSOME TRANSPORT	FALSE	ENDOSOME TRANSPORT
0.997202		0.020085		MVK|FDPS|PMVK|GPT|PDSS1|ADH5|IDI1	ISOPRENOID METABOLIC PROCESS	7	ENR	ISOPRENOID METABOLIC PROCESS	1		0.0027979		ISOPRENOID METABOLIC PROCESS	FALSE	ISOPRENOID METABOLIC PROCESS
0.994047		0.036127		APRT|DDT|HMBS|ALAS1|IDI1|TMEM14C	PIGMENT METABOLIC PROCESS	6	ENR	PIGMENT METABOLIC PROCESS	1		0.0059534		PIGMENT METABOLIC PROCESS	FALSE	PIGMENT METABOLIC PROCESS
0.997078		0.020756		CDC42|AKAP5|AIF1|EDNRB|CD74|SPHK1|ITGB1|HMGB1|LYN|FGF13|AREG|RAP2B	POSITIVE REGULATION OF PHOSPHORUS METABOLIC PROCESS	12	ENR	POSITIVE REGULATION OF PHOSPHORUS METABOLIC PROCESS	1		0.0029221		POSITIVE REGULATION OF PHOSPHORUS METABOLIC PROCESS	FALSE	POSITIVE REGULATION OF PHOSPHORUS METABOLIC PROCESS
1	0.996089	3.26e-07	0.028355	HIST1H1D|HIST1H1E|HIST1H1B|YWHAB|SEPT2|TAP2|TUBB6|ALDOC|HIP1|PIAS1|ARPC4|PDSS1|RPS6|CBR2|GTF2F1|GTF2F2|NAP1L4|ALOX5AP|BAX|MTSS1|BAG4|DVL1|PFKL|PDGFC|TAF12|TAF10|AK6|WAS|TFAP4|HIST3H2A|ACAT1|DCTPP1|FAS|FERMT3|SBF2|HIST2H2AC|FBXO31|IGF1R|CIRBP|PAK1|PRPF31|LCN2|OGT|TSC1|GEM|CD74|AP2B1|CELF1|VAMP8|ST13|MGP|PRNP|CUTA|CENPA|CAV2|CAV1|CLINT1|VCP|INSR|PTBP2|OLFM1|GAS7|ANXA5|BIRC2|H2-DMA|BIRC3|WASL|RPS2	MACROMOLECULAR COMPLEX ASSEMBLY	68	ENR	MACROMOLECULAR COMPLEX ASSEMBLY	1	1	1.49e-08	0.0039111	MACROMOLECULAR COMPLEX ASSEMBLY	FALSE	MACROMOLECULAR COMPLEX ASSEMBLY
1	1	7.56e-24	1.05e-19	POP5|ZBTB7B|POP7|PPARGC1B|SPI1|ATP5C1|CHKB|ALKBH2|CHKA|PSMD4|SETD1B|PBX2|ENDOG|NR1D2|DNTTIP2|LARS2|MEX3D|EID1|PBX1|THAP11|CPEB1|PADI4|ADI1|HBP1|PHF2|CDCA7|ELL|PHF1|SETD7|OAZ1|CSAD|MECP2|SNF8|TK2|MED19|ARG2|CNOT6L|POU5F1|POU5F2|KAT2B|MED11|ATIC|AEBP2|MED10|PPARG|MOCS1|ARG1|JDP2|ADCY3|DYNLL1|MED29|SLC7A2|ABCB1A|ADSSL1|MEF2D|ATP5A1|MBD4|HTT|YLPM1|ADAT1|TRMT1|HIPK1|TCOF1|HINFP|NFIA|LEO1|HSPA1A|ZFP687…	CELLULAR NITROGEN COMPOUND METABOLIC PROCESS	460	ENR	CELLULAR NITROGEN COMPOUND METABOLIC PROCESS	1	1	5.38e-26	8.71e-22	CELLULAR NITROGEN COMPOUND METABOLIC PROCESS	FALSE	CELLULAR NITROGEN COMPOUND METABOLIC PROCESS
	0.998718		0.012394	SRC|IGF1R|SIAH1A|TLE3|HERPUD2|BCL2L2|CADM1|CELF1|MKKS|KIT|MMP2|GMCL1|PBX1|CD44|INSL6|CXCR4|B4GALNT1|EHMT2|KDM3A|FOXO3|FST|GSR|CAV1|NR2C2|BBS2|STAT5B|RPA2|CDO1|INSR|VEGFA|CSF1|TCF7L2|CHD7|ODF2|HERC4|STYX|CITED2|ACRBP|FBXO31	REPRODUCTIVE PROCESS	39	ENR	REPRODUCTIVE PROCESS		1		0.0012817	REPRODUCTIVE PROCESS	FALSE	REPRODUCTIVE PROCESS
	0.993097		0.043382	PSEN2|ITGAL|FAS|ICOSL|STAT5B|HS1BP3|BCL11A|MINK1|CXCR4|RELB|CD1D1	T CELL ACTIVATION	11	ENR	T CELL ACTIVATION		1		0.0069031	T CELL ACTIVATION	FALSE	T CELL ACTIVATION
	0.991628		0.048057	LDB1|STAT5B	NEGATIVE REGULATION OF ERYTHROCYTE DIFFERENTIATION	2	ENR	NEGATIVE REGULATION OF ERYTHROCYTE DIFFERENTIATION		1		0.0083719	NEGATIVE REGULATION OF ERYTHROCYTE DIFFERENTIATION	FALSE	NEGATIVE REGULATION OF ERYTHROCYTE DIFFERENTIATION
1	0.999999	4.39e-25	1.7e-05	SNX1|NUP62|SNX2|SRGN|SNX9|LRPPRC|APOE|KCNN4|SNX6|MSR1|LRBA|VPS54|ATG3|CFL1|RFFL|RAB7|RAB2A|PEX5|THOC6|STX5A|BAX|ERP29|AP2A2|SNX10|GABARAP|CD36|TOB1|RAB5C|GRPEL1|LYST|APOBEC1|SEC13|LYN|MECP2|SNF8|KDELR1|SPIN1|M6PR|DHCR24|NEDD8|ACSL1|COG3|STARD5|PPARG|CD74|AP2B1|HDLBP|YIF1A|OSBPL3|SRP19|SNX30|SRP14|PITPNA|STX3|RAB1A|SCAMP2|VPS4A|ARF5|B4GALNT1|VPS28|CUTA|STXBP5|S100A13|HTT|TMED3|RAB11FIP3|RAB8B|BBS2…	MACROMOLECULE LOCALIZATION	180	ENR	MACROMOLECULE LOCALIZATION	1	1	2.73e-27	6.74e-07	MACROMOLECULE LOCALIZATION	FALSE	MACROMOLECULE LOCALIZATION
1	0.997012	1.52e-11	0.023359	APOE|GAA|RBX1|OAS2|USP14|NCBP2|RNPS1|ENDOG|MEX3D|DNASE1L3|AXIN1|UCHL1|DNASE1L1|CUL9|UCHL3|MAN1B1|FBXL12|UCHL5|UCHL4|CLN6|PSMB10|PSMC5|PSMC6|PSMC3|UBE2G2|PSMC4|PSMC1|PSMC2|DHCR24|FBXO8|LSM7|LSM6|SIAH1A|ADAM19|RNF11|TBL1XR1|PSMA5|DNAJC3|PSMA6|PSMA3|PSMA4|PSMA2|PSMA7|SMURF1|PSMB6|PSMB7|PSMB4|PSMB5|VCP|PSMB2|AIFM1|HSPA5|PSMB3|PAN3|PSMB8|UBE2I|ISG15|DCP1B|HDAC5|UHRF2|AFG3L2	MACROMOLECULE CATABOLIC PROCESS	61	ENR	MACROMOLECULE CATABOLIC PROCESS	1	1	3.51e-13	0.0029882	MACROMOLECULE CATABOLIC PROCESS	FALSE	MACROMOLECULE CATABOLIC PROCESS
	0.996029		0.028355	ARG2|CEBPA|ASS1	UREA CYCLE	3	ENR	UREA CYCLE		1		0.0039709	UREA CYCLE	FALSE	UREA CYCLE
	0.996029		0.028355	ATXN1|ATXN7|PHIP	REGULATION OF INSULIN-LIKE GROWTH FACTOR RECEPTOR SIGNALING PATHWAY	3	ENR	REGULATION OF INSULIN-LIKE GROWTH FACTOR RECEPTOR SIGNALING PATHWAY		1		0.0039709	REGULATION OF INSULIN-LIKE GROWTH FACTOR RECEPTOR SIGNALING PATHWAY	FALSE	REGULATION OF INSULIN-LIKE GROWTH FACTOR RECEPTOR SIGNALING PATHWAY
1		8.81e-22		ATP5E|ATP5D|MT-ND5|ATP5C1|ATP5F1|ATP6V0A1|MT-ND2|NDUFA7|UQCRB|UQCRC1|MT-CO3|ATP6V0B|ATP5A1|ATP6V1D|ATP6V1E1|ATP6V0E|COQ7|UQCR11|UQCR10|NDUFB8|ATP5K|ATP5J|ATP5G3|ATP5G1|ATP5L|CYCS|ATP5B	OXIDATIVE PHOSPHORYLATION	27	ENR	OXIDATIVE PHOSPHORYLATION	1		7.57e-24		OXIDATIVE PHOSPHORYLATION	FALSE	OXIDATIVE PHOSPHORYLATION
0.999997	0.99994	4.61e-05	0.000949	CCL2|TLR8|TLR13|CCL12|TOLLIP|PPARG|CFB|C1QB|C3|C1QA|CCL7|CCL24|SPHK1|SAA3|C1QC|SAAL1|CCR1|IL1A|CCL5|PRDX2|CCL3|PYCARD|TLR7|THBS1|SLC7A2|CD44|YWHAZ|NUPR1|FCGR1|ALOX5AP|NDST1|CFP|CD24A|TLR1|CCR2|STAT5B|CYSLTR1|MAPK8|NLRC4|LYN|TNFRSF1B|IL6|FN1|UNC13D|ORM1|CXCL3|CD180|ALOX5	INFLAMMATORY RESPONSE	48	ENR	INFLAMMATORY RESPONSE	1	1	2.91e-06	6.01e-05	INFLAMMATORY RESPONSE	FALSE	INFLAMMATORY RESPONSE
	0.999998		5.34e-05	CD38|CAV1|EGLN1|VEGFA|MECP2|RAF1|MMP2|ACOT2|PLD2|BIRC2|BIRC3|EGLN3|SCAP	RESPONSE TO OXYGEN LEVELS	13	ENR	RESPONSE TO OXYGEN LEVELS		1		2.25e-06	RESPONSE TO OXYGEN LEVELS	FALSE	RESPONSE TO OXYGEN LEVELS
	1		4.34e-09	PIP5K1A|LPIN1|PIP5K1C|DGAT2|DGAT1|CHKB|PLA2G15|IPMK|CHKA|PLD1|PTDSS2|PTDSS1|PGAP3|MGAT1|CAV1|PIGV|PIP4K2C|MECP2|DGKD|PIK3CA|PNPLA6|TAZ|PNPLA2|ALG9|ACSL1	GLYCEROLIPID METABOLIC PROCESS	25	ENR	GLYCEROLIPID METABOLIC PROCESS		1		1.12e-10	GLYCEROLIPID METABOLIC PROCESS	FALSE	GLYCEROLIPID METABOLIC PROCESS
	0.999155		0.0088534	ATG9A|CLN6|GAA|LYST|IDUA|MAP1LC3A	VACUOLE ORGANIZATION	6	ENR	VACUOLE ORGANIZATION		1		0.000845	VACUOLE ORGANIZATION	FALSE	VACUOLE ORGANIZATION
1	0.999997	4.92e-24	7.93e-05	SNX1|NUP62|SNX2|SRGN|SNX9|SNX6|MSR1|LRBA|VPS54|ATG3|CFL1|RFFL|RAB7|RAB2A|PEX5|STX5A|BAX|ERP29|AP2A2|SNX10|GABARAP|CD36|TOB1|RAB5C|GRPEL1|LYST|APOBEC1|SEC13|LYN|MECP2|SNF8|KDELR1|M6PR|DHCR24|NEDD8|COG3|CD74|AP2B1|YIF1A|SRP19|SNX30|SRP14|STX3|RAB1A|SCAMP2|VPS4A|ARF5|VPS28|CUTA|STXBP5|S100A13|HTT|TMED3|RAB11FIP3|RAB8B|BBS2|MITD1|FOLR2|CHMP4B|AP2S1|ARL6IP1|CHMP2A|STX2|STAM|SNAP29|YKT6|RAB1B|VPS53|MON…	PROTEIN LOCALIZATION	157	ENR	PROTEIN LOCALIZATION	1	1	3.36e-26	3.47e-06	PROTEIN LOCALIZATION	FALSE	PROTEIN LOCALIZATION
0.995347		0.031151		DNAJC3|CCND1|HSPA5|EIF2AK2	CELLULAR RESPONSE TO UNFOLDED PROTEIN	4	ENR	CELLULAR RESPONSE TO UNFOLDED PROTEIN	1		0.0046533		CELLULAR RESPONSE TO UNFOLDED PROTEIN	FALSE	CELLULAR RESPONSE TO UNFOLDED PROTEIN
1		3.38e-12		ATIC|ATP5E|ATP5D|HMBS|ATP5C1|ATP2A2|ARG1|ATP5F1|ATP6V0A1|ADSL|TMEM14C|MMAB|ATP1A3|ATP1A1|ATP5J2|PADI4|ADSSL1|CMPK2|ALAS1|ATP6V0B|ATP5A1|APIP|NME4|HTT|MOCS2|ATP6V1D|NME1|PSAT1|CNP|UMPS|ATP6V1E1|HSP90AA1|ATP6V0E|DTYMK|AK3|G6PDX|APRT|PNP|ATP5K|ATP5J|ATP5G3|ATP5G1|ATP5L|ATP5B|SRM	CELLULAR NITROGEN COMPOUND BIOSYNTHETIC PROCESS	45	ENR	CELLULAR NITROGEN COMPOUND BIOSYNTHETIC PROCESS	1		7.11e-14		CELLULAR NITROGEN COMPOUND BIOSYNTHETIC PROCESS	FALSE	CELLULAR NITROGEN COMPOUND BIOSYNTHETIC PROCESS
0.999187		0.0070133		SPCS2|SEC11C|CFP|SRGN|C1QB|C1QA|DHCR24|C1QC|SEC11A	PROTEIN MATURATION BY PEPTIDE BOND CLEAVAGE	9	ENR	PROTEIN MATURATION BY PEPTIDE BOND CLEAVAGE	1		0.000813		PROTEIN MATURATION BY PEPTIDE BOND CLEAVAGE	FALSE	PROTEIN MATURATION BY PEPTIDE BOND CLEAVAGE
0.999957	1	0.000533	1.53e-06	NUP62|YWHAE|DGKQ|FZD1|IMPACT|HMGB1|KIT|HSP90B1|AXIN1|CD44|PRKAR1A|PHIP|ITGB1|FGF13|RAP2B|NDUFS4|BAX|PDGFA|ACVR1B|CD24A|ATXN1|PRKRIP1|RAC1|TLR1|ATXN7|PDGFC|LYN|AKAP5|AIF1|IGBP1|KRAS|ACVR2B|LRP1|AREG|PPP1R14B|SPRY2|GNAI2|CDC42|CSPG4|CEACAM1|TSC1|CD74|SPHK1|TRIB3|PRDX2|FAM129A|ARRB1|PSEN2|DNAJC3|DUSP16|CCND1|IRAK1|PTPN6|INPP5K|CAV1|ITGA1|NRG1|HSPA5|GADD45A|IL6|PRKCE|INSR|CCNI|DGKD|ADORA2A|GSK3A|CSF1…	REGULATION OF PHOSPHATE METABOLIC PROCESS	73	ENR	REGULATION OF PHOSPHATE METABOLIC PROCESS	1	1	4.32e-05	5.36e-08	REGULATION OF PHOSPHATE METABOLIC PROCESS	FALSE	REGULATION OF PHOSPHATE METABOLIC PROCESS
	1		4.41e-06	PPARG|GEM|JDP2|TGIF1|KLF11|TBL1XR1|FOXP4|ZKSCAN17|FOXP1|IRAK1|EHMT2|CBX4|PHF21A|CAV1|HIPK1|MECP2|PER2|PER1|TCF3|TFAP4|HOXB4|TXNIP|ATN1|IRF2BP2|TAZ|TRIM28|HDAC4|PKIG|POU5F1|HDAC5|CEBPA|BMI1|NFKB1|SIRT3|MAF1	NEGATIVE REGULATION OF RNA METABOLIC PROCESS	35	ENR	NEGATIVE REGULATION OF RNA METABOLIC PROCESS		1		1.67e-07	NEGATIVE REGULATION OF RNA METABOLIC PROCESS	FALSE	NEGATIVE REGULATION OF RNA METABOLIC PROCESS
1	1	2.1e-21	1.2e-18	POP5|ZBTB7B|POP7|PPARGC1B|SPI1|ATP5C1|ALKBH2|CHKA|PSMD4|SETD1B|PBX2|ENDOG|NR1D2|DNTTIP2|LARS2|MEX3D|EID1|PBX1|THAP11|CPEB1|PADI4|HBP1|PHF2|CDCA7|ELL|PHF1|SETD7|MECP2|SNF8|TK2|MED19|CNOT6L|POU5F1|POU5F2|KAT2B|MED11|ATIC|AEBP2|MED10|PPARG|JDP2|ADCY3|DYNLL1|MED29|ABCB1A|ADSSL1|MEF2D|ATP5A1|MBD4|YLPM1|ADAT1|TRMT1|HIPK1|TCOF1|HINFP|NFIA|LEO1|HSPA1A|ZFP687|MDH1|MDH2|CCNT1|ZBTB20|RORA|ZBTB22|DACH1|MAF1|…	NUCLEOBASE, NUCLEOSIDE, NUCLEOTIDE AND NUCLEIC ACID METABOLIC PROCESS	425	ENR	NUCLEOBASE, NUCLEOSIDE, NUCLEOTIDE AND NUCLEIC ACID METABOLIC PROCESS	1	1	1.87e-23	1.15e-20	NUCLEOBASE, NUCLEOSIDE, NUCLEOTIDE AND NUCLEIC ACID METABOLIC PROCESS	FALSE	NUCLEOBASE, NUCLEOSIDE, NUCLEOTIDE AND NUCLEIC ACID METABOLIC PROCESS
	0.991392		0.049285	HIPK1|IRAK1|IRAK2|TRIB3|RELA|ERCC2|JMY	POSITIVE REGULATION OF BINDING	7	ENR	POSITIVE REGULATION OF BINDING		1		0.0086083	POSITIVE REGULATION OF BINDING	FALSE	POSITIVE REGULATION OF BINDING
	0.991227		0.04992	CD274|CD38|ITGAL|CD24A|PELI1|TNFSF13B|ICOSL|STAT5B|BMI1	REGULATION OF LYMPHOCYTE PROLIFERATION	9	ENR	REGULATION OF LYMPHOCYTE PROLIFERATION		1		0.0087732	REGULATION OF LYMPHOCYTE PROLIFERATION	FALSE	REGULATION OF LYMPHOCYTE PROLIFERATION
	0.999675		0.0040488	CD24A|ITGA1|LYST|CXCL3|CCL5|IL16|CCL3|CSF3R	LEUKOCYTE MIGRATION	8	ENR	LEUKOCYTE MIGRATION		1		0.000325	LEUKOCYTE MIGRATION	FALSE	LEUKOCYTE MIGRATION
0.998076	1	0.014394	2.93e-07	SRC|PIP5K1C|AMBRA1|JAG1|RBPJ|ARSB|SEPT2|TGIF1|CADM1|IGF1|MKKS|MMP2|CFL1|PBX1|MCOLN3|HES1|ARID1A|SEMA4D|KLF16|LGI4|PEX5|BAX|CD24A|NCS1|RAC1|CNP|MAPK8|LYN|MECP2|HLX|BAG1|SLC23A2|TCF7L2|ARHGEF7|AREG|ERCC2|ARHGAP4|MAFB|SLC11A2|SLC7A5|PMP22|CSPG4|PTPA|PAK1|TSPO|PPARG|RUNX1|SPHK1|ULK1|ADAM22|ANG|STX3|MEF2D|ABCB1B|HTT|UBE2V2|SMARCE1|PPIA|BBS2|CACNA1F|EDNRB|CEP120|GATAD2A|ATN1|AARS|RORA|CITED2|BMI1|TIAM1…	NERVOUS SYSTEM DEVELOPMENT	137	ENR	NERVOUS SYSTEM DEVELOPMENT	1	1	0.0019241	9.84e-09	NERVOUS SYSTEM DEVELOPMENT	FALSE	NERVOUS SYSTEM DEVELOPMENT
	0.991628		0.048057	SLC7A1|SLC7A2	REGULATION OF TOR SIGNALING CASCADE	2	ENR	REGULATION OF TOR SIGNALING CASCADE		1		0.0083719	REGULATION OF TOR SIGNALING CASCADE	FALSE	REGULATION OF TOR SIGNALING CASCADE
0.994919		0.031569		HMGN1|BAX	POST-EMBRYONIC CAMERA-TYPE EYE MORPHOGENESIS	2	ENR	POST-EMBRYONIC CAMERA-TYPE EYE MORPHOGENESIS	1		0.0050806		POST-EMBRYONIC CAMERA-TYPE EYE MORPHOGENESIS	FALSE	POST-EMBRYONIC CAMERA-TYPE EYE MORPHOGENESIS
0.996521		0.024221		TLN1|SRGN|PFN1|CENPE|APOE|TMSB4X	MAINTENANCE OF LOCATION	6	ENR	MAINTENANCE OF LOCATION	1		0.0034793		MAINTENANCE OF LOCATION	FALSE	MAINTENANCE OF LOCATION
0.99981		0.0020176		MVK|FDPS|PMVK|DHCR24|CYP51|IDI1|EBP	STEROL BIOSYNTHETIC PROCESS	7	ENR	STEROL BIOSYNTHETIC PROCESS	1		0.00019		STEROL BIOSYNTHETIC PROCESS	FALSE	STEROL BIOSYNTHETIC PROCESS
	0.999492		0.0057902	VWF|RUNX1|STAT5B|CADM1|LSR|RELA|CEBPA|HLX	HEPATICOBILIARY SYSTEM DEVELOPMENT	8	ENR	HEPATICOBILIARY SYSTEM DEVELOPMENT		1		0.000508	HEPATICOBILIARY SYSTEM DEVELOPMENT	FALSE	HEPATICOBILIARY SYSTEM DEVELOPMENT
1	1	7.46e-06	7.25e-12	PIP5K1C|SPI1|FZD1|NFIC|PLCD1|JAG1|RBPJ|CHKB|TGIF1|CADM1|MKKS|MMP2|CFL1|PBX1|AXIN1|SPINT1|HMGN1|PRKAR1A|ICOSL|RPS6|ARID1A|KLF16|PGF|PEX5|PDGFA|ACVR1B|CNP|MAPK8|PDGFC|LYN|MECP2|FN1|HLX|BAG1|FLVCR1|TCF7L2|ACVR2B|M6PR|WARS2|DHCR24|AREG|POU5F1|ERCC2|ARHGAP4|MAFB|SLC7A5|PMP22|SPRY2|CSPG4|PLSCR1|BCL2L1|TSPO|PPARG|SPHK1|EGLN1|IDUA|GPX1|ADAM22|ANG|HS1BP3|STX3|MEF2D|MMP19|ABCB1B|APH1C|HTT|PTGS1|SMARCE1|TXN…	SYSTEM DEVELOPMENT	289	ENR	SYSTEM DEVELOPMENT	1	1	4.2e-07	1.16e-13	SYSTEM DEVELOPMENT	FALSE	SYSTEM DEVELOPMENT
0.994919		0.031569		FCER1G|FCGR1	REGULATION OF TYPE III HYPERSENSITIVITY	2	ENR	REGULATION OF TYPE III HYPERSENSITIVITY	1		0.0050806		REGULATION OF TYPE III HYPERSENSITIVITY	FALSE	REGULATION OF TYPE III HYPERSENSITIVITY
0.999903	0.997111	0.0010986	0.022835	CDC42|CCR5|MGMT|NOD1|PPARG|C3|CDC42SE1|PLEK|CD74|HMGB1|CCR1|IL1A|CCL5|GPX1|TNFRSF11A|CADM1|TAP2|TAP1|PRDX1|AOAH|TLR7|ACE|AXIN1|SLC7A2|CD44|HSPD1|CD276|IRAK1|RELA|FCGR1|UBE2V2|CD24A|PSMB4|CD36|F7|STAT5B|TNFRSF1B|FCER1G|ANXA1|ADORA2A|ANXA2|PNP|PDPN	REGULATION OF RESPONSE TO STRESS	43	ENR	REGULATION OF RESPONSE TO STRESS	1	1	9.7e-05	0.0028887	REGULATION OF RESPONSE TO STRESS	FALSE	REGULATION OF RESPONSE TO STRESS
0.999943		0.000692		PMF1|RUVBL1|DCTN3|SEPT2|CCNB2|SMC1A|SPC24|NUDC|BIRC5|UBE2I|UBE2C|CENPE|RAN|RPS6|CDCA3|CETN2|MIS12|HAUS8|ZFP830|CETN3|SEPT7	NUCLEAR DIVISION	21	ENR	NUCLEAR DIVISION	1		5.74e-05		NUCLEAR DIVISION	FALSE	NUCLEAR DIVISION
0.993057		0.041076		MDH1|MDH2|LDHB|BAD|LDHA|G6PDX|TALDO1	HEXOSE CATABOLIC PROCESS	7	ENR	HEXOSE CATABOLIC PROCESS	1		0.0069435		HEXOSE CATABOLIC PROCESS	FALSE	HEXOSE CATABOLIC PROCESS
0.998012	0.999984	0.014806	0.000311	SPI1|RBPJ|MINK1|CCR1|TNFRSF11A|KIT|LRRC8A|FOXP1|PBX1|ICOSL|RPS6|RHOH|RELB|AY036118|BAX|CBFA2T3|PGM3|CD24A|ME2|DCSTAMP|CCR2|LYN|VEGFA|G6PDX|FLVCR1|FAS|ERCC2|NFKB1|PIRB|SLC11A2|PLSCR1|RUNX1|CD74|PRDX2|CXCL13|EBP|PSEN2|MYO1E|HS1BP3|GPR183|INHBA|STAT5B|BCL11A|TIMP1|CCNB2|TCF3|CSF1|HOXB4|HOXB3|H2-DMA|CEBPA|CD1D1	IMMUNE SYSTEM DEVELOPMENT	52	ENR	IMMUNE SYSTEM DEVELOPMENT	1	1	0.0019879	1.61e-05	IMMUNE SYSTEM DEVELOPMENT	FALSE	IMMUNE SYSTEM DEVELOPMENT
0.999781		0.0022568		MDH1|MDH2|CBR2|IDH3A|LDHB|LDHA	NAD METABOLIC PROCESS	6	ENR	NAD METABOLIC PROCESS	1		0.000219		NAD METABOLIC PROCESS	FALSE	NAD METABOLIC PROCESS
1		1.49e-08		RBX1|PYCARD|USP14|UCHL1|UQCRC1|UCHL3|PEPD|CAPNS1|UCHL5|PGP|CTSL|UCHL4|ADAM8|LGMN|F7|CAP1|PSMB10|NRD1|PMPCA|LAP3|CTSZ|CTSS|CTSC|CTSB|RNPEP|ARG1|CNDP2|NSF|BLMH|PSMA5|DNAJC3|PSMA6|ACE|PSMA3|PSMA4|PLAU|CAPN2|PSMA2|MMP19|ADAM15|SEC11A|PSMA7|SEC11C|PSMB6|PSMB7|PSMB4|PSMB5|VCP|PSMB2|HSPA5|PSMB3|METAP2|PSMB8|UBE2I|ISG15|AFG3L2	PROTEOLYSIS	56	ENR	PROTEOLYSIS	1		5.21e-10		PROTEOLYSIS	FALSE	PROTEOLYSIS
	0.991628		0.048057	ADORA2A|MAPK8	INDUCTION OF APOPTOSIS IN RESPONSE TO CHEMICAL STIMULUS	2	ENR	INDUCTION OF APOPTOSIS IN RESPONSE TO CHEMICAL STIMULUS		1		0.0083719	INDUCTION OF APOPTOSIS IN RESPONSE TO CHEMICAL STIMULUS	FALSE	INDUCTION OF APOPTOSIS IN RESPONSE TO CHEMICAL STIMULUS
0.999958		0.00053		MTSS1|ARPC4|GAS7|WAS	ACTIN FILAMENT POLYMERIZATION	4	ENR	ACTIN FILAMENT POLYMERIZATION	1		4.24e-05		ACTIN FILAMENT POLYMERIZATION	FALSE	ACTIN FILAMENT POLYMERIZATION
	0.995854		0.029473	CD24A|C3|STAT5B|PLD2|CADM1|TAP2|TAP1|H2-T23|CD1D1	REGULATION OF LEUKOCYTE MEDIATED IMMUNITY	9	ENR	REGULATION OF LEUKOCYTE MEDIATED IMMUNITY		1		0.0041457	REGULATION OF LEUKOCYTE MEDIATED IMMUNITY	FALSE	REGULATION OF LEUKOCYTE MEDIATED IMMUNITY
0.994919		0.031569		CD36|MSR1	REGULATION OF CHOLESTEROL STORAGE	2	ENR	REGULATION OF CHOLESTEROL STORAGE	1		0.0050806		REGULATION OF CHOLESTEROL STORAGE	FALSE	REGULATION OF CHOLESTEROL STORAGE
	0.999415		0.006479	DGKD|LPIN1|MGAT1|CAV1|DGAT2|DGAT1|PNPLA2|ACSL1	GLYCEROL ETHER METABOLIC PROCESS	8	ENR	GLYCEROL ETHER METABOLIC PROCESS		1		0.000585	GLYCEROL ETHER METABOLIC PROCESS	FALSE	GLYCEROL ETHER METABOLIC PROCESS
0.991344		0.048513		CDC42|CDK11B|CENPE|RANBP1|YWHAH	REGULATION OF MITOSIS	5	ENR	REGULATION OF MITOSIS	1		0.0086558		REGULATION OF MITOSIS	FALSE	REGULATION OF MITOSIS
1	1	6.02e-10	1.71e-20	NUP62|MGMT|CASP4|CASP2|FZD1|NFIC|JAG1|RBPJ|TGIF1|KLF11|MMP2|MPC2|MKL1|EID1|PBX1|AXIN1|RPS6|QARS|KLF16|BTG1|RGS14|TOB1|CNP|MAPK8|BBC3|MECP2|PPP2R3D|FN1|HLX|BAG1|IGBP1|TCF7L2|EIF2B3|NOSTRIN|DHCR24|AREG|DAB2|POU5F1|ERCC2|ARHGAP4|SIRT3|PMP22|SPRY2|AEBP2|BCL2L1|TSPO|PPARG|JDP2|SPHK1|GPX1|FAM129A|DYNLL1|DNAJC3|DNAJC2|DAD1|ANG|HTT|CDKN2C|PTGS1|HIPK1|HTRA1|SPP1|TPT1|EDNRB|PNP|CENPE|ATN1|N4BP1|IRF2BP2|PKI…	NEGATIVE REGULATION OF CELLULAR PROCESS	251	ENR	NEGATIVE REGULATION OF CELLULAR PROCESS	1	1	1.75e-11	1.21e-22	NEGATIVE REGULATION OF CELLULAR PROCESS	FALSE	NEGATIVE REGULATION OF CELLULAR PROCESS
0.994919		0.031569		CCR2|C3AR1	POSITIVE REGULATION OF MACROPHAGE CHEMOTAXIS	2	ENR	POSITIVE REGULATION OF MACROPHAGE CHEMOTAXIS	1		0.0050806		POSITIVE REGULATION OF MACROPHAGE CHEMOTAXIS	FALSE	POSITIVE REGULATION OF MACROPHAGE CHEMOTAXIS
	0.999992		0.000159	AEBP2|KMT5C|TBL1XR1|SETD1B|EMSY|MBTD1|ARID1A|CBX7|PHF2|EHMT2|KDM3A|CBX4|PHF21A|PHF1|SETD7|BANP|MECP2|MSL1|TCF3|CHD7|HDAC4|HDAC5|BMI1|PIM3|KAT2B	CHROMATIN MODIFICATION	25	ENR	CHROMATIN MODIFICATION		1		7.55e-06	CHROMATIN MODIFICATION	FALSE	CHROMATIN MODIFICATION
0.999988	0.999573	0.000171	0.0051549	SRF|JAG1|HMGB1|TGIF1|CCL5|MSR1|IGF1|CCL3|KIT|FNDC3B|PIAS1|SGK1|SOCS2|H2-AA|MORF4L2|CD276|SEMA4D|ITGB1|BAD|RELA|BTG1|FOXO3|CD36|EIF5A|ACTR3|CNP|HSP90AA1|LYN|IFI204|HLX|AKAP5|PTPA|TSPO|RUNX2|PPARG|CD74|ACE|LPL|STAT5B|NRG1|IL6|TIMP2|CSF1|PNP|H2-DMA|GNAS|CEBPA|TIAM1|CD1D1	POSITIVE REGULATION OF CELL DIFFERENTIATION	49	ENR	POSITIVE REGULATION OF CELL DIFFERENTIATION	1	1	1.21e-05	0.000427	POSITIVE REGULATION OF CELL DIFFERENTIATION	FALSE	POSITIVE REGULATION OF CELL DIFFERENTIATION
0.999958		0.000523		CORO1A|SRA1|PDPN|GAS7|CDC42SE1|CYFIP1|POP1|FN1|S100A13|CFDP1	REGULATION OF CELL SHAPE	10	ENR	REGULATION OF CELL SHAPE	1		4.16e-05		REGULATION OF CELL SHAPE	FALSE	REGULATION OF CELL SHAPE
0.995051	0.994566	0.031569	0.036178	GALK1|EPM2A|FPGT|MAN2C1|DCXR|GAA|LDHB|PHKG2|LDHA|GPD2|ALDOC|GYG|BAD|PGM3|PCK2|PFKL|FUCA1|TALDO1|G6PDX|MDH1|MDH2|GALE|PIK3CA|M6PR|RPIA|FABP5|ATF4|GLB1|PTGES3	HEXOSE METABOLIC PROCESS	29	ENR	HEXOSE METABOLIC PROCESS	1	1	0.0049485	0.0054339	HEXOSE METABOLIC PROCESS	FALSE	HEXOSE METABOLIC PROCESS
0.999939		0.00073		SAT1|ATP5E|ATP5D|ATP5C1|ATP2A2|KCNN4|ATP5F1|ATP6V0A1|S100A6|SLC8A1|ATP1A1|CLIC1|ATP6V0B|SLC30A1|ATP5A1|ATP6V1D|ATP6V1E1|ATP6V0C|SLC36A2|ATP6V0E|CACNA1F|UQCR11|ATP2B4|ATP5K|ATP5J|ATP5G3|ATP5G1|ATP5L|ATP5B|COX5A	ION TRANSMEMBRANE TRANSPORT	30	ENR	ION TRANSMEMBRANE TRANSPORT	1		6.12e-05		ION TRANSMEMBRANE TRANSPORT	FALSE	ION TRANSMEMBRANE TRANSPORT
0.995405		0.030944		ANXA1|CCR5|CCR1|FCER1G|TNFRSF11A|FCGR1	REGULATION OF ACUTE INFLAMMATORY RESPONSE	6	ENR	REGULATION OF ACUTE INFLAMMATORY RESPONSE	1		0.0045948		REGULATION OF ACUTE INFLAMMATORY RESPONSE	FALSE	REGULATION OF ACUTE INFLAMMATORY RESPONSE
	0.992879		0.044151	ADORA2A|AOAH|PPARG|TNFRSF1B|TAP2|TAP1	NEGATIVE REGULATION OF DEFENSE RESPONSE	6	ENR	NEGATIVE REGULATION OF DEFENSE RESPONSE		1		0.0071207	NEGATIVE REGULATION OF DEFENSE RESPONSE	FALSE	NEGATIVE REGULATION OF DEFENSE RESPONSE
0.994919		0.031569		MVK|PMVK	ISOPENTENYL DIPHOSPHATE METABOLIC PROCESS	2	ENR	ISOPENTENYL DIPHOSPHATE METABOLIC PROCESS	1		0.0050806		ISOPENTENYL DIPHOSPHATE METABOLIC PROCESS	FALSE	ISOPENTENYL DIPHOSPHATE METABOLIC PROCESS
0.999136		0.0074143		ANXA1|CCR5|ACE|PSMB4|HSPD1|CD276|HMGB1|CCR1|FCER1G|GPX1|TNFRSF11A|FCGR1	REGULATION OF INFLAMMATORY RESPONSE	12	ENR	REGULATION OF INFLAMMATORY RESPONSE	1		0.000864		REGULATION OF INFLAMMATORY RESPONSE	FALSE	REGULATION OF INFLAMMATORY RESPONSE
0.99989	0.99984	0.001224	0.0021993	CIRBP|EIF4G2|PSTK|LSM14B|IMPACT|IGF1|FAM129A|NCBP2|CALR|ERF|SRP14|ANG|CPEB1|EIF4E2|PIWIL2|AGO4|EIF3C|MVK|EIF5A|MPV17|EIF4EBP2|ZBP1|TNRC6B|EIF2S1|MKNK1|MKNK2|EIF2B3|PUM2|PPP1R15B	REGULATION OF TRANSLATION	29	ENR	REGULATION OF TRANSLATION	1	1	0.00011	0.00016	REGULATION OF TRANSLATION	FALSE	REGULATION OF TRANSLATION
0.999719		0.0028172		SPCS2|SEC11C|SEC11A	SIGNAL PEPTIDE PROCESSING	3	ENR	SIGNAL PEPTIDE PROCESSING	1		0.000281		SIGNAL PEPTIDE PROCESSING	FALSE	SIGNAL PEPTIDE PROCESSING
0.999958		0.00053		UQCR10|UQCRC1|UQCRB|UQCR11	MITOCHONDRIAL ELECTRON TRANSPORT, UBIQUINOL TO CYTOCHROME C	4	ENR	MITOCHONDRIAL ELECTRON TRANSPORT, UBIQUINOL TO CYTOCHROME C	1		4.24e-05		MITOCHONDRIAL ELECTRON TRANSPORT, UBIQUINOL TO CYTOCHROME C	FALSE	MITOCHONDRIAL ELECTRON TRANSPORT, UBIQUINOL TO CYTOCHROME C
1		6.1e-12		ATIC|ATP5E|ATP5D|ATP5C1|ATP2A2|ATP5F1|ATP6V0A1|ADSL|ATP1A3|ATP1A1|ATP5J2|ADSSL1|CMPK2|ATP6V0B|ATP5A1|NME4|ATP6V1D|NME1|CNP|UMPS|ATP6V1E1|ATP6V0E|DTYMK|AK3|G6PDX|APRT|PNP|ATP5K|ATP5J|ATP5G3|ATP5G1|ATP5L|ATP5B	NUCLEOBASE, NUCLEOSIDE AND NUCLEOTIDE BIOSYNTHETIC PROCESS	33	ENR	NUCLEOBASE, NUCLEOSIDE AND NUCLEOTIDE BIOSYNTHETIC PROCESS	1		1.34e-13		NUCLEOBASE, NUCLEOSIDE AND NUCLEOTIDE BIOSYNTHETIC PROCESS	FALSE	NUCLEOBASE, NUCLEOSIDE AND NUCLEOTIDE BIOSYNTHETIC PROCESS
1	1	4.13e-30	3.01e-13	ST3GAL1|CDK19|KRTCAP2|MKKS|PDPK1|ATG3|CFL1|LARS2|PRKAR1A|ABTB1|QARS|PADI4|MRPL18|PPT2|CRY1|MRPL19|MRPL17|BTG1|MAN1B1|MRPL14|MRPL15|MRPL12|ACVR1B|FKBP3|MRPL11|PIGV|FKBP2|MRPL20|GRPEL1|MAPK8|LYN|TARS|MRPL27|MECP2|PPP2R3D|PCMTD2|EIF2AK2|MKNK1|MRPL28|DSTYK|MKNK2|MRPL21|MRPL22|NMT1|ACVR2B|PCMTD1|WARS2|MRPL36|MRPL34|DUSP1|WEE1|MAMDC2|MRPL35|SIRT3|MRPL33|KAT2B|CSPG4|EIF4G2|PELI1|RPLP2|RIPK3|MOCS1|MRPL49…	CELLULAR PROTEIN METABOLIC PROCESS	311	ENR	CELLULAR PROTEIN METABOLIC PROCESS	1	1	1.84e-32	4.26e-15	CELLULAR PROTEIN METABOLIC PROCESS	FALSE	CELLULAR PROTEIN METABOLIC PROCESS
1		9.84e-15		GNAI2|CDC42|ATP5E|ATP5D|ATP5C1|ATP2A2|ATP5F1|ATP6V0A1|SEPT2|NMI|NSF|ATP1A3|ATP1A1|MYO1E|ATP5J2|ATP6V0B|ATP5A1|NME4|NUDT1|PGP|ATP6V1D|NME1|RAC1|VCP|RAB5C|ATP6V1E1|ATP6V0C|ATP6V0E|AK3|MX1|ATP2B4|DCTPP1|KRAS|PNP|ATP5K|ATP5J|ATP5G3|ATP5G1|ATP5L|GNAS|ATP5B	NUCLEOSIDE TRIPHOSPHATE METABOLIC PROCESS	41	ENR	NUCLEOSIDE TRIPHOSPHATE METABOLIC PROCESS	1		1.2e-16		NUCLEOSIDE TRIPHOSPHATE METABOLIC PROCESS	FALSE	NUCLEOSIDE TRIPHOSPHATE METABOLIC PROCESS
	0.992636		0.044723	FAS|ULK1|MMP2	NEURON PROJECTION REGENERATION	3	ENR	NEURON PROJECTION REGENERATION		1		0.0073644	NEURON PROJECTION REGENERATION	FALSE	NEURON PROJECTION REGENERATION
1	1	3.91e-11	5.06e-19	ZBTB7B|ST3GAL1|GTF2H5|PPARGC1B|SPI1|LRPPRC|IFT57|NFIC|ZFP280D|POLG|TGIF1|BZW1|KLF11|KRTCAP2|SETD1B|HMGN5|PBX2|MPC2|NR1D2|DNTTIP2|LARS2|MKL1|EID1|PBX1|THAP11|ABTB1|QARS|ARID1A|GTF2F1|PADI4|KLF16|GTF2F2|HBP1|MRPL18|CRY1|MRPL19|PHF2|CDCA7|MRPL17|ELL|KDM3A|MRPL14|MRPL15|PHF1|MRPL12|SETD7|NR2C2|MRPL11|PIGV|MRPL20|LYN|TARS|MRPL27|MECP2|AK6|HLX|STIP1|EIF2AK2|ORC2|MRPL28|SNF8|MRPL21|MRPL22|TCF7L2|NMT1|TK…	CELLULAR MACROMOLECULE BIOSYNTHETIC PROCESS	326	ENR	CELLULAR MACROMOLECULE BIOSYNTHETIC PROCESS	1	1	9.62e-13	4.67e-21	CELLULAR MACROMOLECULE BIOSYNTHETIC PROCESS	FALSE	CELLULAR MACROMOLECULE BIOSYNTHETIC PROCESS
1		1.22e-09		UQCR10|MT-ND5|NDUFB8|UQCRC1|MT-CO3|MT-ND2|NDUFA7|CYCS|COQ7|UQCRB|UQCR11	ATP SYNTHESIS COUPLED ELECTRON TRANSPORT	11	ENR	ATP SYNTHESIS COUPLED ELECTRON TRANSPORT	1		3.57e-11		ATP SYNTHESIS COUPLED ELECTRON TRANSPORT	FALSE	ATP SYNTHESIS COUPLED ELECTRON TRANSPORT
1		1.52e-11		ATP5E|ATP5D|ATP5C1|ATP2A2|ATP5F1|ATP6V0A1|NMI|NSF|ATP1A3|ATP1A1|MYO1E|ATP5J2|ATP6V0B|ATP5A1|PGP|ATP6V1D|VCP|ATP6V1E1|ATP6V0C|ATP6V0E|AK3|ATP2B4|ATP5K|ATP5J|ATP5G3|ATP5G1|ATP5L|ATP5B	ATP METABOLIC PROCESS	28	ENR	ATP METABOLIC PROCESS	1		3.51e-13		ATP METABOLIC PROCESS	FALSE	ATP METABOLIC PROCESS
1		2.56e-10		GNAI2|CDC42|ATP5E|ATP5D|PDE4D|ATP5C1|ATP2A2|SEPT2|NMI|DERA|NSF|ATP1A1|MYO1E|ATP6V0B|ATP5A1|NUDT1|PGP|RAC1|VCP|RAB5C|CNP|APOBEC1|ATP6V1E1|ATP6V0C|MX1|ATP2B4|DCTPP1|NT5C|KRAS|PNP|ATP5L|GNAS|ATP5B	CELLULAR NITROGEN COMPOUND CATABOLIC PROCESS	33	ENR	CELLULAR NITROGEN COMPOUND CATABOLIC PROCESS	1		7.13e-12		CELLULAR NITROGEN COMPOUND CATABOLIC PROCESS	FALSE	CELLULAR NITROGEN COMPOUND CATABOLIC PROCESS
	0.995705		0.029819	CSAD|CDO1	SULFUR AMINO ACID CATABOLIC PROCESS	2	ENR	SULFUR AMINO ACID CATABOLIC PROCESS		1		0.0042952	SULFUR AMINO ACID CATABOLIC PROCESS	FALSE	SULFUR AMINO ACID CATABOLIC PROCESS
	0.994478		0.036182	IGF1R|PIP5K1C|ITGA1|CD24A|PHGDH|RUNX1|DVL1|MPV17|MAPK8|ULK1|VEGFA|MECP2|GNAQ|MMP2|ADORA2A|SGK1|CD44|FAS|PLD2|STX3|CXCR4|PPP1R9B|SLC11A2|DST	NEURON DEVELOPMENT	24	ENR	NEURON DEVELOPMENT		1		0.005522	NEURON DEVELOPMENT	FALSE	NEURON DEVELOPMENT
0.998688		0.010584		H2-AA|CD74|H2-DMA|FCER1G|FCGR1|H2-EB1	ANTIGEN PROCESSING AND PRESENTATION OF PEPTIDE ANTIGEN	6	ENR	ANTIGEN PROCESSING AND PRESENTATION OF PEPTIDE ANTIGEN	1		0.0013122		ANTIGEN PROCESSING AND PRESENTATION OF PEPTIDE ANTIGEN	FALSE	ANTIGEN PROCESSING AND PRESENTATION OF PEPTIDE ANTIGEN
	0.994472		0.036182	SRC|PELI1|NOD1|PPARG|STAT5B|MPV17|IL1A|IL6|TLR7|ICOSL|RELA|NFKB1|CD1D1	REGULATION OF CYTOKINE PRODUCTION	13	ENR	REGULATION OF CYTOKINE PRODUCTION		1		0.005528	REGULATION OF CYTOKINE PRODUCTION	FALSE	REGULATION OF CYTOKINE PRODUCTION
0.994953		0.031569		ATP6V1E1|ATP6V0B|ATP6V0E	ATP HYDROLYSIS COUPLED PROTON TRANSPORT	3	ENR	ATP HYDROLYSIS COUPLED PROTON TRANSPORT	1		0.0050473		ATP HYDROLYSIS COUPLED PROTON TRANSPORT	FALSE	ATP HYDROLYSIS COUPLED PROTON TRANSPORT
	0.997707		0.018908	GAS2L3|STAT5B|GEM|GADD45A|JMY|CCNI|DDIT3|SGK1|CCNG2|PHIP|CUL9|PKD1|SESN2|CEP192|FOXO4|MNT|PMP22|DST|FBXO31	REGULATION OF CELL CYCLE	19	ENR	REGULATION OF CELL CYCLE		1		0.002293	REGULATION OF CELL CYCLE	FALSE	REGULATION OF CELL CYCLE
0.993687	1	0.037772	7.11e-09	NUP62|SRC|NOD1|POP1|PDE4D|JAG1|TGIF1|IGF1|AXIN1|ARHGEF18|AKR1B3|BAX|RGS14|ACVR1B|CD24A|CD36|TOB1|CCR2|LYN|STIP1|ACAP1|ARHGEF7|FBXO8|SPRY2|CSPG4|PELI1|RUNX2|CD74|ULK1|GPX1|NLK|SLC7A1|SLC7A2|CCND1|SCAI|HTRA1|USP6NL|CSF1|TBC1D10A|TBC1D10B|UBE2I|AGAP3|CNKSR3|TIAM1|SGSM2|TBC1D24|TBC1D23|TBC1D17|IL1A|KIT|SOCS2|CD44|RIC8A|PHIP|ABR|ITGB1|RELA|ATXN1|GRTP1|TLR1|ATXN7|IQSEC1|RGL2|KRAS|ARHGEF3|LRP1|PSD3|TIAM…	REGULATION OF SIGNALING PATHWAY	104	ENR	REGULATION OF SIGNALING PATHWAY	1	1	0.0063129	1.9e-10	REGULATION OF SIGNALING PATHWAY	FALSE	REGULATION OF SIGNALING PATHWAY
0.998258		0.013178		CD36|MSR1	POSITIVE REGULATION OF CHOLESTEROL STORAGE	2	ENR	POSITIVE REGULATION OF CHOLESTEROL STORAGE	1		0.0017419		POSITIVE REGULATION OF CHOLESTEROL STORAGE	FALSE	POSITIVE REGULATION OF CHOLESTEROL STORAGE
	0.996569		0.025505	NLK|ACVR1B|MAPK8|CLK1	PEPTIDYL-THREONINE MODIFICATION	4	ENR	PEPTIDYL-THREONINE MODIFICATION		1		0.0034305	PEPTIDYL-THREONINE MODIFICATION	FALSE	PEPTIDYL-THREONINE MODIFICATION
0.999897		0.0011577		MVK|FDPS|PMVK|CD36|SQLE|APOE|DHCR24|HDLBP|CYP51|IDI1|LDLRAP1|EBP	STEROL METABOLIC PROCESS	12	ENR	STEROL METABOLIC PROCESS	1		0.000103		STEROL METABOLIC PROCESS	FALSE	STEROL METABOLIC PROCESS
	0.999047		0.0097689	DDIT3|GAS2L3|GEM|GADD45A|PKD1|SESN2|CEP192|JMY|PMP22|DST	NEGATIVE REGULATION OF CELL CYCLE	10	ENR	NEGATIVE REGULATION OF CELL CYCLE		1		0.000953	NEGATIVE REGULATION OF CELL CYCLE	FALSE	NEGATIVE REGULATION OF CELL CYCLE
0.999999		1.24e-05		ATP5E|ATP5D|ATP5C1|ATP5A1|ATP5B	ADP METABOLIC PROCESS	5	ENR	ADP METABOLIC PROCESS	1		7.29e-07		ADP METABOLIC PROCESS	FALSE	ADP METABOLIC PROCESS
0.995992		0.027433		H2-AA|PNP|CD74|H2-DMA|HSP90AA1|BAD	POSITIVE REGULATION OF LYMPHOCYTE DIFFERENTIATION	6	ENR	POSITIVE REGULATION OF LYMPHOCYTE DIFFERENTIATION	1		0.0040085		POSITIVE REGULATION OF LYMPHOCYTE DIFFERENTIATION	FALSE	POSITIVE REGULATION OF LYMPHOCYTE DIFFERENTIATION
0.997001		0.021203		CCR5|ACE|HSPD1|CCR2|HMGB1|FCER1G|TNFRSF11A|FCGR1|C3AR1	POSITIVE REGULATION OF RESPONSE TO EXTERNAL STIMULUS	9	ENR	POSITIVE REGULATION OF RESPONSE TO EXTERNAL STIMULUS	1		0.0029989		POSITIVE REGULATION OF RESPONSE TO EXTERNAL STIMULUS	FALSE	POSITIVE REGULATION OF RESPONSE TO EXTERNAL STIMULUS
1	1	2.58e-40	1.24e-28	POP5|ZBTB7B|POP7|ST3GAL1|PPARGC1B|SPI1|CDK19|ALKBH2|KRTCAP2|PSMD4|SETD1B|ATG3|PBX2|ENDOG|NR1D2|DNTTIP2|LARS2|MEX3D|EID1|PBX1|THAP11|PRKAR1A|ABTB1|UQCRC1|CPEB1|QARS|PADI4|HBP1|MRPL18|PPT2|MRPL19|PHF2|CDCA7|MRPL17|BTG1|ELL|MRPL14|MRPL15|PHF1|MRPL12|SETD7|MRPL11|PIGV|MRPL20|GRPEL1|LYN|MRPL27|MECP2|PCMTD2|EIF2AK2|MRPL28|DSTYK|SNF8|MRPL21|MRPL22|NMT1|TK2|PCMTD1|MED19|MRPL36|CNOT6L|MRPL34|DUSP1|MAMDC2|…	MACROMOLECULE METABOLIC PROCESS	684	ENR	MACROMOLECULE METABOLIC PROCESS	1	1	6.89e-43	6.1e-31	MACROMOLECULE METABOLIC PROCESS	FALSE	MACROMOLECULE METABOLIC PROCESS
0.997743	0.999997	0.016449	7.75e-05	SRC|SRF|SRGN|FZD1|JAG1|RBPJ|TGIF1|IGF1|MMP2|CFL1|THBS1|AXIN1|PBX1|SPINT1|PRKAR1A|PTCD2|PGF|BAX|PDGFA|ACVR1B|CAP1|CNP|CACYBP|HLX|ACVR2B|CD63|DHCR24|TRIM28|AREG|POU5F1|ERCC2|PAK1|RUNX2|PPARG|EGLN1|GPX1|ENPP1|CCND1|PLAU|MEF2D|ABCB1B|HTT|ADAM15|PTGS1|TXNRD1|SPP1|STX2|CSF1|EDNRB|GATAD2A|AARS|CITED2|GNAS|AFG3L2|PFN1|MACF1|MREG|GAA|IPMK|LY6E|FOXP1|CD44|TPM1|FTO|ITGB1|CXCR4|RELA|RXRB|FST|PLXNA1|ME2|DVL1|…	TISSUE DEVELOPMENT	99	ENR	TISSUE DEVELOPMENT	1	1	0.0022572	3.36e-06	TISSUE DEVELOPMENT	FALSE	TISSUE DEVELOPMENT
	0.998531		0.013485	TAP2|H2-T23	ANTIGEN PROCESSING AND PRESENTATION OF ENDOGENOUS PEPTIDE ANTIGEN VIA MHC CLASS IB VIA ER PATHWAY	2	ENR	ANTIGEN PROCESSING AND PRESENTATION OF ENDOGENOUS PEPTIDE ANTIGEN VIA MHC CLASS IB VIA ER PATHWAY		1		0.0014692	ANTIGEN PROCESSING AND PRESENTATION OF ENDOGENOUS PEPTIDE ANTIGEN VIA MHC CLASS IB VIA ER PATHWAY	FALSE	ANTIGEN PROCESSING AND PRESENTATION OF ENDOGENOUS PEPTIDE ANTIGEN VIA MHC CLASS IB VIA ER PATHWAY
0.998688		0.010584		GSS|IDH1|GLO1|GPX1|GPX3|G6PDX	GLUTATHIONE METABOLIC PROCESS	6	ENR	GLUTATHIONE METABOLIC PROCESS	1		0.0013122		GLUTATHIONE METABOLIC PROCESS	FALSE	GLUTATHIONE METABOLIC PROCESS
0.998171		0.013777		LAT2|ACE|YWHAZ|LYN|FCGR1	MYELOID LEUKOCYTE MEDIATED IMMUNITY	5	ENR	MYELOID LEUKOCYTE MEDIATED IMMUNITY	1		0.0018294		MYELOID LEUKOCYTE MEDIATED IMMUNITY	FALSE	MYELOID LEUKOCYTE MEDIATED IMMUNITY
0.994919		0.031569		COPE|SCFD1	RETROGRADE VESICLE-MEDIATED TRANSPORT, GOLGI TO ER	2	ENR	RETROGRADE VESICLE-MEDIATED TRANSPORT, GOLGI TO ER	1		0.0050806		RETROGRADE VESICLE-MEDIATED TRANSPORT, GOLGI TO ER	FALSE	RETROGRADE VESICLE-MEDIATED TRANSPORT, GOLGI TO ER
1	1	1.58e-06	3.26e-12	PIP5K1C|SPI1|FZD1|POP1|NFIC|PLCD1|JAG1|RBPJ|CHKB|TGIF1|CADM1|MKKS|PBX2|MMP2|CFL1|PBX1|AXIN1|SPINT1|HMGN1|PRKAR1A|ICOSL|RPS6|ARID1A|KLF16|PGF|PEX5|PDGFA|RSPH9|ACVR1B|NR2C2|CNP|MAPK8|PDGFC|LYN|MECP2|FN1|HLX|BAG1|FLVCR1|TCF7L2|ACVR2B|M6PR|WARS2|DHCR24|ARG2|AREG|DAB2|POU5F1|ERCC2|ARHGAP4|TAF8|MAFB|SLC7A5|PMP22|SPRY2|CSPG4|PLSCR1|BCL2L1|TSPO|PPARG|SPHK1|EGLN1|IDUA|GPX1|ADAM22|DAD1|ANG|HS1BP3|STX3|MEF2…	ANATOMICAL STRUCTURE DEVELOPMENT	315	ENR	ANATOMICAL STRUCTURE DEVELOPMENT	1	1	7.97e-08	4.92e-14	ANATOMICAL STRUCTURE DEVELOPMENT	FALSE	ANATOMICAL STRUCTURE DEVELOPMENT
0.996441		0.024711		ATIC|MGMT|LCMT1|PIWIL2|TPMT|DOT1L|GSPT1|GCSH|PRMT1|COMT|GAMT	METHYLATION	11	ENR	METHYLATION	1		0.0035594		METHYLATION	FALSE	METHYLATION
	0.994488		0.036182	HOXB4|HOXB3|RUNX1	DEFINITIVE HEMOPOIESIS	3	ENR	DEFINITIVE HEMOPOIESIS		1		0.0055119	DEFINITIVE HEMOPOIESIS	FALSE	DEFINITIVE HEMOPOIESIS
0.998688		0.010584		PTGS1|RNPEP|SPHK1|ALOX5|ALOX5AP|PTGES3	UNSATURATED FATTY ACID BIOSYNTHETIC PROCESS	6	ENR	UNSATURATED FATTY ACID BIOSYNTHETIC PROCESS	1		0.0013122		UNSATURATED FATTY ACID BIOSYNTHETIC PROCESS	FALSE	UNSATURATED FATTY ACID BIOSYNTHETIC PROCESS
1		6.8e-07		PGP|ATP5E|ATP5D|VCP|ATP5C1|ATP2A2|ATP6V1E1|ATP6V0C|NMI|ATP2B4|NSF|ATP1A1|MYO1E|ATP6V0B|ATP5L|ATP5A1|ATP5B	ATP CATABOLIC PROCESS	17	ENR	ATP CATABOLIC PROCESS	1		3.27e-08		ATP CATABOLIC PROCESS	FALSE	ATP CATABOLIC PROCESS
1		3.49e-09		GNAI2|CDC42|ATP5E|ATP5D|ATP5C1|ATP2A2|SEPT2|NMI|NSF|ATP1A1|MYO1E|ATP6V0B|ATP5A1|NUDT1|PGP|RAC1|VCP|RAB5C|ATP6V1E1|ATP6V0C|MX1|ATP2B4|DCTPP1|KRAS|ATP5L|GNAS|ATP5B	NUCLEOSIDE TRIPHOSPHATE CATABOLIC PROCESS	27	ENR	NUCLEOSIDE TRIPHOSPHATE CATABOLIC PROCESS	1		1.15e-10		NUCLEOSIDE TRIPHOSPHATE CATABOLIC PROCESS	FALSE	NUCLEOSIDE TRIPHOSPHATE CATABOLIC PROCESS
	0.998607		0.013393	RGS14|NUP62|IGF1R|CAV1|SCAI|GDPD1|SOCS7|CNKSR3|SPRY2|ARRB1	NEGATIVE REGULATION OF SIGNAL TRANSDUCTION	10	ENR	NEGATIVE REGULATION OF SIGNAL TRANSDUCTION		1		0.0013933	NEGATIVE REGULATION OF SIGNAL TRANSDUCTION	FALSE	NEGATIVE REGULATION OF SIGNAL TRANSDUCTION
	0.999892		0.0015827	SRC|IGF1R|CAV1|CD24A|PELI1|NOD1|NRG1|IL1A|IL6|VEGFA|TRAF7|ITGAL|CSF1|ADIPOR1|AXIN1|CD44|PLD2	POSITIVE REGULATION OF SIGNALING PROCESS	17	ENR	POSITIVE REGULATION OF SIGNALING PROCESS		1		0.000108	POSITIVE REGULATION OF SIGNALING PROCESS	FALSE	POSITIVE REGULATION OF SIGNALING PROCESS
1	1	6.95e-94	3.5e-44	MT-ND6|POP5|POP7|MT-ND5|SPI1|ATP5C1|MT-ND2|MT-ND1|ALKBH2|KRTCAP2|PSMD4|ATG3|ENDOG|DNTTIP2|LARS2|EID1|PRKAR1A|UQCRC1|MT-CO2|PADI4|MT-CO3|MRPL18|MRPL19|CDCA7|MRPL17|MRPL14|MRPL15|MRPL12|OAZ1|MRPL11|MRPL20|GRPEL1|LYN|FUCA1|MRPL27|EIF2AK2|MRPL28|SNF8|MRPL21|MRPL22|NMT1|MED19|MRPL36|MRPL34|MRPL35|MRPL33|MED11|ATIC|MED10|TSPO|RPLP2|RIPK3|ARG1|SPHK1|MRPL49|ELOVL6|MRPL47|DYNLL1|MED29|PSMA5|PSMA6|PSMA3|PS…	METABOLIC PROCESS	1051	ENR	METABOLIC PROCESS	1	1	4.12e-97	2.68e-47	METABOLIC PROCESS	FALSE	METABOLIC PROCESS
	0.999947		0.000867	FST|CAV1|CD24A|TOB1|STAT5B|JAG1|IQCB1|CCDC85B|TRIB3|ULK1|HLX|KIT|ZFP358|TCF7L2|LDB1|PBX1|TTC3|ATF5|TAZ|HDAC4|POU5F1|HDAC5	NEGATIVE REGULATION OF CELL DIFFERENTIATION	22	ENR	NEGATIVE REGULATION OF CELL DIFFERENTIATION		1		5.26e-05	NEGATIVE REGULATION OF CELL DIFFERENTIATION	FALSE	NEGATIVE REGULATION OF CELL DIFFERENTIATION
1	0.99993	1.4e-07	0.0010904	SRC|SRGN|NOD1|APOE|JAG1|TGIF1|CCR1|CCL5|SLC8A1|IGF1|CCL3|C3AR1|MMP2|ATP1A1|THBS1|PBX1|HSPD1|ICOSL|HES1|CPEB1|SEMA4D|PGF|BAD|PEX5|BAX|BTG1|PDGFA|CD24A|NCS1|CD36|LGMN|PINK1|RAC1|TOB1|CCR2|F7|CNP|LYN|FCER1G|MECP2|HLX|CD63|ARG2|AREG|ARHGAP4|GNAI2|PTPA|SIAH1A|PELI1|TSPO|RUNX2|PPARG|RUNX1|C3|SPHK1|CD74|ULK1|ENPP1|CCND1|SLC30A1|CYBA|HTT|UBE2V2|PTGS1|BBS2|STAT5B|CYSLTR1|SPP1|CSF1|EDNRB|PNP|ATN1|ANXA5|RSA…	REGULATION OF MULTICELLULAR ORGANISMAL PROCESS	153	ENR	REGULATION OF MULTICELLULAR ORGANISMAL PROCESS	1	1	6.05e-09	6.98e-05	REGULATION OF MULTICELLULAR ORGANISMAL PROCESS	FALSE	REGULATION OF MULTICELLULAR ORGANISMAL PROCESS
1	1	1.31e-14	1.83e-15	MGMT|GSS|GTF2H5|PLCD1|RBPJ|PARK7|ALKBH2|CADM1|SLC8A1|CHKA|MKKS|PYCARD|PSMD4|C3AR1|PDPK1|MMP2|ENDOG|CFL1|AXIN1|HMGN1|ICOSL|RPS6|CRY1|FCGR1|PGP|CLN6|LYST|CNP|MAPK8|LYZ2|LYN|BBC3|MAT2A|MECP2|FN1|EIF2AK2|MKNK1|MKNK2|TPR|SMPD1|IGBP1|TCF7L2|EIF2B3|ACVR2B|M6PR|FERMT3|CLCN7|AREG|POU5F1|ERCC2|PLSCR1|LPIN1|PELI1|BCL2L1|TSPO|CFB|PPARG|C3|SLC29A1|ARG1|SPHK1|EGLN1|ADSL|GPX1|GPX3|ADAM22|FAM129A|SMC1A|ADCY3|DNA…	RESPONSE TO STIMULUS	375	ENR	RESPONSE TO STIMULUS	1	1	1.71e-16	2.25e-17	RESPONSE TO STIMULUS	FALSE	RESPONSE TO STIMULUS
0.999644		0.0034667		CAPZB|CAPZA1|CFL1|CAPZA2|TPM1|EIF5A|PLEK|CAPG	REGULATION OF PROTEIN COMPLEX DISASSEMBLY	8	ENR	REGULATION OF PROTEIN COMPLEX DISASSEMBLY	1		0.000356		REGULATION OF PROTEIN COMPLEX DISASSEMBLY	FALSE	REGULATION OF PROTEIN COMPLEX DISASSEMBLY
1		3.39e-06		TXNRD1|PARK7|PRDX2|GPX1|GPX3|CYCS|CYBA|PRDX5|PRDX1	HYDROGEN PEROXIDE METABOLIC PROCESS	9	ENR	HYDROGEN PEROXIDE METABOLIC PROCESS	1		1.8e-07		HYDROGEN PEROXIDE METABOLIC PROCESS	FALSE	HYDROGEN PEROXIDE METABOLIC PROCESS
0.993686		0.037772		CORO1A|AIF1|PDPN|POP1|CCR2|SPHK1|ITGB1|HMGB1|RRAS2|C3AR1	POSITIVE REGULATION OF LOCOMOTION	10	ENR	POSITIVE REGULATION OF LOCOMOTION	1		0.006314		POSITIVE REGULATION OF LOCOMOTION	FALSE	POSITIVE REGULATION OF LOCOMOTION
1	0.999944	1.97e-06	0.000907	CDKN2D|RBM7|SEPT2|CALM3|SLFN1|CALM1|CALM2|EID1|CPEB1|RPS6|CETN2|CDCA3|CETN3|RGS14|ING1|PPP2R3D|GPR132|SASS6|SPIN1|DUSP1|WEE1|MIS12|PMP22|MRPL41|KAT2B|SIAH1A|CKS2|SMC1A|SPC24|DNAJC2|CCND1|VPS4A|HAUS8|CDKN2C|RAB11FIP3|BANP|BLCAP|GADD45A|PSMD13|RCC2|CCNB2|CCNT1|CEP120|UBE2I|UBE2C|CENPE|SESN2|PIM3|PHGDH|RUVBL1|MACF1|PIWIL2|NEDD9|ITGB1|FOXO4|RALA|RALB|DCTN3|TAF10|BIRC5|CDK11B|CCNG2|PDPN|RAN|FOXN3|TACC…	CELL CYCLE	99	ENR	CELL CYCLE	1	1	1e-07	5.63e-05	CELL CYCLE	FALSE	CELL CYCLE
0.999199		0.0069469		CSPG4|ITGAV|APOE|PLCD1|SPHK1|RBPJ|GPX1|IGF1|FN1|AGGF1|ANXA2|COL4A1|GATAD2A|MYO1E|SPINT1|FGFR1|ANG|PLAU|PGF|MMP19|ADAM15|BAX|PDGFA	BLOOD VESSEL DEVELOPMENT	23	ENR	BLOOD VESSEL DEVELOPMENT	1		0.000801		BLOOD VESSEL DEVELOPMENT	FALSE	BLOOD VESSEL DEVELOPMENT
0.997961	1	0.015153	3.81e-09	NUP62|SRC|NOD1|POP1|PDE4D|JAG1|TGIF1|IGF1|AXIN1|ARHGEF18|CPEB1|AKR1B3|BAX|RGS14|ACVR1B|CD24A|NCS1|CD36|PINK1|TOB1|CCR2|PFKL|LYN|MECP2|STIP1|ACAP1|IGBP1|TCF7L2|ARHGEF7|FBXO8|SPRY2|GNAI2|CSPG4|PELI1|RUNX2|SPHK1|CD74|GPX1|NLK|SLC7A1|SLC7A2|CCND1|SLC30A1|HTT|RAB8B|SCAI|HTRA1|USP6NL|CSF1|TBC1D10A|TBC1D10B|UBE2I|AGAP3|CNKSR3|TIAM1|SGSM2|CD38|TBC1D24|TBC1D23|TBC1D17|IL1A|KIT|AFAP1|SRA1|SOCS2|CD44|PHIP|A…	REGULATION OF CELL COMMUNICATION	130	ENR	REGULATION OF CELL COMMUNICATION	1	1	0.002039	9.37e-11	REGULATION OF CELL COMMUNICATION	FALSE	REGULATION OF CELL COMMUNICATION
	0.993048		0.043519	CSF1|IMPAD1|HOXB4|RUNX2|GABBR1|MAPK8|TAZ|HDAC4|MEF2D|HDAC5|ERCC2|MMP2	BONE DEVELOPMENT	12	ENR	BONE DEVELOPMENT		1		0.0069518	BONE DEVELOPMENT	FALSE	BONE DEVELOPMENT
	0.99765		0.019284	TAPT1|SIAH1A|IMPAD1|ACVR2B|VEGFA|MECP2|GNAQ|ERCC2|PYGO2|SEMA3C	POST-EMBRYONIC DEVELOPMENT	10	ENR	POST-EMBRYONIC DEVELOPMENT		1		0.0023504	POST-EMBRYONIC DEVELOPMENT	FALSE	POST-EMBRYONIC DEVELOPMENT
	1		3.97e-09	ETS2|ARID2|SRF|ZBTB7B|PBX2|ZKSCAN17|PBX1|RELA|RXRB|FOXO3|ACVR1B|ATXN1|ATXN7|KLF6|VEGFA|MECP2|ESRRA|IGBP1|IKZF2|TCF7L2|TRIM28|POU5F1|NFKB1|TAF8|KAT2B|LPIN1|RUNX2|PPARG|CALCOCO1|TBL1XR1|ARRB1|IRAK1|MAML1|POU2F1|INHBA|STAT5B|HINFP|IL6|NFIA|TCF3|MAML2|MAML3|RORA|TAZ|ATF4|HDAC4|FUBP3|NFAT5|CEBPA|PLAGL2	POSITIVE REGULATION OF TRANSCRIPTION, DNA-DEPENDENT	50	ENR	POSITIVE REGULATION OF TRANSCRIPTION, DNA-DEPENDENT		1		9.9e-11	POSITIVE REGULATION OF TRANSCRIPTION, DNA-DEPENDENT	FALSE	POSITIVE REGULATION OF TRANSCRIPTION, DNA-DEPENDENT
0.997847		0.015898		PTGS1|PDPN|RNPEP|SPHK1|ALOX5|ALOX5AP|PTGES3	UNSATURATED FATTY ACID METABOLIC PROCESS	7	ENR	UNSATURATED FATTY ACID METABOLIC PROCESS	1		0.0021531		UNSATURATED FATTY ACID METABOLIC PROCESS	FALSE	UNSATURATED FATTY ACID METABOLIC PROCESS
	0.999686		0.0039351	TBC1D10A|TBC1D24|TBC1D10B|TBC1D23|TBC1D17|USP6NL|SGSM2	REGULATION OF RAB PROTEIN SIGNAL TRANSDUCTION	7	ENR	REGULATION OF RAB PROTEIN SIGNAL TRANSDUCTION		1		0.000314	REGULATION OF RAB PROTEIN SIGNAL TRANSDUCTION	FALSE	REGULATION OF RAB PROTEIN SIGNAL TRANSDUCTION
0.999849		0.0016564		SERBP1|BCL2L1|HSPD1|LRP1|IGF1|G6PDX|BAX	REGULATION OF ANTI-APOPTOSIS	7	ENR	REGULATION OF ANTI-APOPTOSIS	1		0.000151		REGULATION OF ANTI-APOPTOSIS	FALSE	REGULATION OF ANTI-APOPTOSIS
1		1.1e-10		GNAI2|CDC42|ATP5E|ATP5D|PDE4D|ATP5C1|ATP2A2|SEPT2|NMI|DERA|NSF|ATP1A1|MYO1E|ATP6V0B|ATP5A1|NUDT1|PGP|RAC1|VCP|RAB5C|CNP|APOBEC1|ATP6V1E1|ATP6V0C|MX1|ATP2B4|DCTPP1|NT5C|KRAS|PNP|ATP5L|GNAS|ATP5B	NUCLEOBASE, NUCLEOSIDE, NUCLEOTIDE AND NUCLEIC ACID CATABOLIC PROCESS	33	ENR	NUCLEOBASE, NUCLEOSIDE, NUCLEOTIDE AND NUCLEIC ACID CATABOLIC PROCESS	1		2.94e-12		NUCLEOBASE, NUCLEOSIDE, NUCLEOTIDE AND NUCLEIC ACID CATABOLIC PROCESS	FALSE	NUCLEOBASE, NUCLEOSIDE, NUCLEOTIDE AND NUCLEIC ACID CATABOLIC PROCESS
1	0.998963	7.01e-15	0.010401	SNX1|SNX2|SNX9|SNAPIN|LRBA|VPS54|CFL1|RFFL|MLXIP|RAB7|RAB2A|PEX5|STX5A|MCOLN1|BAX|AP2A2|ERP29|SLC25A37|TOB1|GRPEL1|LYST|SEC13|LYN|MECP2|SYN1|LAT2|SLC37A2|TRAPPC1|ACVR2B|M6PR|COG3|CD74|AP2B1|SRP19|SRP14|STX3|RAB1A|STXBP5|HTT|VCP|UCP2|FOLR2|AP2S1|ARL6IP1|STX2|STAM|YKT6|MON1A|RIMS3|XPO6|YWHAE|YWHAB|MAP4K2|AP2M1|MACF1|PLEK|SCFD1|DGAT1|TIMM17A|TIMM17B|LY6E|YWHAH|UCHL1|YWHAZ|ITGB1|RALA|KLC2|DVL1|NPC2|T…	ESTABLISHMENT OF LOCALIZATION IN CELL	113	ENR	ESTABLISHMENT OF LOCALIZATION IN CELL	1	1	8.1e-17	0.0010373	ESTABLISHMENT OF LOCALIZATION IN CELL	FALSE	ESTABLISHMENT OF LOCALIZATION IN CELL
0.99854		0.01156		CCR5|ME2|CD36|CMPK2|ADH5|CCR1|PRDX2|TNFRSF11A|EIF2AK2	RESPONSE TO LIPOPOLYSACCHARIDE	9	ENR	RESPONSE TO LIPOPOLYSACCHARIDE	1		0.0014596		RESPONSE TO LIPOPOLYSACCHARIDE	FALSE	RESPONSE TO LIPOPOLYSACCHARIDE
	0.999546		0.0053783	SRC|FZD1|JAG1|AXIN1|SH2B1|ARHGEF18|KLF16|HBP1|CDC42BPG|RGS14|ACVR1B|CD24A|TOB1|KLF6|MAPK8|BBC3|GPR132|MKNK1|MKNK2|TCF7L2|RPS6KA4|ACVR2B|RPS6KA5|DUSP1|CSNK1E|C3|ULK1|TXK|ADCY3|NLK|HS1BP3|APH1C|MBD4|PAG1|HIPK1|STAT5B|INSR|DGKD|SDC1|CD22|AGAP3|AARS|DGKQ|TLE3|TLE2|MINK1|GAB2|MRGPRE|GPR176|KIT|TLR7|PIAS1|GPR162|SGK1|FPR1|FPR2|PHIP|ABR|CSNK1G1|GPR18|OLFR920|CXCR4|RELA|GPR157|P2RY14|FOXO4|RXRB|GPR141|RA…	SIGNALING PATHWAY	158	ENR	SIGNALING PATHWAY		1		0.000454	SIGNALING PATHWAY	FALSE	SIGNALING PATHWAY
	0.999915		0.0012921	TBC1D24|TBC1D23|ARHGAP27|TBC1D17|ARHGAP6|ARFGAP2|USP6NL|TBC1D10A|TBC1D10B|AGAP3|AGAP1|SGSM2|SPRY2	REGULATION OF NUCLEOTIDE CATABOLIC PROCESS	13	ENR	REGULATION OF NUCLEOTIDE CATABOLIC PROCESS		1		8.51e-05	REGULATION OF NUCLEOTIDE CATABOLIC PROCESS	FALSE	REGULATION OF NUCLEOTIDE CATABOLIC PROCESS
	0.992362		0.046212	MPV17|MAPK8|CIZ1|IL6	POSITIVE REGULATION OF DNA REPLICATION	4	ENR	POSITIVE REGULATION OF DNA REPLICATION		1		0.0076381	POSITIVE REGULATION OF DNA REPLICATION	FALSE	POSITIVE REGULATION OF DNA REPLICATION
	0.999659		0.0042246	CSF1|LDB1|FAS|STAT5B|JAG1|CCL5|CCL3|ESRRA|FOXO3	REGULATION OF MYELOID CELL DIFFERENTIATION	9	ENR	REGULATION OF MYELOID CELL DIFFERENTIATION		1		0.000341	REGULATION OF MYELOID CELL DIFFERENTIATION	FALSE	REGULATION OF MYELOID CELL DIFFERENTIATION
1		7.49e-13		ATP5E|ATP5D|ATP6V1D|ATP5C1|ATP5F1|ATP6V0A1|ATP6V1E1|ATP6V0E|ATP5K|ATP5J|ATP5G3|ATP6V0B|ATP5G1|ATP5L|ATP5A1|ATP5B	ENERGY COUPLED PROTON TRANSPORT, DOWN ELECTROCHEMICAL GRADIENT	16	ENR	ENERGY COUPLED PROTON TRANSPORT, DOWN ELECTROCHEMICAL GRADIENT	1		1.29e-14		ENERGY COUPLED PROTON TRANSPORT, DOWN ELECTROCHEMICAL GRADIENT	FALSE	ENERGY COUPLED PROTON TRANSPORT, DOWN ELECTROCHEMICAL GRADIENT
	0.996569		0.025505	NLK|ACVR1B|MAPK8|CLK1	PEPTIDYL-THREONINE PHOSPHORYLATION	4	ENR	PEPTIDYL-THREONINE PHOSPHORYLATION		1		0.0034305	PEPTIDYL-THREONINE PHOSPHORYLATION	FALSE	PEPTIDYL-THREONINE PHOSPHORYLATION
