# Supplementary material for: Gpnmb and Spp1 mark a conserved macrophage injury response masking fibrosis-specific programming in the lung
Source: JCI Insight. 2024 Dec 20;9(24):e182700. doi: 10.1172/jci.insight.182700 (PMC11665561; doi:10.1172/jci.insight.182700)
Supplement: Supplemental table 7 [file jciinsight-9-182700-s182.xlsx]

## Sheet: Description
Transcription factor analysis was performed using the decoupleR package.
Activity of each transcription factor in the database was compared in Gpnmb RecAM from LPS day 6 versus bleomcyin day 7.
Positive estimate values indicate the TF activity score was higher in bleomcyin.

## Sheet: Bleo_vs_LPS_by_Timepoint_Up_Ble
	TF	Estimate	Std. Error	df	t value	lower	upper	p_value	p.adj	comparison	Targets
1	Smarca1	0.817964	0.100937	12.6641	8.1037	0.599313	1.03661	2.31091e-06	0.000703178	bleo_D07 vs LPS_D06	Hbb-b1,H2az1,Acot8,Smarca1,Mcm7,Cd44,Klk1b26,Klk1b8,Klk1b9,Klk1b1,Klk1b11,Klk1b27,Klk1b22,Klk1b21,Klk1b5,Klk1b16,Klk1b3,Klk1b24,Klk1b4,Klk1,Hspa4,Nme1,Plk1,Pparg,Mmp2,Epo,St7,Myog,Tdo2,Hmox1,Bglap,Bglap3,Bglap2,Epb42,Smarca4,Cdkn2a,Dnah8,Prmt5,Ttr,Tyms,Isyna1,Cryab,Smarca2,Crebbp,Oga,Tp53,Cebpb,Ibsp,Ric8b,Cecr2,Il10,Bin1,Smarcb1,Myocd,Cdh1,Chd1,Ino80,Polr3e,Brca1,Cdkn1c,Dync1h1,Gadd45a,Igfbp2,Slc…
2	Mbd1	0.62282	0.0987201	12.5059	6.30894	0.408688	0.836951	3.22908e-05	0.00239664	bleo_D07 vs LPS_D06	Fgf2,Actb,Mbd4,Ccl12,Mgmt,Setdb1,Mbd1,Abcb1a,Htr2c,Aurkb,Irf8,Ifng,Igf2,Alox5,Ndrg1,Cdh1,Snurf,Snrpn
3	Grhl2	0.441453	0.0683434	11.8839	6.45933	0.292384	0.590522	3.26303e-05	0.00239664	bleo_D07 vs LPS_D06	Tert,Grhl2,Cdh1,Cldn4,Cdc42se1,Cldn3,Rab25,Nkx2-1,Erbb3,Zeb1
4	Msx1	0.816199	0.128144	11.7801	6.3694	0.536419	1.09598	3.87617e-05	0.00269499	bleo_D07 vs LPS_D06	Msx1,Bmp2,Bmp4,Shh,H1-5,Pitx1,Cga,Fshb,Dkk1,Gnrhr,S100a4,Myod1,Bglap,Bglap3,Bglap2,Dlk1,Hey1,Notch3,Zhx2,Vdr,Runx2,Cdkn2d,Ptch1,Sdc1,Wnt1,Cdh2,Tagln
5	Sp6	0.478475	0.0832846	12.6347	5.74506	0.298019	0.658931	7.55879e-05	0.00359082	bleo_D07 vs LPS_D06	Sp6,Tgfb1,Amtn,Rock1,Sphk1,Tgfbr2
6	Elf2	0.516456	0.0893703	12.3694	5.77883	0.322378	0.710534	7.77633e-05	0.00360078	bleo_D07 vs LPS_D06	Tek,Mmp1a,Tie1,Angpt1,Angpt2,Nos2,Blk,Vcp,Cd79a,Lyn,Cd3d
7	Smarcb1	0.599809	0.108359	12.3355	5.53538	0.364425	0.835193	0.000116454	0.00406635	bleo_D07 vs LPS_D06	Cd44,Cdkn2a,Csf1,Gli1,Ptch1
8	Hoxa11	0.314527	0.0575397	12.0843	5.46627	0.189256	0.439798	0.000140307	0.00439492	bleo_D07 vs LPS_D06	Hoxa11,Egfr,Asxl3,Hoxa10,Col3a1,Mmp2,Myod1,Tp53
9	Smarca4	0.616047	0.11311	11.8394	5.44643	0.36923	0.862864	0.00015576	0.0045537	bleo_D07 vs LPS_D06	Abcg2,Cad,Ccnd1,Cd44,Cdh1,Cdkn1a,Cdkn2a,Fos,Mecom,Abca1
10	Pou3f4	0.55084	0.106872	12.3731	5.15422	0.318763	0.782917	0.000216987	0.00514742	bleo_D07 vs LPS_D06	Gcg,Oxt,Pou3f4,Drd1,Pou5f1
11	Tshz3	0.451341	0.0917872	12.7508	4.91726	0.252653	0.65003	0.000297653	0.0064361	bleo_D07 vs LPS_D06	Bmp4,Myocd,Shh,Myod1,Myog,Casp4
12	Zmynd8	0.769253	0.155184	12.5033	4.95703	0.432639	1.10587	0.000294233	0.0064361	bleo_D07 vs LPS_D06	Mmp1a,Adora1,Vegfa,Cd44,Egfr,Mmp3,Nav2,Snai2
13	Hopx	0.758951	0.163713	12.1782	4.63587	0.402829	1.11507	0.00055258	0.0096475	bleo_D07 vs LPS_D06	Fkbp4,Mmp1a,Dhx9,Nppa,Fos,Hsp90ab1
14	Glis3	1.30729	0.28972	12.9736	4.51224	0.681256	1.93332	0.000586973	0.0100827	bleo_D07 vs LPS_D06	Fgf18,Ins2,Mafa,Neurog3,Pax6,Runx2,Bglap,Bglap3,Bglap2,Spp1
15	Dlx5	1.21917	0.271616	12.9878	4.48858	0.632323	1.80602	0.000611302	0.0103339	bleo_D07 vs LPS_D06	Bglap,Bglap3,Bglap2,Col1a1,Bmp2,Runx2,Dlx5,Wnt10b,Col10a1,Nppa,Bmp4,Dkk1,Dppa4,Lefty2,Thy1,Mab21l1,Star,Dlx6,Acvr1,Camk2a,Myc,Irs2,Akt1,Pparg,Gja1,Epha7,Fgf2,Ibsp,Igfbp3,Spp1,Wdr5,Gsc,Alpl,Gbx2,Sp7,Wnt5a,Tmem30b,Bmper,Pou3f3
16	Hoxc8	1.04351	0.237176	12.983	4.3997	0.531049	1.55596	0.000720238	0.0113637	bleo_D07 vs LPS_D06	Smad1,Spp1,Hoxc8,Nkd2,Hoxd4,Bmp2,Smad6,Pcna,Slc11a1,Ar,Llgl1,Tnfrsf11b,Ncam1
17	Pou4f2	0.696442	0.157443	12.564	4.42345	0.355103	1.03778	0.000744882	0.0116662	bleo_D07 vs LPS_D06	Pax6,Epo,Brca1,Pou4f1,Ddc,Wt1,Cdk4,Hspb1,Jup,Cdh1,Bax,Htt,Pdlim7,Ina,Pou4f3,Snap25,Esr1,Sap30,Nos1,Nos2,Ccnd1,Hsp90aa1,Slc2a4,Rit2,Gsk3b,Ace,Shh,Nr4a2,Eomes,Mstn
18	Shox2	0.517645	0.117889	12.6347	4.39095	0.262211	0.773079	0.000779581	0.0121205	bleo_D07 vs LPS_D06	Nkx2-5,Bmp4,Arx,Lmo1,Shox2,Adrb3,Acan
19	Foxd3	1.15699	0.266153	12.9849	4.3471	0.581936	1.73205	0.00079332	0.0121978	bleo_D07 vs LPS_D06	Spp1,Foxa1,Foxa2,Pou5f1,Mitf,Capn6,Rnd3,Ndrg1,Cyfip2,Rarb,Il10,Nodal,Cnbp,Nanog
20	Hoxb3	0.603565	0.13835	12.786	4.3626	0.304169	0.902961	0.000798615	0.0121978	bleo_D07 vs LPS_D06	Hoxb2,Dnmt3b,Hoxb1,Tg,Cdca3,Otx2,Foxa2,Nkx2-1
21	Rarb	0.467624	0.106111	12.2464	4.40693	0.236943	0.698305	0.000814951	0.0122243	bleo_D07 vs LPS_D06	Mmp11,Rarg,Rara,Rarb,Actb,Prkca,Ngf,Cdkn2a,Cdkn2b,Ptgs2,Rsph1,Cryab,Rbp1,Cyp26a1,Egfr,Lamb1,Akt1,Hap1,Fgfr1,Hps5,Ckap2,Lrat,Adh1,Trim16,Gstp1,Gstp2,Hpgds,Hif1a,Il1b,Kiss1,Afp,Crabp2,Icam1,Tubb3,Rbp2,Ache,Taf2,Glud1,Adh5,Folr2,Hoxa5,Plat,Thbd,Hoxd4,Oxt,Th,Igfbp3,Apoa1,Isl1,Ppp1r1b,Des,Adam10,Ca2
22	Hnf1a	0.787264	0.183235	12.8964	4.29646	0.391084	1.18344	0.000884468	0.0130828	bleo_D07 vs LPS_D06	Igf1,Lct,Serpina1e,Serpina1a,Serpina1b,Serpina1d,Serpina1c,Hnf4a,Ins2,Cyp7a1,Ugt1a1,Cyp27a1,Alb,Dpp4,Slc2a2,Gjb1,G6pc1,Src,Nr5a2,Pdx1,Akr1c6,Pdgfb,Gck,Spp1,Pah,Abca1,Cldn2,Slc10a2,Slc17a1,Fgfr4,Slc10a1,Tyr,Pax4,B3galt5,Ugt1a6,Iapp,Afp,Slc4a2,Pck1,Nr1i2,Apom,Fabp1,Apoh,Pkhd1,Agt,S100g,Apob,Cyp2e1,Prodh2,Acat2,Pklr,Slco2b1,Lipc,Abcc2,Slco1b2,Slc22a8,Ugt1a2,Pros1,Ugt1a9,Gpr39,Nr1h4,Cpb2,Dbp,Cftr,Slc…
23	Tfam	0.381221	0.0877109	12.0997	4.34633	0.190289	0.572152	0.000933085	0.0132495	bleo_D07 vs LPS_D06	Slc25a5,Ghrhr,Tfam,Nrf1,Mtco1,Avpr2,Tfb1m,Ins2,Atp2a2,Birc5,Bcl2l1,Nos2,Hspa4,Acadm,Ucp1
24	Myog	0.678183	0.159648	12.9587	4.24799	0.333173	1.02319	0.000957288	0.0133428	bleo_D07 vs LPS_D06	Myf5,Mef2a,Myod1,Cav3,Id2,Tp53bp1,Myog,Calm1,Calm2,Calm3,Akt2,Avp,Barx2,Mstn,Fos,Jun,Ckm,Myl1,Map1b,Mef2c,Chrng,Musk,Pias1,Smarca4,Celf1,Dach2,Ucp2,Ucp3,Art1,Fgf8,Slc22a5,Smyd1,Mapk12,Cdh15,Nppa,Gata4,Trim72,Tcap,Isyna1,Ccnd3,Pax7,Ager,Igf1,Mustn1,Megf10,Myf6,Des,Tnfrsf11a,Mlc1,Ache,Actb,Sdc1,Atp2a1,Slc25a5,Acacb,Myef2,Cdkn1a,Scn5a,Vgll2,Tpm2,Slc2a3,Trim63,Hjv,Fbxo32,Sgca
25	Creb3l1	0.577265	0.135927	12.6731	4.24687	0.28284	0.87169	0.00100662	0.0139227	bleo_D07 vs LPS_D06	Hspa5,Gfap,Avp,Sdcbp,Chst3,Slc1a4,Fgfbp1,Fgf2,Oxt,Nos2,Col1a1
26	Myocd	0.360034	0.08766	12.32	4.10716	0.169588	0.55048	0.0013779	0.0169649	bleo_D07 vs LPS_D06	Actg2,Mylk,Myocd,Bmp10,Itga8,Acta2,Tagln,Cnn1,Sgca
27	Irx4	0.696724	0.171687	12.8389	4.05812	0.325344	1.0681	0.00138901	0.0170034	bleo_D07 vs LPS_D06	Slit1,Kcnd2,Myl7,Myh1,Sox2
28	Pou2f2	0.856764	0.211153	12.8016	4.05754	0.399875	1.31365	0.00139844	0.0170131	bleo_D07 vs LPS_D06	Ly6e,Tgfa,Gnrh1,Penk,Il2,Il4,Cd36,Ngf,Ywhab,Slc26a3,Sfrp2,Bcl2,Retn,Emc10,Slc22a2,Il5ra,Nos2,Pdcd1lg2,Csf3,H2bc21,Hmga1,Syk,Hbb-b1,H2-Ea,P04224,Ifng,Rpn1,Th,Tspoap1,Ets1,Btk,Hist2h2aa1,Nos1,Itgax,Snap25,Syn1,Id2,Il5,Spi1,Spib,Spp1,Tk1,Ccr5,Csn2
29	Ncoa4	0.782307	0.198991	12.871	3.93138	0.351976	1.21264	0.00175256	0.0199137	bleo_D07 vs LPS_D06	Ar,Klk1b26,Klk1b8,Klk1b9,Klk1b1,Klk1b11,Klk1b27,Klk1b22,Klk1b21,Klk1b5,Klk1b16,Klk1b3,Klk1b24,Klk1b4,Klk1,Tff1
30	Atoh7	0.780676	0.198673	12.8762	3.92944	0.351049	1.2103	0.00175764	0.0199137	bleo_D07 vs LPS_D06	Pou4f2,Gabrb3,Prph2,Neurog2,Atoh7,Isl1,Gfi1,Neurod1,Nhlh2,Isl2,Nhlh1,Bhlhe22
31	Six3	0.644448	0.16533	12.822	3.89795	0.28677	1.00213	0.00187903	0.021112	bleo_D07 vs LPS_D06	Pax6,Six3,Bmp4,Sox2,Rho,Shh,Wnt8b,Gad1,Wnt1,Nodal,Emx1,Pax2
32	Gli2	0.590971	0.149374	11.9106	3.95631	0.265242	0.9167	0.00193297	0.0214438	bleo_D07 vs LPS_D06	Ptch1,Gli1,Foxe1,Bcl2,Bmp2,Bglap,Bglap3,Bglap2,Fgf15,Bmp4,Sox2,Hes1,Pthlh,Ascl1,Col10a1,Sox8,Mitf,Tgfb1,Gast,Ifitm5,Cdh1,Myf5,Socs1,Tert,Mlh1,Bhlhe41,Fas,Foxa2,Foxc2,Foxf1,Foxl1,Fst,H2ax,Jun,Pdgfra,Wnt2b,Abca1,Add3,Akap4,Atp10b,Atp9a,Bcl6,Blvra,Bmp1,Bmp7,Brd2,Camk1,Ccl17,Ccnd1,Ccng2,Cdc45,Cdc7,Cdk1,Cdkn1a,Cflar,Cks1b,Clk1,Clk2,Cntn2,Col5a2,Ctr9,Dio3,Dlx3,Dlx5,E2f1,Edn1,Efemp1,Efna1,Egfr,Fgf10,Fgf…
33	Scx	1.139	0.294917	12.977	3.86209	0.501752	1.77624	0.00196812	0.0216578	bleo_D07 vs LPS_D06	Shbg,H2-T23,Dab1,Col1a1,Adra1d,Bmp4,Smn1,Col1a2,Acan,Col2a1,Tnmd,Spp1,Tf
34	Fezf1	0.52428	0.136261	12.7004	3.8476	0.229197	0.819362	0.00210012	0.0225922	bleo_D07 vs LPS_D06	Vgll2,Kras,Neurog2,Fezf1,Hes5,Otx2,Pax6,Pou5f1,Sox2,Nanog
35	Nr5a2	0.725159	0.189053	12.707	3.83574	0.315775	1.13454	0.00214535	0.0229628	bleo_D07 vs LPS_D06	Cyp7a1,Cyp8b1,Hnf1a,Nr0b2,Gba2,Abcc3,Nr5a2,Cyp19a1,Hnf4a,Scarb1,Slc10a2,Adipoq,Cel,Afp,Uqcrq,Ncor2,Hsd3b1,Abcg5,Abcg8,Nr0b1,Star,Arg1,Ccnd1,Ccne1,Cyp11a1,Pou5f1,Esr1,Prkaca,Slc51a,Slc51b,Insl3,Il1rn,Gnrhr,Ptgds,Apom,Abcb11,Cdkn2a,Sirt1,Ilf3,Prmt1,Gdf3,Greb1,Gck,Alas1,Prkaa1,Kiss1,Sf1,Tff1,Aqp1,Kl,Akr1a1,Cyp11b2,Saa2,Saa1,Cyp17a1,Fgb,Ddc,Sulf1,Inha,Nos1,Fasn
36	En1	0.547551	0.139762	11.5144	3.91774	0.241605	0.853497	0.0022057	0.0234907	bleo_D07 vs LPS_D06	Tubb3,Wnt1,Gli3,Utrn,Slc18a2,Cck,Fgf8,Ctnnb1,Ttn,Wnt7a
37	Ctbp1	0.287	0.0738948	11.8291	3.8839	0.125739	0.448261	0.00222961	0.0234948	bleo_D07 vs LPS_D06	Brca1,Brca2,Cldn7,Krt18,Vdr,Cdkn2a,Cdh1,Ube2d3,Agt,Retn
38	Vhl	0.699604	0.186442	12.8343	3.75239	0.296291	1.10292	0.00246785	0.0251508	bleo_D07 vs LPS_D06	Hif1a,Tp53,Angpt2,Ar,Ca12,Ca9,Ccnd1,Cdkn1b,Cdkn1c,Col4a2,Cxcr4,Dab2,Igf1r,Klf10,Nmu,Sparc,Cenpx,Tcf4,Tfrc,Vegfa,Pdgfb,Cdh1,Snai1,Zeb2
39	Nkx3-2	0.422215	0.111083	12.0118	3.80089	0.180212	0.664219	0.00252146	0.0254536	bleo_D07 vs LPS_D06	Nkx3-2,Runx2,Sox9,Col10a1,Pax3,Bmp4,Gdf5,Wnt5a
40	Pax1	0.414319	0.112758	12.5842	3.6744	0.169899	0.658739	0.00295021	0.0276826	bleo_D07 vs LPS_D06	Nkx3-2,Nkx2-2,Pax1,Eya1,Pdgfra,Tgfb3
41	Runx2	0.652303	0.179751	12.8762	3.62892	0.263594	1.04101	0.00310276	0.0284866	bleo_D07 vs LPS_D06	Bglap,Bglap3,Bglap2,Runx2,Mmp13,Cebpd,Ambn,Tnfsf11,Cdkn1a,Tafazzin,Ibsp,Ccne1,Spp1,Mmp14,Sost,Timp1,Ihh,Vegfa,Fgf3,Pttg1,Pttg1ip,Bmp2,Csn2,Fgfr2,Mmp9,Klk1b26,Klk1b8,Klk1b9,Klk1b1,Klk1b11,Klk1b27,Klk1b22,Klk1b21,Klk1b5,Klk1b16,Klk1b3,Klk1b24,Klk1b4,Klk1,Gnas,Ptgs2,Sp7,Lef1,Nobox,Tgfbr1,Nell1,Nfatc2,Fgf18,Prkn,Esr1,Tert,Dmp1,Bax,Zfp64,Adgrg2,Gna13,Gper1,Kiss1r,Lpar4,Osr1,Col10a1,Csf1r,Smpd3,Sdc1,Sd…
42	Pitx1	0.643447	0.177732	12.8226	3.62033	0.25894	1.02795	0.00317385	0.0287735	bleo_D07 vs LPS_D06	Ptx3,Gnrhr,Shh,Sst,Sstr2,Pomc,Fshb,Ifna11,Ifna13,Ifna12,Ifna9,Ifna1,Mcat,Cxcl1,Cyp11b2,Kras,Pitx1,Pou1f1,Crh,Tp53,Gdf15,Fhl1,Pin1,Tert,Hoxc10,Hoxc11,Tbx4,Fgfr1,Krt27,Gnrh1,Hes1,Irf2,Irf7,Jun,Nkx3-1,Runx1,Runx2,Trib2,Shroom3
43	Rora	0.673143	0.187415	12.8395	3.59172	0.267742	1.07854	0.00334446	0.0293985	bleo_D07 vs LPS_D06	Oxt,Bglap,Bglap3,Bglap2,Afp,Ptgs2,Pparg,Crebbp,Hif1a,Alox5,Rora,Bmal1,Arg1,Apoa5,Ros1,Got1,Cyp7b1,Srebf1,Opn1sw,Arr3,Pias3,Cyp2c38,Cyp2c39,Cyp2c29,Ebp,Plin1,Cyp19a1,G6pc1,Sra1,Fgf21,Il17a,Wnt2,Ror1,Il6,Npas2,Plcb4,Apoa4,Sult1b1,Smarcd1,Agrp,Nr1d2,Plg,Sparc,Nr1d1,Fasn,Bhlhe40,Bhlhe41,Sema3f,Cs,Cd79a,Sult2a1,Drd3,Itpr1,Nlgn1,Ntrk2,Esr1,Sumo1,Twsg1,Ror2,Wnt5a,Cyp8b1,Ins2,Chrna3,Lamb1,Mycn,Apoa1,Epo,…
44	Hesx1	0.51786	0.145727	12.7639	3.55364	0.202444	0.833276	0.00362664	0.0304124	bleo_D07 vs LPS_D06	Kras,Pkn1,Rho,Camk2a,Calm1,Calm2,Calm3,Nppa,Rgl2,Insl3,Cga,Mmp2,Dhx9,Hesx1,Pou1f1,Prop1,Fshb,Sftpc,Gnrh1,Myh6,Tle1,Cyp26a1,Myocd,Nlrp3,Myh7,Rcan1,Mapk1,Myl2,Esr1,Sap30
45	Ctcfl	0.348399	0.0966757	12.0054	3.60379	0.137771	0.559027	0.00361815	0.0304124	bleo_D07 vs LPS_D06	Prmt7,Ctcfl,Bag1,Brca1,Myc,Gal3st1,Rbl2,Fer,Notch3,Pgr
46	Bcl6	0.50804	0.145894	12.4816	3.48225	0.191519	0.824562	0.00428435	0.034051	bleo_D07 vs LPS_D06	Il4,Stat6,Bcl6,Ccl12,Stat3,Cdkn1a,Srsf3,Ccna2,Il5,Prdm1,Sirt1,Pfdn4,Rbbp7,Arid1b,Gata3,Il6,Il18,Cd80,Cdkn1b,Ccnd2,Cdkn2a,Nfkb1,Stat5a,Cd22,Cd79a,Mme,Ms4a1,Spi1,Pcgf1,Ghrhr,Pdcd2,Chek1,Tp53,Ccr7,Abl1,Bcr,Mapk1,Bcl2,Socs2,Igf1,Akt1,Spib,Cxcr4,Cxcr5,Snca,Ifng,Tbx21,Th,Ptpro,Il17a,Maml1,Rgs4,Casp1,Nos2,Cd63,Hsd17b1,Slc22a6,Slc22a8,Cdkn2b,Tnfrsf11a,Ereg,Hes5,Irf8,Litaf,Il10,Il21,Il9,Il2,Bcl2l1,Fcer2,H…
47	Sox7	0.575144	0.17089	12.5462	3.36558	0.204597	0.945691	0.00530151	0.03854	bleo_D07 vs LPS_D06	Fgf3,Lama1,Gata4,Gata6,Cdh5,Dll4
48	Mtf1	0.158699	0.0445905	9.57203	3.55902	0.0587393	0.258658	0.00555805	0.039727	bleo_D07 vs LPS_D06	Mcat,Slc30a1,Mtf1,Pgf,Nfic,Gadd45g,Hspa4,Selenow,Csrp1,Slc39a10,Hspa1a,Slc31a1,Slc30a2,Ins2,Slc40a1,Zap70,Cdc25c,Sncb,Abcc3,Dnmt1,Socs3,Ednrb,Fgfr1,Slc39a11,Gclc,Aco1,Prnp,Sod1,Ndrg1,Hamp
49	Pax9	0.31899	0.0959146	11.9117	3.32577	0.109838	0.528142	0.00610223	0.0416595	bleo_D07 vs LPS_D06	Nkx3-2,Bmp4,Calca,Cip2a,Osr2,Shh,Fgf10,Msx1,Tk1,Bcl2
50	Dach1	0.679954	0.207301	12.4617	3.28004	0.230133	1.12978	0.00628386	0.0423564	bleo_D07 vs LPS_D06	Fos,Pelp1,Tnfsf11,Klf4,Nanog,Sox2,Lin28a,Lin28b
51	Smarcc1	0.343955	0.107437	12.5049	3.20147	0.110915	0.576996	0.00725968	0.0472878	bleo_D07 vs LPS_D06	Smarcb1,Smarcc1,Kras,Ar,Klk1b26,Klk1b8,Klk1b9,Klk1b1,Klk1b11,Klk1b27,Klk1b22,Klk1b21,Klk1b5,Klk1b16,Klk1b3,Klk1b24,Klk1b4,Klk1,Smarca4,Oprm1,Rab18
52	Irf5	0.394902	0.125472	12.521	3.14732	0.122777	0.667027	0.00803163	0.0495724	bleo_D07 vs LPS_D06	Ifnb1,Ccl1,Ccl5,Pdlim7,Ifng,Il12a,Cdkn1a,Prdm1,Ccl12,Nos2,Irf4,Irf5,Trim63,Irf8,Il12b,Il10,Spp1,Tnf,Il1b,Il6,Tnfsf10,Ccl19,Cxcl10,Ifna11,Ifna13,Ifna12,Ifna9,Ifna1,Ccl4,Ptpn22
53	Znf219	0.32507	0.103124	12.3917	3.15224	0.101168	0.548972	0.00804852	0.0495724	bleo_D07 vs LPS_D06	Hmgn1,Snca,Col2a1,Col11a2,Acan

## Sheet: Bleo_vs_LPS_by_Timepoint_Up_LPS
	TF	Estimate	Std. Error	df	t value	lower	upper	p_value	p.adj	comparison	Targets
1	Pparg	-0.921951	0.064113	12.139	-14.3801	-1.06146	-0.782438	5.46407e-09	6.99367e-06	bleo_D07 vs LPS_D06	Serpine2,Serpine1,Lpl,Srebf1,Srebf2,Fabp4,Cd36,Ucp1,Il2,Cyp19a1,Nos2,Cebpa,Tbxas1,Vcam1,Tnf,Cdkn1b,Ucp2,Ptgs2,Ccnd1,Hgf,Pten,Pck1,Agtr1a,Spp1,Adipoq,Ccn2,Gcg,Olr1,H2-T23,Mmp1a,Ccl5,Myc,Vegfa,Egr1,Dbi,Il6,Cat,Retn,Lrp1,Mcm7,Bglap,Bglap3,Bglap2,Faslg,Scarb1,Slc2a4,Sftpb,Rarb,Flt1,Sgk1,Brca1,Maf,Il4,Cd40,Irf1,Mpo,Plin2,Nr1h3,Plin1,Pex11a,Sat1,Ctnnb1,Ptges,Cdkn1a,Gadd45a,Bcl2,Insig1,Kdr,C1qtnf3,Ifng,…
2	Gbx2	-1.22222	0.0877846	12.3306	-13.923	-1.41292	-1.03152	6.56683e-09	6.99367e-06	bleo_D07 vs LPS_D06	Il6,Bmp4,Fgf8,Gbx2,Wnt1,Eef1a1,Otx2
3	Atf1	-1.06147	0.107348	12.3932	-9.88807	-1.29454	-0.828397	3.08321e-07	0.000218908	bleo_D07 vs LPS_D06	Cftr,Cat,Egr1,Map2k2,Il10,Tgfb2,Tgfbr2,Ccna2,Prkaca,Ache,Rps6ka3,Reg3b,Lpin1,Sst,Cga,Th,Ptgs2,Crebbp,Npc1,Cd44,Ciita,H2-T23,Jun,Atf1,Sh3rf1,Hspa5,Cebpb,Creb1,Polr2f,Txn,Il6,Mitf,Slc22a8,Fosl1,Thbs1,Hgf,Ftmt,Ucp3,Als2,Ppp1r15b,Sod2,Taf1,Matn3,Fos,Pdlim7,Kat2b,Dusp1,Pcna,Camk2a,Mapk14,Mapkapk2,Pkd1,Dbh,Fgfr1,Ifng,Bcl2,Ugt8,H4c11,Ccna1,Cyp11b2,Erbb2,Flt1,Fth1,Gabpa,Ldha,Map1lc3b,Nts,Pcsk1,Plaur,Slc2…
4	Klf15	-0.65769	0.0646102	10.7628	-10.1794	-0.80028	-0.515101	7.4174e-07	0.000315981	bleo_D07 vs LPS_D06	Slc2a4,Acss1,Depp1,Grb10,Rho,Pparg,Cebpa,Ccn2,Adm,Akr1c18,Bmper,E2f1,Lrp5,Myocd,Cmklr1,Tyrp1,Ucp1,Nr3c1,Klf15,C1qtnf12,Nfatc1,Clcnkb,Rbp3,Cmklr2,Ppargc1a,Rarres2,Pck2
5	Arid5b	-0.827951	0.100184	12.4342	-8.2643	-1.04539	-0.610511	2.11794e-06	0.000703178	bleo_D07 vs LPS_D06	Lep,Phf2,Tal1,Myb,Gata3,Runx1,Myc,Cebpa,Pparg
6	Tp53	-0.902562	0.116384	12.7131	-7.75505	-1.15457	-0.650552	3.60849e-06	0.000911537	bleo_D07 vs LPS_D06	Igf1r,Poli,Cdkn1a,Rb1,Acta1,Bcl2,Ccnb1,Mdm2,Jun,Tp53,Eif2ak2,Fos,Ccnd1,Bax,Ccng1,Chka,Gadd45a,Cdkn2a,Ptgs2,Ticam2,Alox15,Mmp1a,Tp73,Ngf,Itsn1,Litaf,Btg2,Grem1,Mrpl41,Pik3r1,Pcna,Ndn,Myc,Nfkb1,Rela,Pgam2,Il6,Gabra6,Tubb3,Crebbp,Ache,Aqp1,Kras,Bag1,Mdm4,Il2,Yy1,Ets1,Cdk1,Stmn1,Cdkn1b,Sgip1,Map4,Ghrhr,Map2k1,Mapk1,Alb,Ing1,Mbp,Rnf123,Brca1,Timp3,Tp63,Nos3,Prkcg,Psma5,Tgfb1,Gdf15,Cdk9,Cav1,Pcsk1,Serp…
7	Lmo4	-0.339081	0.0357767	8.98222	-9.4777	-0.420038	-0.258124	5.66106e-06	0.00109619	bleo_D07 vs LPS_D06	Esr1,Mta1,Bmp7,Brca1,Dlg4
8	Ebf1	-0.661177	0.0850727	11.5438	-7.7719	-0.84735	-0.475003	6.40776e-06	0.00113738	bleo_D07 vs LPS_D06	Pax5,Blk,Ebf1,Cd19,Cd79a,Slc2a4,Preb,Vpreb2,Vpreb1,Ache,Igll1,Crebbp,Stmn2,Cebpa,Postn,Ceacam2,Ceacam1,Ebf2,Atf5,Bcr,Prdm1,Gata3,Tet2,Foxo1,Gfi1b,Tnf,Prkcq,Cd79b,Pparg,Cxcl12,En1,St6gal2,Gfi1,Chga
9	Zbtb14	-0.924346	0.131307	12.8541	-7.0396	-1.20834	-0.640348	9.36287e-06	0.00122681	bleo_D07 vs LPS_D06	Myc,Slc6a3,Rpl32,Tesc,Fhl2,Actb,Zbtb14
10	Taf1	-0.943199	0.128243	12.2173	-7.35477	-1.22207	-0.664332	7.93754e-06	0.00122681	bleo_D07 vs LPS_D06	Ccna2,Mdm2,Igfbp7,Polr2f,Tbp,Poli,Ccnd1,Myb,Cdkn1a,Ndn,Slc2a1,Fos,Taf7,Elp3,Flot2,Hat1,Hpse2,Kat2a,Kat2b,Ube2b,Ets2,Ar,Pax3,Hspa5,Hmox1,Ciita,Rb1,Rarb,Taf2,Igfbp1,Dnm1l,Gtf2a1,Egfr,Tat,Lrig2,Src,Bax,Tp53,H2-Q10,H2-Q7,H2-K1,H2-D1,Drd2,Cdkn1b
11	Foxo3	-1.35287	0.190658	12.7688	-7.0958	-1.76552	-0.940219	8.9413e-06	0.00122681	bleo_D07 vs LPS_D06	Faslg,Cdkn1b,Akt1,Pik3c3,Tgfbr2,Ins2,Hmgcs2,Gadd45a,Tnfsf10,Bcl2l11,Btg1,Tsc22d3,Pdk4,Fbxo32,Sod2,Ccnd2,Bcl6,Sirt1,Foxo1,Angpt2,Nos3,Nos2,Abcc8,Igfbp3,Ccn1,Ar,Cfh,Esr1,Socs3,Prkaa1,Galt,Cdkn1a,Cited2,Prdx3,Sod1,Plau,Slc2a1,Hif1a,Cdkn1c,Abcb1a,Nr2c2,Hey2,Cflar,Atm,Cyld,Tp53,Hspa4,Pik3ca,Gsk3b,Src,Cat,Pik3r1,Birc5,Foxo4,Foxm1,Ppargc1a,Cdkn2b,Tnfrsf1a,Tnfrsf1b,Runx1,Txn,Serpine2,Serpine1,Dok5,Akt2,T…
12	Sall1	-0.868985	0.12465	12.9896	-6.97139	-1.1383	-0.599672	9.79146e-06	0.00122681	bleo_D07 vs LPS_D06	Sall1,Foxn1,Per1,Fgf2,Vegfa,Dkk1,Pou5f1
13	Nacc1	-0.423117	0.0561945	11.0809	-7.52951	-0.54669	-0.299544	1.1087e-05	0.00131196	bleo_D07 vs LPS_D06	Aar2,Nacc1,Gadd45a,Gip,Foxq1
14	Klf4	-0.812545	0.115748	11.7457	-7.01994	-1.06535	-0.559745	1.56358e-05	0.00157806	bleo_D07 vs LPS_D06	Cdkn1a,Krt4,Actg2,Cdx2,Lama3,Lamc1,Id3,Klf4,Gstp1,Gstp2,Odc1,Gpa33,Slc19a2,Iapp,Itih3,Ccnb1,Lama1,Hdc,Plaur,Itgad,Eng,Myocd,Bdkrb2,Ccne1,Serpine1,Tp53,Acta2,Lefty1,Slc5a6,Clmp,Il10,Ccnd2,Myc,Hspa8,Hspa1a,Cebpb,Cd55b,Cd55,Tkt,Myh10,Cdkn1b,Ctbp2,Mtf2,Slc39a4,Col8a1,Ghrl,Birc5,Nanog,Hsp90ab1,Notch1,Nppa,Epcam,Cdh1,Tgfbr1,Gdf15,Cd86,Cxcl10,Msc,Mfn2,Scarb1,Cdh5,Ccl12,Ptgs2,Agrp,Trh,Atf3,Ifitm3,Pfkp,Kp…
15	Hoxa9	-1.35059	0.202426	12.9981	-6.67205	-1.78791	-0.913274	1.53617e-05	0.00157806	bleo_D07 vs LPS_D06	Spp1,Ephb4,Eif4e,Odc1,Cybb,Hoxa10,Cdh5,Kdr,Flt3,Rassf1,Pim1,Sele,Hoxa9,Kras,Setbp1,Dach1,Cd34,Pten,Scmh1,Vezf1,Fgf2,Hoxb4,Prdm16,Arhgef1,Cdh3,Id2,Mycn,Nfkb1,Rela,Vcam1,Igf1,Mef2c,Msi2,Brca1,Myb,Igf1r,Creb1,Pknox1,Meis1
16	Hdgf	-0.828079	0.118683	11.8955	-6.97726	-1.08692	-0.56924	1.55095e-05	0.00157806	bleo_D07 vs LPS_D06	Vegfa,Smyd1,Fas,Tp53,Cdh1,Vegfb,Vim
17	Peg3	-0.646715	0.0958595	12.0537	-6.74649	-0.855472	-0.437958	2.00855e-05	0.00186009	bleo_D07 vs LPS_D06	Vegfa,Ptgdr,Prom1,Peg3,Il24,Psmd10,Becn1,Map1lc3a,Tp53
18	Sp1	-0.604739	0.0960825	12.7494	-6.29395	-0.812728	-0.39675	3.02758e-05	0.00239664	bleo_D07 vs LPS_D06	Aldoa,Faslg,Gast,Nf1,Myod1,Fos,Egr1,Pnmt,Npr1,Rac2,Clcn2,Cdkn1a,Tgfb1,Pcyt1a,Ldlr,Sp1,Igfbp4,Ccnd3,Plau,Btk,Sp3,Slc2a1,Pdgfa,Abcc8,Cebpa,Cebpd,Odc1,Cyp11a1,Prdx6,Hpn,Abcb1a,Fn1,Lep,Psen1,Slc25a5,Tnfrsf11a,E2f1,Spi1,Plat,Nfkbia,Reck,Mbp,Lhcgr,Pdlim7,Ccnd1,Itgav,Mmp2,Bax,Pou5f1,Nfya,Scn5a,F3,Tnf,Cd74,Oas1a,Tp73,Nos3,Emb,Serpinh1,Srf,Sgk1,Acly,Tnc,Src,Ccl12,Cxcl14,Lbr,Mstn,Il10,Sod2,Plaur,Ctsb,Hspa1…
19	Gli3	-0.749164	0.120878	12.4115	-6.19768	-1.01157	-0.486758	3.96659e-05	0.00269499	bleo_D07 vs LPS_D06	Gli1,Itgax,Fgf8,Shh,Bcl2,Smo,Ptch1,Myf5,Ift88,Pthlh,Med12,Fst,Igbp1,Nos2,Rnf123,Gli3,Col10a1,Wnt2,Wnt8b,Vmp1,Tnfrsf10b,Ctnnb1,Ptch2,Mycn,Ccnd1,Hoxd13,Cd5,Foxl1,Foxf1,Fos,Pitrm1,Znf503,Cdk6,Cdkn2c,Trpm5,Hip1,Gnat3,Rbp1,Wnt7b,Tas1r3,Hand2,Gna14
20	Ovol1	-0.811864	0.126573	11.4298	-6.41422	-1.08918	-0.534553	4.17533e-05	0.00269499	bleo_D07 vs LPS_D06	Id2,Myc,Gadd45a,Gadd45b,Lemd3,Sgk1,Ovol2,Ovol1,Chuk,Cdh2
21	Tox3	-1.09853	0.177085	12.3273	-6.20344	-1.48323	-0.713832	4.05163e-05	0.00269499	bleo_D07 vs LPS_D06	Crebbp,Fos,Cited1,Bcl2,C3,Brca1
22	Zbtb16	-0.858477	0.140309	12.4852	-6.11846	-1.16287	-0.554082	4.37205e-05	0.00273896	bleo_D07 vs LPS_D06	Ccna2,Runx1t1,Mat2a,Gp1ba,Gp9,Mpl,Sumo1,Myc,Pbx1,Adamts7,Angpt2,Fgf2,Pik3c3,Pik3r1,Ik,Kit,Crabp1,Rara,Zbtb16,Cxcr4,Cd34,Gfi1,Id2,Agtr2,Fgfr1,Krt14,Krt9,Gata4,Atp6v1b2,Slamf6,Cdkn2b,Cdkn1a,Cdkn2a,Sp1,Tp53,Il4,Bmp2,Max,Mxd1,Atxn1,Gsr,Bcl2,Bid,Cebpa,Lef1,Sox9,Rsad2,Runx2,Col1a1,Bglap,Bglap3,Bglap2
23	Notch1	-1.28221	0.213987	12.9034	-5.99198	-1.74485	-0.819564	4.64751e-05	0.00282834	bleo_D07 vs LPS_D06	Hes1,Hes5,Hey1,Bcl11b,Gata3,Adam19,Ascl1,Bcl2,Casp3,Cd8a,Cdh2,Cdkn1a,Csf1,Dtx1,Gata2,Hey2,Mcm2,Mcm6,Myc,Myod1,Nfkb1,Nfkb2,Nrarp,Psen1,Rel,Rela,Relb,Ren1,Smtn,Tagln,Tnfrsf11b,Tnfsf11,Bmp2,Spp1,Runx2,Cdh5,Sox9,Heyl,Acta2,Snai1,Snai2,Vegfa,Cd44,Nrp1,Efnb2,Dll4,Dll1,Bmp10,Col2a1,Il7r,Notch1,Tcfl5,Pparg,Erbb2,Lfng,Fabp7,Il2ra,Pin1,Hoxa5,Tcf12,Col1a1,Col1a2,Bglap,Bglap3,Bglap2,Hes7
24	Pax8	-1.11476	0.190163	12.956	-5.86213	-1.52572	-0.703795	5.64946e-05	0.00318319	bleo_D07 vs LPS_D06	Tnf,Tg,Tpo,Bcl2,Slc5a5,Pax8,Hhex,Tshr,Ret,Duox1,Hcrt,Th,Tert,L1cam,Rb1,Slc25a5,Tnfrsf11a,E2f1,Cdh17,Nupr1,Ncam1,Wt1,Tp53,Tshb,Txn,Ins2,F2r,Slc3a1,Nkx2-1,Foxe1,Pparg,Vegfa,H2-Q10,H2-Q7,H2-K1,H2-D1
25	Nr1i2	-0.630834	0.10621	12.5842	-5.93949	-0.86106	-0.400608	5.61163e-05	0.00318319	bleo_D07 vs LPS_D06	Nr1i2,Nr1i3,Rbl2,Sar1a,Abcb1a,Abcc2,Srl,Hbb-b1,Ifnb1,Hnf4a,Nr0b2,Lct,Ubc,Ube2a,Ube2b,Cyp3a11,Cyp3a41a,Cyp3a16,Cyp7a1,Cyp8b1,Ppargc1a,Dnajc7,Sult2a1,Ugt1a1,Cyp24a1,Cyp2c38,Cyp2c39,Cyp2c29,App,Ncor2,Cd36,Cpt1a,Hmgcs2,Slc25a1,G6pc1,Fgf15,Msx2,Slco1a5,Cyp4f14,Prmt1,Tert,Thrsp,Pdp1,Tnf,Hgf,Gadd45b,Ncoa6,Pias3,Sult1e1,Cyp3a13,Nat2,Scd1,Ubiad1,Myocd,Cyp1a2,Gusb,Ap1g1,Ass1,Bphl,Ca11,Ces1d,Cfl1,Gh1,Dbp,Ei…
26	Npas2	-0.534009	0.0913071	12.7422	-5.84849	-0.731673	-0.336346	6.17697e-05	0.00336643	bleo_D07 vs LPS_D06	Bmal1,Cry1,Per1,Per2,Maoa,Rdh12,Aanat,Npas2,Adcy1,Cry2
27	Ing4	-1.12133	0.195511	12.9529	-5.73535	-1.54386	-0.698793	6.97295e-05	0.00353628	bleo_D07 vs LPS_D06	Angpt1,Arl6ip5,Bax,Bcl2,Casp3,Ccnd1,Cdkn1a,Cdkn1b,Ngf,Ntrk1,Ptgs2,Skp2,Spp1,Tp53
28	Hey1	-0.474832	0.083344	12.6035	-5.69726	-0.655464	-0.294201	8.25058e-05	0.0036612	bleo_D07 vs LPS_D06	Myog,Efnb2,Notch4,Tra2b,Mdm2,Ar,Gata4,Gata6,Rbfox2,Hey1,Kdr,Hes1,Hes3,Hes5,Col2a1,Neurl1,Atxn1l,Sost,Bmp2,Notch1,Notch2,Nfatc1,Prox1,H2bc21,Acvr1,Cdkn1c,Acta2,Ocln,Mef2c,Runx2,Acan,Slc6a3,Il6
29	Pbx1	-0.661795	0.11501	12.1497	-5.75421	-0.912039	-0.41155	8.67421e-05	0.00369521	bleo_D07 vs LPS_D06	Preb,Wnt16,Cdkn1a,Ndrg1,Npy,Pdx1,Fshb,Rhd,Cdkn2a,Ren1,Myog,Tlx1,Abcb1a,Pdgfb,Zic3,Angpt2,Mc2r,Nr5a1,Hoxb1,Vcp,Il10,Notch3,Oit3,Nanog,Sox3,Fpgs,Ptpn6,Aldh1a2,Bglap,Bglap3,Bglap2,Sp7,Cdkn2b,Epha7,Esr1,Dcc,Inppl1,Pax6,Prkaca,Cyp17a1,Pf4,Fgf8,Cdh1,Anxa5,Runx2,Cybb,Cftr,Pax3,Alx1,Fgf10,Pbx1,Nkx2-5,Alpl,Gli3,Hoxb7,Ibsp,Igf1r,Igfbp2,Pdgfrb,Rnf6,Snai1,Vim,Cd44,Fgf15
30	Mef2a	-0.590992	0.101494	11.4512	-5.82293	-0.813309	-0.368675	9.84209e-05	0.00390659	bleo_D07 vs LPS_D06	Jun,Nr4a1,Cabin1,Myog,Clca1,Mstn,Calm1,Calm2,Calm3,Mef2a,Akt1,Pik3r1,Tg,Slc2a4,Twist2,Akt2,Myod1,Myh14,Rhd,Cd14,Hp,Mapk7,Ppargc1a,Bmp2,H2-T23,Cdk5,Mb,Il2,Sncg,Mapk14,Phb2,Cpt1a,Nppa,Adk,Pitx2,Acta2,Actg2,Myh13,Myh6,Jph2,Smyd1,Avp,Ckm,Grin1,Tnnt2,Slc6a6,Bco1,Sumo1,Mmp10,Mef2c,Atf3,Asph,Snrpb,Abra,Atxn1,Pth,Sost,Myocd,Cox6a1,Cox7a1,Fgf16,Art1,Il10,Klf2,Cpt1b,Atp6v1b2,Dio2,Tnfsf11,Ppp1ca,Jchain,Hcn4…
31	Olig2	-0.634591	0.113782	12.529	-5.57725	-0.881345	-0.387837	0.000102709	0.00390659	bleo_D07 vs LPS_D06	Shh,Notch1,Rhoa,Olig2,Sox10,Gfap,Cdkn2b,Olig1,Lgr5,Cdkn1b,Epha3,Epha5,Arhgap8,Siglec5,Pim1,Cdca8,Aurka,Ccnb1,Cdc20,Cdc25c
32	Sp3	-0.664757	0.120864	12.6762	-5.50005	-0.926548	-0.402967	0.00011185	0.00403842	bleo_D07 vs LPS_D06	Faslg,Npr1,Rac2,Clcn2,Cdkn1a,Btk,Sp1,Odc1,Cyp11a1,Spi1,Plat,Lhcgr,Pdlim7,Itgav,Mmp2,Abcc3,Slc2a1,Oas1a,Gast,Sgk1,Acly,Fasn,Src,Znf143,Ctsb,F3,Itgad,Mapk1,Pkm,Col1a2,Atp1b1,Vegfa,Ptgs2,Il10,Gja5,Aprt,Cd44,Drd1,B3gnt9,Tnfrsf8,Cebpa,Ret,Alpl,Utrn,Maob,Tert,Slc9a2,Bloc1s3,Kel,Mat2b,Tnf,Ghr,Papss1,Cbs,Lmna,Gdf15,Col2a1,Dnase1,Bglap,Bglap3,Bglap2,Mat2a,Cyp3a11,Cyp3a41a,Cyp3a16,Nfya,Cyp3a13,Igfbp3,Prkac…
33	Cebpb	-0.557512	0.101107	12.3565	-5.51406	-0.777103	-0.337921	0.000119842	0.00407948	bleo_D07 vs LPS_D06	Pck1,Adra1d,Vldlr,Ddit3,Nos2,Kras,Star,Fshb,Sp1,Il6,Prg2,Mbp,Hsp90aa1,Hp,Mapk1,Il1b,S100a8,Fos,Cebpb,Ebp,Cebpa,Abcc2,Krt10,Tfap2a,Mmp11,Igf1,Ptgs2,Ins2,Rhd,Rbpj,Ccl12,Tnf,Col1a1,Crebbp,Pparg,Crp,Sh2d1a,Krt6a,Hsd11b1,Cdkn1a,Ifng,Aldh2,Irf9,Il4,Gadd45a,Stat3,Plaat1,Nf1,Csn2,Igf2,Apob,Oxt,Lep,Psmc6,Ctsc,Il12b,Samhd1,Il2,Avp,Ccr5,Fas,A2m,Gstp1,Gstp2,Lnpep,Cebpd,Sftpd,Bglap,Bglap3,Bglap2,Ptpn13,Il5,Hs…
34	Foxa1	-0.569587	0.102241	11.996	-5.57105	-0.792359	-0.346816	0.000121768	0.00407948	bleo_D07 vs LPS_D06	Afp,Sftpb,Alb,Gcg,Tff1,Brca1,Cdkn1b,Ccnd1,Elk4,Bcl2,Pdx1,Il6,Hspa1a,Helt,Lmx1a,Lmx1b,Nkx2-2,Ube2c,Shh,Nes,Rprm,Agr2,Greb1,Mlxipl,Dio1,Snai2,Ccng2,Fabp1,Cdkn2a,Ucp2,Th,Cd274,Scgb1a1,Ttr,Tat,Apob,Hnf1a,Hnf4a,Cebpa,Ar,Abca1,Cftr,Esr1,Krt7,Myc,Nf1,Nkx2-1,Ret,Serpinc1,Lct,Foxc1,Loxl2,Hoxb13,G6pc2,Mylk,Bmp2,Nr4a2,Sftpd,Nr3c1,Neurog2,En1,Slc13a2,Elf3,Pparg
35	Nr1h4	-0.930811	0.173596	12.7791	-5.36194	-1.3065	-0.55512	0.000137159	0.00439492	bleo_D07 vs LPS_D06	Cyp7a1,Fabp6,Vars1,Wnt2,Pltp,Nr5a2,Abcb11,Sult2a1,Apoc2,Nr0b2,Abcc2,Apoa1,Slco1b2,Nelfe,Apoe,Nisch,Ppara,Dr1,Nr0b1,Apoa5,Kng1,Abcb1a,Med1,Carm1,C3,Slc10a2,Hnf4a,Slc22a7,Icam1,Timp1,Sqstm1,Pparg,Srebf1,Vipr1,Scarb1,Slc1a5,Fgf15,Slc51b,Pon1,Slc51a,Edn1,Ins2,Slc2a4,Atp8b1,Fasn,Ddah1,Abcc3,Cyp8b1,Alas1,Agtr2,Nos3,Dcn,Ccnd1,Il6,Hsd3b1,Ppig,Cth,Il1b,Spp1,Cyp19a1,Tp53,Ugt1a2,Abcc4,Abcg5,Fgfr1,Me3,Slc10a…
36	Foxc2	-0.773494	0.143941	12.7468	-5.37368	-1.08509	-0.461899	0.000135635	0.00439492	bleo_D07 vs LPS_D06	Akt1,Prkar1a,Ins2,Serpine1,Dll4,Myod1,Cxcr4,Hey2,Itgb3,Fgf8,Hand1,Ctnnd1,Itgb1,Kdr,Cdh1,Ccl3,Angpt2,Tgfb1,Hey1,Des,Pax1,Ctnnb1,Dll1
37	Znf436	-0.389695	0.0727204	12.4248	-5.35881	-0.54754	-0.23185	0.000151866	0.0045537	bleo_D07 vs LPS_D06	Smarca4,Krt27,Me3,Snca,Trim28,Psen1,Rnf114
38	Clock	-0.816924	0.156015	12.8652	-5.23619	-1.15433	-0.479514	0.000166267	0.00467496	bleo_D07 vs LPS_D06	Dbp,Per1,Serpine1,Cry1,Cry2,Per2,Bhlhe40,Bhlhe41,Bmal1,Fkbp5,Noct,Usp2,Cacnb2,Slc9a3,Clock,Psen2,Nr0b2,Pkm,Dusp1,Mcl1,Abcb1a,Nr1d1,Sgca,Crebbp,Npas2,Klf10,Gys2,Vwf,Per3,Scnn1a,Jun,Myod1,Rhbdf2,Trnt1,Mbd2,Ins2,Nefh,Th,Atg14,Tf,Cck,Ngfr,Mta1,Icam1,Vcam1,Ciart,Sirt1,Kat5,Nampt,Nr3c1,Star,Tpo,Dpyd,Ppara,Ep300,Atf5,Acox1,Cyp8b1,Nkx2-1,Rbp2,Mttp,Txnrd1,F3,Atf4
39	Tcf7l1	-0.500451	0.0929238	11.9054	-5.3856	-0.703093	-0.297808	0.000168416	0.00467496	bleo_D07 vs LPS_D06	Igfbp6,Nanog,Nr5a2,Mycn,Neurog1,Zic5
40	Snai1	-0.789414	0.152382	12.7753	-5.1805	-1.1192	-0.459623	0.000187233	0.00492353	bleo_D07 vs LPS_D06	Cdh1,Ilk,Cyp19a1,Zeb1,Mmp2,Vim,Stim1,Ghrhr,Cdh5,Cdh3,Cdkn1a,Gadd45b,Cldn1,Gsk3b,Snai2,Ins2,Snai1,Egfr,Hpgd,Cldn3,Ocln,Raf1,Nphs1,Adra1d,Vdr,Ptp4a3,Egf,Pebp1,Acan,Rin1,Pten,Ccn6,Igbp1,Rps6kb1,Dlg1,Tgfb3,Kras,Tp53,Sema3f,Cldn7,Myo5a,Gja1,Cdkn2b,Runx2,Kdm1a,Ercc1,Isyna1,Fn1,Acta2,Kdm6b,Mmp15,Nanog,Twist1,Tgfbr2,Esr1,Akt1,Akt2,Reln,Adipoq,Serpinb5,Erg,Mcat,Esrp1,Itsn1,Mbd2,Npy2r,Dsg2,Cdh2,Mapk1,Maml1…
41	Cebpg	-0.595674	0.111191	11.5854	-5.35722	-0.838903	-0.352445	0.000193585	0.00496789	bleo_D07 vs LPS_D06	Vldlr,Nos2,Hp,Hpn,Cd14,Mbp,Pck1,Star,Mmp2,S100a8,Fos,Rnase2b,Alb,Osm,Tfap2a,Adipoq,Mmp11,Ucn,Ldlr,Csf3,Prtn3,Ptgs2,Scgb1a1,Il1b,Ltf,Pparg,Crp,Nfkb1,Il24,Cdkn1a,Aldh2,Il4,Gadd45a,Slc10a1,Edn1,Nf1,Apoe,Trim63,Fas,Sftpd,Bglap,Bglap3,Bglap2,Il5,Cpb2,Zfpm1,Ddit3,Prkar2b,Il6,Tnf,Hamp,Saa2,Saa1,Tuba1a,Lrpap1,Lep,Abcc3,Slc2a2,Il12b,Retnlb,Fgfbp1,Cebpd,Ebp,Ikbke,Rbfox2,Tf,Elane,Bcl2,Icam1,Dym,App,Adh1,Pdg…
42	Tbx15	-0.567557	0.109648	12.7076	-5.17615	-0.804993	-0.33012	0.000191892	0.00496789	bleo_D07 vs LPS_D06	Tert,Col2a1,Igf1r,Htr1a,Gja1,Tbx2,Fadd,Trim28,Dot1l,Scnn1a,Cd44,Lhcgr,Rb1,Plin2,Tbx15,Msi1,Egfr,Smc3,Rassf1,Tfap2a,Bglap,Bglap3,Bglap2,Psmd10,Senp2,Dnase2b,Esr2,Serpina1e,Serpina1a,Serpina1b,Serpina1d,Serpina1c,Tp53,Dld,Kl
43	Rela	-0.731368	0.140195	12.1267	-5.21679	-1.03647	-0.426263	0.000208566	0.00514501	bleo_D07 vs LPS_D06	Fas,Abcb1a,Cd40,Ifng,Nos2,Ifnl2,Ifnl3,Jag1,Tp53,Cd40lg,Ccnd1,Plau,Ccl12,Tnf,Adra1d,Il6,Icam1,Vcam1,Bcl2l1,Ucn,Fn1,Rela,Sp1,Gc,Csn2,Stat5a,Serpine1,Ciita,H2-Q10,H2-Q7,H2-K1,H2-D1,Kdr,Spn,Pck1,Nr3c1,Edn1,Kiss1,Mmp9,Nfkbia,Ptgs2,Cftr,Il1b,Myc,Nfkb1,Ddit3,Bcl3,Csf2,Oga,F2,Ikbkb,Mapk14,Tlr2,Ccl20,Pten,Nr4a2,Hes1,Ifnb1,Il2,Eln,Prf1,Camk4,Gadd45b,Nod2,Ier3,Cdx2,Il1rn,Lep,Avp,Calm1,Calm2,Calm3,Cd86,Ccl5,…
44	Pou3f1	-0.69971	0.134028	12.1223	-5.22063	-0.991406	-0.408015	0.000207491	0.00514501	bleo_D07 vs LPS_D06	Chrna3,Sstr1,Krt14,Dhh,Cxcr4,Cntf,Mpz,Mmp19,Wnt1,Il6,Fabp7,Gdnf,Mbp,Pou3f1,Oxt,Chrna2,Zfp42,Ccdc6,Gal,Gnrh1,Sox2,Egr2,Mmp9
45	Klf9	-0.700512	0.138541	12.8953	-5.05635	-1.00006	-0.400965	0.000225516	0.00522118	bleo_D07 vs LPS_D06	Mapk8,Axl,Cdkn1a,Igfbp2,Cyp1a1,Myh10,Slpi,Ldlr,Star,Dio1,Fgfr1,Pparg,Notch1,Dkk1,Pdcd5,Cebpb,C1qtnf12,Ros1,Txnrd2,Tfap2a,Cyp7a1,Pgr,Eef1a1,Cyp11a1
46	Zfx	-1.19094	0.235928	12.9949	-5.04791	-1.70065	-0.68123	0.000223537	0.00522118	bleo_D07 vs LPS_D06	Ocrl,Notch1,H2-Q10,H2-Q7,H2-K1,H2-D1,H2-T23,Fbp1
47	Plag1	-0.791852	0.161001	12.8255	-4.9183	-1.14016	-0.443548	0.000292091	0.0064361	bleo_D07 vs LPS_D06	Plag1,Igf2,Crlf1,Cd44,Egr1,Abcc6,Xrcc1,Ctnnb1
48	Arid4a	-0.396113	0.0764705	11.0525	-5.17994	-0.564326	-0.2279	0.000299142	0.0064361	bleo_D07 vs LPS_D06	Brms1,Runx2,Arid4a,Dlst,Rb1,Sin3a
49	Atf5	-0.79377	0.159269	12.3915	-4.98384	-1.13958	-0.447966	0.000288597	0.0064361	bleo_D07 vs LPS_D06	Hnrnpd,Hnrnph1,Asns,Ccnd3,Wasf1,Hspb1,Th,Crebbp,Sh2d1a,Atf7ip,Ppargc1a,Atf5,Ddit3,Bcl2,Gfap,Egr1,Npm1,Aprt,Cebpb,Ebp,Cebpa,Il1b,Lrp6,Saa2,Saa1,Creb1,Disc1,Mcl1
50	Tbx6	-0.64365	0.131215	12.6795	-4.90531	-0.927853	-0.359448	0.000308956	0.00658077	bleo_D07 vs LPS_D06	Dll1,Tbx6,Cd44,Mesp2,Msgn1,Fgf8,Wnt3a,Cdkn1b,Serpinb5,Hes7,Dcstamp
51	Klf5	-0.839558	0.171797	12.6182	-4.88693	-1.21185	-0.46727	0.000323555	0.00675659	bleo_D07 vs LPS_D06	Myh10,Gzma,Ltf,Myh14,Serpine1,Egr1,Tagln,Gps2,Maob,Gc,Klf4,Plat,Gstp1,Gstp2,Klf5,B3gnt9,Dym,Pdgfa,Lama1,Pdgfb,Ibsp,Dcn,Gadd45g,Map3k14,Pparg,Rara,Nos2,Vegfa,Ccnd1,Birc5,Egfr,Cdk1,Pias1,Pim1,Anp32b,Cebpa,Cd55b,Cd55,Ilk,Mmp9,Fasn,Cdkn2b,Ctsd,Cdkn1a,Mapk1,Fgfbp1,Myc,Nlrp3,Abcg2,Sox17,Plg,Ccna2,Cdt1,Grhl3,Smurf2,Hfe,Ccne1,Tcl1a,Dhcr24,Shh,Sox9,Foxa1,Apln,Myocd,Egf,Reg1,Hk1,Hk3,Ccnb1,Cxcr4,Foxo1,Hif1a…
52	Nhlh1	-0.793539	0.160488	12.2074	-4.94455	-1.14255	-0.444524	0.000322696	0.00675659	bleo_D07 vs LPS_D06	Lmo4,Ndn,Shh,Slc13a4,Id2
53	Rel	-0.674362	0.138297	12.3056	-4.87619	-0.974858	-0.373867	0.00035435	0.00732781	bleo_D07 vs LPS_D06	Nos2,Il2ra,Jag1,Ccl12,Icam1,Bcl2,F3,Il6,Crp,Il2,Tnf,Il12a,Il2rb,Bcl2l1,Ostm1,Sod2,Ier3,Sele,Birc3,Ccne1,Il1b,Myc,Sh3bgrl,Nfkbia,Ccl5,Ebp,Drd2,Relb,Cd40,Il1a,Pthlh,Rel,Cebpd,Phf11,Phf11a,Aqp2,Cxcl10,Ifit3,Isg15,Tnfrsf18,Lta,Ripk1,Tnfrsf1a,Tradd,Traf2,Traf5,Ccl20,Ilk,Nfkb1,Ephb2,Il12b,Ltf,Il21,Foxp3,Tgfb1,Dlgap5,Il4,Ifnb1,Ngb,Rela,Sdc4,Rack1,Il23a,Csf2,Rc3h1,Cd28,Selp,Preb,Ifng,Tspoap1,9530003J23Ri…
54	Hoxc6	-0.624518	0.129788	12.7434	-4.81184	-0.905483	-0.343554	0.000359009	0.00735277	bleo_D07 vs LPS_D06	Ncam1,Hoxc5,Igfbp3,Mme,S100b,Cd44,Bcl2,Abcb1a,Fgfr2,Pdgfra,Isl1
55	Tlx1	-0.5846	0.122014	12.5872	-4.79126	-0.849076	-0.320124	0.000385281	0.00774197	bleo_D07 vs LPS_D06	Wt1,Aldh1a1,Tlx1,Fhl1,Cd44,Meis1,Myc,Nr4a3,Gdnf,Chek1
56	Foxh1	-0.690124	0.142803	12.1977	-4.83269	-1.00071	-0.379541	0.000391558	0.00779457	bleo_D07 vs LPS_D06	Nodal,Mixl1,Inhba,Kdr,Foxh1,Gsc,Prkaca,Cxcr4,Lemd3,Ar,Ctcf,Mef2c,Tgfbr1,Foxa2
57	Nkx2-2	-0.254934	0.050944	10.9351	-5.0042	-0.367142	-0.142726	0.000407118	0.00799884	bleo_D07 vs LPS_D06	Nkx2-2,Pax1,Mbp,Ghrl,Sst,Rab34,Reg3b,Akt1,Cdkn1b,Prkcg,Lmx1a,Lmx1b,Ccnd2,Ermn,Sirt2,Arx,Gast,Shh,Nppa,Ins2,Nkx6-1,Plp1,Slit1,Sulf1,Ppy
58	Mkx	-0.418946	0.0876808	12.418	-4.77808	-0.609275	-0.228617	0.00040933	0.00799884	bleo_D07 vs LPS_D06	Sox6,Myod1,Sox5,Scx,Runx2,Tgfb2,Tgfb1
59	Lhx3	-0.883483	0.187546	12.8344	-4.71076	-1.28918	-0.477782	0.000421448	0.00816077	bleo_D07 vs LPS_D06	Esr1,Fshb,Inhba,Hesx1,Gnrhr,Foxl2,Lhx3,Glb1,Cga,Pitx1,Vsx2
60	Rara	-0.752763	0.158263	12.1334	-4.75641	-1.09717	-0.408358	0.000453013	0.00869295	bleo_D07 vs LPS_D06	Sftpb,Esr1,Kras,Plau,Trh,Ucp1,Rlbp1,Rarb,Pou5f1,Abcc2,Slc10a1,Npm1,Cdkn2a,Cyp7a1,Aldh2,Fgfbp1,Cyp4f3,Ada,Asb2,Rb1,Edn1,Fgfr1,Rara,Cebpe,Spi1,Il1b,Acacb,Ghrhr,Cyp26a1,Lcor,Pml,F3,Igfbp3,Cxcr5,Slc10a2,Slco1b2,Vegfa,Casp9,Crebbp,Rarg,Il2,Akt1,Folr2,Mmp1a,Thra,Cd1d1,Stmn1,Abcc3,Nos2,Abca12,Med1,Cd28,Zbtb16,Prph2,Cdkn2b,Chek2,Dapk1,Maob,Serpinf1,Abca1,Irak1,Myc,Cerk,Sirt1,Tfap2a,Nr2f2,Slc34a3,Olfm4,Np…
61	Pax7	-0.333493	0.0686623	11.356	-4.857	-0.484041	-0.182944	0.000460933	0.00872672	bleo_D07 vs LPS_D06	Pax7,Mstn,Pax3,Pxn,Id3,Ckm,Eno3,Fsd1,Notch3,Myod1,Tp53,Ccnd3,Myog,Ager,Notch1,Carm1,Myf5,Id2
62	Gsc	-0.827702	0.178883	12.8946	-4.62705	-1.21448	-0.440927	0.000483888	0.00904107	bleo_D07 vs LPS_D06	Gsc,Bmp4,Pax3,Gtf2i,Mixl1,Foxh1,Prom1,Cdh5,Inhba,Evx1,Gsc2,Epha7,Foxc2,Chrd
63	Rfx3	-0.59777	0.128548	12.6053	-4.65019	-0.876367	-0.319174	0.000492441	0.00912086	bleo_D07 vs LPS_D06	Gck,Fgf1,Odf2,Gsk3b,Il5ra,Map1a
64	Hbp1	-0.811448	0.175793	12.4328	-4.61593	-1.193	-0.429902	0.00054232	0.00954662	bleo_D07 vs LPS_D06	Cdkn1a,Mpo,Ccnd1,Bax,Tp73,Mapk14,Rb1,Il1b,Tnf,Mrgprf,Tnnt2,H1-2,Nfkbia,Cd74,Ifnar1,Tlr2,Mif,Tp63,Cdkn2a,Sqstm1,Map1lc3a,Becn1,Crebbp,Hbp1,Mcl1,Irs1,Pax7,Bcl2,Il2,Dnmt1,Matn1,Col2a1,Bmp2,Btg1,Myc,Ncf1,Ccnd3,Ccne1,Cebpa,Faslg,Gata1,H1-5,Junb,Myb,Runx1,Spi1,H1-0
65	Nr2c2	-0.974643	0.211639	12.6053	-4.60522	-1.43332	-0.515966	0.00053347	0.00954662	bleo_D07 vs LPS_D06	Ccnd1,Cyp24a1,Cd44,Xiap,Akt1,Mmp1a,Cdkn2a,Myh7,Cyp21,Esr1,Map2k7,Mapk8,Map3k14,Tab1,Nr2c2,Hgf,Smad7,Apoe,Pim1,Tnf,Il2,Oxt,Tert,Hbb-y,Hbb-bh1,Tnfsf14,Bcl2,Map2k4,Pck1,Mmp9,Gata1,Lhcgr,Sqstm1,Ccr7,Pou5f1,Cd36,Cdkn1a,Acp5,Scd1,Ins2,Tgfb1i1,Slc27a1,Traf6,Il6,Tab2,Gadd45a,Bglap,Bglap3,Bglap2,Dusp14,Fgf10,Gsk3a,Trim28,Adamts5,Atm,Acox1,Ccna1,Ppara,Nanog
66	Tp73	-0.58481	0.126701	12.1558	-4.61566	-0.860477	-0.309143	0.000575108	0.00995919	bleo_D07 vs LPS_D06	Mdm2,Tp53,Cdkn1a,Aqp1,Crebbp,Gadd45a,Mdm4,Bax,Sp1,Tp73,Mrpl41,Vegfa,Tnfrsf11a,Ppia,Aqp3,Cdh1,Cdkn2a,Cdkn2b,Dapk1,Gstp1,Gstp2,Mgmt,Mlh1,Timp3,Avp,Cdc25c,Ccne1,Cdk1,Jag1,Jag2,Epha2,Ncoa4,E2f1,Ybx1,Psrc1,Rbl2,Fdxr,App,Ccng1,Kat2b,Ada,Birc5,Pdgfrb,Nfya,Abcb1a,Bbc3,Shisa5,Igfbp3,Tert,Ccnb1,Bdkrb2,Serpinf1,Cdkn1c,Casp1,Ifng,Tat,Igf1r,Insr,Afp,Wnt4,Tp63,Fasn,Gast,P2ry4,Hagh,Cdc25a,Shh,Cks2,Cks1b,Nlrc4,V…
67	Zbtb17	-0.439448	0.0966882	12.5611	-4.545	-0.649075	-0.229822	0.000599292	0.0102119	bleo_D07 vs LPS_D06	Cdkn2b,Ldlr,Slc11a1,Hcfc1,Cdkn1a,Mxd4,Cdkn1c,Mapk1,Pias2,Gabra6,Ndrg2,Bcl2,Rbbp8,Sae1,Senp1,Ube2i,Cebpd,Aqp1,Sin3a,Tp53,Rhoa,Ebp,Wif1,Ngf,Ngfr,Ntrk1,Il7r,Bin1,Lrrn3,Rb1,Lep,Zbtb17,Bglap,Bglap3,Bglap2,Camk2n1,Ccr4,Foxg1,Odc1,Pcbp1,Tmem11,Vps72,Esr1,Cd44,Tff1,Efnb2
68	Dbp	-0.649235	0.144331	12.741	-4.49824	-0.961689	-0.336782	0.000629343	0.0104739	bleo_D07 vs LPS_D06	Jtb,Cyp2a4,Per1,Bmal1,Pck1,Angpt1,Oxr1,Cyp7a1,Alb,Esr1,Fgf2,Papss2,Polh,Rpsa,Crebbp,Per2,Arnt,Afp,Cish,Tcf3,Igfbp1,Cyp2e1,Aldob,Hp,Agt,Cdkn2a,Ackr1,Adh1,St6gal1,Plat,Ep300
69	Hivep2	-1.15307	0.257756	12.9794	-4.47348	-1.71	-0.596128	0.000629417	0.0104739	bleo_D07 vs LPS_D06	Sstr2,Pparg,Bglap,Bglap3,Bglap2,Myc,H2-Q10,H2-Q7,H2-K1,H2-D1,H2-T23,Sp7
70	Fhl2	-0.637621	0.142864	12.9255	-4.46312	-0.946441	-0.3288	0.000647904	0.010698	bleo_D07 vs LPS_D06	Ccnd1,Cdkn1a,Cdkn1b,Nfkb1,Rela,Tcf3,Hand1
71	Pou3f2	-0.716803	0.159934	12.4867	-4.48186	-1.06377	-0.369837	0.000680754	0.0110687	bleo_D07 vs LPS_D06	Ddc,Naip2,Avp,Crh,Braf,Pou3f2,Pax3,Rb1,Tph2,Mapk1,Mitf,Nes,Fabp7,Cdh13,H2-T23,Tyr,Egfr,Oxt,Gpx6,Sgpl1,Gnrh1,Nkx2-1,Pde5a,Kitlg,Egr2,Tdo2,Dll1
72	Stat5a	-0.804581	0.180731	12.6484	-4.4518	-1.19613	-0.413028	0.000696576	0.0111557	bleo_D07 vs LPS_D06	Il2,Igf1,Ccnd1,Csn2,Ins2,Prlr,Hsd3b1,Il4,Bcl2l1,Osm,Ptgs2,Stat5a,Il7r,Fos,Il6,Onecut1,Tfap2a,Cd34,Epor,Jak2,Bcr,Tnf,Il18,Ccnd2,Pml,Tlr2,Shc1,Esr1,Cish,Socs3,Ptpn2,Acaca,Vim,Slc10a1,Dpagt1,Dll1,Egf,Ebf1,Pax5,Il7,Gas1,Gas2,Bcl2,Stat5b,Pik3c3,Pim1,Ucp1,Stat3,Clnk,Ifng,Hsd3b3,Hsd3b2,Hsd3b6,Ntrk1,Bcl6,Slco1b2,Ghr,Prf1,Nf1,Jak3,Rad51,Acox1,Cd3e,Cd44,Cd69,Il2ra,Tspoap1,Dio2,Ncam2,Aco1,Il18r1,Foxp3,Smn1,…
73	Nfe2l1	-0.474714	0.104733	11.8391	-4.53262	-0.703252	-0.246177	0.000710146	0.0112881	bleo_D07 vs LPS_D06	Gclc,Nfe2l1,Nos2,Sp7,Lpin1,Ppargc1b,Hbb-b1,Nqo1
74	Creb3l3	-0.297211	0.0663415	11.6923	-4.48001	-0.442179	-0.152242	0.000801731	0.0121978	bleo_D07 vs LPS_D06	Crp,Lpin1,Apoa5,Hamp,Fgf21,Pck1,Pck2,G6pc1
75	Kdm2a	-0.655437	0.152453	12.8066	-4.29928	-0.985298	-0.325576	0.000893623	0.013127	bleo_D07 vs LPS_D06	Fgfr1,Ereg,Bcor,Cdkn1b,Cdkn2b,Kdm2b,Cdk6,Cd44,Nanog,Sox2
76	Myc	-0.65694	0.153052	12.7784	-4.29226	-0.988173	-0.325707	0.000909624	0.0131803	bleo_D07 vs LPS_D06	Tert,Epo,Eno1,Cdc25a,Emp1,Cxcr4,Cdkn1a,Tp53,Actb,Brca1,Bin1,Odc1,Ndrg1,Fn1,Hspa4,Myc,Ache,Kat2b,Ccnd2,Max,Mxd1,Cdh1,Ar,Cad,Hmox1,Ncl,Kras,Il2,Faslg,Tp53bp1,Jup,Surf1,Thbs1,Fgfbp1,Mybl1,Gadd45a,Cdkn2a,Nfkbia,Cul1,Cdkn1b,Bax,Cav1,Cd4,Cdkn2b,Chka,Mbl2,Cebpa,Ccne1,Ephb2,Pik3r1,Egf,Cdca7,Ins2,Actl6a,Afp,Myct1,Prdx3,Ybx1,Map2k1,Tnf,Riox2,Pax3,Myod1,Myog,Fth1,Slc11a1,Cd40,Oprk1,Ier3,Tff2,Bbc3,Mxd4,Prkac…
77	Gata1	-0.734487	0.170975	12.653	-4.29588	-1.10489	-0.364086	0.000923597	0.0132495	bleo_D07 vs LPS_D06	Bcl2l1,Fcgrt,Epb42,Prg2,Mbp,Sptb,Mpl,Spi1,Nfil3,Npr1,Hbb-b1,Gp6,Pth,Pf4,Ybx1,Esr1,Myb,Gp1ba,Gp9,Bace1,Myc,Epor,Tal1,Gata2,Cda,Tac3,H2-T23,Gfi1b,Fcgr1,Il13,Fcer1g,Kit,Timp1,Gstp1,Gstp2,Cdkn1b,Ercc1,Clmp,Plek,Gata1,Hoxa10,Hemgn,Tbxa2r,Wnk4,Aggf1,Cbfb,Birc5,Fli1,Il6,Itgax,Irf8,Runx1t1,Cdkn1a,Alas2,Ccr3,Slc25a37,Cops5,Runx1,Prdx5,Plk2,Plcg1,Cbfa2t3,Ca1,C1qa,Il1rl1,Cdc6,Dach1,Dicer1,Ltbp4,Edn1,Hbz,Fce…
78	Junb	-0.825156	0.191715	12.4741	-4.30407	-1.24111	-0.409198	0.000939286	0.0132495	bleo_D07 vs LPS_D06	Clu,Il6,Cdkn1a,Ccnd1,Egfr,Cdkn2a,Nqo1,Il2,Fos,Ngf,Ccna2,Tnfrsf8,Mtr,Ubc,Ckm,Jun,Csf2,Csf3,Mmp13,Map2k1,Plau,Cd82,Dmp1,Gja1,Il10,Large1,Src,Mmp2,Igf2,Penk,Hmox1,Bglap,Bglap3,Bglap2,Vegfa,Ghrhr,Jund,Egf,Pdlim7,Alk,Kat2b,Ccr4,Il4,Nox1,Ins2,Nos2,Mmp9,Gcm1,Adcyap1,Col1a2,Ccl5,Slc8a1,Smurf1,Serpine1,Nos3,Myl9,Junb,Npm1,Foxp3,Cyp19a1,Apom,Tnf,Pes1,Rock1,Chuk,Mmp3,Tbx3,Ern1,Krt18,Il9,Bax,Bcl2,Postn,Nppa,…
79	Srsf2	-0.482879	0.111641	12.2959	-4.32528	-0.725477	-0.240281	0.000933871	0.0132495	bleo_D07 vs LPS_D06	Aurka,Aurkb,Col1a1,Hnrnph1,Hnrnpl,Rrm2,Rsrc2,Srsf1,Srsf2,Srsf7,Vim,Mdm2
80	Stat3	-0.563898	0.131854	12.6414	-4.2767	-0.849574	-0.278222	0.000958428	0.0133428	bleo_D07 vs LPS_D06	Cdkn1a,Prf1,Pomc,Socs3,Hsp90aa1,Hspa4,Hp,Hsp90ab1,Junb,Stat3,Mapk8,Gfap,Vegfa,Cdkn2d,Socs1,Icam1,Agt,Cebpd,Crp,Sh2d1a,Il10,Cdkn1b,Theg,Tnf,Pias3,Cebpb,Tgfb1,Bcl6,Igfbp1,Mcl1,Hgf,A2m,Mapk3,Bcl2,Mmp1a,Fos,Pik3r1,Sftpb,Bcl2l1,Ece1,Mmp7,Nos2,Klk1b26,Klk1b8,Klk1b9,Klk1b1,Klk1b11,Klk1b27,Klk1b22,Klk1b21,Klk1b5,Klk1b16,Klk1b3,Klk1b24,Klk1b4,Klk1,Ccnd1,Birc5,Faah,Npy,Ndufa13,Ciita,Mmp14,Ptgs2,Il3ra,Vim,T…
81	Nfyc	-0.661819	0.15597	12.6542	-4.24325	-0.99971	-0.323928	0.00101659	0.0139699	bleo_D07 vs LPS_D06	Nfya,Scnn1a,Col1a2,Abcb1a,Ccnd2,Cdkn1b,Fas,Fdps,Fos,Gfi1b,Hbb-b1,Hoxb7,Lpin1,Sox18,Sox3,Gch1,Phgdh,Il10,Tnfsf11,Hspa1a
82	Satb2	-0.679085	0.160278	12.6772	-4.23692	-1.02624	-0.331928	0.0010244	0.013987	bleo_D07 vs LPS_D06	Vgll2,Bcl11b,Cntf,Satb2,Sp7,Ski,Kat2b,Hbb-y,Hbb-bh1,Upf3b,Tp63,Nr4a2,Nanog,Hoxa2,Slc18a3,Chat,Cdh2,Dcc,Meis2,Myc,Lef1,Pou5f1,Bcl2,Perp,Snai2,Snai1,Zeb1,Axin2,Prom1,Cd44,Cdh1
83	Usf1	-0.637578	0.151424	12.8786	-4.21055	-0.965022	-0.310133	0.00103977	0.0141064	bleo_D07 vs LPS_D06	Usf1,Fasn,Ins2,Cxcr4,Jchain,Pdx1,Spp1,Pklr,Ccnb1,Brca2,Cblif,Tgfbr2,Cad,Polr3d,Hgf,Fgfbp1,Myoc,Rps14,Serpine2,Fshr,Usf2,Hoxb4,Dpp4,S100a6,Lep,Fcer1g,Fcgrt,Apc,Cyp1a1,Chrna7,Bdkrb2,Top3a,Ptgs2,Txnip,Cyp3a13,Tyr,Acaca,Oprd1,Igfbp1,Speg,Abca1,Lama3,Gcgr,Hbb-b1,Tert,Prkar2b,Npr1,Il1b,Nos2,Serpine1,Tff1,Tff2,Avp,Hsf2,Tp53,Cd40,Tnfsf11,Bdnf,Nfya,Agt,Igf2r,Cyp19a1,Cd2,Mapk14,Dck,Pigr,Ccnd2,Il2,Ctsb,Bhlh…
84	Cdx1	-0.572688	0.135372	12.5059	-4.23049	-0.86632	-0.279057	0.00106732	0.0143886	bleo_D07 vs LPS_D06	Bcl2,Psmb9,Tap1,Anxa5,Vdr,Pcna,Cldn2,Cdx1,Cdx2,Wnt2,B3galt5,Ccnd1,Hnf4a,Retnlb,Iapp,Ccl25,Nox1,Ins2,Rgn,Ptgs2,Dsc2,Gpa33,Calb1,Pparg,Krt20,Slc5a8,Apc,Cdx4,Mafb,Slc26a3,Dll1,Cldn1,Hdc,Irf2bp2,Postn,Tbp,Ada,Vil1,Gata5,Foxa2,Hoxb4,Hoxa9,Pdgfb
85	Htatip2	-0.846233	0.202497	12.9835	-4.17898	-1.28376	-0.408707	0.00108397	0.014479	bleo_D07 vs LPS_D06	Myc,Esr1,Igf1,Ccn5,Htatip2,Spp1,Fn1,Adamts7,Cdh1,Ephb2,Il1b,Met,Tgfb1,Vegfa,Ccnd1,Egf,Mmp2
86	Lhx8	-0.795069	0.188832	12.1142	-4.21045	-1.20607	-0.384069	0.0011849	0.0154837	bleo_D07 vs LPS_D06	Dusp1,Akt1,Bdnf,Scnn1a,Pklr,Braf,Il2ra,Gsc,Lhx6,Msx1,Msx2,Bmp4
87	Jun	-0.564657	0.136696	12.9417	-4.13076	-0.860106	-0.269208	0.00119388	0.0155059	bleo_D07 vs LPS_D06	Mapk8,Ccnd1,Cdkn1a,Tp53,Ccl5,Dctn1,Il6,Oxtr,Tnf,Il2,Atf2,Tnfrsf11a,Csf2,Thbs1,Gsc,Ghrhr,Jun,Abcb1a,Igfbp1,Cryaa,Sftpb,Spi1,Fn1,Mgat5,Pdgfb,Eln,Fgf2,Ube2b,Egf,Micu1,Cd44,Ptgs2,Cdkn1b,Cops5,Mmp13,Egfr,Actb,Ifnb1,Mmp1a,Ccl12,Il24,Alox12,Atf3,Gclc,Nqo1,Bmp4,Pcsk1,Tec,Plau,Il1b,Akt1,Cdc42,Ephb2,Vegfa,Plaur,Nos2,Bcl2l1,Ptpn6,Il12b,Igfbp7,A2m,Nr3c1,Cyp11a1,Mmp9,Ar,Cga,App,Dido1,Hspa5,Ngf,Fas,Fos,Mitf,Cr…
88	Gata3	-0.747859	0.18186	12.9022	-4.11228	-1.14105	-0.354672	0.00124339	0.016051	bleo_D07 vs LPS_D06	Il5,Il4,Cd38,Vcam1,Il13,Ifng,Il12rb1,Il7r,Rag1,Spi1,Gata3,Sp1,Zeb1,Il1rl1,Prkaca,Th,Dbh,Fut7,Gfi1b,Cd28,Cd80,Cd5,Esr1,Calr,Fgfr1,Icos,Foxp3,Hspb1,Notch2,Pparg,Il18r1,Cd4,Chst2,Dtx1,Cryab,Tek,Bmp2,Lmo4,Mbnl2,Abcb1a,G6pc2,Mgmt,Ins2,Ccnd1,Pth,Gcm2,Fgf4,Nkx3-1,Mycn,Mmp1a,Tox,Erg,Dusp16,Erbb2,Aurka,Lox,Foxc1,Chst4,Lyl1,Tal1,Ctla4,Fgf10,Lmo1,Usp21,Chd4,Ccl27,Abcc3,Slco4c1,Birc5,Tgfbr3,Cdkn2c,Notch1,Tnf…
89	Deaf1	-0.289524	0.0697522	12.3367	-4.15075	-0.441042	-0.138005	0.00126962	0.0161933	bleo_D07 vs LPS_D06	Hnrnpa2b1,Htr1a,Srpx,F11,Casp3,Eif4g3,F2,Gdf5,Deaf1,Rac3,En1,Penk,Pdyn
90	Maf	-0.498892	0.120491	12.3644	-4.14048	-0.760565	-0.237219	0.00128751	0.0163237	bleo_D07 vs LPS_D06	Tp53,Sparc,Maf,Gcg,Crybb2,Nprl3,Bdkrb2,Crygd,Il4,Ifng,Il12rb1,Cryaa,Nqo1,Gstk1,Morf4l1,Il12a,Il12b,Hmox1,Ins2,Ccnd2,Cryab,Cd2,Cd4,Il10,Ccn2,Btk,Cdkn1b,Csf2,Il5,Bcl2,Ubc,Adipoq,Fbxo32,Pkd2,Scg5,Col27a1,Col11a2,Casp6,Tspoap1,Adgre1,Crebbp,Mmp13,Serpinh1,Ccr4,Il22,Il22b,Tal1,Cs,Hal,Maf1,Card11,Mif,Rho,Anpep,Itgb7,Gclc,Lalba,Il21,Il13,Cd8a,Col2a1,Pdx1,Ccr1,Irf4,G6pc2
91	Mlxipl	-0.616771	0.150686	12.6475	-4.09309	-0.943233	-0.290309	0.00134108	0.0168029	bleo_D07 vs LPS_D06	Pklr,Acaca,Fasn,Txnip,Fgf21,Arnt,Ppara,Klf10,Gcgr,Pnpla3,Khk,Slc2a4,Fas,Elovl6,Crebbp,Pparg
92	Egr2	-0.616849	0.152252	12.7852	-4.05151	-0.946331	-0.287366	0.00141779	0.0170615	bleo_D07 vs LPS_D06	Faslg,Btk,Gjb1,Mpz,Jun,Ddx20,Igf2,Mapk8ip1,Bglap,Bglap3,Bglap2,Cebpb,Igf1,Cdkn1a,Cdkn1b,Igfbp5,Ccl12,Per1,Sox10,Erbb2,Hcfc1,Nab2,Ebp,Rrad,Cd44,Egr2,Ifng,Mecp2,Sdhc,Mbp,Socs1,Egr3,Cish,Pmp22,Commd7,Chd4,Il2rb,Ret,Tnfsf11,Id2,Dguok,Plac8,Il17a,Il6,Cyp19a1,Slamf6,Tnf,Egfr,Cnn1,Tagln,Acvr1,Epha4,Serpine2,Hoxb2,Nab1,Lat,Fst,Top3a,Fgf2,Egr1,Cdkn2a,Ido1,Lif,Ptgs2,Dhh,Hoxa2,Hoxb3,Gfi1,Il4,Ccl1,Cbl,Gjb3
93	Hmga1	-0.534427	0.132786	12.8468	-4.02473	-0.821641	-0.247213	0.00147654	0.0176687	bleo_D07 vs LPS_D06	Nos2,Sele,Ly6e,Il2,Rho,Spi1,Insr,Lep,Gstm2,Brca1,Sp1,Ifnb1,Il1b,Cybb,Kl,Btk,Hmga1,Ifng,Rag2,Cd44,Il10,Bax,Cdkn1a,Pik3r1,Ptgs2,Kras,Ccnd1,Xpa,Cryab,Smarca4,Rb1,Hmgcs2,Igf1,Igf2,Hand1,Stat3,Rbp4,Mmp2,Igf1r,Bcl2,Mmp9,Cdc25a,Cdh1,Twist1,Slc2a3,Prkaa1,Lin28a,Fmnl2,Ccne1,Pcna,Tat,Cxcl14,Il4,Il2ra,Nfatc2,Fcgrt,Cd28,Csf2,Col1a2,H2-Ea,P04224,Slc26a3,Hbb-b1,Pou1f1,Tp53,Ccnb2,Fgl1,Kitlg,Cxcl12,Psen2,Gata1,C…
94	Nsd2	-0.475309	0.116949	12.0585	-4.06425	-0.729981	-0.220636	0.00155457	0.0183958	bleo_D07 vs LPS_D06	Fgfr1,Ncam1,Nsd3,Trim28,Slamf7,Cdkn2a,Ar
95	Rfx2	-0.453153	0.113256	12.5986	-4.00114	-0.698622	-0.207683	0.00160145	0.0188458	bleo_D07 vs LPS_D06	H1-6,Rfx2,Alas2,Fgf1,Gsk3b,Il5ra
96	Runx3	-0.545179	0.135828	12.323	-4.01373	-0.840266	-0.250093	0.00163262	0.018986	bleo_D07 vs LPS_D06	Cd4,Itgal,Abcb1a,Abcc1,Bcl2,Ccr7,Itgae,Cdkn1a,Itga4,Bcl2l11,Runx1,Ifng,Il4,Sp7,Ntrk2,Slc22a17,Mdm2,Foxp3,Timp1,Il1b,Lilrb3,Agtrap,Jag1,Akt1,Ncr1,Cd8a,Acan,Spp1,Thbs1,Ccnd1,Myc,Axin2,Birc5,Cd79a,Capn10,Casp2,Casp3,Casp7,Casp8,Cd36,Cd6,Cflar,Cldn7,Clec4g,Dnase1,Fadd,Hes1,Hspd1,Ing1,Ing4,Mmp9,Pea15,Tcf4,Tial1,Traf6,Txn2,Wnt4,Elane,Chuk,Ikbkb,Runx2,Eomes,Ihh,Itgb2,Prf1
97	Hoxa2	-0.73325	0.184995	12.8367	-3.96361	-1.13343	-0.333074	0.00165787	0.0190879	bleo_D07 vs LPS_D06	Six2,Pcp4,Hoxa2,Bmp4,Barx1,Msx1,Nkx3-2
98	Egr1	-0.595659	0.151766	13.0073	-3.92486	-0.923511	-0.267808	0.00174056	0.0199137	bleo_D07 vs LPS_D06	Prkcg,Sp1,Elk1,Il1b,Il1a,Cish,F3,Srf,Mmp12,Pdgfa,Abcb1a,Egf,Tkt,Egr1,Tnf,Mmp14,Fas,Nab2,Tp73,Igf2,Flt1,Chrna7,Fn1,Serpine1,Tgfb1,Th,Klf5,Tgfbr2,Cd82,Dlk1,Col1a2,Hmox1,Pdgfb,Pnmt,Ptpn1,Abl1,Bcr,Gnrh1,Slc10a4,Cd28,Ins2,Cat,Plat,Prkca,Ccnd1,Cdkn1a,Kras,Pik3r1,Sod2,Sf1,Dusp4,Rhd,Ace,Faslg,Pten,Myh10,Egfr,Nos1,Dmrt1,Maob,Pparg,Lhcgr,Apoa1,Ldlr,Ret,Camk2a,Drd2,Map3k1,Eng,Chga,Il2,Abca2,Met,Timp1,Col2a1…
99	Ciita	-0.919202	0.236596	12.9811	-3.88511	-1.43041	-0.407991	0.00188323	0.021112	bleo_D07 vs LPS_D06	Irf1,Irf2,Col1a1,Col1a2,Crebbp,Faslg,H2-Q10,H2-Q7,H2-K1,H2-D1,H2-DMa,H2-Oa,H2-Ab1,H2-Ea,P04224,Il4,Mmp9,Plxna1,Psmc5,Rab4b,S100a4,Sirt1,Slc26a3,H2-T23
100	Runx1	-0.621911	0.160144	12.8963	-3.88346	-0.968163	-0.275659	0.00191117	0.0213131	bleo_D07 vs LPS_D06	Rhd,Kras,Fos,Bcl2,Blk,Etv6,Runx1,Cdk4,Cdkn2a,Itgal,Cebpa,Crebbp,Kat2b,Cd4,Gata3,Itgax,Smarca4,Prkcb,Spp1,Ccnd3,Erap1,Cd8a,Timp1,Jund,Csf2,Abcb1a,Pml,Cd79a,Runx1t1,Itga2b,Igfbp3,H2-T23,Mpl,Nf1,Cdh1,Klk1b26,Klk1b8,Klk1b9,Klk1b1,Klk1b11,Klk1b27,Klk1b22,Klk1b21,Klk1b5,Klk1b16,Klk1b3,Klk1b24,Klk1b4,Klk1,Elane,Polr2f,Skp1,Ada,Ier3,Tpo,Il19,Rarb,Ncam1,Mapk1,Runx3,Sh3gl1,Gata2,9530003J23Rik,Lyz2,Lyz1,Slc…
101	Nkx2-1	-0.964788	0.257471	12.9186	-3.74716	-1.52138	-0.408198	0.00246578	0.0251508	bleo_D07 vs LPS_D06	Tg,Tnf,Sftpd,Sftpb,Scgb3a2,Btk,Ebp,Nkx2-1,Sftpc,Aprt,Scgb1a1,Bmp4,Hgf,Sp1,Tpo,Tshr,Chrna2,Chrna7,Calca,Cip2a,Tert,Abca3,Glb1,Lhx6,Ager,Scgb3a1,Ret,Sparc,Daxx,Ocln,Sod2,Ikbkb,Stk11,Slc5a5,Psap,Pax8,Nes,H2-Q10,H2-Q7,H2-K1,H2-D1,Adcyap1,Ccl11,Il6,Cebpa,Tgfb2,Hhex,Mdk,Nrp2,Flt1,Irf2bpl,Prdm13,Wnt7b,E2f3,Met,Ccnb1,Ccnb2,Pttg1
102	Foxo4	-0.452521	0.119678	12.3187	-3.78116	-0.71253	-0.192512	0.00250414	0.0253991	bleo_D07 vs LPS_D06	Cdkn1b,Akt1,Bcl6,Gadd45a,Epo,Vegfa,Bcl2l11,Ins2,Mmp9,Tnf,Sox14,Creb1,Hif1a,Serpine1,Sod2,Atxn3,Sirt1,Mylk,Cyp51a1,Psmd11,Tnfsf10,Anxa8,Ccng2,Fbxo32,Ppargc1a,Rbl2,Igfbp1,Idh1,Trim63,Il10
103	Mta1	-0.511297	0.136685	12.7164	-3.74069	-0.807259	-0.215336	0.00256136	0.0255775	bleo_D07 vs LPS_D06	Mmp9,Esr1,Bloc1s1,Lmo4,Bcas3,Vegfa,Six3,Rho,Brca1,Cop1,Rrm2b,Tp53,Nos2,Cdkn1a,Wnt1,Myd88,Cxcl1,Il1b,Tnf,Mta1,Tgm2,Th,Cdkn2a,Senp1,Sumo2,Rnf144a,Epha2,Hmmr,Pten,Pik3r1,Smad7,Vim,Bmal1,Clock,Cry1,Faslg,Cdh1,Snai1,Alox15,Bcl2l1,Egfr,Hdac1,Itgb3bp,Mnat1,Mta3,Myc,Snai2,Tff1,Ehmt2,Hif1a,Gnai2,Pax5
104	Cxxc1	-0.44374	0.118189	12.2823	-3.7545	-0.700596	-0.186883	0.0026436	0.0258722	bleo_D07 vs LPS_D06	Ccna1,Igfbp3,Reln,Hoxa7,Ghrhr,Adora2a,Vim,Bdnf,Ppp1cc,Oprm1,Acta2,Rb1,Nos2,Slc12a5,Klf2,Bag6,Ywhag,Bak1,Pomc,Spn
105	Sox2	-0.683262	0.183201	12.6613	-3.72958	-1.08012	-0.286402	0.00263401	0.0258722	bleo_D07 vs LPS_D06	Fgf4,Fgf3,Pou5f1,Nanog,Hrc,Six3,Pax6,Zfp42,Dppa4,Lefty1,Hes3,Hes6,Lhx3,Ccnd1,Ctbp2,Gli2,Nes,Shh,Egfr,Agr2,Cdx2,Rbpj,Abcc6,Rlim,Prom1,Sox2,Dkk1,Nr2e1,Ntrk3,Atoh1,Asxl1,Hoxb1,Cdkn1b,Birc5,Neurod1,Ctnnb1,Kit,Ccn2,Pqbp1,Lin28a,Mtor,Ahr,Bmp4,Lef1,Hhat,Nr5a2,Abcc3,Isl1,Itga6,Mki67,Mmp3,Plac1,Pou4f2,Rho,Sema6a,Tubb3,Vim,Foxj1,Scgb1a1,Spp1,Utf1,Zscan10,Adam10,Notch1,Zic3,Sox3,Ncam1,Tp63,Gli3,Jag1,Mycn,Nk…
106	Rest	-0.493204	0.131249	12.0229	-3.75776	-0.779112	-0.207297	0.00272331	0.026129	bleo_D07 vs LPS_D06	Gria2,Avp,Grin1,Nppa,Crh,Mapk8ip1,Bdnf,Tac1,Prlhr,Pax4,Glra1,Gjd2,Htr1a,Vip,Oprm1,Tubb3,Grin2b,Brinp1,Ntrk3,Syp,Scg2,Nrp1,Th,Tyrp1,Hcn4,Tph2,Uchl1,Bsx,Glul,Cartpt,Cacna1h,Cyp11b2,Ina,Tac3,L1cam,Kcnd3,Syn1,Kcnq2,Kcnq3,Dyrk1a,Gabra6,Hcn1,Htt,Lin28a,Bcl2l1,Gria1,Terf2,Map2k5,Slc8a1,Pik3r1,Hmgb3,Celsr3,Chat,Chrm4,Ar,Cd59b,Chga,Chgb,Gabrb3,Kcnn4,Pcsk1,Penk,Scg3,Vgf,Acta1,Calb1,Chrnb2,Cyp1a1,Cyp2e1,Gab…
107	Cdx2	-0.492802	0.134369	12.8774	-3.66754	-0.783369	-0.202235	0.0028828	0.0274123	bleo_D07 vs LPS_D06	Gcg,Glb1,Lct,Bcl2,Gucy2c,Psmb9,Tap1,Pdgfb,Vdr,Klf4,Pcna,Cldn2,Cdx1,Hbegf,Cdh17,Acat2,B3galt5,Cdkn1a,Ptgs2,Ugt1a9,S100g,Mok,Iapp,Heph,Ins2,Furin,Slc15a1,Atoh1,Tff3,Igfbp3,Cdx2,Ccnd1,Cdkn2a,Slc5a1,Dsc2,Bmp4,Slc5a8,Elmo3,Shh,Sox2,Pou5f1,Abcb1a,Cdx4,Dpp4,Tlr4,Slc10a2,Atrx,Mep1a,Gstp1,Gstp2,Cftr,Cldn1,Nr1i2,Reg4,Slc46a1,Axin2,Apc,Gsk3b,Ifne,Ca1,Fut2,Gspt1,Slc9a2,Sp1,Vil1,Ccl25,Hnf1a,Retnlb,Ms4a12,Tal1
108	Mlx	-0.554093	0.151157	12.8345	-3.66567	-0.881077	-0.227109	0.00290806	0.0275297	bleo_D07 vs LPS_D06	Col11a1,Pklr,Txnip,Arnt,Odc1
109	Irf1	-0.61627	0.169333	12.9829	-3.63939	-0.982141	-0.250399	0.00300347	0.027837	bleo_D07 vs LPS_D06	Irf1,Samhd1,Ifng,Nos2,Ifnl2,Ifnl3,Irf2,Ccl4,Tnf,Il18,Slpi,Ciita,Camk4,Trim63,Ncf2,Crebbp,Ifnb1,Ccl5,Faslg,Myb,Birc3,Psmb9,Ache,Socs1,Tap2,Fgfr1,Bcl2,Lck,Slc22a6,Il1b,Ctnnd1,9530003J23Rik,Lyz2,Lyz1,Csf3,Kat2b,H2-T23,Ccl12,Ctss,Tat,Tapbp,Mmp9,Il17a,Il12b,Cdkn1a,Gast,Il4,Il12a,Ptgs2,Tert,Cdk2,Sp1,Traf3ip2,Nod1,Ogn,Ugt1a9,Prkcg,Irf8,Tap1,Casp8,Il7,Tnfsf10,Casp1,Tp53,Gabra6,Igbp1,Cd274,Xaf1,Col1a2,Mc1…
110	Irf3	-0.437095	0.119704	12.7837	-3.65146	-0.696145	-0.178044	0.00300587	0.027837	bleo_D07 vs LPS_D06	Ifnl2,Ifnl3,Ccl5,Ifnb1,Fgfr1,Usp18,Cxcl14,Ifna11,Ifna13,Ifna12,Ifna9,Ifna1,Isg15,Cdk2,Ifit2,Abcc2,Il15,Il12rb1,Crebbp,Akt1,Tnfsf10,Litaf,Cish,Il12a,Il2rb,Notch1,Tp63,Irf1,Ccl19,Irf3,Prkca,Il27,Cdk4,Tp53,Pml,Chuk,Tlr9,Tbk1,Tnf,Map2k1,Cdkn1a,Mapk1,Socs2,Ikbke,Ccl12,Tank,Sv2a,Ticam1,Sh3pxd2a,Ctnnb1,Ifnar1,Il23a,Il12b,Tslp,Trim63,Sec14l1,Irf9,Il17a,Ddx3x,Cxcl10,Tnfrsf11a,Irf5,Irf7,Mavs,Pura,Tlr3,Tlr4…
111	Phox2b	-0.711232	0.195987	12.2784	-3.62897	-1.13718	-0.285284	0.00333669	0.0293985	bleo_D07 vs LPS_D06	Phox2b,Dbh,Fos,Hand2,Phox2a,Hand1,Tlx2,Ret,Alk,Gad1,Hpcal1,Th,Msx1,Slc6a2,Isl1,Pax6,Olig2
112	Ncoa2	-0.672654	0.187688	12.9042	-3.58389	-1.07844	-0.266872	0.00336952	0.0293985	bleo_D07 vs LPS_D06	Dnm1l,Msh6,Psmd4,Src,Sftpb,Kat2b,Crebbp,Ncoa2,Prkaca,Casp8ap2,Esr1,Pomc,Ar,Egf,Carm1,Ep300,Rrp8,Tat,Nr1i2,Nr1i3,Ugt1a1,Grip1,Tnfrsf1a,Flii,Tgfb1i1,Polr2f,Serpine1,Tnf,Dr1,Rarb,Akt1,Tnfsf14,Vegfd,Adipoq,Ptgs2,Kmt5b,Ncoa3,Rac3,Sra1,Esrrg,Bmal1,Bcl2,Erbb2,Il6,Ccnd1,Egfr,Pdlim7,Bcas1,Cav1,Cxcr4,Tff3,Brpf1,Plac1,Ppara,Ppard,Gria2,Hnf1a,Col2a1,Cd38,Fgb,G6pc1,Ucp3
113	Tfe3	-0.692735	0.192372	12.6102	-3.60102	-1.10964	-0.275831	0.00337579	0.0293985	bleo_D07 vs LPS_D06	Serpine1,Smad7,Tfe3,Ctsk,Lamc1,Acp5,Cd40,Dct,Khdrbs1,Cdh1,Cd40lg,Best1,Met,Mafb,Col1a2,Tgfb1,Gpnmb,Flcn,Vegfa,Myog,Gck,Aspscr1,Cyp17a1,Upp1,Irs2,Pnpla2,Txnip,Pklr,Sgpl1,Erf,Asah1,Fnip2,Sult1c2,Myh9,Tyr,Sp1
114	Thra	-0.507724	0.140412	12.3363	-3.61596	-0.812733	-0.202715	0.00339377	0.0293985	bleo_D07 vs LPS_D06	Pkd2,Pkd1,Ca2,Tkt,Cdx1,Isx,Penk,Esr1,Oxtr,Slc2a4,Myh6,Myh7,Znhit3,Cd40,Sra1,Src,Trh,Large1,Thra,E2f1,Rb1,Cyp26a1,Gcg,Tshb,B3gnt9,Abca1,Ucp3,Cd44,Egfr,Angptl3,Ctnnb1,Cnot2,Kcnq4,Rara,Mmp1a,Pck1,Med25,Kdr,Ppargc1a,Abcb1a,Kcnd3,Kcnip2,Kcne1,Mat1a,Cga,Thrsp,Ilf3,Ppp2ca,Scd1,Bco1,H2-Ab1,mt-Nd3,Scn5a,Rps14,Mmp12,Elp1,Ucp1,Chrna3,Sap30,Gtf2b,Por,Serpinc1,Pcp2,Sfrp2,Oxt,Thrb,Slc4a1,Slc6a1,Abcd2,Mgp,Ntrk2…
115	Gcm1	-0.59516	0.165576	12.5286	-3.59449	-0.954238	-0.236083	0.00345095	0.0295913	bleo_D07 vs LPS_D06	Crebbp,Gcm1,Pgf,Mapk8,Mmp2,Synb,Mfsd2a,Jund,Gfap,Cyp19a1
116	Creb1	-0.579125	0.163732	12.801	-3.53702	-0.933408	-0.224843	0.00372728	0.0311291	bleo_D07 vs LPS_D06	Hmgcs2,Pck1,Chga,Ccnd1,Ang,Egr1,Myb,Th,Jun,Il10,Tnf,Tgfb2,Cblif,Tgfbr2,Alas2,Scg2,Bcl2,Nos1,Ins2,Aanat,Cck,Tg,Tpo,Cga,Ptgs2,Agt,Agtr1a,Ren1,Psen1,Trh,Galr1,Ccna2,Nf1,Plat,Il2,Ache,Sftpb,Bdnf,Gnrhr,Tf,Il6,Brca1,Pah,Nr4a3,Cyp19a1,Cyp11a1,Creb1,Nr4a2,Ifng,Rrm2,Crem,Tagln,Per1,Crh,Cpt1a,Cartpt,Pdgfra,Fos,Cyp51a1,Gstp1,Gstp2,Ldlr,Mrm3,Tnfsf11,Noct,Star,Npc1,Cd86,Pcna,Rb1,Frzb,Hspa5,Npy,Sst,Vip,Cdkn1a,…
117	Sall4	-0.327861	0.0917744	12.2001	-3.57247	-0.527457	-0.128265	0.00374134	0.0311291	bleo_D07 vs LPS_D06	Bmi1,Pou5f1,Abcg2,Sall3,Kit,Epcam,Krt19,Pten,Abca3,Hoxa9,Cdh1,Sall4,Zeb1,Sall1,Cecr2,Nanog,Tnf,Lta,Sox17,Sox2,Runx1
118	Ybx1	-0.535713	0.150959	12.4245	-3.54873	-0.863381	-0.208044	0.00380673	0.0314277	bleo_D07 vs LPS_D06	Ercc2,Ercc3,Xrcc1,Mmp13,Abcb1a,Tat,Hnrnpl,Fas,F2,Cdkn1a,Ibsp,Pdgfb,F3,Cfc1,Mcat,Taf7,Mmp2,Uts2r,Col1a2,Ifng,Ptpn1,Ccna2,Ccnb1,Tp53,Ybx1,Abcc2,Slc2a3,Faslg,Mmp12,Mvp,Ybx3,Jak1,Egfr,Erbb2,Abcc1,Ccl5,Rps6ka3,Rps6ka1,Rps6kb1,Met,Acta2,Tnf,Cps1,Pik3ca,Myod1,Cdc6,Cdh1,Bmp7,Lrp1,Pc,Ar,Pabpc1,Akt2,Bmi1,Clu,E2f1,Klf4,Spon1,Tp63,Notch4,Cdkn2a,Ache,Slc26a3,H2-T23,Acot11,Eef1a2,H2-Ab1,Kcna1,Ghr,Agt,Anapc4,Cc…
119	Nkx3-1	-0.551646	0.156274	12.582	-3.52999	-0.890399	-0.212892	0.00387196	0.0316046	bleo_D07 vs LPS_D06	Casp8,Kras,Actg2,Abl2,Tbpl1,Tp53,Bcl2l1,Ahr,Ache,Fos,Mdm2,Bax,Bcl2,Septin9,Spint2,Pdlim7,Shisa5,Casp3,Casp9,Nkx3-1,Klk1b26,Klk1b8,Klk1b9,Klk1b1,Klk1b11,Klk1b27,Klk1b22,Klk1b21,Klk1b5,Klk1b16,Klk1b3,Klk1b24,Klk1b4,Klk1,Pml,Clic4,Tfap2a,Mcl1,Map4k4,Ar,Kcnh2,Tp73,Spdef,Ccnd1,B3gnt9,Lep,Trim28,Abcb1a,Nbn,Vegfc,Trim17,Tal1,Cbx5,Map3k5,Mapk1,Ptgfr,Cd44,Igfbp6,Rab3b,Hgf,Selenoh,Twist1,Chd1,Cdkn1b,Ramp1,…
120	Nr1h2	-0.464374	0.131399	12.3398	-3.53408	-0.749796	-0.178952	0.00395161	0.0321257	bleo_D07 vs LPS_D06	Srebf1,Lpl,Nr1h3,Tp53,Pltp,Vegfa,Nr1h2,Scarb1,Abca1,Abcg1,Apoe,Ptbp1,Kat2a,Pth,Dhcr24,Polr2b,Xpa,Ercc2,Xpc,Pomc,Nras,C3,Pias1,Fgf21,Foxm1,Ercc3,Abcg4,Abcg5,Abcg8,Bhlhe40,Cd36,Cyp7a1,Cyp7b1,Enho,Fbp1,G6pc1,Insig2,Pck2,Scd1,Hk1,Pfkfb1,Ins2,Pdx1,Slc2a2,Gck,Aqp1,F3
121	Foxo1	-0.592378	0.169528	12.7395	-3.49427	-0.959383	-0.225372	0.0040703	0.0328399	bleo_D07 vs LPS_D06	Igfbp1,Bcl2l1,G6pc1,Pck1,Igf1r,Faslg,Tnfsf10,Slc2a4,Il6,Pdx1,Lpl,Ppargc1a,Pdk4,Ccnd2,Bmp4,Cnr1,Epha2,Epha4,Bax,Foxo3,Angpt2,Nos3,Prkg1,Bcl2l11,Gck,Srebf1,Agrp,Foxa2,Gabrg2,Pparg,Timp3,Cyp7a1,Mstn,Cdkn1b,Gcg,Adipoq,Mafa,Neurod1,Myod1,Myog,Ostn,Selenop,Cdkn1c,Adrb3,Ucp1,Txnip,Abcb1a,Cav1,Trim63,Sell,Adipor1,Egr1,Il7r,Aicda,Ccl12,Pomc,Foxo1,Birc5,Serpine1,Il1b,Tnf,Edn1,Cat,Cxcr4,Fabp4,Adipor2,Hspa5,…
122	Smad5	-0.394849	0.109543	11.1371	-3.60452	-0.63559	-0.154109	0.00405769	0.0328399	bleo_D07 vs LPS_D06	Bmp4,Bmp2,Vegfa,Dsg4,Akt2,Ppp4c,Gtf2f2,Smap1,Dlx3,Ssbp3,Hey1,Id2,Id3,Hand1,Gadd45g,Smad6,Gata3,Satb2,Runx2,Smad7,Tp53,Birc5,Sp7,Cdkn1a,Alpl,Bglap,Bglap3,Bglap2,Gata2,Hmox1,Cdkn1b,Csf1,Pparg,Pdgfa
123	Nr1d2	-0.262777	0.0714667	10.185	-3.67692	-0.421624	-0.103931	0.00413944	0.0332717	bleo_D07 vs LPS_D06	Afp,Cyp7a1,Nr1d1,Srebf1,Mycn,Bmal1
124	Rgl2	-0.728472	0.208143	12.3274	-3.49986	-1.18065	-0.276299	0.00421836	0.0337786	bleo_D07 vs LPS_D06	Myl2,Nppa,Rgl2,Sf1,Fos
125	Prop1	-0.356582	0.101809	12.2482	-3.50247	-0.577906	-0.135257	0.00423643	0.0337962	bleo_D07 vs LPS_D06	Notch2,Fshb,Prop1,Cga,Hesx1,Pou1f1,Tshb,Tle3,Tle1,Casp3,Tle2
126	Bmal1	-0.703785	0.205758	12.8812	-3.42045	-1.14871	-0.258855	0.00461515	0.0358769	bleo_D07 vs LPS_D06	Per1,Dbp,Bmal1,Cry1,Per2,Cry2,Csnk1e,Bhlhe40,Bhlhe41,Clock,Hif1a,Serpine1,Nr1d1,Slc9a3,Ppara,Tspoap1,Psen2,Nr0b2,Pkm,Dusp1,Adrb1,Ghrhr,Maoa,Noct,Cryl1,Klf10,Per3,Aanat,Vwf,Crebbp,Jun,Myod1,Kdm5a,Mbd2,Ldlr,Ihh,Atg14,Vegfa,Angptl2,Ngfr,Adcy1,Mta1,Sirt1,Ciart,Hlf,Ep300,Atf5,Cdkn1a,Tp53,Acox1,Rbp2,Ccl12,Nampt,Nkx2-1,Egr1
127	Irf2	-0.403462	0.118482	12.7565	-3.40525	-0.659925	-0.146999	0.00481225	0.0366798	bleo_D07 vs LPS_D06	Samhd1,Nos2,Abcc8,Smc3,Ifnl2,Ifnl3,Irf2,Cdkn1a,Irf1,Ifng,Camk4,Ciita,Faslg,Ptgs2,H4c11,H2-T23,Ifnb1,Fgfr1,Il1b,Usp18,Ctss,Il4,Trim63,Cdk2,Crebbp,Ugt1a9,Thpo,Prkca,Il7,Myh9,Tap1,Kat2b,Oga,Casp8,Nf1,Casp1,Tnfsf14,Bcl2l1,Ifngr1,Rigi,Cxcr4,Ifi35,Trim21,Agtr2,Cybb,Vcam1,Tnf,Ceacam2,Ceacam1,Blmh,Il10,Ccl5,Il6,Tnfsf10,Cxcl10,Ifna11,Ifna13,Ifna12,Ifna9,Ifna1,Itga2b,Ogn
128	Brca1	-0.759646	0.222494	12.6098	-3.41423	-1.24183	-0.277461	0.00480368	0.0366798	bleo_D07 vs LPS_D06	Myc,E2f6,Esr1,Fos,Hif1a,Egr1,Cyp1a1,Cyp1b1,Cyp19a1,Areg,Aspm,Atm,Bach1,Brca2,Casr,Ccnb1,Ccnd1,Cdh3,Cdkn1a,Cdkn1b,Ctsd,Ddb2,Ddit3,Egfr,Ep300,Foxc1,Foxc2,Fst,Gadd45a,Hnrnpa2b1,Hspa5,Igf1,Igf1r,Irf7,Irf9,Jak1,Jak2,Khsrp,Krt17,Krt18,Krt5,Mad2l1,Mdc1,Mdm2,Rnasel,Sirt1,Stat2,Stat3,Tff1,Tp63,Vegfa,Xpc,Bard1,Brca1,Nos3,Nthl1
129	Nfatc1	-0.552365	0.162645	12.9081	-3.39614	-0.903992	-0.200738	0.00482175	0.0366798	bleo_D07 vs LPS_D06	Nfatc1,Ptgs2,Edn1,Tnf,Il4,Il2,Mmp14,Bcl2,Il13,Fastk,Myh4,Myh7,Ctsk,Ache,Tnfsf11,Cx3cr1,Ckm,Oscar,Vcam1,Nos2,Mmp9,Limd1,Traf6,Myh13,Aqp2,Mapk1,Dcstamp,Pias2,Fn1,Atp6v0d2,Id3,Rag2,Calcr,Sp1,Cort,Faslg,Ccna2,Il5,Snca,Fhl1,Flt4,Efna2,Atp6v1b2,Dio2,Icam1,F2,Bglap,Bglap3,Bglap2,Hnf4a,Foxp3,Il2ra,Src,Skp2,Cd40,Il17f,Il17a,Bmp7,Vegfa,Ciita,Acp5,Ccr9,Akt1,Pten,Cdkn1b,Cd5,Oga,Kat2b,Timp1,Il6,Tnfsf10,Fgfr1,…
130	Ezh2	-0.336174	0.0981103	12.3254	-3.42649	-0.549314	-0.123034	0.00483956	0.0366842	bleo_D07 vs LPS_D06	Ccna2,Rbl2,Tp53,Ezh2,Dab2ip,Il6,Ascl1,Rassf1,Pdgfb,Msmb,Suv39h1,Ciita,Ifng,Adrb2,Cdh1,Runx3,Asxl3,Fgfr1,Krt27,Me3,Cdkn1b,Myc,Emp1,Ephb2,Gap43,Gfap,Ngfr,Cdkn1c,Bmi1,Dkk1,Rrp8,Men1,Cdkn2a,Neurog1,Wnt2,Hoxa10,Slit2,Tnfsf10,Pip5k1c,Gstp1,Gstp2,Satb1,P2ry4,Pc,Sfrp1,Rap1gap,Cbx2,Cdkn1a,Chek1,Fbxo32,Vim,Bcl2,Kdm6b,Aldh1a1,Dact3,Sstr1,Ar,Atoh1,Igf1,Myog,Pebp1,Vcl,Camk4,H2-Ea,P04224,H2-T23,Hoxb13,Foxp3,Ga…
131	Bmal2	-0.584418	0.172276	12.7547	-3.39234	-0.957327	-0.21151	0.00493297	0.037128	bleo_D07 vs LPS_D06	Serpine1,Tspoap1,Bhlhe41,Mcl1,Per2,Per1,Sgca,Il21,Bhlhe40
132	Mafk	-0.624048	0.185045	12.8534	-3.37241	-1.02428	-0.223818	0.00507342	0.0375443	bleo_D07 vs LPS_D06	Hbb-b1,Cdk2,Il2,Cryz,Nqo1,Hmox1,Cdk6,Hpgds,Gstp1,Gstp2,Cdkn2c,Men1,Hist2h2aa1,Cdkn1b,Prdm1,Cdkn2a,Cdkn2b,Hdc,Cd44,Il10,Il6,Tnf,Il4,Il12b
133	Nr5a1	-0.467011	0.13763	12.4897	-3.39324	-0.765581	-0.16844	0.0050614	0.0375443	bleo_D07 vs LPS_D06	Cyp17a1,Nr5a1,Sf1,Star,Rhd,Grin2c,Ctla4,Cyp19a1,Nr0b1,Cyp11a1,Scarb1,Inha,Amh,Pou5f1,Mc2r,Crebbp,Cyp11b2,Cd44,Akr1b8,Nf1,Gnrhr,Fshr,Gnrh1,Scp2,Esrrg,Ngf,Hp,Rgl2,Insl3,Hspa4,Rara,Cga,Nos1,Fshb,Prkaca,Akr1b1,Cd86,Amhr2,Nrip1,Afp,Tnf,Adcyap1,Nr0b2,Rnf4,Btk,Srsf1,Sult2a1,Vnn1,Ccnd2,Hsd3b1,Tmprss11d,Dhh,Cyb5a,Cyp1b1,Pbx1,Ptprj,Dgkq,Ddx20,Adcy4,Sox9,Camk1,Nes,Cited2,Foxl2,Lipa,Lipe,Angpt2,Lbp,Pias1,Sta…
134	Ctcf	-0.380972	0.112173	12.4528	-3.39629	-0.624394	-0.13755	0.00505203	0.0375443	bleo_D07 vs LPS_D06	9530003J23Rik,Lyz2,Lyz1,App,Myc,Sin3a,Hbb-b1,Pax6,Mpz,Igf2,Brca1,Egf,Irak2,Csnk2a2,Tert,Dlk1,Arsi,Afm,Ctcf,Rb1,H2-T23,H2-Aa,Col11a2,Il4,Cish,Dhps,Csf2,Rad21,Cd34,Fxn,Tp53,Bcl6,Rassf1,Polr2f,Nf1,Cdkn1c,Rbl2,Syt8,Plcb1,Plcb4,Atxn7,Mgat5b,Cdkn1a,Vegfa,Cdkn2a,Cdh1,H2az1,Lta,Tnf,Ltb,Cftr,Hmox1,Rarres1,Jun,Ipo13,Bax,Smc3,Runx1,Wt1,Il17a,Ang,Wrap53,Hdlbp,Celsr3,Asap2,Bbc3,Ccnd1,Dmpk,Etnk2,Hcfc1r1,Nanog,…
135	Kdm5d	-0.509381	0.150564	12.6223	-3.38316	-0.835646	-0.183116	0.00508821	0.0375443	bleo_D07 vs LPS_D06	Btk,Cop1,Serpine1,Kdm5d,Lpin1,Bbx,Ece1
136	Atf2	-0.648782	0.192894	12.3983	-3.3634	-1.06757	-0.229994	0.00540514	0.0391597	bleo_D07 vs LPS_D06	Il6,Ccnd1,Sele,Tnf,Jun,Tnfrsf11a,Ep300,Cdkn1a,Ccna2,Ifnb1,Ins2,Atf3,Ddit3,Pck1,Mmp1a,Rhob,Plat,Sftpb,Cga,Ptgs2,Nos2,Nr4a2,Th,Ebp,Cebpb,Cyp19a1,Atf2,Faslg,Ifng,Polb,Flt1,Ache,Ncoa6,Polr2f,Ace,Egr1,Ppargc1a,Pabpc4,Gch1,Tgfbr2,Pten,Nos3,Pglyrp2,Cps1,Tgfb3,Timp1,Mapkap1,Mmp2,Gadd45a,Serpinb5,Bcl2,Tgfb1,Mmp9,Atf4,Tlr1,Elavl1,Ptbp1,Per2,Il23a,Cdkn2a,Prkcd,Hrk,Il13,Hes1,Thbd,Apex1,Prkaca,Cdk4,Retn,Sult4…
137	Nr4a3	-0.30811	0.0921864	12.7275	-3.34225	-0.507701	-0.108519	0.00544141	0.0392888	bleo_D07 vs LPS_D06	Il2,Il4,Itk,Cd28,Pomc,Btk,Vcam1,Tgfb1,Emd,Cyp19a1,Nr4a3,Mstn,Ak5,F2,Pparg,Ccnd1,Birc3,Ptk2b,Icam1,Hgf,Adcyap1,Crh,Skp2,Ins2,Tec,Krt5,Lep,Ehd1,Slc2a4,Cybb,Tbx1,Gusb,Csf2,Bax,Bbc3,Il6,Ccl12,Il1b
138	Mef2d	-0.802399	0.24047	12.7191	-3.33679	-1.32307	-0.281726	0.00550283	0.0394805	bleo_D07 vs LPS_D06	Jun,Cd14,Nr4a1,Cd44,Dazap1,Mef2d,Myh13,Myh7,Prkaca,Slc2a4,Myog,Kdm1a,Cdkn1a,Gadd45a,Gadd45b,Atm,Mef2a,Tnni3,Hdac7,Atf3,Sost,Myh10,Des,Myf6,Myh1,Il10,Ep300,Ppargc1a
139	Nr2f1	-0.382892	0.114215	11.8976	-3.35236	-0.631983	-0.1338	0.00581912	0.0411785	bleo_D07 vs LPS_D06	Egr1,Oxt,Cyp1a1,Cd44,Gal,Calr,Vtn,Pklr,Rps14,Cyp19a1,Camk4,Slc9a1,Cyp17a1,Gtf2b,Lhcgr,Ube2i,Rhd,Col7a1,Cyp2e1,Pias1,Tnfaip8,Tnf,Cerk,Mttp,Apob,Fabp7,Cip2a,Cyp11b2,Th,Bmp4,Gap43,Map2,Pou5f1,Epo,Hnf1b,Hnf1a,Esr1,Apoa2,Dr1,Serpinc1,Acadm,Agt,Apoa4,Cpt2,Klk15,Nr0b1,Pck1,Rxrg,Tf,Hmgcs2,Nes,Pcp2,Pcdh19,Opn1sw,Lamc1,Lamb1,Gata4,Gata6,Nrl,Hnf4a,Mdm2,Fshr
140	Ikzf3	-0.438055	0.133001	12.8669	-3.29362	-0.72569	-0.150421	0.00589136	0.0414254	bleo_D07 vs LPS_D06	Bcl2,Igll1,Myc,Il2,Lnpep,Aicda
141	Mafa	-0.427596	0.129834	12.656	-3.2934	-0.708863	-0.146329	0.00601302	0.041449	bleo_D07 vs LPS_D06	Sparc,Nqo1,Ins2,Cryab,Sytl4,Glp1r,Pc,Pcsk1,Slc2a2,Pdx1,Neurod1,Gcg,G6pc2,Ddit3,Il1b,Cryaa,Tnf,Mafa,Cdk4,Gsr,Cryba1,Casp1,Nkx6-1
142	Pa2g4	-0.518615	0.157739	12.8506	-3.2878	-0.859793	-0.177437	0.00596646	0.041449	bleo_D07 vs LPS_D06	Ar,Agr2,E2f1,Klk1b26,Klk1b8,Klk1b9,Klk1b1,Klk1b11,Klk1b27,Klk1b22,Klk1b21,Klk1b5,Klk1b16,Klk1b3,Klk1b24,Klk1b4,Klk1,Erbb2
143	Zbtb4	-0.407339	0.124565	12.8069	-3.27009	-0.676858	-0.137819	0.00619717	0.0421725	bleo_D07 vs LPS_D06	Cdkn1a,Aqp1,Sin3a,Coq8a,Fzd7,Itgb1,Nckap1,Rpl7,Rps12,Rps15a,Rps6,Srsf2,Cbfa2t3
144	Jarid2	-0.394018	0.120162	12.4974	-3.27906	-0.654677	-0.133359	0.00627367	0.0423564	bleo_D07 vs LPS_D06	Ccnd1,Nppa,Myh14,Myh6,Rb1,Jarid2,Krt9,Ppp1cc,Cdk4,Per2,Notch1,Setdb1,Myl1,Flt1,Myl7,Myog,Ehmt2
145	Foxc1	-0.481124	0.147699	12.8767	-3.25746	-0.800519	-0.161729	0.00630812	0.0423858	bleo_D07 vs LPS_D06	Cnmd,Dll4,Fgf15,Foxo1,Cxcr4,Ccn2,Fn1,Hey2,Mmp7,Snai1,Nedd9,Msx2,Cxcl12,Tgfb1,Dll1,Alx4,Tfam,Notch1,Cdh1
146	Pou2af1	-0.299593	0.0885253	10.4596	-3.38426	-0.495671	-0.103515	0.00653192	0.0437516	bleo_D07 vs LPS_D06	Id2,Spib,Tk1,Tnfrsf17,Bcl2
147	E2f3	-0.657399	0.205102	12.9073	-3.20524	-1.10082	-0.21398	0.00695357	0.0462847	bleo_D07 vs LPS_D06	Cdkn1a,Rbl1,Cdkn2a,E2f1,Tert,Cdc6,Mycn,Khdrbs1,Fgfr2,Ccne1,Tnf,Tp73,Birc5,Cdk1,Ppp1r13b,Tp53bp2,Il6,Pik3r1,Ccnb1,Rb1,Ddb2,Mat2a,Pcsk6,Plk4,Atm,Aurka,Dlst,Neo1,Il6ra,Rad18,Cited2,Cdk2,Sparc,Slc1a5,Igf2,Itga10,Rbl2,Brca1,Map3k5,Ccna2,Mapk8,Plk1,Tfe3,Vegfa,Asf1b,Ccnd3,Cdca4,Cdca7,Cdt1,Fbn2,Fbxo43,Fbxo5,Fgf2,Foxo1,Gmnn,Mcm10,Mcm5,Mcm6,Mcm7,Npat,Plk3,Pole3,Topbp1,Serpine1,Mcm8
148	Max	-0.410306	0.127696	12.3913	-3.21314	-0.687561	-0.133051	0.00717629	0.0471775	bleo_D07 vs LPS_D06	Pdlim7,Tp53,Ndrg1,Stat5a,Ccnd2,Myc,Tert,Faslg,Thbs1,Cxcr4,Cdkn1b,Myct1,Ybx1,Pax3,Serpine1,Odc1,Id2,Oprk1,Cebpa,Csf3r,Pklr,Gng3,Ppig,Ugt1a1,Cebpd,Max,Ddr2,Tceal7,Brd7,Hnrnpu,Gpt,Nrp1,Cd80,Slc25a1,Mapk1,Sin3a,Il6,Ccnd1,Mxd1,Tkt,Ccnb1,Gadd45a,Ddit3,Mlxipl,Chi3l1,Serf2
149	Mef2b	-0.414007	0.129568	12.6451	-3.1953	-0.694722	-0.133293	0.00725288	0.0472878	bleo_D07 vs LPS_D06	Axl,Rhd,Sost,Bcl6,Jun,Nox1
150	Arnt	-0.654267	0.206244	12.8993	-3.17229	-1.10018	-0.208349	0.00741249	0.0477466	bleo_D07 vs LPS_D06	Cyp1b1,Epo,Ctsd,Vegfa,Abcb1a,Ahr,Arnt,Smarca4,Src,Serpine1,Lep,Cyp1a1,Cdkn1b,Sp1,Sim1,Cyp1a2,Uncx,Flt1,Rora,Hif1a,Aqp5,Myocd,Th,Fgfr1,L1cam,Cul2,Ca9,Pgr,Abca1,Commd1,Cdkn1a,Esr2,Cryab,Mfsd2a,Irs2,Gast,Tnf,Sdc4,Cdkn2b,Gnrh1,Hsd17b8,Igf1,Kiss1,Tac3,Mmp10,Ugt1a6,Bhlhe40,Brca1,Ccne1,Cdk2,Egln2,Esr1,Fos,Gad1,Jun,Relb,Tfrc,Il10ra,Il6,Ahrr,Ptgs2,Aldh3a1,Bnip3,Lgals1,Hmox1,Alox12,Prdx2
151	Tgfb1i1	-0.782919	0.24652	12.6852	-3.17588	-1.31684	-0.248998	0.00749921	0.0481124	bleo_D07 vs LPS_D06	Ar,Fos,Cdkn1a,Vim,Mapk15,Tgfb1i1,Fgf7,Ccn2,Myc,Tgfb1,Nr2c2,Bmp4
152	Irf4	-0.40871	0.129554	12.8471	-3.15474	-0.688934	-0.128486	0.00770013	0.0485525	bleo_D07 vs LPS_D06	Il1b,Acp5,Tnfsf11,Il4,Il15,Ccnb1,Cd68,Tlr4,Tnfsf10,Irf4,Spi1,Trim63,Il10,Tert,Faim,Prdm1,Aicda,Il9,Runx3,Il17a,Irf5,Inpp5d,Ifng,Cdkn1b,Il2,Il13,Fkbp4,Tspo,H2-T23,Ifit3,Mcl1,Irf1,Trim21,Kat2b,Ciita,Notch2,Zbtb20,Bcl6,Fcer2,Irf3,Ms4a1,Aldh1a2,Itgax,Tnf,Ifnb1,Il12b,Il23a,Il21,Il12a,Cxcl9,Il7,Il6,Dnmt1
153	Hif1a	-0.407703	0.129884	12.8721	-3.13898	-0.688584	-0.126822	0.00791956	0.049476	bleo_D07 vs LPS_D06	Epo,Vegfa,Tfrc,Cdkn1a,Serpine1,Tcirg1,Nos2,Cp,Adm,Th,Bnip3,Psmc6,Tp53,Slc2a1,Edn1,Hmox1,Erbb2,Hif1a,Pik3r1,Ins2,Hmox2,Glb1,Afp,Pparg,Ca9,Bcl2,Lep,Bhlhe41,Nt5e,F2,Abl1,Bcr,Nppa,Naa10,Tnf,Epas1,Crebbp,Mdm2,Rho,Wt1,Ptgs2,Apex1,Gck,Akt1,Hsp90aa1,Hspa4,Nr4a1,Timp1,Egln3,Cygb,Flt1,Atp7a,Itgb2,Id2,Rora,Npm1,Fech,Prkg1,Pfkfb4,Ucp2,Furin,Tgfb1,Hsp90b1,Igf1,Tpo,Mmut,Myc,Sp1,Jun,Ldha,Pgk1,Pik3c3,Pck1,Abca1,…
154	Mbd2	-0.578276	0.183276	12.5008	-3.15521	-0.975834	-0.180718	0.00792657	0.049476	bleo_D07 vs LPS_D06	Mbd3,Mecp2,Hpgds,Gstp1,Gstp2,Pcna,Plau,Cp,Dpep1,Gpn1,Cd74,Hpse,Rb1,Oprd1,Mbd2,Brca1,Cebpa,Sfn,Ptpn6,Vamp7,Sf1,Jmjd1c,Tnp1,Tert,Lect2,Aurkb,Nes,Alox15,Ep300,Cdkn2a,Rela,Setd7,Suv39h1,Myog,Cdkn1a,Kdm1a,Ep400,Kdm6b,Phf8,Fgfr1,Me3,Rbl2,Nog,Krt27,Bcl2,Nfatc2,App,Slc25a5,Cd4,Cd70,Pou5f1,Nos3,Adgrb1,Dmpk,Per2,Kdm3a,Krt16,Kdm8,Phf21a,Faah,Kdm2b,Itga2b,Mpl,Cdh1,Itk,Chd4,Bcor,Ereg,Cdkn1b,Cdkn2b,Acot13,Smo,…
155	Pou1f1	-0.475064	0.150281	12.0376	-3.16116	-0.802386	-0.147742	0.00817437	0.0498894	bleo_D07 vs LPS_D06	Pou1f1,Preb,Prkaca,Ghrhr,Trhr,Fos,Sstr5,Prdx6,Tbata,Tshb,Ibsp,Pth,Fgfr4,Kras,Pecr,Cs,C1qtnf3,Ogn,Crebbp,Vdr,Xpr1,Npff,Cntf,Egf,Hesx1,Prop1,Cyc1,Ghrl,Esr1,Sncg,Syt1,Ccnd1,Gnrh1,Cdkn2a,Tp53,Fgf23,Ghr,Ren1,Trh,Slc25a5,Hspa9,Thrb,Nrip1,Fshb,Sap30,Sstr1,Bdkrb1,Cga,Insm1,Pcp2,Casp3,Lep
