# Supplementary material for: Gpnmb and Spp1 mark a conserved macrophage injury response masking fibrosis-specific programming in the lung
Source: JCI Insight. 2024 Dec 20;9(24):e182700. doi: 10.1172/jci.insight.182700 (PMC11665561; doi:10.1172/jci.insight.182700)
Supplement: Supplemental table 8 [file jciinsight-9-182700-s183.xlsx]

## Sheet: Description
DEGs that were up in bleo in Gpnmb RecAM at both day 6/7 and day 14/15 were analyzed for GO pathway enrichment.

## Sheet: DEGs_Up_in_Bleo
	D03	D06.07	D14.15
Spp1	Down	Down	Down
Cd109	Down	Down	Down
Cyp2s1	Down	Down	Down
Pvt1	Down	Down	Down
Psrc1	Down	Down	Down
Gm26561	Down	Down	Down
Prune2	Down	Down	Down
Ak1	Down	Down	Down
Hmgn1	Down	Down	Down
Lgals1	Down	Down	Down
Rhoh	NotSig	Down	Down
Bcar3	NotSig	Down	Down
Gnptg	NotSig	Down	Down
Ccl12	NotSig	Down	Down
Ifi207	NotSig	Down	Down
Il7r	NotSig	Down	Down
Fabp1	NotSig	Down	Down
Gm15991	NotSig	Down	Down
Idi1	NotSig	Down	Down
Aen	NotSig	Down	Down
H3f3b	NotSig	Down	Down
4930458B22Rik	NotSig	Down	Down
Tpbgl	NotSig	Down	Down
Uchl3	NotSig	Down	Down
Cav1	NotSig	Down	Down
Ccnd1	NotSig	Down	Down
Slc25a13	NotSig	Down	Down
Gtf2f1	NotSig	Down	Down
Ambp	NotSig	Down	Down
Il1r1	NotSig	Down	Down
Slc51a	NotSig	Down	Down
Usp18	NotSig	Down	Down
Anp32e	NotSig	Down	Down
Wipi1	NotSig	Down	Down
Arhgef40	NotSig	Down	Down
Gpr35	NotSig	Down	Down
Htra3	NotSig	Down	Down
Gm48653	NotSig	Down	Down
Rnf149	NotSig	Down	Down
Rab3il1	NotSig	Down	Down
Slco2b1	NotSig	Down	Down
C1ra	NotSig	Down	Down
Dck	NotSig	Down	Down
Gm43848	NotSig	Down	Down
Bnip3	NotSig	Down	Down
Nrap	NotSig	Down	Down
Irak3	NotSig	Down	Down
Lmnb1	NotSig	Down	Down
Arap2	NotSig	Down	Down
Dach1	NotSig	Down	Down
Yae1d1	NotSig	Down	Down
Mta1	NotSig	Down	Down
Nop56	NotSig	Down	Down
Dcxr	NotSig	Down	Down
Gm16315	NotSig	Down	Down
Plk2	NotSig	Down	Down
Cdkl5	NotSig	Down	Down
Gm47507	NotSig	Down	Down
Igf1	NotSig	Down	Down
Tmem63a	NotSig	Down	Down
Mrps22	NotSig	Down	Down
Cxcl3	NotSig	Down	Down
Slc31a2	NotSig	Down	Down
Tns1	NotSig	Down	Down
Pygl	NotSig	Down	Down
Peli2	NotSig	Down	Down
Slamf6	NotSig	Down	Down
Plpbp	NotSig	Down	Down
Tubb6	NotSig	Down	Down
Ddias	NotSig	Down	Down
Slc25a45	NotSig	Down	Down
Rhoj	NotSig	Down	Down
Ndufa4	NotSig	Down	Down
Neo1	NotSig	Down	Down
Acaa1b	NotSig	Down	Down
Fam110b	NotSig	Down	Down
Egr2	NotSig	Down	Down
Lgalsl	NotSig	Down	Down
Eya4	NotSig	Down	Down
Glrx	NotSig	Down	Down
Prkrip1	NotSig	Down	Down
Nr3c2	NotSig	Down	Down
Wdr43	NotSig	Down	Down
Ptp4a3	NotSig	Down	Down
Chst11	NotSig	Down	Down
Wdr81	NotSig	Down	Down
Slc15a3	NotSig	Down	Down
Cbr2	NotSig	Down	Down
Ctdsp2	NotSig	Down	Down
Timp2	NotSig	Down	Down
Pgf	NotSig	Down	Down
Adgre1	NotSig	Down	Down
Angptl2	NotSig	Down	Down
Gtpbp2	NotSig	Down	Down
Epm2a	NotSig	Down	Down
Brix1	NotSig	Down	Down
Mrpl38	NotSig	Down	Down
Ogt	NotSig	Down	Down
Acsl1	NotSig	Down	Down
Wdr75	NotSig	Down	Down
Dnph1	NotSig	Down	Down
Fam102b	NotSig	Down	Down
Cap1	NotSig	Down	Down
Gnl3	NotSig	Down	Down
Peak1os	NotSig	Down	Down
Phf11a	NotSig	Down	Down
Nadk	NotSig	Down	Down
Ccdc88b	NotSig	Down	Down
Abcc5	NotSig	Down	Down
Pink1	NotSig	Down	Down
Taf12	NotSig	Down	Down
C130050O18Rik	NotSig	Down	Down
Bdh2	NotSig	Down	Down
Ssh3	NotSig	Down	Down
Samd9l	NotSig	Down	Down
Srgap3	NotSig	Down	Down
Pcmt1	NotSig	Down	Down
Pik3r4	NotSig	Down	Down
Dip2c	NotSig	Down	Down
Tuba1c	NotSig	Down	Down
Set	NotSig	Down	Down
Ist1	NotSig	Down	Down
Wsb2	NotSig	Down	Down
Rab32	NotSig	Down	Down
Mms19	NotSig	Down	Down
Ier2	NotSig	Down	Down
Nav1	NotSig	Down	Down
Rnf157	NotSig	Down	Down
Ulk1	NotSig	Down	Down
Rrp9	NotSig	Down	Down
Etv3	NotSig	Down	Down
Akr1b10	NotSig	Down	Down
Psmc3	NotSig	Down	Down
Mical2	NotSig	Down	Down
Hr	NotSig	Down	Down
Prmt7	NotSig	Down	Down
Rmi1	NotSig	Down	Down
Slfn8	NotSig	Down	Down
Arpin	NotSig	Down	Down
Nop14	NotSig	Down	Down
Nomo1	NotSig	Down	Down
Bicd2	NotSig	Down	Down
Npepps	NotSig	Down	Down
Dnaja1	NotSig	Down	Down
Gm44851	NotSig	Down	Down
Irf2bpl	NotSig	Down	Down
Calm1	NotSig	Down	Down
Thbs3	NotSig	Down	Down
Mpst	NotSig	Down	Down
H1f0	NotSig	Down	Down
Nt5e	NotSig	Down	Down
Tmem237	NotSig	Down	Down
Plekhg5	NotSig	Down	Down
Fgfr1op	NotSig	Down	Down
Mllt6	NotSig	Down	Down
Sgms2	NotSig	Down	Down
Ppat	NotSig	Down	Down
Macrod2	NotSig	Down	Down
Csf2rb	NotSig	Down	Down
Usp40	NotSig	Down	Down
Serpinb1a	NotSig	Down	Down
Klhl24	NotSig	Down	Down
P2ry1	NotSig	Down	Down
Ero1l	NotSig	Down	Down
Zfp667	NotSig	Down	Down
Ssb	NotSig	Down	Down
Polg	NotSig	Down	Down
Clcn7	NotSig	Down	Down
Tinf2	NotSig	Down	Down
Anxa11os	NotSig	Down	Down
Gys1	NotSig	Down	Down
Slc22a18	NotSig	Down	Down
Psmd4	NotSig	Down	Down
Ppargc1b	NotSig	Down	Down
Mak16	NotSig	Down	Down
Rhoq	NotSig	Down	Down
Eif3f	NotSig	Down	Down
Gm42715	NotSig	Down	Down
Cd200r2	NotSig	Down	Down
Frat2	NotSig	Down	Down
Tmem38b	NotSig	Down	Down
Ccdc106	NotSig	Down	Down
Tmem8b	NotSig	Down	Down
Gm28048	NotSig	Down	Down
Rasgrp3	NotSig	Down	Down
Milr1	NotSig	Down	Down
Wfdc21	NotSig	Down	Down
Plpp1	NotSig	Down	Down
Spns2	NotSig	Down	Down
Mast4	NotSig	Down	Down
Pdgfa	NotSig	Down	Down
Ndst1	NotSig	Down	Down
Znhit6	NotSig	Down	Down
A230050P20Rik	NotSig	Down	Down
Fam50a	NotSig	Down	Down
Lyar	NotSig	Down	Down
Mmp19	NotSig	Down	Down
Msrb2	NotSig	Down	Down
Rpia	NotSig	Down	Down
Cxcl15	NotSig	Down	Down
Tcof1	NotSig	Down	Down
Fbxo22	NotSig	Down	Down
Scel	NotSig	Down	Down
Acpp	NotSig	Down	Down
Celsr3	NotSig	Down	Down
Nop16	NotSig	Down	Down
Gng12	NotSig	Down	Down
Lgmn	NotSig	Down	Down
Ddhd1	NotSig	Down	Down
Fbxo32	NotSig	Down	Down
Socs2	NotSig	Down	Down
Mis12	NotSig	Down	Down
Ercc6	NotSig	Down	Down
Bcl2l2	NotSig	Down	Down
Smpdl3a	NotSig	Down	Down
1810043G02Rik	NotSig	Down	Down
Vhl	NotSig	Down	Down
Sgsm2	NotSig	Down	Down
Mpv17	NotSig	Down	Down
Rad52	NotSig	Down	Down
Mras	NotSig	Down	Down
Ints6l	NotSig	Down	Down
Plekhg1	NotSig	Down	Down
Zfp692	NotSig	Down	Down
Uggt2	NotSig	Down	Down
Mesd	NotSig	Down	Down
Gstp2	NotSig	Down	Down
Cd151	NotSig	Down	Down
P3h3	NotSig	Down	Down

## Sheet: GO_Biological_Process_2023
Term	Overlap	P.value	Adjusted.P.value	Old.P.value	Old.Adjusted.P.value	Odds.Ratio	Combined.Score	Genes
Regulation Of Interferon-Beta Production (GO:0032648)	6/50	3.00229e-05	0.0211315	0	0	11.391	118.621	PTPRS;OAS2;OAS3;FLOT1;IRF7;ISG15
Positive Regulation Of Leukocyte Chemotaxis (GO:0002690)	6/54	4.68672e-05	0.0211315	0	0	10.4396	104.064	CCR1;F7;AKIRIN1;LGALS9;CCR2;LGMN
Positive Regulation Of Interferon-Beta Production (GO:0032728)	5/36	6.90646e-05	0.0211315	0	0	13.4252	128.62	OAS2;OAS3;FLOT1;IRF7;ISG15
Positive Regulation Of Type II Interferon Production (GO:0032729)	6/58	7.05469e-05	0.0211315	0	0	9.63462	92.0995	MYDGF;PDE4D;ISG15;LGALS9;CCR2;CD276
Defense Response To Symbiont (GO:0140546)	9/148	8.16363e-05	0.0211315	0	0	5.45191	51.3201	RTP4;RSAD2;RIPK3;OAS2;OAS3;IRF7;ISG15;IFIT1;IFIT3
Negative Regulation Of Apoptotic Process (GO:0043066)	17/482	8.60565e-05	0.0211315	0	0	3.13482	29.3435	PRELID1;SPHK1;DHCR24;IGF1;NOL3;IFIT3;THOC6;COMP;MYDGF;SFRP1;PDPN;CLEC5A;BAG1;CDK1;ADAM8;SNX6;LGMN
Regulation Of Type II Interferon Production (GO:0032649)	7/87	8.93781e-05	0.0211315	0	0	7.32691	68.3061	MYDGF;RIPK3;PDE4D;ISG15;LGALS9;CCR2;CD276
Response To Cytokine (GO:0034097)	8/125	0.000142603	0.029501	0	0	5.73921	50.8232	SPHK1;TIMP2;ISG15;LGALS9;TNFRSF11A;TIMP1;XAF1;LDLRAP1
ERK1 And ERK2 Cascade (GO:0070371)	4/24	0.000183651	0.0296663	0	0	16.5866	142.685	CDK1;ITGAV;IGF1;LGALS9
Sarcoplasmic Reticulum Calcium Ion Transport (GO:0070296)	3/10	0.000197178	0.0296663	0	0	35.4172	302.159	ATP2A2;CCR5;NOL3
Positive Regulation Of Bone Resorption (GO:0045780)	3/10	0.000197178	0.0296663	0	0	35.4172	302.159	DCSTAMP;SPP1;TNFRSF11A
Regulation Of Fibroblast Proliferation (GO:0048145)	5/46	0.000227597	0.0304858	0	0	10.1456	85.1008	SFRP1;SPHK1;PDGFC;PDGFA;IGF1
Negative Regulation Of Programmed Cell Death (GO:0043069)	14/381	0.000239465	0.0304858	0	0	3.24435	27.0485	PRELID1;SPHK1;DHCR24;IGF1;NOL3;IFIT3;THOC6;COMP;MYDGF;SFRP1;PDPN;CLEC5A;BAG1;CDK1
Positive Regulation Of Fibroblast Proliferation (GO:0048146)	4/28	0.000340691	0.0367275	0	0	13.8193	110.341	SPHK1;PDGFC;PDGFA;IGF1
Positive Regulation By Symbiont Of Entry Into Host (GO:0075294)	3/12	0.00035507	0.0367275	0	0	27.5439	218.787	LGALS1;LGALS9;P4HB
Positive Regulation Of Viral Entry Into Host Cell (GO:0046598)	3/12	0.00035507	0.0367275	0	0	27.5439	218.787	LGALS1;LGALS9;P4HB
Negative Regulation Of Viral Genome Replication (GO:0045071)	5/53	0.000444844	0.038497	0	0	8.66297	66.859	RSAD2;OAS2;OAS3;ISG15;IFIT1
Lamellipodium Organization (GO:0097581)	4/30	0.000447437	0.038497	0	0	12.755	98.3663	SNX2;CTTN;ARHGEF7;VCL
Positive Regulation Of Cell Migration (GO:0030335)	11/272	0.000502346	0.038497	0	0	3.5572	27.0213	CCR1;TIAM1;F7;PLAU;SPHK1;PDGFC;PDPN;PDGFA;IGF1;ARHGEF7;CCR2
Defense Response To Virus (GO:0051607)	9/189	0.000508173	0.038497	0	0	4.20129	31.8655	RTP4;RSAD2;RIPK3;OAS2;OAS3;IRF7;ISG15;IFIT1;IFIT3
Positive Regulation Of Mononuclear Cell Migration (GO:0071677)	4/31	0.00050888	0.038497	0	0	12.282	93.1379	CCR1;LGALS9;CCR2;LGMN
Regulation Of Epithelial To Mesenchymal Transition (GO:0010717)	6/83	0.000511742	0.038497	0	0	6.49824	49.2416	OLFM1;TIAM1;PHLDB1;SFRP1;PDPN;VASN
Regulation Of Activated T Cell Proliferation (GO:0046006)	4/33	0.00064938	0.0467272	0	0	11.4338	83.9182	RIPK3;PRKAR1A;LGALS9;IGF1
Dendritic Cell Chemotaxis (GO:0002407)	3/15	0.000714891	0.0492977	0	0	20.6548	149.611	CCR1;CCR5;CCR2
