# Supplementary material for: Gpnmb and Spp1 mark a conserved macrophage injury response masking fibrosis-specific programming in the lung
Source: JCI Insight. 2024 Dec 20;9(24):e182700. doi: 10.1172/jci.insight.182700 (PMC11665561; doi:10.1172/jci.insight.182700)
Supplement: Supporting data values [file jciinsight-9-182700-s184.xlsx]

## Sheet: Figure 3A
Model-Time	Cluster	Percent of Cluster Total
Homeostasis	0	3.05198
Homeostasis	1	1.84972
Homeostasis	2	8.03062
Homeostasis	3	1.53473
Homeostasis	4	62.8688
Homeostasis	5	4.68148
Homeostasis	6	14.0333
Homeostasis	7	3.94942
LPSD3	0	30.6048
LPSD3	1	9.99936
LPSD3	2	14.3868
LPSD3	3	6.11837
LPSD3	4	10.525
LPSD3	5	26.4345
LPSD3	6	0.995853
LPSD3	7	0.935294
LPSD6	0	25.4248
LPSD6	1	5.77623
LPSD6	2	14.7165
LPSD6	3	2.83165
LPSD6	4	35.5186
LPSD6	5	7.74297
LPSD6	6	6.3427
LPSD6	7	1.64646
LPSD15	0	9.30028
LPSD15	1	1.77892
LPSD15	2	9.98115
LPSD15	3	1.28252
LPSD15	4	53.7733
LPSD15	5	3.52318
LPSD15	6	16.6466
LPSD15	7	3.71404
BleoD3	0	21.2593
BleoD3	1	10.5127
BleoD3	2	12.4569
BleoD3	3	9.29939
BleoD3	4	6.35137
BleoD3	5	37.586
BleoD3	6	0.902489
BleoD3	7	1.63185
BleoD7	0	19.5552
BleoD7	1	18.9319
BleoD7	2	19.1905
BleoD7	3	6.92371
BleoD7	4	6.71656
BleoD7	5	19.558
BleoD7	6	5.07255
BleoD7	7	4.05168
BleoD14	0	23.0538
BleoD14	1	9.86723
BleoD14	2	15.346
BleoD14	3	8.73947
BleoD14	4	17.8491
BleoD14	5	10.5709
BleoD14	6	12.6722
BleoD14	7	1.90116

## Sheet: Figure 3B
Total macrophage numbers
Day	LPS								Bleomycin
0	236152	148114							236152	148114
3	364530	493420	1037030	1299400	758984	516036	812929	628671	427900	87500	295900
6	672940	322060	1158800	785010	748960	1419260	915290	2231900
7									412520	802700	334430	178490	106044	130663	270698	157953
14									495470	417040	809620	539960	687300	900800
15	302180	238920	308640	226620

## Sheet: Figure 3C
Cell count
Day	LPS			Bleo
0	10112.3	4299.02	66476.4	10112.3	4299.02	66476.4
3	13253.4	5373.64	3447.32	3756.02	1125.24
6	94333.9	48364.6	53629.1
7				8310.76	1917.87	35300.6
14				101772	95886	46294.9
15	63315.3	26273.4

## Sheet: Figure 3D
Cell count
Day	LPS			Bleo
0	165522	134592	62260.8	165522	134592	62260.8
3	108236	94038.6	31025.9	23475.1	10877.3
6	510976	306309	282136
7				19391.8	22375.1	18518.4
14				102843	161039	79730.1
15	149555	139842

## Sheet: Figure 3E
Cell count
Day	LPS			Bleo
0	4257.8	1984.16	11349.6	4257.8	1984.16	11349.6
3	180025	204198	294171	15963.1	99021.4
6	329186	155841	301955
7				56790.2	49864.5	68865.2
14				181047	130307	132455
15	26745.3	23307

## Sheet: Figure 3F
Cell count
Day	LPS			Bleo
0	3193.35	22817.9	972.825	3193.35	22817.9	972.825
3	166771	252561	166620	132400	70890.3
6	19652.9	182711	37307.2
7				51249.7	65846.8	58448.6
14				73918.5	34420.6	95161.7
15	7095.68	11865.4

## Sheet: Figure 3G
Cell count
Day	LPS			Bleo
0	532.224	3968.32	6161.23	532.224	3968.32	6161.23
3	81729.1	53736.4	86182.9	25353.1	31506.8
6	17687.6	107477	53629.1
7				69256.3	48586	52082.9
14				59991.8	54089.5	75872.1
15	4912.39	4661.4

## Sheet: Figure 3H
Cell count
Day	LPS			Bleo
0	6386.69	17526.8	22375	6386.69	17526.8	22375
3	150205	77917.7	90779.4	34743.2	32632
6	46184.3	177337	232004
7				62330.7	72878.9	37036.7
14				81417.5	127848	86159.9
15	10916.4	42800.1

## Sheet: Figure 3I
Cell count
Day	LPS			Bleo
0	1596.67	4629.71	16538	1596.67	4629.71	16538
3	8835.58	10747.3	1149.11	8451.04	375.081
6	5895.87	32243	12824.4
7				15236.4	15342.9	5786.99
14				5356.41	19668.9	11573.7
15	6004.04	13984.2

## Sheet: Figure 3J
Bleo Cluster Cell #s
	6			4			0			5			1			2			7
Day 0	10112.3	4299.02	66476.4	165522	134592	62260.8	4257.8	1984.16	11349.6	3193.35	22817.9	972.825	532.224	3968.32	6161.23	6386.69	17526.8	22375	1596.67	4629.71	16538
Day 3	3756.02	1125.24		23475.1	10877.3		15963.1	99021.4		132400	70890.3		25353.1	31506.8		34743.2	32632		8451.04	375.081
Day 7	8310.76	1917.87	35300.6	19391.8	22375.1	18518.4	56790.2	49864.5	68865.2	51249.7	65846.8	58448.6	69256.3	48586	52082.9	62330.7	72878.9	37036.7	15236.4	15342.9	5786.99
Day 14	101772	95886	46294.9	102843	161039	79730.1	181047	130307	132455	73918.5	34420.6	95161.7	59991.8	54089.5	75872.1	81417.5	127848	86159.9	5356.41	19668.9	11573.7
LPS Cluster Cell #s
	6			4			0			5			1			2			7
Day 0	10112.3	4299.02	66476.4	165522	134592	62260.8	4257.8	1984.16	11349.6	3193.35	22817.9	972.825	532.224	3968.32	6161.23	6386.69	17526.8	22375	1596.67	4629.71	16538
Day 3	13253.4	5373.64	3447.32	108236	94038.6	31025.9	180025	204198	294171	166771	252561	166620	81729.1	53736.4	86182.9	150205	77917.7	90779.4	8835.58	10747.3	1149.11
Day 6	94333.9	48364.6	53629.1	510976	306309	282136	329186	155841	301955	19652.9	182711	37307.2	17687.6	107477	53629.1	46184.3	177337	232004	5895.87	32243	12824.4
Day 15	63315.3	26273.4		149555	139842		26745.3	23307		7095.68	11865.4		4912.39	4661.4		10916.4	42800.1		6004.04	13984.2

[truncated: 10 more sheets: Figure 4A, Figure 4D, Figure 4E, Figure 4F, Figure 4G, Figure 4H, Figure 4I, Figure 5A, Supplementary Figure 1C, Supplementary Figure 1F]
